# Supplementary material for: Omicron vs. the rest: Assessing the competitive dynamics and coinfection scenarios of COVID-19 strains on a social network
Source: PLoS One. 2024 Jan 25;19(1):e0287623. doi: 10.1371/journal.pone.0287623 (PMC10810514; doi:10.1371/journal.pone.0287623)
Supplement: S1 Data — (ZIP) [file pone.0287623.s001.zip]

Archive with 136 entries (103 files):
- Data Figures/
- Data Figures/Fig10/
- Data Figures/Fig10/a/
- Data Figures/Fig10/a/Coinfection.csv
- Data Figures/Fig10/a/Infected(o).csv
- Data Figures/Fig10/a/Infected(δ).csv
- Data Figures/Fig10/a/Removed.csv
- Data Figures/Fig10/a/Total infections.csv
- Data Figures/Fig10/b/
- Data Figures/Fig10/b/Coinfection.csv
- Data Figures/Fig10/b/Infected(o).csv
- Data Figures/Fig10/b/Infected(δ).csv
- Data Figures/Fig10/b/Removed.csv
- Data Figures/Fig10/b/Total infections.csv
- Data Figures/Fig10/c/
- Data Figures/Fig10/c/Coinfection.csv
- Data Figures/Fig10/c/Infected(o).csv
- Data Figures/Fig10/c/Infected(δ).csv
- Data Figures/Fig10/c/Removed.csv
- Data Figures/Fig10/c/Total infections.csv
- Data Figures/Fig10/d/
- Data Figures/Fig10/d/Coinfection.csv
- Data Figures/Fig10/d/Infected(o).csv
- Data Figures/Fig10/d/Infected(δ).csv
- Data Figures/Fig10/d/Removed.csv
- Data Figures/Fig10/d/Total infections.csv
- Data Figures/Fig3/
- Data Figures/Fig3/a/
- Data Figures/Fig3/a/Infected(wt).csv
- Data Figures/Fig3/a/Removed.csv
- Data Figures/Fig3/b/
- Data Figures/Fig3/b/Infected(α).csv
- Data Figures/Fig3/b/Removed.csv
- Data Figures/Fig3/c/
- Data Figures/Fig3/c/Infected(β).csv
- Data Figures/Fig3/c/Removed.csv
- Data Figures/Fig3/d/
- Data Figures/Fig3/d/Infected(δ).csv
- Data Figures/Fig3/d/Removed.csv
- Data Figures/Fig4/
- Data Figures/Fig4/a/
- Data Figures/Fig4/a/Infected(wt).csv
- Data Figures/Fig4/a/Infected(α).csv
- Data Figures/Fig4/a/Removed.csv
- Data Figures/Fig4/a/Total infections.csv
- Data Figures/Fig4/b/
- Data Figures/Fig4/b/Infected(α).csv
- Data Figures/Fig4/b/Infected(β).csv
- Data Figures/Fig4/b/Removed.csv
- Data Figures/Fig4/b/Total infections.csv
- Data Figures/Fig4/c/
- Data Figures/Fig4/c/Infected(o).csv
- Data Figures/Fig4/c/Infected(δ).csv
- Data Figures/Fig4/c/Removed.csv
- Data Figures/Fig4/c/Total infections.csv
- Data Figures/Fig4/d/
- Data Figures/Fig4/d/susceptible_competition of wt and α.csv
- Data Figures/Fig4/d/susceptible_competition of α and β.csv
- Data Figures/Fig4/d/susceptible_competition of δ and o.csv
- Data Figures/Fig5/
- Data Figures/Fig5/a/
- Data Figures/Fig5/a/Infected(o).csv
- Data Figures/Fig5/a/Infected(wt).csv
- Data Figures/Fig5/a/Removed.csv
- Data Figures/Fig5/a/Total infections.csv
- Data Figures/Fig5/b/
- Data Figures/Fig5/b/Infected(o).csv
- Data Figures/Fig5/b/Infected(wt).csv
- Data Figures/Fig5/b/Removed.csv
- Data Figures/Fig5/b/Total infections.csv
- Data Figures/Fig5/c/
- Data Figures/Fig5/c/Infected(o).csv
- Data Figures/Fig5/c/Infected(α).csv
- Data Figures/Fig5/c/Removed.csv
- Data Figures/Fig5/c/Total infections.csv
- Data Figures/Fig5/d/
- Data Figures/Fig5/d/Infected(o).csv
- Data Figures/Fig5/d/Infected(α).csv
- Data Figures/Fig5/d/Removed.csv
- Data Figures/Fig5/d/Total infections.csv
- Data Figures/Fig6/
- Data Figures/Fig6/a/
- Data Figures/Fig6/a/Coinfection.csv
- Data Figures/Fig6/a/Infected(o).csv
- Data Figures/Fig6/a/Infected(δ).csv
- Data Figures/Fig6/a/Removed.csv
- Data Figures/Fig6/a/Total infections.csv
- Data Figures/Fig6/b/
- Data Figures/Fig6/b/Coinfection.csv
- Data Figures/Fig6/b/Infected(o).csv
- Data Figures/Fig6/b/Infected(δ).csv
- Data Figures/Fig6/b/Removed.csv
- Data Figures/Fig6/b/Total infections.csv
- Data Figures/Fig6/c/
- Data Figures/Fig6/c/Coinfection.csv
- Data Figures/Fig6/c/Infected(o).csv
- Data Figures/Fig6/c/Infected(δ).csv
- Data Figures/Fig6/c/Removed.csv
- Data Figures/Fig6/c/Total infections.csv
- Data Figures/Fig6/d/
- Data Figures/Fig6/d/Coinfection.csv
- Data Figures/Fig6/d/Infected(o).csv
- Data Figures/Fig6/d/Infected(δ).csv
- Data Figures/Fig6/d/Removed.csv
- Data Figures/Fig6/d/Total infections.csv
- Data Figures/Fig7/
- Data Figures/Fig7/susceptible_a=0.1.csv
- Data Figures/Fig7/susceptible_a=0.5.csv
- Data Figures/Fig7/susceptible_a=1.csv
- Data Figures/Fig7/susceptible_a=2.csv
- Data Figures/Fig8/
- Data Figures/Fig8/a/
- Data Figures/Fig8/a/Infected(o).csv
- Data Figures/Fig8/a/Infected(δ).csv
- Data Figures/Fig8/a/Removed.csv
- Data Figures/Fig8/a/Total infections.csv
- Data Figures/Fig8/b/
- Data Figures/Fig8/b/Infected(o).csv
- Data Figures/Fig8/b/Infected(δ).csv
- Data Figures/Fig8/b/Removed.csv
- Data Figures/Fig8/b/Total infections.csv
- Data Figures/Fig8/c/
- Data Figures/Fig8/c/Infected(o).csv
- Data Figures/Fig8/c/Infected(δ).csv
- Data Figures/Fig8/c/Removed.csv
- Data Figures/Fig8/c/Total infections.csv
- Data Figures/Fig8/d/
- Data Figures/Fig8/d/Infected(o).csv
- Data Figures/Fig8/d/Infected(δ).csv
- Data Figures/Fig8/d/Removed.csv
- Data Figures/Fig8/d/Total infections.csv
- Data Figures/Fig9/
- Data Figures/Fig9/susceptible_Barabási-Albert.csv
- Data Figures/Fig9/susceptible_Watts-Strogatz with P=0.1.csv
- Data Figures/Fig9/susceptible_Watts-Strogatz with P=0.csv
- Data Figures/Fig9/susceptible_Watts-Strogatz with P=1.csv
