# Supplementary material for: Omicron vs. the rest: Assessing the competitive dynamics and coinfection scenarios of COVID-19 strains on a social network
Source: PLoS One. 2024 Jan 25;19(1):e0287623. doi: 10.1371/journal.pone.0287623 (PMC10810514; doi:10.1371/journal.pone.0287623)
Supplement: S1 Data — (ZIP) [file pone.0287623.s001.zip › Data Figures/Fig10/a/Removed.csv]

0.000000000000000000e+00	0.000000000000000000e+00	0.000000000000000000e+00	1.000000000000000000e+00	2.000000000000000000e+00	2.000000000000000000e+00	3.000000000000000000e+00	3.000000000000000000e+00	3.000000000000000000e+00	3.000000000000000000e+00	4.000000000000000000e+00	4.000000000000000000e+00	6.000000000000000000e+00	6.000000000000000000e+00	6.000000000000000000e+00	6.000000000000000000e+00	8.000000000000000000e+00	1.000000000000000000e+01	1.000000000000000000e+01	1.100000000000000000e+01	1.100000000000000000e+01	1.300000000000000000e+01	1.400000000000000000e+01	1.500000000000000000e+01	1.500000000000000000e+01	1.800000000000000000e+01	1.900000000000000000e+01	2.000000000000000000e+01	2.000000000000000000e+01	2.000000000000000000e+01	2.100000000000000000e+01	2.100000000000000000e+01	2.300000000000000000e+01	2.600000000000000000e+01	2.600000000000000000e+01	2.700000000000000000e+01	2.700000000000000000e+01	2.700000000000000000e+01	2.900000000000000000e+01	3.100000000000000000e+01	3.300000000000000000e+01	3.300000000000000000e+01	3.300000000000000000e+01	3.600000000000000000e+01	3.600000000000000000e+01	4.000000000000000000e+01	4.000000000000000000e+01	4.200000000000000000e+01	4.600000000000000000e+01	4.600000000000000000e+01
0.000000000000000000e+00	0.000000000000000000e+00	0.000000000000000000e+00	0.000000000000000000e+00	0.000000000000000000e+00	0.000000000000000000e+00	0.000000000000000000e+00	0.000000000000000000e+00	0.000000000000000000e+00	1.000000000000000000e+00	1.000000000000000000e+00	2.000000000000000000e+00	4.000000000000000000e+00	5.000000000000000000e+00	6.000000000000000000e+00	6.000000000000000000e+00	7.000000000000000000e+00	7.000000000000000000e+00	8.000000000000000000e+00	8.000000000000000000e+00	8.000000000000000000e+00	1.000000000000000000e+01	1.000000000000000000e+01	1.300000000000000000e+01	1.300000000000000000e+01	1.400000000000000000e+01	1.400000000000000000e+01	1.500000000000000000e+01	1.600000000000000000e+01	1.700000000000000000e+01	1.900000000000000000e+01	1.900000000000000000e+01	2.000000000000000000e+01	2.000000000000000000e+01	2.000000000000000000e+01	2.000000000000000000e+01	2.100000000000000000e+01	2.100000000000000000e+01	2.100000000000000000e+01	2.100000000000000000e+01	2.200000000000000000e+01	2.400000000000000000e+01	2.400000000000000000e+01	2.500000000000000000e+01	2.600000000000000000e+01	2.700000000000000000e+01	2.700000000000000000e+01	2.800000000000000000e+01	2.800000000000000000e+01	2.900000000000000000e+01
0.000000000000000000e+00	1.000000000000000000e+00	2.000000000000000000e+00	2.000000000000000000e+00	2.000000000000000000e+00	2.000000000000000000e+00	3.000000000000000000e+00	3.000000000000000000e+00	3.000000000000000000e+00	4.000000000000000000e+00	4.000000000000000000e+00	5.000000000000000000e+00	5.000000000000000000e+00	5.000000000000000000e+00	6.000000000000000000e+00	6.000000000000000000e+00	7.000000000000000000e+00	8.000000000000000000e+00	8.000000000000000000e+00	9.000000000000000000e+00	1.000000000000000000e+01	1.000000000000000000e+01	1.200000000000000000e+01	1.300000000000000000e+01	1.400000000000000000e+01	1.500000000000000000e+01	1.500000000000000000e+01	1.600000000000000000e+01	1.800000000000000000e+01	2.000000000000000000e+01	2.100000000000000000e+01	2.200000000000000000e+01	2.500000000000000000e+01	2.900000000000000000e+01	3.000000000000000000e+01	3.100000000000000000e+01	3.100000000000000000e+01	3.200000000000000000e+01	3.400000000000000000e+01	3.500000000000000000e+01	3.600000000000000000e+01	3.900000000000000000e+01	4.100000000000000000e+01	4.100000000000000000e+01	4.700000000000000000e+01	4.700000000000000000e+01	4.900000000000000000e+01	5.000000000000000000e+01	5.000000000000000000e+01	5.100000000000000000e+01
0.000000000000000000e+00	0.000000000000000000e+00	0.000000000000000000e+00	0.000000000000000000e+00	0.000000000000000000e+00	1.000000000000000000e+00	2.000000000000000000e+00	3.000000000000000000e+00	4.000000000000000000e+00	4.000000000000000000e+00	4.000000000000000000e+00	4.000000000000000000e+00	6.000000000000000000e+00	7.000000000000000000e+00	1.000000000000000000e+01	1.000000000000000000e+01	1.000000000000000000e+01	1.000000000000000000e+01	1.000000000000000000e+01	1.100000000000000000e+01	1.300000000000000000e+01	1.500000000000000000e+01	1.500000000000000000e+01	1.500000000000000000e+01	1.600000000000000000e+01	1.800000000000000000e+01	1.900000000000000000e+01	1.900000000000000000e+01	1.900000000000000000e+01	2.000000000000000000e+01	2.400000000000000000e+01	2.600000000000000000e+01	2.900000000000000000e+01	3.000000000000000000e+01	3.000000000000000000e+01	3.100000000000000000e+01	3.100000000000000000e+01	3.200000000000000000e+01	3.400000000000000000e+01	3.600000000000000000e+01	3.700000000000000000e+01	4.100000000000000000e+01	4.100000000000000000e+01	4.300000000000000000e+01	4.500000000000000000e+01	4.500000000000000000e+01	4.600000000000000000e+01	4.600000000000000000e+01	4.800000000000000000e+01	4.800000000000000000e+01
0.000000000000000000e+00	0.000000000000000000e+00	0.000000000000000000e+00	0.000000000000000000e+00	0.000000000000000000e+00	0.000000000000000000e+00	0.000000000000000000e+00	1.000000000000000000e+00	1.000000000000000000e+00	4.000000000000000000e+00	4.000000000000000000e+00	5.000000000000000000e+00	6.000000000000000000e+00	8.000000000000000000e+00	9.000000000000000000e+00	9.000000000000000000e+00	1.200000000000000000e+01	1.500000000000000000e+01	1.500000000000000000e+01	1.800000000000000000e+01	1.900000000000000000e+01	2.000000000000000000e+01	2.100000000000000000e+01	2.500000000000000000e+01	2.700000000000000000e+01	2.900000000000000000e+01	3.300000000000000000e+01	3.500000000000000000e+01	3.500000000000000000e+01	3.500000000000000000e+01	3.600000000000000000e+01	4.000000000000000000e+01	4.300000000000000000e+01	4.600000000000000000e+01	5.000000000000000000e+01	5.200000000000000000e+01	5.200000000000000000e+01	5.200000000000000000e+01	5.400000000000000000e+01	5.400000000000000000e+01	5.600000000000000000e+01	5.800000000000000000e+01	5.800000000000000000e+01	6.300000000000000000e+01	6.600000000000000000e+01	7.100000000000000000e+01	7.200000000000000000e+01	7.300000000000000000e+01	7.300000000000000000e+01	7.300000000000000000e+01
0.000000000000000000e+00	1.000000000000000000e+00	1.000000000000000000e+00	1.000000000000000000e+00	2.000000000000000000e+00	3.000000000000000000e+00	4.000000000000000000e+00	5.000000000000000000e+00	5.000000000000000000e+00	5.000000000000000000e+00	5.000000000000000000e+00	7.000000000000000000e+00	7.000000000000000000e+00	9.000000000000000000e+00	1.000000000000000000e+01	1.000000000000000000e+01	1.100000000000000000e+01	1.200000000000000000e+01	1.200000000000000000e+01	1.400000000000000000e+01	1.500000000000000000e+01	1.700000000000000000e+01	1.900000000000000000e+01	2.200000000000000000e+01	2.200000000000000000e+01	2.500000000000000000e+01	2.600000000000000000e+01	2.800000000000000000e+01	3.000000000000000000e+01	3.200000000000000000e+01	3.300000000000000000e+01	3.500000000000000000e+01	3.700000000000000000e+01	3.700000000000000000e+01	3.900000000000000000e+01	3.900000000000000000e+01	4.200000000000000000e+01	4.200000000000000000e+01	4.300000000000000000e+01	4.500000000000000000e+01	4.600000000000000000e+01	4.600000000000000000e+01	4.600000000000000000e+01	4.800000000000000000e+01	4.800000000000000000e+01	4.900000000000000000e+01	5.000000000000000000e+01	5.200000000000000000e+01	5.300000000000000000e+01	5.700000000000000000e+01
0.000000000000000000e+00	0.000000000000000000e+00	0.000000000000000000e+00	0.000000000000000000e+00	0.000000000000000000e+00	0.000000000000000000e+00	0.000000000000000000e+00	0.000000000000000000e+00	0.000000000000000000e+00	1.000000000000000000e+00	1.000000000000000000e+00	4.000000000000000000e+00	6.000000000000000000e+00	9.000000000000000000e+00	1.000000000000000000e+01	1.100000000000000000e+01	1.200000000000000000e+01	1.300000000000000000e+01	1.500000000000000000e+01	1.500000000000000000e+01	1.600000000000000000e+01	2.200000000000000000e+01	2.200000000000000000e+01	2.300000000000000000e+01	2.500000000000000000e+01	2.500000000000000000e+01	2.700000000000000000e+01	2.800000000000000000e+01	2.800000000000000000e+01	3.300000000000000000e+01	3.500000000000000000e+01	3.600000000000000000e+01	4.000000000000000000e+01	4.100000000000000000e+01	4.400000000000000000e+01	4.500000000000000000e+01	4.500000000000000000e+01	4.700000000000000000e+01	4.800000000000000000e+01	4.800000000000000000e+01	4.900000000000000000e+01	5.100000000000000000e+01	5.300000000000000000e+01	5.300000000000000000e+01	5.300000000000000000e+01	5.500000000000000000e+01	5.500000000000000000e+01	5.500000000000000000e+01	5.600000000000000000e+01	6.200000000000000000e+01
0.000000000000000000e+00	0.000000000000000000e+00	0.000000000000000000e+00	0.000000000000000000e+00	2.000000000000000000e+00	2.000000000000000000e+00	4.000000000000000000e+00	4.000000000000000000e+00	5.000000000000000000e+00	5.000000000000000000e+00	6.000000000000000000e+00	8.000000000000000000e+00	9.000000000000000000e+00	1.300000000000000000e+01	1.300000000000000000e+01	1.300000000000000000e+01	1.500000000000000000e+01	1.600000000000000000e+01	1.700000000000000000e+01	1.700000000000000000e+01	1.900000000000000000e+01	2.100000000000000000e+01	2.200000000000000000e+01	2.600000000000000000e+01	2.700000000000000000e+01	2.800000000000000000e+01	3.100000000000000000e+01	3.300000000000000000e+01	3.300000000000000000e+01	3.400000000000000000e+01	3.700000000000000000e+01	3.800000000000000000e+01	4.000000000000000000e+01	4.200000000000000000e+01	4.700000000000000000e+01	4.900000000000000000e+01	5.200000000000000000e+01	5.600000000000000000e+01	5.700000000000000000e+01	5.700000000000000000e+01	5.700000000000000000e+01	5.800000000000000000e+01	5.900000000000000000e+01	6.000000000000000000e+01	6.300000000000000000e+01	6.400000000000000000e+01	6.700000000000000000e+01	6.800000000000000000e+01	6.900000000000000000e+01	7.100000000000000000e+01
0.000000000000000000e+00	0.000000000000000000e+00	0.000000000000000000e+00	0.000000000000000000e+00	0.000000000000000000e+00	0.000000000000000000e+00	0.000000000000000000e+00	1.000000000000000000e+00	2.000000000000000000e+00	4.000000000000000000e+00	6.000000000000000000e+00	8.000000000000000000e+00	9.000000000000000000e+00	9.000000000000000000e+00	1.100000000000000000e+01	1.300000000000000000e+01	1.500000000000000000e+01	1.700000000000000000e+01	2.000000000000000000e+01	2.100000000000000000e+01	2.200000000000000000e+01	2.300000000000000000e+01	2.300000000000000000e+01	2.300000000000000000e+01	2.500000000000000000e+01	2.700000000000000000e+01	2.800000000000000000e+01	2.900000000000000000e+01	3.100000000000000000e+01	3.100000000000000000e+01	3.100000000000000000e+01	3.100000000000000000e+01	3.500000000000000000e+01	3.700000000000000000e+01	3.800000000000000000e+01	4.200000000000000000e+01	4.500000000000000000e+01	4.600000000000000000e+01	4.700000000000000000e+01	4.900000000000000000e+01	5.000000000000000000e+01	5.100000000000000000e+01	5.400000000000000000e+01	5.600000000000000000e+01	5.600000000000000000e+01	5.700000000000000000e+01	5.800000000000000000e+01	5.900000000000000000e+01	6.200000000000000000e+01	6.300000000000000000e+01
0.000000000000000000e+00	0.000000000000000000e+00	0.000000000000000000e+00	0.000000000000000000e+00	0.000000000000000000e+00	1.000000000000000000e+00	1.000000000000000000e+00	1.000000000000000000e+00	2.000000000000000000e+00	2.000000000000000000e+00	4.000000000000000000e+00	7.000000000000000000e+00	7.000000000000000000e+00	8.000000000000000000e+00	8.000000000000000000e+00	8.000000000000000000e+00	8.000000000000000000e+00	9.000000000000000000e+00	1.200000000000000000e+01	1.300000000000000000e+01	1.300000000000000000e+01	1.500000000000000000e+01	1.500000000000000000e+01	1.600000000000000000e+01	1.700000000000000000e+01	1.900000000000000000e+01	2.000000000000000000e+01	2.000000000000000000e+01	2.000000000000000000e+01	2.300000000000000000e+01	2.300000000000000000e+01	2.700000000000000000e+01	3.000000000000000000e+01	3.100000000000000000e+01	3.100000000000000000e+01	3.200000000000000000e+01	3.300000000000000000e+01	3.400000000000000000e+01	3.800000000000000000e+01	4.100000000000000000e+01	4.200000000000000000e+01	4.200000000000000000e+01	4.500000000000000000e+01	4.700000000000000000e+01	4.900000000000000000e+01	5.300000000000000000e+01	5.700000000000000000e+01	5.700000000000000000e+01	5.900000000000000000e+01	6.000000000000000000e+01
0.000000000000000000e+00	2.000000000000000000e+00	2.000000000000000000e+00	2.000000000000000000e+00	3.000000000000000000e+00	4.000000000000000000e+00	5.000000000000000000e+00	5.000000000000000000e+00	6.000000000000000000e+00	6.000000000000000000e+00	8.000000000000000000e+00	8.000000000000000000e+00	9.000000000000000000e+00	9.000000000000000000e+00	1.000000000000000000e+01	1.200000000000000000e+01	1.200000000000000000e+01	1.200000000000000000e+01	1.200000000000000000e+01	1.300000000000000000e+01	1.400000000000000000e+01	1.400000000000000000e+01	1.400000000000000000e+01	1.500000000000000000e+01	1.700000000000000000e+01	1.700000000000000000e+01	1.700000000000000000e+01	1.800000000000000000e+01	1.800000000000000000e+01	1.900000000000000000e+01	1.900000000000000000e+01	2.100000000000000000e+01	2.200000000000000000e+01	2.200000000000000000e+01	2.200000000000000000e+01	2.200000000000000000e+01	2.400000000000000000e+01	2.500000000000000000e+01	2.500000000000000000e+01	2.600000000000000000e+01	2.700000000000000000e+01	2.700000000000000000e+01	3.000000000000000000e+01	3.000000000000000000e+01	3.000000000000000000e+01	3.000000000000000000e+01	3.100000000000000000e+01	3.100000000000000000e+01	3.400000000000000000e+01	3.600000000000000000e+01
0.000000000000000000e+00	0.000000000000000000e+00	0.000000000000000000e+00	0.000000000000000000e+00	0.000000000000000000e+00	0.000000000000000000e+00	0.000000000000000000e+00	1.000000000000000000e+00	2.000000000000000000e+00	4.000000000000000000e+00	5.000000000000000000e+00	6.000000000000000000e+00	6.000000000000000000e+00	7.000000000000000000e+00	1.000000000000000000e+01	1.300000000000000000e+01	1.300000000000000000e+01	1.400000000000000000e+01	1.500000000000000000e+01	1.500000000000000000e+01	1.700000000000000000e+01	1.900000000000000000e+01	2.000000000000000000e+01	2.200000000000000000e+01	2.200000000000000000e+01	2.200000000000000000e+01	2.200000000000000000e+01	2.400000000000000000e+01	2.500000000000000000e+01	2.500000000000000000e+01	2.600000000000000000e+01	2.600000000000000000e+01	2.900000000000000000e+01	3.000000000000000000e+01	3.300000000000000000e+01	3.400000000000000000e+01	3.600000000000000000e+01	3.600000000000000000e+01	3.900000000000000000e+01	4.000000000000000000e+01	4.000000000000000000e+01	4.000000000000000000e+01	4.400000000000000000e+01	4.400000000000000000e+01	4.600000000000000000e+01	5.000000000000000000e+01	5.000000000000000000e+01	5.200000000000000000e+01	5.200000000000000000e+01	5.400000000000000000e+01
0.000000000000000000e+00	0.000000000000000000e+00	0.000000000000000000e+00	1.000000000000000000e+00	2.000000000000000000e+00	2.000000000000000000e+00	2.000000000000000000e+00	2.000000000000000000e+00	6.000000000000000000e+00	6.000000000000000000e+00	6.000000000000000000e+00	7.000000000000000000e+00	8.000000000000000000e+00	8.000000000000000000e+00	9.000000000000000000e+00	1.100000000000000000e+01	1.200000000000000000e+01	1.300000000000000000e+01	1.400000000000000000e+01	1.700000000000000000e+01	2.000000000000000000e+01	2.100000000000000000e+01	2.200000000000000000e+01	2.300000000000000000e+01	2.300000000000000000e+01	2.400000000000000000e+01	2.500000000000000000e+01	2.600000000000000000e+01	2.600000000000000000e+01	2.600000000000000000e+01	2.700000000000000000e+01	2.700000000000000000e+01	2.700000000000000000e+01	2.700000000000000000e+01	2.800000000000000000e+01	2.900000000000000000e+01	3.100000000000000000e+01	3.300000000000000000e+01	3.900000000000000000e+01	4.200000000000000000e+01	4.300000000000000000e+01	4.600000000000000000e+01	4.900000000000000000e+01	5.100000000000000000e+01	5.100000000000000000e+01	5.200000000000000000e+01	5.400000000000000000e+01	5.600000000000000000e+01	5.900000000000000000e+01	6.000000000000000000e+01
0.000000000000000000e+00	0.000000000000000000e+00	0.000000000000000000e+00	1.000000000000000000e+00	1.000000000000000000e+00	1.000000000000000000e+00	1.000000000000000000e+00	1.000000000000000000e+00	3.000000000000000000e+00	3.000000000000000000e+00	4.000000000000000000e+00	4.000000000000000000e+00	4.000000000000000000e+00	6.000000000000000000e+00	9.000000000000000000e+00	9.000000000000000000e+00	1.200000000000000000e+01	1.400000000000000000e+01	1.400000000000000000e+01	1.400000000000000000e+01	1.500000000000000000e+01	1.500000000000000000e+01	1.500000000000000000e+01	1.600000000000000000e+01	1.600000000000000000e+01	1.700000000000000000e+01	1.700000000000000000e+01	1.800000000000000000e+01	2.000000000000000000e+01	2.000000000000000000e+01	2.200000000000000000e+01	2.200000000000000000e+01	2.200000000000000000e+01	2.200000000000000000e+01	2.200000000000000000e+01	2.200000000000000000e+01	2.300000000000000000e+01	2.500000000000000000e+01	2.500000000000000000e+01	2.800000000000000000e+01	3.000000000000000000e+01	3.000000000000000000e+01	3.000000000000000000e+01	3.300000000000000000e+01	3.400000000000000000e+01	3.600000000000000000e+01	3.600000000000000000e+01	3.700000000000000000e+01	3.900000000000000000e+01	3.900000000000000000e+01
0.000000000000000000e+00	0.000000000000000000e+00	0.000000000000000000e+00	1.000000000000000000e+00	3.000000000000000000e+00	3.000000000000000000e+00	3.000000000000000000e+00	4.000000000000000000e+00	4.000000000000000000e+00	4.000000000000000000e+00	4.000000000000000000e+00	5.000000000000000000e+00	6.000000000000000000e+00	6.000000000000000000e+00	8.000000000000000000e+00	9.000000000000000000e+00	9.000000000000000000e+00	1.000000000000000000e+01	1.000000000000000000e+01	1.000000000000000000e+01	1.000000000000000000e+01	1.100000000000000000e+01	1.300000000000000000e+01	1.400000000000000000e+01	1.600000000000000000e+01	1.900000000000000000e+01	2.100000000000000000e+01	2.200000000000000000e+01	2.600000000000000000e+01	2.600000000000000000e+01	2.700000000000000000e+01	2.700000000000000000e+01	2.900000000000000000e+01	3.100000000000000000e+01	3.100000000000000000e+01	3.400000000000000000e+01	3.400000000000000000e+01	3.500000000000000000e+01	3.600000000000000000e+01	3.700000000000000000e+01	4.000000000000000000e+01	4.100000000000000000e+01	4.400000000000000000e+01	4.600000000000000000e+01	4.600000000000000000e+01	4.600000000000000000e+01	5.000000000000000000e+01	5.400000000000000000e+01	5.700000000000000000e+01	5.800000000000000000e+01
0.000000000000000000e+00	0.000000000000000000e+00	0.000000000000000000e+00	0.000000000000000000e+00	0.000000000000000000e+00	3.000000000000000000e+00	3.000000000000000000e+00	3.000000000000000000e+00	5.000000000000000000e+00	6.000000000000000000e+00	9.000000000000000000e+00	1.100000000000000000e+01	1.600000000000000000e+01	1.700000000000000000e+01	1.900000000000000000e+01	1.900000000000000000e+01	1.900000000000000000e+01	1.900000000000000000e+01	2.000000000000000000e+01	2.100000000000000000e+01	2.200000000000000000e+01	2.200000000000000000e+01	2.300000000000000000e+01	2.300000000000000000e+01	2.600000000000000000e+01	2.600000000000000000e+01	2.700000000000000000e+01	2.900000000000000000e+01	3.200000000000000000e+01	3.400000000000000000e+01	3.500000000000000000e+01	3.600000000000000000e+01	3.800000000000000000e+01	3.900000000000000000e+01	4.000000000000000000e+01	4.100000000000000000e+01	4.200000000000000000e+01	4.300000000000000000e+01	4.400000000000000000e+01	4.600000000000000000e+01	4.700000000000000000e+01	4.900000000000000000e+01	5.100000000000000000e+01	5.100000000000000000e+01	5.100000000000000000e+01	5.100000000000000000e+01	5.300000000000000000e+01	5.300000000000000000e+01	5.400000000000000000e+01	5.500000000000000000e+01
0.000000000000000000e+00	2.000000000000000000e+00	2.000000000000000000e+00	2.000000000000000000e+00	2.000000000000000000e+00	4.000000000000000000e+00	6.000000000000000000e+00	6.000000000000000000e+00	7.000000000000000000e+00	7.000000000000000000e+00	7.000000000000000000e+00	8.000000000000000000e+00	9.000000000000000000e+00	1.000000000000000000e+01	1.000000000000000000e+01	1.300000000000000000e+01	1.400000000000000000e+01	1.500000000000000000e+01	1.600000000000000000e+01	1.600000000000000000e+01	1.700000000000000000e+01	1.800000000000000000e+01	1.900000000000000000e+01	2.200000000000000000e+01	2.600000000000000000e+01	2.600000000000000000e+01	2.600000000000000000e+01	2.800000000000000000e+01	2.800000000000000000e+01	2.900000000000000000e+01	2.900000000000000000e+01	3.000000000000000000e+01	3.000000000000000000e+01	3.000000000000000000e+01	3.200000000000000000e+01	3.400000000000000000e+01	3.600000000000000000e+01	3.700000000000000000e+01	3.700000000000000000e+01	3.900000000000000000e+01	3.900000000000000000e+01	4.100000000000000000e+01	4.200000000000000000e+01	4.300000000000000000e+01	4.300000000000000000e+01	4.300000000000000000e+01	4.500000000000000000e+01	4.500000000000000000e+01	4.500000000000000000e+01	4.600000000000000000e+01
0.000000000000000000e+00	0.000000000000000000e+00	0.000000000000000000e+00	0.000000000000000000e+00	0.000000000000000000e+00	0.000000000000000000e+00	1.000000000000000000e+00	1.000000000000000000e+00	1.000000000000000000e+00	1.000000000000000000e+00	1.000000000000000000e+00	2.000000000000000000e+00	4.000000000000000000e+00	8.000000000000000000e+00	8.000000000000000000e+00	9.000000000000000000e+00	9.000000000000000000e+00	9.000000000000000000e+00	1.000000000000000000e+01	1.100000000000000000e+01	1.400000000000000000e+01	1.800000000000000000e+01	2.000000000000000000e+01	2.200000000000000000e+01	2.400000000000000000e+01	2.800000000000000000e+01	3.100000000000000000e+01	3.400000000000000000e+01	3.700000000000000000e+01	4.000000000000000000e+01	4.100000000000000000e+01	4.100000000000000000e+01	4.100000000000000000e+01	4.400000000000000000e+01	4.400000000000000000e+01	4.700000000000000000e+01	4.900000000000000000e+01	5.000000000000000000e+01	5.200000000000000000e+01	5.300000000000000000e+01	5.300000000000000000e+01	5.500000000000000000e+01	5.600000000000000000e+01	6.100000000000000000e+01	6.400000000000000000e+01	6.400000000000000000e+01	6.500000000000000000e+01	6.500000000000000000e+01	6.800000000000000000e+01	7.200000000000000000e+01
0.000000000000000000e+00	0.000000000000000000e+00	0.000000000000000000e+00	0.000000000000000000e+00	0.000000000000000000e+00	1.000000000000000000e+00	2.000000000000000000e+00	3.000000000000000000e+00	3.000000000000000000e+00	4.000000000000000000e+00	4.000000000000000000e+00	8.000000000000000000e+00	8.000000000000000000e+00	1.000000000000000000e+01	1.000000000000000000e+01	1.000000000000000000e+01	1.100000000000000000e+01	1.200000000000000000e+01	1.600000000000000000e+01	1.800000000000000000e+01	1.800000000000000000e+01	1.800000000000000000e+01	1.800000000000000000e+01	1.800000000000000000e+01	2.100000000000000000e+01	2.400000000000000000e+01	2.700000000000000000e+01	3.100000000000000000e+01	3.200000000000000000e+01	3.200000000000000000e+01	3.300000000000000000e+01	3.500000000000000000e+01	3.700000000000000000e+01	3.800000000000000000e+01	3.800000000000000000e+01	3.800000000000000000e+01	3.900000000000000000e+01	4.100000000000000000e+01	4.200000000000000000e+01	4.300000000000000000e+01	4.600000000000000000e+01	4.800000000000000000e+01	4.800000000000000000e+01	4.900000000000000000e+01	5.100000000000000000e+01	5.200000000000000000e+01	5.300000000000000000e+01	5.500000000000000000e+01	5.800000000000000000e+01	5.900000000000000000e+01
0.000000000000000000e+00	1.000000000000000000e+00	1.000000000000000000e+00	1.000000000000000000e+00	1.000000000000000000e+00	2.000000000000000000e+00	2.000000000000000000e+00	3.000000000000000000e+00	4.000000000000000000e+00	5.000000000000000000e+00	8.000000000000000000e+00	8.000000000000000000e+00	8.000000000000000000e+00	9.000000000000000000e+00	1.000000000000000000e+01	1.000000000000000000e+01	1.000000000000000000e+01	1.100000000000000000e+01	1.200000000000000000e+01	1.500000000000000000e+01	1.500000000000000000e+01	1.500000000000000000e+01	1.500000000000000000e+01	1.500000000000000000e+01	1.700000000000000000e+01	1.800000000000000000e+01	1.800000000000000000e+01	2.000000000000000000e+01	2.100000000000000000e+01	2.200000000000000000e+01	2.400000000000000000e+01	2.400000000000000000e+01	2.500000000000000000e+01	2.700000000000000000e+01	2.800000000000000000e+01	2.900000000000000000e+01	2.900000000000000000e+01	3.100000000000000000e+01	3.100000000000000000e+01	3.200000000000000000e+01	3.400000000000000000e+01	3.500000000000000000e+01	3.600000000000000000e+01	3.800000000000000000e+01	3.900000000000000000e+01	3.900000000000000000e+01	4.100000000000000000e+01	4.100000000000000000e+01	4.100000000000000000e+01	4.100000000000000000e+01
0.000000000000000000e+00	0.000000000000000000e+00	1.000000000000000000e+00	2.000000000000000000e+00	2.000000000000000000e+00	3.000000000000000000e+00	3.000000000000000000e+00	3.000000000000000000e+00	4.000000000000000000e+00	4.000000000000000000e+00	6.000000000000000000e+00	6.000000000000000000e+00	8.000000000000000000e+00	8.000000000000000000e+00	8.000000000000000000e+00	1.000000000000000000e+01	1.200000000000000000e+01	1.500000000000000000e+01	1.700000000000000000e+01	1.700000000000000000e+01	1.800000000000000000e+01	2.000000000000000000e+01	2.500000000000000000e+01	2.500000000000000000e+01	2.600000000000000000e+01	2.700000000000000000e+01	3.000000000000000000e+01	3.300000000000000000e+01	3.400000000000000000e+01	3.500000000000000000e+01	3.600000000000000000e+01	3.900000000000000000e+01	4.100000000000000000e+01	4.200000000000000000e+01	4.500000000000000000e+01	4.500000000000000000e+01	4.500000000000000000e+01	4.900000000000000000e+01	5.100000000000000000e+01	5.400000000000000000e+01	5.400000000000000000e+01	5.400000000000000000e+01	5.800000000000000000e+01	6.100000000000000000e+01	6.600000000000000000e+01	6.600000000000000000e+01	6.800000000000000000e+01	7.100000000000000000e+01	7.400000000000000000e+01	7.600000000000000000e+01
0.000000000000000000e+00	0.000000000000000000e+00	0.000000000000000000e+00	1.000000000000000000e+00	1.000000000000000000e+00	2.000000000000000000e+00	3.000000000000000000e+00	4.000000000000000000e+00	4.000000000000000000e+00	6.000000000000000000e+00	6.000000000000000000e+00	7.000000000000000000e+00	9.000000000000000000e+00	1.000000000000000000e+01	1.100000000000000000e+01	1.400000000000000000e+01	1.500000000000000000e+01	1.700000000000000000e+01	1.900000000000000000e+01	2.100000000000000000e+01	2.100000000000000000e+01	2.300000000000000000e+01	2.500000000000000000e+01	2.900000000000000000e+01	3.200000000000000000e+01	3.300000000000000000e+01	3.600000000000000000e+01	3.700000000000000000e+01	3.900000000000000000e+01	4.000000000000000000e+01	4.100000000000000000e+01	4.200000000000000000e+01	4.500000000000000000e+01	4.800000000000000000e+01	4.800000000000000000e+01	4.800000000000000000e+01	4.800000000000000000e+01	5.100000000000000000e+01	5.500000000000000000e+01	5.500000000000000000e+01	5.600000000000000000e+01	5.800000000000000000e+01	6.000000000000000000e+01	6.300000000000000000e+01	6.300000000000000000e+01	6.400000000000000000e+01	6.600000000000000000e+01	6.700000000000000000e+01	7.000000000000000000e+01	7.200000000000000000e+01
0.000000000000000000e+00	0.000000000000000000e+00	0.000000000000000000e+00	0.000000000000000000e+00	0.000000000000000000e+00	0.000000000000000000e+00	0.000000000000000000e+00	1.000000000000000000e+00	1.000000000000000000e+00	1.000000000000000000e+00	1.000000000000000000e+00	1.000000000000000000e+00	3.000000000000000000e+00	4.000000000000000000e+00	5.000000000000000000e+00	6.000000000000000000e+00	7.000000000000000000e+00	8.000000000000000000e+00	8.000000000000000000e+00	9.000000000000000000e+00	9.000000000000000000e+00	1.000000000000000000e+01	1.100000000000000000e+01	1.100000000000000000e+01	1.300000000000000000e+01	1.600000000000000000e+01	1.600000000000000000e+01	1.800000000000000000e+01	2.000000000000000000e+01	2.200000000000000000e+01	2.400000000000000000e+01	2.700000000000000000e+01	2.900000000000000000e+01	3.400000000000000000e+01	3.500000000000000000e+01	3.700000000000000000e+01	3.800000000000000000e+01	3.800000000000000000e+01	4.100000000000000000e+01	4.300000000000000000e+01	4.600000000000000000e+01	4.700000000000000000e+01	5.000000000000000000e+01	5.000000000000000000e+01	5.000000000000000000e+01	5.200000000000000000e+01	5.400000000000000000e+01	5.400000000000000000e+01	5.900000000000000000e+01	6.000000000000000000e+01
0.000000000000000000e+00	0.000000000000000000e+00	0.000000000000000000e+00	0.000000000000000000e+00	1.000000000000000000e+00	2.000000000000000000e+00	3.000000000000000000e+00	4.000000000000000000e+00	4.000000000000000000e+00	4.000000000000000000e+00	5.000000000000000000e+00	6.000000000000000000e+00	6.000000000000000000e+00	7.000000000000000000e+00	9.000000000000000000e+00	1.100000000000000000e+01	1.200000000000000000e+01	1.300000000000000000e+01	1.400000000000000000e+01	1.400000000000000000e+01	1.500000000000000000e+01	1.500000000000000000e+01	1.600000000000000000e+01	1.700000000000000000e+01	1.800000000000000000e+01	1.800000000000000000e+01	2.000000000000000000e+01	2.000000000000000000e+01	2.300000000000000000e+01	2.400000000000000000e+01	2.500000000000000000e+01	3.000000000000000000e+01	3.000000000000000000e+01	3.200000000000000000e+01	3.300000000000000000e+01	3.400000000000000000e+01	3.400000000000000000e+01	3.500000000000000000e+01	3.500000000000000000e+01	3.500000000000000000e+01	3.800000000000000000e+01	3.800000000000000000e+01	4.100000000000000000e+01	4.200000000000000000e+01	4.300000000000000000e+01	4.400000000000000000e+01	4.500000000000000000e+01	4.600000000000000000e+01	5.000000000000000000e+01	5.100000000000000000e+01
0.000000000000000000e+00	0.000000000000000000e+00	0.000000000000000000e+00	1.000000000000000000e+00	1.000000000000000000e+00	1.000000000000000000e+00	1.000000000000000000e+00	1.000000000000000000e+00	1.000000000000000000e+00	4.000000000000000000e+00	4.000000000000000000e+00	8.000000000000000000e+00	1.000000000000000000e+01	1.000000000000000000e+01	1.300000000000000000e+01	1.300000000000000000e+01	1.500000000000000000e+01	1.500000000000000000e+01	1.600000000000000000e+01	1.800000000000000000e+01	2.000000000000000000e+01	2.100000000000000000e+01	2.300000000000000000e+01	2.500000000000000000e+01	2.500000000000000000e+01	2.600000000000000000e+01	2.700000000000000000e+01	2.700000000000000000e+01	2.700000000000000000e+01	2.900000000000000000e+01	3.000000000000000000e+01	3.100000000000000000e+01	3.300000000000000000e+01	3.600000000000000000e+01	3.800000000000000000e+01	3.800000000000000000e+01	3.800000000000000000e+01	4.100000000000000000e+01	4.100000000000000000e+01	4.200000000000000000e+01	4.400000000000000000e+01	4.500000000000000000e+01	4.500000000000000000e+01	4.500000000000000000e+01	4.600000000000000000e+01	4.800000000000000000e+01	4.800000000000000000e+01	5.100000000000000000e+01	5.300000000000000000e+01	5.500000000000000000e+01
0.000000000000000000e+00	0.000000000000000000e+00	0.000000000000000000e+00	0.000000000000000000e+00	0.000000000000000000e+00	1.000000000000000000e+00	2.000000000000000000e+00	2.000000000000000000e+00	2.000000000000000000e+00	2.000000000000000000e+00	2.000000000000000000e+00	2.000000000000000000e+00	3.000000000000000000e+00	4.000000000000000000e+00	4.000000000000000000e+00	7.000000000000000000e+00	8.000000000000000000e+00	9.000000000000000000e+00	1.000000000000000000e+01	1.000000000000000000e+01	1.200000000000000000e+01	1.200000000000000000e+01	1.300000000000000000e+01	1.400000000000000000e+01	1.500000000000000000e+01	1.700000000000000000e+01	1.700000000000000000e+01	2.000000000000000000e+01	2.200000000000000000e+01	2.700000000000000000e+01	2.900000000000000000e+01	3.000000000000000000e+01	3.200000000000000000e+01	3.300000000000000000e+01	3.500000000000000000e+01	3.500000000000000000e+01	3.500000000000000000e+01	3.500000000000000000e+01	3.500000000000000000e+01	3.700000000000000000e+01	3.700000000000000000e+01	3.800000000000000000e+01	4.000000000000000000e+01	4.300000000000000000e+01	4.400000000000000000e+01	4.800000000000000000e+01	4.800000000000000000e+01	4.800000000000000000e+01	5.000000000000000000e+01	5.200000000000000000e+01
0.000000000000000000e+00	1.000000000000000000e+00	1.000000000000000000e+00	1.000000000000000000e+00	1.000000000000000000e+00	3.000000000000000000e+00	3.000000000000000000e+00	3.000000000000000000e+00	3.000000000000000000e+00	3.000000000000000000e+00	3.000000000000000000e+00	5.000000000000000000e+00	5.000000000000000000e+00	6.000000000000000000e+00	6.000000000000000000e+00	8.000000000000000000e+00	9.000000000000000000e+00	1.000000000000000000e+01	1.300000000000000000e+01	1.300000000000000000e+01	1.300000000000000000e+01	1.400000000000000000e+01	1.400000000000000000e+01	1.400000000000000000e+01	1.500000000000000000e+01	1.500000000000000000e+01	1.500000000000000000e+01	1.500000000000000000e+01	1.500000000000000000e+01	1.500000000000000000e+01	1.600000000000000000e+01	1.800000000000000000e+01	1.800000000000000000e+01	1.900000000000000000e+01	2.000000000000000000e+01	2.200000000000000000e+01	2.300000000000000000e+01	2.300000000000000000e+01	2.600000000000000000e+01	2.600000000000000000e+01	2.600000000000000000e+01	2.600000000000000000e+01	2.600000000000000000e+01	2.800000000000000000e+01	3.100000000000000000e+01	3.100000000000000000e+01	3.600000000000000000e+01	3.800000000000000000e+01	4.100000000000000000e+01	4.200000000000000000e+01
0.000000000000000000e+00	0.000000000000000000e+00	2.000000000000000000e+00	4.000000000000000000e+00	4.000000000000000000e+00	6.000000000000000000e+00	6.000000000000000000e+00	6.000000000000000000e+00	7.000000000000000000e+00	7.000000000000000000e+00	7.000000000000000000e+00	7.000000000000000000e+00	7.000000000000000000e+00	8.000000000000000000e+00	8.000000000000000000e+00	8.000000000000000000e+00	8.000000000000000000e+00	9.000000000000000000e+00	1.000000000000000000e+01	1.000000000000000000e+01	1.000000000000000000e+01	1.000000000000000000e+01	1.000000000000000000e+01	1.200000000000000000e+01	1.300000000000000000e+01	1.300000000000000000e+01	1.500000000000000000e+01	1.700000000000000000e+01	1.800000000000000000e+01	1.900000000000000000e+01	1.900000000000000000e+01	2.000000000000000000e+01	2.000000000000000000e+01	2.100000000000000000e+01	2.200000000000000000e+01	2.600000000000000000e+01	2.600000000000000000e+01	2.600000000000000000e+01	2.800000000000000000e+01	3.000000000000000000e+01	3.200000000000000000e+01	3.300000000000000000e+01	3.800000000000000000e+01	3.900000000000000000e+01	3.900000000000000000e+01	3.900000000000000000e+01	4.100000000000000000e+01	4.100000000000000000e+01	4.300000000000000000e+01	4.400000000000000000e+01
0.000000000000000000e+00	0.000000000000000000e+00	0.000000000000000000e+00	2.000000000000000000e+00	2.000000000000000000e+00	2.000000000000000000e+00	2.000000000000000000e+00	2.000000000000000000e+00	2.000000000000000000e+00	2.000000000000000000e+00	2.000000000000000000e+00	2.000000000000000000e+00	2.000000000000000000e+00	2.000000000000000000e+00	4.000000000000000000e+00	5.000000000000000000e+00	6.000000000000000000e+00	8.000000000000000000e+00	8.000000000000000000e+00	9.000000000000000000e+00	1.100000000000000000e+01	1.300000000000000000e+01	1.500000000000000000e+01	1.700000000000000000e+01	1.900000000000000000e+01	2.100000000000000000e+01	2.300000000000000000e+01	2.800000000000000000e+01	2.800000000000000000e+01	3.100000000000000000e+01	3.400000000000000000e+01	3.500000000000000000e+01	3.700000000000000000e+01	3.900000000000000000e+01	4.100000000000000000e+01	4.300000000000000000e+01	4.300000000000000000e+01	4.400000000000000000e+01	4.600000000000000000e+01	4.600000000000000000e+01	4.700000000000000000e+01	4.900000000000000000e+01	4.900000000000000000e+01	5.000000000000000000e+01	5.100000000000000000e+01	5.100000000000000000e+01	5.200000000000000000e+01	5.200000000000000000e+01	5.200000000000000000e+01	5.300000000000000000e+01
0.000000000000000000e+00	0.000000000000000000e+00	1.000000000000000000e+00	1.000000000000000000e+00	1.000000000000000000e+00	1.000000000000000000e+00	1.000000000000000000e+00	2.000000000000000000e+00	2.000000000000000000e+00	2.000000000000000000e+00	4.000000000000000000e+00	6.000000000000000000e+00	8.000000000000000000e+00	8.000000000000000000e+00	8.000000000000000000e+00	1.000000000000000000e+01	1.200000000000000000e+01	1.200000000000000000e+01	1.500000000000000000e+01	1.600000000000000000e+01	1.700000000000000000e+01	1.700000000000000000e+01	1.900000000000000000e+01	2.100000000000000000e+01	2.500000000000000000e+01	2.600000000000000000e+01	2.600000000000000000e+01	2.600000000000000000e+01	2.900000000000000000e+01	3.000000000000000000e+01	3.300000000000000000e+01	3.400000000000000000e+01	3.500000000000000000e+01	3.700000000000000000e+01	4.000000000000000000e+01	4.000000000000000000e+01	4.200000000000000000e+01	4.400000000000000000e+01	4.600000000000000000e+01	4.900000000000000000e+01	4.900000000000000000e+01	5.100000000000000000e+01	5.100000000000000000e+01	5.200000000000000000e+01	5.400000000000000000e+01	5.600000000000000000e+01	6.000000000000000000e+01	6.200000000000000000e+01	6.300000000000000000e+01	6.500000000000000000e+01
0.000000000000000000e+00	0.000000000000000000e+00	1.000000000000000000e+00	1.000000000000000000e+00	1.000000000000000000e+00	2.000000000000000000e+00	2.000000000000000000e+00	2.000000000000000000e+00	2.000000000000000000e+00	4.000000000000000000e+00	4.000000000000000000e+00	4.000000000000000000e+00	5.000000000000000000e+00	6.000000000000000000e+00	8.000000000000000000e+00	8.000000000000000000e+00	9.000000000000000000e+00	1.000000000000000000e+01	1.100000000000000000e+01	1.300000000000000000e+01	1.500000000000000000e+01	1.700000000000000000e+01	1.800000000000000000e+01	2.200000000000000000e+01	2.400000000000000000e+01	2.500000000000000000e+01	2.500000000000000000e+01	2.500000000000000000e+01	2.600000000000000000e+01	2.700000000000000000e+01	2.800000000000000000e+01	2.800000000000000000e+01	2.900000000000000000e+01	3.100000000000000000e+01	3.100000000000000000e+01	3.200000000000000000e+01	3.300000000000000000e+01	3.500000000000000000e+01	3.700000000000000000e+01	3.800000000000000000e+01	4.000000000000000000e+01	4.200000000000000000e+01	4.300000000000000000e+01	4.300000000000000000e+01	4.300000000000000000e+01	4.500000000000000000e+01	4.600000000000000000e+01	4.700000000000000000e+01	4.800000000000000000e+01	5.200000000000000000e+01
0.000000000000000000e+00	0.000000000000000000e+00	1.000000000000000000e+00	1.000000000000000000e+00	1.000000000000000000e+00	2.000000000000000000e+00	2.000000000000000000e+00	3.000000000000000000e+00	3.000000000000000000e+00	5.000000000000000000e+00	5.000000000000000000e+00	6.000000000000000000e+00	7.000000000000000000e+00	8.000000000000000000e+00	8.000000000000000000e+00	9.000000000000000000e+00	1.000000000000000000e+01	1.000000000000000000e+01	1.000000000000000000e+01	1.000000000000000000e+01	1.200000000000000000e+01	1.300000000000000000e+01	1.400000000000000000e+01	1.500000000000000000e+01	1.500000000000000000e+01	1.700000000000000000e+01	1.900000000000000000e+01	2.000000000000000000e+01	2.300000000000000000e+01	2.300000000000000000e+01	2.600000000000000000e+01	2.700000000000000000e+01	2.800000000000000000e+01	3.000000000000000000e+01	3.100000000000000000e+01	3.400000000000000000e+01	3.600000000000000000e+01	4.000000000000000000e+01	4.000000000000000000e+01	4.300000000000000000e+01	4.300000000000000000e+01	4.500000000000000000e+01	5.100000000000000000e+01	5.400000000000000000e+01	5.500000000000000000e+01	5.600000000000000000e+01	5.800000000000000000e+01	6.300000000000000000e+01	6.500000000000000000e+01	6.600000000000000000e+01
0.000000000000000000e+00	0.000000000000000000e+00	0.000000000000000000e+00	0.000000000000000000e+00	0.000000000000000000e+00	2.000000000000000000e+00	3.000000000000000000e+00	4.000000000000000000e+00	4.000000000000000000e+00	6.000000000000000000e+00	7.000000000000000000e+00	8.000000000000000000e+00	9.000000000000000000e+00	1.200000000000000000e+01	1.200000000000000000e+01	1.200000000000000000e+01	1.300000000000000000e+01	1.400000000000000000e+01	1.600000000000000000e+01	1.800000000000000000e+01	1.900000000000000000e+01	2.000000000000000000e+01	2.200000000000000000e+01	2.300000000000000000e+01	2.400000000000000000e+01	2.600000000000000000e+01	2.700000000000000000e+01	2.700000000000000000e+01	2.700000000000000000e+01	3.000000000000000000e+01	3.100000000000000000e+01	3.100000000000000000e+01	3.600000000000000000e+01	3.700000000000000000e+01	3.900000000000000000e+01	4.100000000000000000e+01	4.400000000000000000e+01	4.400000000000000000e+01	4.500000000000000000e+01	4.700000000000000000e+01	4.900000000000000000e+01	4.900000000000000000e+01	5.100000000000000000e+01	5.200000000000000000e+01	5.200000000000000000e+01	5.300000000000000000e+01	5.300000000000000000e+01	5.500000000000000000e+01	5.700000000000000000e+01	5.900000000000000000e+01
0.000000000000000000e+00	0.000000000000000000e+00	0.000000000000000000e+00	0.000000000000000000e+00	0.000000000000000000e+00	0.000000000000000000e+00	0.000000000000000000e+00	0.000000000000000000e+00	1.000000000000000000e+00	2.000000000000000000e+00	4.000000000000000000e+00	5.000000000000000000e+00	7.000000000000000000e+00	7.000000000000000000e+00	9.000000000000000000e+00	1.000000000000000000e+01	1.200000000000000000e+01	1.300000000000000000e+01	1.300000000000000000e+01	1.400000000000000000e+01	1.700000000000000000e+01	1.800000000000000000e+01	1.900000000000000000e+01	1.900000000000000000e+01	2.000000000000000000e+01	2.300000000000000000e+01	2.300000000000000000e+01	2.700000000000000000e+01	3.000000000000000000e+01	3.100000000000000000e+01	3.300000000000000000e+01	3.400000000000000000e+01	3.500000000000000000e+01	3.500000000000000000e+01	4.000000000000000000e+01	4.100000000000000000e+01	4.400000000000000000e+01	4.700000000000000000e+01	4.700000000000000000e+01	4.900000000000000000e+01	5.200000000000000000e+01	5.500000000000000000e+01	5.800000000000000000e+01	5.900000000000000000e+01	6.200000000000000000e+01	6.400000000000000000e+01	6.500000000000000000e+01	6.600000000000000000e+01	6.900000000000000000e+01	7.100000000000000000e+01
0.000000000000000000e+00	0.000000000000000000e+00	0.000000000000000000e+00	1.000000000000000000e+00	1.000000000000000000e+00	1.000000000000000000e+00	2.000000000000000000e+00	2.000000000000000000e+00	3.000000000000000000e+00	4.000000000000000000e+00	5.000000000000000000e+00	5.000000000000000000e+00	6.000000000000000000e+00	8.000000000000000000e+00	8.000000000000000000e+00	9.000000000000000000e+00	9.000000000000000000e+00	1.000000000000000000e+01	1.000000000000000000e+01	1.000000000000000000e+01	1.100000000000000000e+01	1.300000000000000000e+01	1.300000000000000000e+01	1.400000000000000000e+01	1.600000000000000000e+01	1.800000000000000000e+01	2.000000000000000000e+01	2.200000000000000000e+01	2.200000000000000000e+01	2.200000000000000000e+01	2.500000000000000000e+01	2.500000000000000000e+01	2.800000000000000000e+01	3.000000000000000000e+01	3.000000000000000000e+01	3.300000000000000000e+01	3.400000000000000000e+01	3.400000000000000000e+01	3.800000000000000000e+01	4.200000000000000000e+01	4.200000000000000000e+01	4.300000000000000000e+01	4.400000000000000000e+01	4.700000000000000000e+01	5.100000000000000000e+01	5.300000000000000000e+01	5.600000000000000000e+01	5.700000000000000000e+01	5.800000000000000000e+01	5.900000000000000000e+01
0.000000000000000000e+00	0.000000000000000000e+00	0.000000000000000000e+00	0.000000000000000000e+00	0.000000000000000000e+00	0.000000000000000000e+00	1.000000000000000000e+00	2.000000000000000000e+00	2.000000000000000000e+00	3.000000000000000000e+00	3.000000000000000000e+00	3.000000000000000000e+00	3.000000000000000000e+00	4.000000000000000000e+00	5.000000000000000000e+00	7.000000000000000000e+00	9.000000000000000000e+00	9.000000000000000000e+00	9.000000000000000000e+00	1.100000000000000000e+01	1.300000000000000000e+01	1.500000000000000000e+01	1.700000000000000000e+01	1.700000000000000000e+01	1.800000000000000000e+01	1.900000000000000000e+01	2.300000000000000000e+01	2.300000000000000000e+01	2.500000000000000000e+01	2.700000000000000000e+01	2.800000000000000000e+01	3.200000000000000000e+01	3.300000000000000000e+01	3.400000000000000000e+01	3.700000000000000000e+01	3.800000000000000000e+01	3.900000000000000000e+01	4.200000000000000000e+01	4.400000000000000000e+01	4.500000000000000000e+01	4.600000000000000000e+01	4.600000000000000000e+01	4.800000000000000000e+01	4.900000000000000000e+01	5.000000000000000000e+01	5.200000000000000000e+01	5.500000000000000000e+01	5.700000000000000000e+01	5.800000000000000000e+01	6.000000000000000000e+01
0.000000000000000000e+00	0.000000000000000000e+00	0.000000000000000000e+00	0.000000000000000000e+00	1.000000000000000000e+00	1.000000000000000000e+00	2.000000000000000000e+00	3.000000000000000000e+00	4.000000000000000000e+00	6.000000000000000000e+00	7.000000000000000000e+00	7.000000000000000000e+00	8.000000000000000000e+00	8.000000000000000000e+00	9.000000000000000000e+00	9.000000000000000000e+00	1.100000000000000000e+01	1.200000000000000000e+01	1.300000000000000000e+01	2.100000000000000000e+01	2.300000000000000000e+01	2.500000000000000000e+01	2.700000000000000000e+01	2.800000000000000000e+01	3.000000000000000000e+01	3.100000000000000000e+01	3.100000000000000000e+01	3.100000000000000000e+01	3.300000000000000000e+01	3.300000000000000000e+01	3.400000000000000000e+01	3.400000000000000000e+01	3.600000000000000000e+01	3.700000000000000000e+01	3.700000000000000000e+01	3.800000000000000000e+01	4.000000000000000000e+01	4.400000000000000000e+01	4.800000000000000000e+01	4.800000000000000000e+01	4.900000000000000000e+01	5.100000000000000000e+01	5.100000000000000000e+01	5.400000000000000000e+01	5.600000000000000000e+01	5.700000000000000000e+01	5.800000000000000000e+01	6.000000000000000000e+01	6.000000000000000000e+01	6.100000000000000000e+01
0.000000000000000000e+00	0.000000000000000000e+00	0.000000000000000000e+00	0.000000000000000000e+00	0.000000000000000000e+00	0.000000000000000000e+00	1.000000000000000000e+00	1.000000000000000000e+00	1.000000000000000000e+00	3.000000000000000000e+00	3.000000000000000000e+00	7.000000000000000000e+00	7.000000000000000000e+00	7.000000000000000000e+00	8.000000000000000000e+00	1.000000000000000000e+01	1.200000000000000000e+01	1.300000000000000000e+01	1.400000000000000000e+01	1.400000000000000000e+01	1.500000000000000000e+01	1.600000000000000000e+01	2.000000000000000000e+01	2.300000000000000000e+01	2.300000000000000000e+01	2.400000000000000000e+01	2.600000000000000000e+01	2.800000000000000000e+01	3.000000000000000000e+01	3.200000000000000000e+01	3.400000000000000000e+01	3.600000000000000000e+01	3.700000000000000000e+01	3.800000000000000000e+01	4.000000000000000000e+01	4.100000000000000000e+01	4.300000000000000000e+01	4.500000000000000000e+01	4.600000000000000000e+01	4.900000000000000000e+01	5.100000000000000000e+01	5.400000000000000000e+01	5.400000000000000000e+01	5.500000000000000000e+01	5.700000000000000000e+01	5.700000000000000000e+01	6.000000000000000000e+01	6.300000000000000000e+01	6.500000000000000000e+01	6.700000000000000000e+01
0.000000000000000000e+00	0.000000000000000000e+00	0.000000000000000000e+00	0.000000000000000000e+00	0.000000000000000000e+00	0.000000000000000000e+00	1.000000000000000000e+00	1.000000000000000000e+00	2.000000000000000000e+00	2.000000000000000000e+00	2.000000000000000000e+00	2.000000000000000000e+00	3.000000000000000000e+00	3.000000000000000000e+00	3.000000000000000000e+00	5.000000000000000000e+00	6.000000000000000000e+00	8.000000000000000000e+00	1.000000000000000000e+01	1.400000000000000000e+01	1.500000000000000000e+01	1.600000000000000000e+01	1.700000000000000000e+01	1.700000000000000000e+01	2.000000000000000000e+01	2.100000000000000000e+01	2.100000000000000000e+01	2.200000000000000000e+01	2.400000000000000000e+01	2.500000000000000000e+01	2.500000000000000000e+01	2.600000000000000000e+01	2.700000000000000000e+01	2.700000000000000000e+01	2.900000000000000000e+01	2.900000000000000000e+01	3.000000000000000000e+01	3.100000000000000000e+01	3.300000000000000000e+01	3.400000000000000000e+01	3.500000000000000000e+01	3.600000000000000000e+01	3.700000000000000000e+01	4.200000000000000000e+01	4.400000000000000000e+01	4.600000000000000000e+01	4.900000000000000000e+01	5.100000000000000000e+01	5.300000000000000000e+01	5.300000000000000000e+01
0.000000000000000000e+00	0.000000000000000000e+00	0.000000000000000000e+00	0.000000000000000000e+00	0.000000000000000000e+00	1.000000000000000000e+00	1.000000000000000000e+00	1.000000000000000000e+00	1.000000000000000000e+00	3.000000000000000000e+00	3.000000000000000000e+00	3.000000000000000000e+00	4.000000000000000000e+00	7.000000000000000000e+00	9.000000000000000000e+00	1.100000000000000000e+01	1.300000000000000000e+01	1.400000000000000000e+01	1.400000000000000000e+01	1.500000000000000000e+01	1.600000000000000000e+01	1.700000000000000000e+01	1.900000000000000000e+01	2.100000000000000000e+01	2.300000000000000000e+01	2.300000000000000000e+01	2.700000000000000000e+01	2.800000000000000000e+01	3.000000000000000000e+01	3.200000000000000000e+01	3.300000000000000000e+01	3.300000000000000000e+01	3.600000000000000000e+01	3.700000000000000000e+01	4.000000000000000000e+01	4.000000000000000000e+01	4.200000000000000000e+01	4.200000000000000000e+01	4.300000000000000000e+01	4.400000000000000000e+01	4.800000000000000000e+01	4.900000000000000000e+01	5.000000000000000000e+01	5.300000000000000000e+01	5.300000000000000000e+01	5.400000000000000000e+01	5.600000000000000000e+01	5.800000000000000000e+01	5.900000000000000000e+01	6.100000000000000000e+01
0.000000000000000000e+00	0.000000000000000000e+00	1.000000000000000000e+00	1.000000000000000000e+00	1.000000000000000000e+00	1.000000000000000000e+00	4.000000000000000000e+00	4.000000000000000000e+00	4.000000000000000000e+00	8.000000000000000000e+00	8.000000000000000000e+00	9.000000000000000000e+00	9.000000000000000000e+00	9.000000000000000000e+00	9.000000000000000000e+00	9.000000000000000000e+00	1.100000000000000000e+01	1.200000000000000000e+01	1.700000000000000000e+01	1.900000000000000000e+01	2.000000000000000000e+01	2.000000000000000000e+01	2.100000000000000000e+01	2.100000000000000000e+01	2.100000000000000000e+01	2.200000000000000000e+01	2.500000000000000000e+01	2.500000000000000000e+01	2.600000000000000000e+01	2.700000000000000000e+01	2.800000000000000000e+01	2.900000000000000000e+01	3.100000000000000000e+01	3.200000000000000000e+01	3.300000000000000000e+01	3.500000000000000000e+01	3.800000000000000000e+01	3.800000000000000000e+01	4.000000000000000000e+01	4.100000000000000000e+01	4.500000000000000000e+01	4.600000000000000000e+01	4.600000000000000000e+01	4.900000000000000000e+01	5.000000000000000000e+01	5.100000000000000000e+01	5.200000000000000000e+01	5.200000000000000000e+01	5.300000000000000000e+01	5.300000000000000000e+01
0.000000000000000000e+00	0.000000000000000000e+00	0.000000000000000000e+00	1.000000000000000000e+00	1.000000000000000000e+00	1.000000000000000000e+00	2.000000000000000000e+00	3.000000000000000000e+00	4.000000000000000000e+00	6.000000000000000000e+00	6.000000000000000000e+00	7.000000000000000000e+00	8.000000000000000000e+00	9.000000000000000000e+00	1.100000000000000000e+01	1.200000000000000000e+01	1.200000000000000000e+01	1.200000000000000000e+01	1.500000000000000000e+01	1.500000000000000000e+01	1.600000000000000000e+01	1.600000000000000000e+01	1.700000000000000000e+01	1.700000000000000000e+01	1.900000000000000000e+01	1.900000000000000000e+01	2.000000000000000000e+01	2.200000000000000000e+01	2.500000000000000000e+01	2.700000000000000000e+01	2.800000000000000000e+01	3.000000000000000000e+01	3.300000000000000000e+01	3.400000000000000000e+01	3.400000000000000000e+01	3.500000000000000000e+01	3.500000000000000000e+01	3.700000000000000000e+01	3.700000000000000000e+01	3.900000000000000000e+01	4.000000000000000000e+01	4.100000000000000000e+01	4.200000000000000000e+01	4.300000000000000000e+01	4.300000000000000000e+01	4.400000000000000000e+01	4.400000000000000000e+01	4.500000000000000000e+01	4.600000000000000000e+01	4.900000000000000000e+01
0.000000000000000000e+00	1.000000000000000000e+00	2.000000000000000000e+00	5.000000000000000000e+00	5.000000000000000000e+00	6.000000000000000000e+00	7.000000000000000000e+00	8.000000000000000000e+00	8.000000000000000000e+00	8.000000000000000000e+00	1.000000000000000000e+01	1.000000000000000000e+01	1.100000000000000000e+01	1.300000000000000000e+01	1.400000000000000000e+01	1.400000000000000000e+01	1.500000000000000000e+01	1.700000000000000000e+01	1.700000000000000000e+01	2.200000000000000000e+01	2.400000000000000000e+01	3.000000000000000000e+01	3.100000000000000000e+01	3.100000000000000000e+01	3.200000000000000000e+01	3.300000000000000000e+01	3.800000000000000000e+01	4.000000000000000000e+01	4.000000000000000000e+01	4.100000000000000000e+01	4.400000000000000000e+01	4.500000000000000000e+01	4.800000000000000000e+01	4.800000000000000000e+01	4.900000000000000000e+01	5.000000000000000000e+01	5.100000000000000000e+01	5.400000000000000000e+01	5.600000000000000000e+01	6.000000000000000000e+01	6.100000000000000000e+01	6.300000000000000000e+01	6.500000000000000000e+01	6.700000000000000000e+01	6.700000000000000000e+01	6.800000000000000000e+01	7.000000000000000000e+01	7.400000000000000000e+01	7.500000000000000000e+01	7.700000000000000000e+01
0.000000000000000000e+00	0.000000000000000000e+00	1.000000000000000000e+00	2.000000000000000000e+00	2.000000000000000000e+00	2.000000000000000000e+00	3.000000000000000000e+00	4.000000000000000000e+00	6.000000000000000000e+00	6.000000000000000000e+00	7.000000000000000000e+00	9.000000000000000000e+00	1.000000000000000000e+01	1.100000000000000000e+01	1.500000000000000000e+01	1.500000000000000000e+01	1.500000000000000000e+01	1.700000000000000000e+01	1.900000000000000000e+01	2.100000000000000000e+01	2.400000000000000000e+01	2.600000000000000000e+01	2.600000000000000000e+01	2.600000000000000000e+01	3.000000000000000000e+01	3.100000000000000000e+01	3.200000000000000000e+01	3.500000000000000000e+01	3.500000000000000000e+01	3.800000000000000000e+01	4.000000000000000000e+01	4.100000000000000000e+01	4.400000000000000000e+01	4.500000000000000000e+01	4.700000000000000000e+01	4.900000000000000000e+01	5.000000000000000000e+01	5.200000000000000000e+01	5.200000000000000000e+01	5.200000000000000000e+01	5.200000000000000000e+01	5.200000000000000000e+01	5.300000000000000000e+01	5.400000000000000000e+01	5.500000000000000000e+01	5.600000000000000000e+01	5.600000000000000000e+01	5.600000000000000000e+01	5.600000000000000000e+01	6.000000000000000000e+01
0.000000000000000000e+00	0.000000000000000000e+00	0.000000000000000000e+00	0.000000000000000000e+00	0.000000000000000000e+00	0.000000000000000000e+00	3.000000000000000000e+00	4.000000000000000000e+00	5.000000000000000000e+00	5.000000000000000000e+00	5.000000000000000000e+00	5.000000000000000000e+00	6.000000000000000000e+00	1.000000000000000000e+01	1.300000000000000000e+01	1.300000000000000000e+01	1.400000000000000000e+01	1.600000000000000000e+01	1.700000000000000000e+01	2.000000000000000000e+01	2.000000000000000000e+01	2.200000000000000000e+01	2.200000000000000000e+01	2.200000000000000000e+01	2.400000000000000000e+01	2.600000000000000000e+01	2.800000000000000000e+01	3.100000000000000000e+01	3.200000000000000000e+01	3.400000000000000000e+01	3.700000000000000000e+01	4.200000000000000000e+01	4.200000000000000000e+01	4.500000000000000000e+01	4.500000000000000000e+01	4.500000000000000000e+01	4.600000000000000000e+01	4.700000000000000000e+01	4.800000000000000000e+01	4.800000000000000000e+01	5.000000000000000000e+01	5.100000000000000000e+01	5.100000000000000000e+01	5.300000000000000000e+01	5.500000000000000000e+01	5.600000000000000000e+01	5.800000000000000000e+01	6.000000000000000000e+01	6.000000000000000000e+01	6.000000000000000000e+01
0.000000000000000000e+00	0.000000000000000000e+00	0.000000000000000000e+00	1.000000000000000000e+00	1.000000000000000000e+00	3.000000000000000000e+00	3.000000000000000000e+00	5.000000000000000000e+00	5.000000000000000000e+00	5.000000000000000000e+00	5.000000000000000000e+00	5.000000000000000000e+00	6.000000000000000000e+00	8.000000000000000000e+00	8.000000000000000000e+00	8.000000000000000000e+00	9.000000000000000000e+00	9.000000000000000000e+00	9.000000000000000000e+00	1.000000000000000000e+01	1.000000000000000000e+01	1.300000000000000000e+01	1.400000000000000000e+01	1.400000000000000000e+01	1.400000000000000000e+01	1.500000000000000000e+01	1.600000000000000000e+01	1.700000000000000000e+01	2.000000000000000000e+01	2.000000000000000000e+01	2.300000000000000000e+01	2.500000000000000000e+01	2.700000000000000000e+01	2.900000000000000000e+01	3.000000000000000000e+01	3.100000000000000000e+01	3.400000000000000000e+01	3.500000000000000000e+01	3.600000000000000000e+01	3.800000000000000000e+01	3.900000000000000000e+01	4.300000000000000000e+01	4.600000000000000000e+01	4.800000000000000000e+01	4.800000000000000000e+01	5.000000000000000000e+01	5.000000000000000000e+01	5.200000000000000000e+01	5.300000000000000000e+01	5.700000000000000000e+01
0.000000000000000000e+00	0.000000000000000000e+00	0.000000000000000000e+00	0.000000000000000000e+00	0.000000000000000000e+00	1.000000000000000000e+00	3.000000000000000000e+00	3.000000000000000000e+00	4.000000000000000000e+00	5.000000000000000000e+00	5.000000000000000000e+00	5.000000000000000000e+00	6.000000000000000000e+00	7.000000000000000000e+00	7.000000000000000000e+00	8.000000000000000000e+00	9.000000000000000000e+00	1.000000000000000000e+01	1.200000000000000000e+01	1.500000000000000000e+01	1.600000000000000000e+01	1.900000000000000000e+01	1.900000000000000000e+01	1.900000000000000000e+01	2.000000000000000000e+01	2.100000000000000000e+01	2.100000000000000000e+01	2.200000000000000000e+01	2.200000000000000000e+01	2.300000000000000000e+01	2.300000000000000000e+01	2.400000000000000000e+01	2.600000000000000000e+01	2.600000000000000000e+01	2.700000000000000000e+01	2.800000000000000000e+01	2.800000000000000000e+01	3.000000000000000000e+01	3.200000000000000000e+01	3.200000000000000000e+01	3.300000000000000000e+01	3.500000000000000000e+01	3.800000000000000000e+01	3.800000000000000000e+01	3.900000000000000000e+01	4.300000000000000000e+01	4.300000000000000000e+01	4.300000000000000000e+01	4.500000000000000000e+01	4.700000000000000000e+01
0.000000000000000000e+00	1.000000000000000000e+00	2.000000000000000000e+00	3.000000000000000000e+00	4.000000000000000000e+00	4.000000000000000000e+00	4.000000000000000000e+00	4.000000000000000000e+00	4.000000000000000000e+00	4.000000000000000000e+00	7.000000000000000000e+00	7.000000000000000000e+00	7.000000000000000000e+00	8.000000000000000000e+00	9.000000000000000000e+00	1.000000000000000000e+01	1.000000000000000000e+01	1.100000000000000000e+01	1.200000000000000000e+01	1.400000000000000000e+01	1.400000000000000000e+01	1.600000000000000000e+01	1.800000000000000000e+01	2.000000000000000000e+01	2.000000000000000000e+01	2.100000000000000000e+01	2.200000000000000000e+01	2.200000000000000000e+01	2.200000000000000000e+01	2.200000000000000000e+01	2.200000000000000000e+01	2.500000000000000000e+01	2.700000000000000000e+01	2.900000000000000000e+01	3.000000000000000000e+01	3.100000000000000000e+01	3.200000000000000000e+01	3.300000000000000000e+01	3.400000000000000000e+01	3.600000000000000000e+01	3.900000000000000000e+01	4.400000000000000000e+01	4.700000000000000000e+01	4.800000000000000000e+01	4.900000000000000000e+01	4.900000000000000000e+01	5.100000000000000000e+01	5.300000000000000000e+01	5.600000000000000000e+01	5.600000000000000000e+01
0.000000000000000000e+00	1.000000000000000000e+00	2.000000000000000000e+00	2.000000000000000000e+00	2.000000000000000000e+00	2.000000000000000000e+00	4.000000000000000000e+00	5.000000000000000000e+00	6.000000000000000000e+00	6.000000000000000000e+00	7.000000000000000000e+00	7.000000000000000000e+00	8.000000000000000000e+00	9.000000000000000000e+00	9.000000000000000000e+00	1.000000000000000000e+01	1.200000000000000000e+01	1.200000000000000000e+01	1.300000000000000000e+01	1.400000000000000000e+01	1.500000000000000000e+01	1.800000000000000000e+01	1.800000000000000000e+01	2.000000000000000000e+01	2.200000000000000000e+01	2.300000000000000000e+01	2.700000000000000000e+01	2.800000000000000000e+01	3.200000000000000000e+01	3.500000000000000000e+01	3.500000000000000000e+01	4.000000000000000000e+01	4.400000000000000000e+01	4.400000000000000000e+01	4.600000000000000000e+01	4.600000000000000000e+01	4.800000000000000000e+01	5.000000000000000000e+01	5.000000000000000000e+01	5.000000000000000000e+01	5.100000000000000000e+01	5.300000000000000000e+01	5.700000000000000000e+01	6.000000000000000000e+01	6.200000000000000000e+01	6.500000000000000000e+01	6.600000000000000000e+01	6.600000000000000000e+01	6.600000000000000000e+01	6.600000000000000000e+01
0.000000000000000000e+00	0.000000000000000000e+00	1.000000000000000000e+00	2.000000000000000000e+00	2.000000000000000000e+00	2.000000000000000000e+00	4.000000000000000000e+00	5.000000000000000000e+00	5.000000000000000000e+00	6.000000000000000000e+00	6.000000000000000000e+00	6.000000000000000000e+00	8.000000000000000000e+00	8.000000000000000000e+00	8.000000000000000000e+00	8.000000000000000000e+00	9.000000000000000000e+00	1.000000000000000000e+01	1.000000000000000000e+01	1.200000000000000000e+01	1.200000000000000000e+01	1.300000000000000000e+01	1.300000000000000000e+01	1.400000000000000000e+01	1.600000000000000000e+01	1.700000000000000000e+01	1.700000000000000000e+01	1.700000000000000000e+01	2.100000000000000000e+01	2.200000000000000000e+01	2.300000000000000000e+01	2.500000000000000000e+01	2.600000000000000000e+01	2.600000000000000000e+01	2.800000000000000000e+01	3.100000000000000000e+01	3.300000000000000000e+01	3.400000000000000000e+01	3.500000000000000000e+01	3.700000000000000000e+01	3.900000000000000000e+01	4.200000000000000000e+01	4.400000000000000000e+01	4.500000000000000000e+01	4.500000000000000000e+01	4.600000000000000000e+01	4.800000000000000000e+01	4.900000000000000000e+01	5.100000000000000000e+01	5.200000000000000000e+01
0.000000000000000000e+00	0.000000000000000000e+00	0.000000000000000000e+00	2.000000000000000000e+00	3.000000000000000000e+00	3.000000000000000000e+00	3.000000000000000000e+00	4.000000000000000000e+00	6.000000000000000000e+00	6.000000000000000000e+00	6.000000000000000000e+00	6.000000000000000000e+00	7.000000000000000000e+00	7.000000000000000000e+00	8.000000000000000000e+00	9.000000000000000000e+00	1.000000000000000000e+01	1.100000000000000000e+01	1.100000000000000000e+01	1.200000000000000000e+01	1.500000000000000000e+01	1.500000000000000000e+01	1.700000000000000000e+01	1.800000000000000000e+01	1.800000000000000000e+01	1.900000000000000000e+01	2.100000000000000000e+01	2.200000000000000000e+01	2.300000000000000000e+01	2.500000000000000000e+01	2.700000000000000000e+01	3.100000000000000000e+01	3.200000000000000000e+01	3.200000000000000000e+01	3.200000000000000000e+01	3.200000000000000000e+01	3.500000000000000000e+01	3.700000000000000000e+01	3.700000000000000000e+01	4.000000000000000000e+01	4.100000000000000000e+01	4.500000000000000000e+01	4.500000000000000000e+01	4.600000000000000000e+01	4.700000000000000000e+01	4.800000000000000000e+01	4.800000000000000000e+01	5.100000000000000000e+01	5.200000000000000000e+01	5.300000000000000000e+01
0.000000000000000000e+00	0.000000000000000000e+00	0.000000000000000000e+00	0.000000000000000000e+00	0.000000000000000000e+00	0.000000000000000000e+00	2.000000000000000000e+00	3.000000000000000000e+00	3.000000000000000000e+00	3.000000000000000000e+00	3.000000000000000000e+00	4.000000000000000000e+00	4.000000000000000000e+00	5.000000000000000000e+00	5.000000000000000000e+00	7.000000000000000000e+00	8.000000000000000000e+00	9.000000000000000000e+00	9.000000000000000000e+00	1.000000000000000000e+01	1.100000000000000000e+01	1.100000000000000000e+01	1.100000000000000000e+01	1.200000000000000000e+01	1.200000000000000000e+01	1.200000000000000000e+01	1.300000000000000000e+01	1.500000000000000000e+01	1.600000000000000000e+01	1.700000000000000000e+01	1.700000000000000000e+01	1.900000000000000000e+01	1.900000000000000000e+01	1.900000000000000000e+01	2.100000000000000000e+01	2.200000000000000000e+01	2.200000000000000000e+01	2.300000000000000000e+01	2.300000000000000000e+01	2.600000000000000000e+01	2.600000000000000000e+01	2.600000000000000000e+01	2.600000000000000000e+01	2.600000000000000000e+01	2.700000000000000000e+01	2.700000000000000000e+01	3.000000000000000000e+01	3.100000000000000000e+01	3.400000000000000000e+01	3.400000000000000000e+01
0.000000000000000000e+00	0.000000000000000000e+00	0.000000000000000000e+00	0.000000000000000000e+00	1.000000000000000000e+00	1.000000000000000000e+00	2.000000000000000000e+00	2.000000000000000000e+00	2.000000000000000000e+00	2.000000000000000000e+00	6.000000000000000000e+00	6.000000000000000000e+00	7.000000000000000000e+00	7.000000000000000000e+00	7.000000000000000000e+00	7.000000000000000000e+00	7.000000000000000000e+00	9.000000000000000000e+00	1.300000000000000000e+01	1.300000000000000000e+01	1.300000000000000000e+01	1.500000000000000000e+01	1.600000000000000000e+01	1.600000000000000000e+01	2.000000000000000000e+01	2.200000000000000000e+01	2.500000000000000000e+01	2.700000000000000000e+01	2.800000000000000000e+01	3.000000000000000000e+01	3.100000000000000000e+01	3.100000000000000000e+01	3.100000000000000000e+01	3.200000000000000000e+01	3.200000000000000000e+01	3.200000000000000000e+01	3.300000000000000000e+01	3.400000000000000000e+01	3.700000000000000000e+01	3.700000000000000000e+01	3.700000000000000000e+01	3.800000000000000000e+01	4.200000000000000000e+01	4.200000000000000000e+01	4.200000000000000000e+01	4.400000000000000000e+01	4.500000000000000000e+01	4.600000000000000000e+01	4.600000000000000000e+01	4.600000000000000000e+01
0.000000000000000000e+00	0.000000000000000000e+00	0.000000000000000000e+00	0.000000000000000000e+00	1.000000000000000000e+00	1.000000000000000000e+00	2.000000000000000000e+00	3.000000000000000000e+00	4.000000000000000000e+00	4.000000000000000000e+00	5.000000000000000000e+00	6.000000000000000000e+00	6.000000000000000000e+00	7.000000000000000000e+00	8.000000000000000000e+00	8.000000000000000000e+00	9.000000000000000000e+00	1.000000000000000000e+01	1.200000000000000000e+01	1.300000000000000000e+01	1.400000000000000000e+01	1.500000000000000000e+01	1.500000000000000000e+01	1.500000000000000000e+01	1.700000000000000000e+01	1.800000000000000000e+01	1.900000000000000000e+01	2.000000000000000000e+01	2.200000000000000000e+01	2.200000000000000000e+01	2.400000000000000000e+01	2.400000000000000000e+01	2.400000000000000000e+01	2.400000000000000000e+01	2.400000000000000000e+01	2.500000000000000000e+01	2.600000000000000000e+01	2.600000000000000000e+01	2.700000000000000000e+01	2.700000000000000000e+01	2.700000000000000000e+01	3.300000000000000000e+01	3.300000000000000000e+01	3.400000000000000000e+01	3.400000000000000000e+01	3.500000000000000000e+01	3.500000000000000000e+01	3.700000000000000000e+01	3.800000000000000000e+01	3.900000000000000000e+01
0.000000000000000000e+00	0.000000000000000000e+00	0.000000000000000000e+00	0.000000000000000000e+00	1.000000000000000000e+00	2.000000000000000000e+00	3.000000000000000000e+00	3.000000000000000000e+00	4.000000000000000000e+00	5.000000000000000000e+00	6.000000000000000000e+00	7.000000000000000000e+00	8.000000000000000000e+00	9.000000000000000000e+00	1.000000000000000000e+01	1.100000000000000000e+01	1.200000000000000000e+01	1.200000000000000000e+01	1.200000000000000000e+01	1.300000000000000000e+01	1.400000000000000000e+01	1.700000000000000000e+01	1.900000000000000000e+01	2.200000000000000000e+01	2.200000000000000000e+01	2.300000000000000000e+01	2.600000000000000000e+01	2.600000000000000000e+01	2.900000000000000000e+01	3.000000000000000000e+01	3.100000000000000000e+01	3.200000000000000000e+01	3.300000000000000000e+01	3.500000000000000000e+01	3.700000000000000000e+01	3.700000000000000000e+01	3.800000000000000000e+01	3.900000000000000000e+01	3.900000000000000000e+01	4.000000000000000000e+01	4.100000000000000000e+01	4.300000000000000000e+01	4.300000000000000000e+01	4.400000000000000000e+01	4.400000000000000000e+01	4.600000000000000000e+01	4.800000000000000000e+01	4.900000000000000000e+01	4.900000000000000000e+01	4.900000000000000000e+01
0.000000000000000000e+00	1.000000000000000000e+00	1.000000000000000000e+00	1.000000000000000000e+00	1.000000000000000000e+00	1.000000000000000000e+00	3.000000000000000000e+00	3.000000000000000000e+00	4.000000000000000000e+00	4.000000000000000000e+00	6.000000000000000000e+00	7.000000000000000000e+00	9.000000000000000000e+00	9.000000000000000000e+00	1.000000000000000000e+01	1.100000000000000000e+01	1.100000000000000000e+01	1.300000000000000000e+01	1.400000000000000000e+01	1.600000000000000000e+01	1.700000000000000000e+01	1.700000000000000000e+01	1.900000000000000000e+01	2.200000000000000000e+01	2.300000000000000000e+01	2.400000000000000000e+01	2.600000000000000000e+01	2.700000000000000000e+01	2.800000000000000000e+01	2.900000000000000000e+01	3.100000000000000000e+01	3.200000000000000000e+01	3.200000000000000000e+01	3.400000000000000000e+01	3.600000000000000000e+01	3.700000000000000000e+01	4.000000000000000000e+01	4.300000000000000000e+01	4.400000000000000000e+01	4.600000000000000000e+01	4.700000000000000000e+01	5.100000000000000000e+01	5.200000000000000000e+01	5.600000000000000000e+01	5.800000000000000000e+01	6.100000000000000000e+01	6.300000000000000000e+01	6.500000000000000000e+01	6.700000000000000000e+01	6.800000000000000000e+01
0.000000000000000000e+00	0.000000000000000000e+00	0.000000000000000000e+00	0.000000000000000000e+00	0.000000000000000000e+00	0.000000000000000000e+00	0.000000000000000000e+00	1.000000000000000000e+00	1.000000000000000000e+00	2.000000000000000000e+00	4.000000000000000000e+00	7.000000000000000000e+00	9.000000000000000000e+00	9.000000000000000000e+00	1.400000000000000000e+01	1.500000000000000000e+01	1.500000000000000000e+01	1.600000000000000000e+01	1.800000000000000000e+01	2.000000000000000000e+01	2.100000000000000000e+01	2.100000000000000000e+01	2.300000000000000000e+01	2.600000000000000000e+01	2.600000000000000000e+01	2.700000000000000000e+01	2.800000000000000000e+01	2.800000000000000000e+01	3.100000000000000000e+01	3.400000000000000000e+01	3.500000000000000000e+01	3.700000000000000000e+01	3.800000000000000000e+01	4.000000000000000000e+01	4.100000000000000000e+01	4.200000000000000000e+01	4.300000000000000000e+01	4.600000000000000000e+01	4.700000000000000000e+01	4.800000000000000000e+01	4.900000000000000000e+01	4.900000000000000000e+01	5.100000000000000000e+01	5.100000000000000000e+01	5.300000000000000000e+01	5.400000000000000000e+01	5.600000000000000000e+01	5.900000000000000000e+01	6.000000000000000000e+01	6.300000000000000000e+01
0.000000000000000000e+00	0.000000000000000000e+00	0.000000000000000000e+00	0.000000000000000000e+00	0.000000000000000000e+00	0.000000000000000000e+00	0.000000000000000000e+00	0.000000000000000000e+00	0.000000000000000000e+00	1.000000000000000000e+00	1.000000000000000000e+00	1.000000000000000000e+00	2.000000000000000000e+00	4.000000000000000000e+00	4.000000000000000000e+00	4.000000000000000000e+00	7.000000000000000000e+00	8.000000000000000000e+00	9.000000000000000000e+00	1.100000000000000000e+01	1.300000000000000000e+01	1.400000000000000000e+01	1.400000000000000000e+01	1.700000000000000000e+01	1.900000000000000000e+01	2.000000000000000000e+01	2.000000000000000000e+01	2.100000000000000000e+01	2.300000000000000000e+01	2.400000000000000000e+01	2.600000000000000000e+01	2.700000000000000000e+01	2.800000000000000000e+01	3.000000000000000000e+01	3.000000000000000000e+01	3.200000000000000000e+01	3.700000000000000000e+01	3.700000000000000000e+01	3.900000000000000000e+01	4.000000000000000000e+01	4.300000000000000000e+01	4.700000000000000000e+01	4.700000000000000000e+01	5.000000000000000000e+01	5.100000000000000000e+01	5.300000000000000000e+01	5.300000000000000000e+01	5.600000000000000000e+01	5.600000000000000000e+01	5.600000000000000000e+01
0.000000000000000000e+00	0.000000000000000000e+00	1.000000000000000000e+00	1.000000000000000000e+00	1.000000000000000000e+00	3.000000000000000000e+00	3.000000000000000000e+00	4.000000000000000000e+00	5.000000000000000000e+00	5.000000000000000000e+00	6.000000000000000000e+00	6.000000000000000000e+00	6.000000000000000000e+00	6.000000000000000000e+00	7.000000000000000000e+00	7.000000000000000000e+00	8.000000000000000000e+00	9.000000000000000000e+00	1.100000000000000000e+01	1.400000000000000000e+01	1.500000000000000000e+01	1.700000000000000000e+01	1.700000000000000000e+01	1.800000000000000000e+01	1.900000000000000000e+01	2.000000000000000000e+01	2.200000000000000000e+01	2.300000000000000000e+01	2.300000000000000000e+01	2.400000000000000000e+01	2.600000000000000000e+01	2.900000000000000000e+01	3.200000000000000000e+01	3.400000000000000000e+01	3.600000000000000000e+01	3.700000000000000000e+01	3.800000000000000000e+01	3.900000000000000000e+01	4.000000000000000000e+01	4.000000000000000000e+01	4.300000000000000000e+01	4.600000000000000000e+01	4.600000000000000000e+01	4.700000000000000000e+01	4.700000000000000000e+01	5.300000000000000000e+01	5.600000000000000000e+01	5.800000000000000000e+01	5.900000000000000000e+01	6.000000000000000000e+01
0.000000000000000000e+00	1.000000000000000000e+00	1.000000000000000000e+00	1.000000000000000000e+00	1.000000000000000000e+00	3.000000000000000000e+00	3.000000000000000000e+00	3.000000000000000000e+00	3.000000000000000000e+00	3.000000000000000000e+00	4.000000000000000000e+00	4.000000000000000000e+00	5.000000000000000000e+00	5.000000000000000000e+00	7.000000000000000000e+00	9.000000000000000000e+00	1.100000000000000000e+01	1.300000000000000000e+01	1.400000000000000000e+01	1.900000000000000000e+01	2.000000000000000000e+01	2.000000000000000000e+01	2.200000000000000000e+01	2.400000000000000000e+01	2.600000000000000000e+01	2.700000000000000000e+01	2.700000000000000000e+01	2.900000000000000000e+01	2.900000000000000000e+01	3.000000000000000000e+01	3.200000000000000000e+01	3.300000000000000000e+01	3.400000000000000000e+01	3.600000000000000000e+01	3.900000000000000000e+01	4.000000000000000000e+01	4.400000000000000000e+01	4.600000000000000000e+01	4.900000000000000000e+01	5.100000000000000000e+01	5.400000000000000000e+01	5.600000000000000000e+01	5.600000000000000000e+01	5.800000000000000000e+01	5.800000000000000000e+01	5.900000000000000000e+01	6.000000000000000000e+01	6.200000000000000000e+01	6.600000000000000000e+01	6.600000000000000000e+01
0.000000000000000000e+00	0.000000000000000000e+00	1.000000000000000000e+00	1.000000000000000000e+00	2.000000000000000000e+00	2.000000000000000000e+00	2.000000000000000000e+00	2.000000000000000000e+00	4.000000000000000000e+00	4.000000000000000000e+00	4.000000000000000000e+00	4.000000000000000000e+00	4.000000000000000000e+00	8.000000000000000000e+00	9.000000000000000000e+00	1.000000000000000000e+01	1.000000000000000000e+01	1.000000000000000000e+01	1.000000000000000000e+01	1.000000000000000000e+01	1.300000000000000000e+01	1.400000000000000000e+01	1.400000000000000000e+01	1.500000000000000000e+01	1.600000000000000000e+01	1.900000000000000000e+01	2.000000000000000000e+01	2.300000000000000000e+01	2.300000000000000000e+01	2.300000000000000000e+01	2.500000000000000000e+01	2.500000000000000000e+01	2.600000000000000000e+01	2.600000000000000000e+01	2.600000000000000000e+01	2.700000000000000000e+01	2.800000000000000000e+01	2.800000000000000000e+01	2.900000000000000000e+01	3.100000000000000000e+01	3.400000000000000000e+01	3.500000000000000000e+01	3.600000000000000000e+01	3.800000000000000000e+01	4.000000000000000000e+01	4.200000000000000000e+01	4.300000000000000000e+01	4.900000000000000000e+01	5.100000000000000000e+01	5.300000000000000000e+01
0.000000000000000000e+00	1.000000000000000000e+00	1.000000000000000000e+00	2.000000000000000000e+00	2.000000000000000000e+00	2.000000000000000000e+00	2.000000000000000000e+00	2.000000000000000000e+00	2.000000000000000000e+00	2.000000000000000000e+00	2.000000000000000000e+00	3.000000000000000000e+00	4.000000000000000000e+00	6.000000000000000000e+00	9.000000000000000000e+00	1.100000000000000000e+01	1.100000000000000000e+01	1.500000000000000000e+01	1.600000000000000000e+01	1.600000000000000000e+01	1.600000000000000000e+01	1.600000000000000000e+01	1.700000000000000000e+01	1.800000000000000000e+01	1.800000000000000000e+01	1.800000000000000000e+01	1.800000000000000000e+01	2.100000000000000000e+01	2.300000000000000000e+01	2.900000000000000000e+01	3.100000000000000000e+01	3.600000000000000000e+01	3.700000000000000000e+01	3.800000000000000000e+01	3.900000000000000000e+01	4.000000000000000000e+01	4.100000000000000000e+01	4.200000000000000000e+01	4.500000000000000000e+01	4.800000000000000000e+01	5.100000000000000000e+01	5.100000000000000000e+01	5.200000000000000000e+01	5.400000000000000000e+01	5.500000000000000000e+01	5.900000000000000000e+01	6.000000000000000000e+01	6.300000000000000000e+01	6.400000000000000000e+01	6.600000000000000000e+01
0.000000000000000000e+00	0.000000000000000000e+00	0.000000000000000000e+00	0.000000000000000000e+00	0.000000000000000000e+00	1.000000000000000000e+00	2.000000000000000000e+00	4.000000000000000000e+00	4.000000000000000000e+00	5.000000000000000000e+00	6.000000000000000000e+00	8.000000000000000000e+00	1.000000000000000000e+01	1.100000000000000000e+01	1.100000000000000000e+01	1.200000000000000000e+01	1.200000000000000000e+01	1.200000000000000000e+01	1.200000000000000000e+01	1.300000000000000000e+01	1.300000000000000000e+01	1.300000000000000000e+01	1.500000000000000000e+01	1.700000000000000000e+01	1.900000000000000000e+01	2.200000000000000000e+01	2.600000000000000000e+01	3.400000000000000000e+01	3.500000000000000000e+01	3.800000000000000000e+01	3.800000000000000000e+01	3.900000000000000000e+01	3.900000000000000000e+01	4.000000000000000000e+01	4.100000000000000000e+01	4.400000000000000000e+01	4.600000000000000000e+01	4.800000000000000000e+01	4.800000000000000000e+01	5.100000000000000000e+01	5.200000000000000000e+01	5.400000000000000000e+01	5.500000000000000000e+01	5.500000000000000000e+01	5.600000000000000000e+01	5.800000000000000000e+01	6.000000000000000000e+01	6.400000000000000000e+01	6.400000000000000000e+01	6.500000000000000000e+01
0.000000000000000000e+00	1.000000000000000000e+00	1.000000000000000000e+00	1.000000000000000000e+00	1.000000000000000000e+00	1.000000000000000000e+00	2.000000000000000000e+00	3.000000000000000000e+00	3.000000000000000000e+00	3.000000000000000000e+00	3.000000000000000000e+00	3.000000000000000000e+00	4.000000000000000000e+00	6.000000000000000000e+00	6.000000000000000000e+00	7.000000000000000000e+00	9.000000000000000000e+00	1.100000000000000000e+01	1.200000000000000000e+01	1.300000000000000000e+01	1.300000000000000000e+01	1.300000000000000000e+01	1.500000000000000000e+01	1.700000000000000000e+01	1.900000000000000000e+01	1.900000000000000000e+01	2.000000000000000000e+01	2.100000000000000000e+01	2.300000000000000000e+01	2.500000000000000000e+01	2.600000000000000000e+01	2.600000000000000000e+01	2.900000000000000000e+01	3.100000000000000000e+01	3.100000000000000000e+01	3.400000000000000000e+01	3.700000000000000000e+01	4.000000000000000000e+01	4.100000000000000000e+01	4.100000000000000000e+01	4.400000000000000000e+01	4.500000000000000000e+01	4.900000000000000000e+01	5.200000000000000000e+01	5.400000000000000000e+01	5.400000000000000000e+01	5.600000000000000000e+01	5.800000000000000000e+01	5.800000000000000000e+01	6.100000000000000000e+01
0.000000000000000000e+00	1.000000000000000000e+00	2.000000000000000000e+00	3.000000000000000000e+00	3.000000000000000000e+00	3.000000000000000000e+00	3.000000000000000000e+00	5.000000000000000000e+00	6.000000000000000000e+00	7.000000000000000000e+00	8.000000000000000000e+00	8.000000000000000000e+00	9.000000000000000000e+00	1.000000000000000000e+01	1.100000000000000000e+01	1.100000000000000000e+01	1.100000000000000000e+01	1.200000000000000000e+01	1.300000000000000000e+01	1.300000000000000000e+01	1.300000000000000000e+01	1.300000000000000000e+01	1.400000000000000000e+01	1.400000000000000000e+01	1.500000000000000000e+01	1.900000000000000000e+01	2.000000000000000000e+01	2.100000000000000000e+01	2.100000000000000000e+01	2.100000000000000000e+01	2.100000000000000000e+01	2.300000000000000000e+01	2.600000000000000000e+01	2.600000000000000000e+01	2.700000000000000000e+01	2.900000000000000000e+01	3.200000000000000000e+01	3.200000000000000000e+01	3.300000000000000000e+01	3.400000000000000000e+01	3.400000000000000000e+01	3.600000000000000000e+01	3.900000000000000000e+01	4.000000000000000000e+01	4.100000000000000000e+01	4.200000000000000000e+01	4.500000000000000000e+01	4.500000000000000000e+01	4.500000000000000000e+01	4.800000000000000000e+01
0.000000000000000000e+00	0.000000000000000000e+00	0.000000000000000000e+00	0.000000000000000000e+00	0.000000000000000000e+00	0.000000000000000000e+00	0.000000000000000000e+00	0.000000000000000000e+00	0.000000000000000000e+00	0.000000000000000000e+00	1.000000000000000000e+00	1.000000000000000000e+00	4.000000000000000000e+00	6.000000000000000000e+00	6.000000000000000000e+00	7.000000000000000000e+00	8.000000000000000000e+00	9.000000000000000000e+00	1.100000000000000000e+01	1.300000000000000000e+01	1.400000000000000000e+01	1.700000000000000000e+01	1.800000000000000000e+01	1.900000000000000000e+01	2.000000000000000000e+01	2.100000000000000000e+01	2.100000000000000000e+01	2.500000000000000000e+01	2.600000000000000000e+01	2.600000000000000000e+01	2.600000000000000000e+01	2.600000000000000000e+01	2.800000000000000000e+01	2.800000000000000000e+01	2.900000000000000000e+01	2.900000000000000000e+01	3.000000000000000000e+01	3.200000000000000000e+01	3.400000000000000000e+01	3.700000000000000000e+01	3.800000000000000000e+01	4.100000000000000000e+01	4.200000000000000000e+01	4.300000000000000000e+01	4.300000000000000000e+01	4.800000000000000000e+01	4.900000000000000000e+01	4.900000000000000000e+01	5.000000000000000000e+01	5.100000000000000000e+01
0.000000000000000000e+00	0.000000000000000000e+00	1.000000000000000000e+00	1.000000000000000000e+00	1.000000000000000000e+00	1.000000000000000000e+00	1.000000000000000000e+00	1.000000000000000000e+00	1.000000000000000000e+00	2.000000000000000000e+00	2.000000000000000000e+00	3.000000000000000000e+00	4.000000000000000000e+00	5.000000000000000000e+00	7.000000000000000000e+00	9.000000000000000000e+00	1.000000000000000000e+01	1.200000000000000000e+01	1.200000000000000000e+01	1.300000000000000000e+01	1.400000000000000000e+01	1.500000000000000000e+01	1.500000000000000000e+01	1.900000000000000000e+01	2.000000000000000000e+01	2.200000000000000000e+01	2.300000000000000000e+01	2.400000000000000000e+01	2.500000000000000000e+01	2.500000000000000000e+01	2.600000000000000000e+01	2.600000000000000000e+01	2.600000000000000000e+01	2.600000000000000000e+01	2.800000000000000000e+01	3.000000000000000000e+01	3.000000000000000000e+01	3.200000000000000000e+01	3.400000000000000000e+01	3.400000000000000000e+01	3.500000000000000000e+01	3.600000000000000000e+01	3.700000000000000000e+01	3.700000000000000000e+01	3.800000000000000000e+01	3.900000000000000000e+01	4.000000000000000000e+01	4.000000000000000000e+01	4.000000000000000000e+01	4.300000000000000000e+01
0.000000000000000000e+00	0.000000000000000000e+00	1.000000000000000000e+00	2.000000000000000000e+00	2.000000000000000000e+00	2.000000000000000000e+00	2.000000000000000000e+00	3.000000000000000000e+00	3.000000000000000000e+00	3.000000000000000000e+00	3.000000000000000000e+00	3.000000000000000000e+00	7.000000000000000000e+00	9.000000000000000000e+00	1.000000000000000000e+01	1.100000000000000000e+01	1.100000000000000000e+01	1.400000000000000000e+01	1.700000000000000000e+01	1.800000000000000000e+01	1.900000000000000000e+01	2.200000000000000000e+01	2.200000000000000000e+01	2.400000000000000000e+01	2.400000000000000000e+01	2.400000000000000000e+01	2.500000000000000000e+01	2.600000000000000000e+01	2.600000000000000000e+01	2.700000000000000000e+01	2.700000000000000000e+01	2.800000000000000000e+01	2.800000000000000000e+01	2.900000000000000000e+01	3.200000000000000000e+01	3.400000000000000000e+01	3.400000000000000000e+01	3.500000000000000000e+01	3.700000000000000000e+01	3.900000000000000000e+01	4.100000000000000000e+01	4.400000000000000000e+01	4.400000000000000000e+01	4.600000000000000000e+01	5.200000000000000000e+01	5.200000000000000000e+01	5.400000000000000000e+01	5.700000000000000000e+01	5.800000000000000000e+01	6.000000000000000000e+01
0.000000000000000000e+00	0.000000000000000000e+00	0.000000000000000000e+00	0.000000000000000000e+00	0.000000000000000000e+00	0.000000000000000000e+00	1.000000000000000000e+00	1.000000000000000000e+00	1.000000000000000000e+00	2.000000000000000000e+00	3.000000000000000000e+00	4.000000000000000000e+00	4.000000000000000000e+00	8.000000000000000000e+00	9.000000000000000000e+00	1.200000000000000000e+01	1.300000000000000000e+01	1.400000000000000000e+01	1.600000000000000000e+01	1.900000000000000000e+01	2.000000000000000000e+01	2.200000000000000000e+01	2.500000000000000000e+01	2.700000000000000000e+01	2.700000000000000000e+01	2.800000000000000000e+01	3.200000000000000000e+01	3.300000000000000000e+01	3.400000000000000000e+01	3.500000000000000000e+01	3.700000000000000000e+01	3.700000000000000000e+01	4.200000000000000000e+01	4.300000000000000000e+01	4.700000000000000000e+01	5.100000000000000000e+01	5.300000000000000000e+01	5.500000000000000000e+01	5.600000000000000000e+01	5.700000000000000000e+01	5.800000000000000000e+01	5.900000000000000000e+01	6.000000000000000000e+01	6.100000000000000000e+01	6.300000000000000000e+01	6.300000000000000000e+01	6.500000000000000000e+01	6.700000000000000000e+01	6.900000000000000000e+01	7.300000000000000000e+01
0.000000000000000000e+00	0.000000000000000000e+00	0.000000000000000000e+00	0.000000000000000000e+00	0.000000000000000000e+00	1.000000000000000000e+00	1.000000000000000000e+00	2.000000000000000000e+00	2.000000000000000000e+00	4.000000000000000000e+00	5.000000000000000000e+00	5.000000000000000000e+00	5.000000000000000000e+00	7.000000000000000000e+00	7.000000000000000000e+00	8.000000000000000000e+00	9.000000000000000000e+00	9.000000000000000000e+00	1.000000000000000000e+01	1.100000000000000000e+01	1.300000000000000000e+01	1.600000000000000000e+01	1.700000000000000000e+01	1.900000000000000000e+01	2.200000000000000000e+01	2.200000000000000000e+01	2.300000000000000000e+01	2.400000000000000000e+01	2.600000000000000000e+01	3.000000000000000000e+01	3.000000000000000000e+01	3.000000000000000000e+01	3.300000000000000000e+01	3.700000000000000000e+01	3.800000000000000000e+01	4.100000000000000000e+01	4.300000000000000000e+01	4.300000000000000000e+01	4.500000000000000000e+01	4.500000000000000000e+01	4.600000000000000000e+01	4.700000000000000000e+01	4.900000000000000000e+01	4.900000000000000000e+01	4.900000000000000000e+01	5.000000000000000000e+01	5.000000000000000000e+01	5.100000000000000000e+01	5.300000000000000000e+01	5.600000000000000000e+01
0.000000000000000000e+00	0.000000000000000000e+00	0.000000000000000000e+00	0.000000000000000000e+00	0.000000000000000000e+00	1.000000000000000000e+00	1.000000000000000000e+00	1.000000000000000000e+00	2.000000000000000000e+00	2.000000000000000000e+00	2.000000000000000000e+00	2.000000000000000000e+00	3.000000000000000000e+00	4.000000000000000000e+00	4.000000000000000000e+00	5.000000000000000000e+00	7.000000000000000000e+00	9.000000000000000000e+00	9.000000000000000000e+00	9.000000000000000000e+00	9.000000000000000000e+00	1.200000000000000000e+01	1.400000000000000000e+01	1.700000000000000000e+01	1.800000000000000000e+01	1.800000000000000000e+01	1.800000000000000000e+01	1.800000000000000000e+01	1.900000000000000000e+01	2.000000000000000000e+01	2.100000000000000000e+01	2.300000000000000000e+01	2.500000000000000000e+01	2.600000000000000000e+01	2.600000000000000000e+01	2.800000000000000000e+01	2.900000000000000000e+01	3.100000000000000000e+01	3.300000000000000000e+01	3.600000000000000000e+01	3.800000000000000000e+01	4.000000000000000000e+01	4.000000000000000000e+01	4.200000000000000000e+01	4.500000000000000000e+01	4.800000000000000000e+01	5.100000000000000000e+01	5.500000000000000000e+01	5.600000000000000000e+01	5.900000000000000000e+01
0.000000000000000000e+00	0.000000000000000000e+00	0.000000000000000000e+00	0.000000000000000000e+00	1.000000000000000000e+00	1.000000000000000000e+00	1.000000000000000000e+00	1.000000000000000000e+00	2.000000000000000000e+00	4.000000000000000000e+00	5.000000000000000000e+00	6.000000000000000000e+00	7.000000000000000000e+00	7.000000000000000000e+00	8.000000000000000000e+00	9.000000000000000000e+00	1.000000000000000000e+01	1.100000000000000000e+01	1.200000000000000000e+01	1.300000000000000000e+01	1.300000000000000000e+01	1.400000000000000000e+01	1.400000000000000000e+01	1.400000000000000000e+01	1.700000000000000000e+01	1.700000000000000000e+01	2.000000000000000000e+01	2.200000000000000000e+01	2.400000000000000000e+01	2.700000000000000000e+01	2.700000000000000000e+01	2.800000000000000000e+01	3.100000000000000000e+01	3.400000000000000000e+01	3.700000000000000000e+01	3.800000000000000000e+01	4.100000000000000000e+01	4.200000000000000000e+01	4.400000000000000000e+01	4.600000000000000000e+01	4.600000000000000000e+01	5.000000000000000000e+01	5.200000000000000000e+01	5.400000000000000000e+01	5.500000000000000000e+01	5.700000000000000000e+01	5.700000000000000000e+01	5.700000000000000000e+01	6.000000000000000000e+01	6.300000000000000000e+01
0.000000000000000000e+00	0.000000000000000000e+00	1.000000000000000000e+00	1.000000000000000000e+00	1.000000000000000000e+00	3.000000000000000000e+00	3.000000000000000000e+00	3.000000000000000000e+00	3.000000000000000000e+00	4.000000000000000000e+00	5.000000000000000000e+00	6.000000000000000000e+00	6.000000000000000000e+00	6.000000000000000000e+00	8.000000000000000000e+00	8.000000000000000000e+00	8.000000000000000000e+00	1.000000000000000000e+01	1.300000000000000000e+01	1.400000000000000000e+01	1.400000000000000000e+01	1.500000000000000000e+01	1.500000000000000000e+01	1.700000000000000000e+01	1.700000000000000000e+01	1.900000000000000000e+01	2.100000000000000000e+01	2.200000000000000000e+01	2.400000000000000000e+01	2.700000000000000000e+01	2.800000000000000000e+01	2.900000000000000000e+01	3.300000000000000000e+01	3.500000000000000000e+01	3.800000000000000000e+01	3.800000000000000000e+01	3.900000000000000000e+01	4.200000000000000000e+01	4.300000000000000000e+01	4.600000000000000000e+01	4.900000000000000000e+01	5.100000000000000000e+01	5.300000000000000000e+01	5.500000000000000000e+01	5.600000000000000000e+01	5.600000000000000000e+01	5.600000000000000000e+01	5.700000000000000000e+01	6.100000000000000000e+01	6.100000000000000000e+01
0.000000000000000000e+00	0.000000000000000000e+00	0.000000000000000000e+00	0.000000000000000000e+00	0.000000000000000000e+00	0.000000000000000000e+00	0.000000000000000000e+00	0.000000000000000000e+00	2.000000000000000000e+00	3.000000000000000000e+00	3.000000000000000000e+00	3.000000000000000000e+00	3.000000000000000000e+00	3.000000000000000000e+00	3.000000000000000000e+00	3.000000000000000000e+00	6.000000000000000000e+00	6.000000000000000000e+00	6.000000000000000000e+00	6.000000000000000000e+00	7.000000000000000000e+00	9.000000000000000000e+00	1.000000000000000000e+01	1.100000000000000000e+01	1.100000000000000000e+01	1.200000000000000000e+01	1.300000000000000000e+01	1.400000000000000000e+01	1.600000000000000000e+01	1.700000000000000000e+01	1.800000000000000000e+01	1.900000000000000000e+01	2.100000000000000000e+01	2.100000000000000000e+01	2.200000000000000000e+01	2.500000000000000000e+01	2.800000000000000000e+01	2.900000000000000000e+01	3.100000000000000000e+01	3.200000000000000000e+01	3.300000000000000000e+01	3.400000000000000000e+01	3.800000000000000000e+01	4.000000000000000000e+01	4.300000000000000000e+01	4.500000000000000000e+01	4.600000000000000000e+01	4.800000000000000000e+01	4.900000000000000000e+01	4.900000000000000000e+01
0.000000000000000000e+00	0.000000000000000000e+00	1.000000000000000000e+00	1.000000000000000000e+00	1.000000000000000000e+00	2.000000000000000000e+00	2.000000000000000000e+00	3.000000000000000000e+00	4.000000000000000000e+00	6.000000000000000000e+00	7.000000000000000000e+00	8.000000000000000000e+00	8.000000000000000000e+00	8.000000000000000000e+00	8.000000000000000000e+00	1.000000000000000000e+01	1.100000000000000000e+01	1.200000000000000000e+01	1.400000000000000000e+01	1.400000000000000000e+01	1.400000000000000000e+01	1.600000000000000000e+01	1.600000000000000000e+01	1.600000000000000000e+01	1.700000000000000000e+01	2.100000000000000000e+01	2.100000000000000000e+01	2.300000000000000000e+01	2.500000000000000000e+01	2.500000000000000000e+01	2.700000000000000000e+01	2.900000000000000000e+01	2.900000000000000000e+01	2.900000000000000000e+01	3.000000000000000000e+01	3.000000000000000000e+01	3.100000000000000000e+01	3.400000000000000000e+01	3.500000000000000000e+01	3.700000000000000000e+01	3.800000000000000000e+01	3.900000000000000000e+01	3.900000000000000000e+01	4.100000000000000000e+01	4.300000000000000000e+01	4.500000000000000000e+01	4.700000000000000000e+01	4.800000000000000000e+01	4.800000000000000000e+01	4.800000000000000000e+01
0.000000000000000000e+00	0.000000000000000000e+00	0.000000000000000000e+00	2.000000000000000000e+00	2.000000000000000000e+00	3.000000000000000000e+00	5.000000000000000000e+00	5.000000000000000000e+00	5.000000000000000000e+00	6.000000000000000000e+00	8.000000000000000000e+00	8.000000000000000000e+00	1.100000000000000000e+01	1.100000000000000000e+01	1.400000000000000000e+01	1.500000000000000000e+01	1.700000000000000000e+01	1.800000000000000000e+01	1.900000000000000000e+01	2.100000000000000000e+01	2.200000000000000000e+01	2.300000000000000000e+01	2.400000000000000000e+01	3.000000000000000000e+01	3.300000000000000000e+01	3.600000000000000000e+01	3.700000000000000000e+01	3.800000000000000000e+01	4.000000000000000000e+01	4.000000000000000000e+01	4.000000000000000000e+01	4.100000000000000000e+01	4.200000000000000000e+01	4.200000000000000000e+01	4.300000000000000000e+01	4.500000000000000000e+01	4.600000000000000000e+01	4.700000000000000000e+01	4.800000000000000000e+01	5.000000000000000000e+01	5.100000000000000000e+01	5.200000000000000000e+01	5.300000000000000000e+01	5.400000000000000000e+01	5.500000000000000000e+01	5.600000000000000000e+01	5.700000000000000000e+01	5.700000000000000000e+01	5.700000000000000000e+01	5.800000000000000000e+01
0.000000000000000000e+00	1.000000000000000000e+00	1.000000000000000000e+00	1.000000000000000000e+00	1.000000000000000000e+00	1.000000000000000000e+00	1.000000000000000000e+00	2.000000000000000000e+00	2.000000000000000000e+00	2.000000000000000000e+00	4.000000000000000000e+00	5.000000000000000000e+00	6.000000000000000000e+00	7.000000000000000000e+00	1.100000000000000000e+01	1.300000000000000000e+01	1.400000000000000000e+01	1.600000000000000000e+01	1.600000000000000000e+01	1.800000000000000000e+01	1.900000000000000000e+01	1.900000000000000000e+01	2.100000000000000000e+01	2.400000000000000000e+01	2.500000000000000000e+01	2.600000000000000000e+01	2.600000000000000000e+01	2.800000000000000000e+01	3.100000000000000000e+01	3.200000000000000000e+01	3.200000000000000000e+01	3.300000000000000000e+01	3.500000000000000000e+01	3.800000000000000000e+01	3.900000000000000000e+01	3.900000000000000000e+01	4.100000000000000000e+01	4.300000000000000000e+01	4.400000000000000000e+01	4.500000000000000000e+01	4.600000000000000000e+01	4.600000000000000000e+01	4.700000000000000000e+01	4.700000000000000000e+01	4.800000000000000000e+01	4.900000000000000000e+01	5.100000000000000000e+01	5.200000000000000000e+01	5.700000000000000000e+01	6.000000000000000000e+01
0.000000000000000000e+00	0.000000000000000000e+00	0.000000000000000000e+00	0.000000000000000000e+00	1.000000000000000000e+00	1.000000000000000000e+00	1.000000000000000000e+00	1.000000000000000000e+00	2.000000000000000000e+00	3.000000000000000000e+00	3.000000000000000000e+00	4.000000000000000000e+00	4.000000000000000000e+00	5.000000000000000000e+00	7.000000000000000000e+00	1.000000000000000000e+01	1.000000000000000000e+01	1.100000000000000000e+01	1.300000000000000000e+01	1.400000000000000000e+01	1.400000000000000000e+01	1.500000000000000000e+01	1.600000000000000000e+01	1.800000000000000000e+01	2.000000000000000000e+01	2.300000000000000000e+01	2.400000000000000000e+01	2.400000000000000000e+01	2.400000000000000000e+01	2.400000000000000000e+01	2.800000000000000000e+01	3.000000000000000000e+01	3.000000000000000000e+01	3.000000000000000000e+01	3.100000000000000000e+01	3.300000000000000000e+01	3.600000000000000000e+01	3.600000000000000000e+01	3.700000000000000000e+01	3.800000000000000000e+01	3.800000000000000000e+01	4.200000000000000000e+01	4.200000000000000000e+01	4.200000000000000000e+01	4.300000000000000000e+01	4.600000000000000000e+01	4.900000000000000000e+01	5.000000000000000000e+01	5.100000000000000000e+01	5.300000000000000000e+01
0.000000000000000000e+00	0.000000000000000000e+00	0.000000000000000000e+00	0.000000000000000000e+00	1.000000000000000000e+00	1.000000000000000000e+00	2.000000000000000000e+00	2.000000000000000000e+00	2.000000000000000000e+00	2.000000000000000000e+00	3.000000000000000000e+00	3.000000000000000000e+00	5.000000000000000000e+00	5.000000000000000000e+00	7.000000000000000000e+00	8.000000000000000000e+00	9.000000000000000000e+00	1.100000000000000000e+01	1.200000000000000000e+01	1.200000000000000000e+01	1.300000000000000000e+01	1.500000000000000000e+01	1.900000000000000000e+01	1.900000000000000000e+01	1.900000000000000000e+01	2.200000000000000000e+01	2.200000000000000000e+01	2.400000000000000000e+01	2.400000000000000000e+01	2.400000000000000000e+01	2.700000000000000000e+01	2.900000000000000000e+01	3.200000000000000000e+01	3.200000000000000000e+01	3.200000000000000000e+01	3.300000000000000000e+01	3.300000000000000000e+01	3.400000000000000000e+01	3.800000000000000000e+01	3.900000000000000000e+01	4.100000000000000000e+01	4.300000000000000000e+01	4.300000000000000000e+01	4.300000000000000000e+01	4.500000000000000000e+01	4.500000000000000000e+01	4.800000000000000000e+01	4.900000000000000000e+01	5.100000000000000000e+01	5.500000000000000000e+01
0.000000000000000000e+00	2.000000000000000000e+00	3.000000000000000000e+00	3.000000000000000000e+00	3.000000000000000000e+00	4.000000000000000000e+00	4.000000000000000000e+00	4.000000000000000000e+00	5.000000000000000000e+00	5.000000000000000000e+00	5.000000000000000000e+00	6.000000000000000000e+00	8.000000000000000000e+00	8.000000000000000000e+00	8.000000000000000000e+00	9.000000000000000000e+00	1.000000000000000000e+01	1.200000000000000000e+01	1.300000000000000000e+01	1.300000000000000000e+01	1.500000000000000000e+01	1.500000000000000000e+01	1.700000000000000000e+01	2.000000000000000000e+01	2.200000000000000000e+01	2.200000000000000000e+01	2.400000000000000000e+01	2.700000000000000000e+01	2.700000000000000000e+01	2.900000000000000000e+01	3.200000000000000000e+01	3.400000000000000000e+01	3.600000000000000000e+01	3.600000000000000000e+01	3.600000000000000000e+01	3.700000000000000000e+01	3.900000000000000000e+01	4.000000000000000000e+01	4.000000000000000000e+01	4.100000000000000000e+01	4.300000000000000000e+01	4.400000000000000000e+01	4.500000000000000000e+01	4.800000000000000000e+01	4.800000000000000000e+01	5.100000000000000000e+01	5.300000000000000000e+01	5.600000000000000000e+01	5.800000000000000000e+01	6.100000000000000000e+01
0.000000000000000000e+00	0.000000000000000000e+00	0.000000000000000000e+00	0.000000000000000000e+00	0.000000000000000000e+00	1.000000000000000000e+00	3.000000000000000000e+00	4.000000000000000000e+00	5.000000000000000000e+00	7.000000000000000000e+00	7.000000000000000000e+00	7.000000000000000000e+00	7.000000000000000000e+00	9.000000000000000000e+00	1.100000000000000000e+01	1.300000000000000000e+01	1.300000000000000000e+01	1.400000000000000000e+01	1.500000000000000000e+01	1.600000000000000000e+01	1.700000000000000000e+01	1.800000000000000000e+01	2.100000000000000000e+01	2.200000000000000000e+01	2.400000000000000000e+01	2.500000000000000000e+01	2.800000000000000000e+01	2.900000000000000000e+01	3.200000000000000000e+01	3.200000000000000000e+01	3.300000000000000000e+01	3.500000000000000000e+01	3.800000000000000000e+01	3.800000000000000000e+01	4.000000000000000000e+01	4.200000000000000000e+01	4.200000000000000000e+01	4.200000000000000000e+01	4.500000000000000000e+01	4.500000000000000000e+01	4.500000000000000000e+01	4.800000000000000000e+01	4.900000000000000000e+01	4.900000000000000000e+01	5.200000000000000000e+01	5.500000000000000000e+01	5.700000000000000000e+01	5.900000000000000000e+01	6.100000000000000000e+01	6.400000000000000000e+01
0.000000000000000000e+00	1.000000000000000000e+00	2.000000000000000000e+00	2.000000000000000000e+00	2.000000000000000000e+00	2.000000000000000000e+00	2.000000000000000000e+00	3.000000000000000000e+00	3.000000000000000000e+00	7.000000000000000000e+00	7.000000000000000000e+00	7.000000000000000000e+00	9.000000000000000000e+00	1.000000000000000000e+01	1.100000000000000000e+01	1.100000000000000000e+01	1.300000000000000000e+01	1.300000000000000000e+01	1.400000000000000000e+01	1.600000000000000000e+01	1.800000000000000000e+01	1.800000000000000000e+01	2.100000000000000000e+01	2.200000000000000000e+01	2.200000000000000000e+01	2.300000000000000000e+01	2.400000000000000000e+01	2.700000000000000000e+01	2.700000000000000000e+01	2.800000000000000000e+01	2.800000000000000000e+01	3.000000000000000000e+01	3.200000000000000000e+01	3.200000000000000000e+01	3.500000000000000000e+01	3.500000000000000000e+01	3.700000000000000000e+01	3.900000000000000000e+01	4.100000000000000000e+01	4.300000000000000000e+01	4.300000000000000000e+01	4.300000000000000000e+01	4.300000000000000000e+01	4.500000000000000000e+01	4.600000000000000000e+01	4.600000000000000000e+01	4.700000000000000000e+01	4.800000000000000000e+01	5.000000000000000000e+01	5.000000000000000000e+01
0.000000000000000000e+00	0.000000000000000000e+00	0.000000000000000000e+00	1.000000000000000000e+00	2.000000000000000000e+00	3.000000000000000000e+00	3.000000000000000000e+00	3.000000000000000000e+00	3.000000000000000000e+00	3.000000000000000000e+00	3.000000000000000000e+00	4.000000000000000000e+00	5.000000000000000000e+00	7.000000000000000000e+00	1.000000000000000000e+01	1.100000000000000000e+01	1.200000000000000000e+01	1.300000000000000000e+01	1.300000000000000000e+01	1.400000000000000000e+01	1.400000000000000000e+01	1.500000000000000000e+01	1.600000000000000000e+01	1.600000000000000000e+01	1.600000000000000000e+01	1.800000000000000000e+01	2.000000000000000000e+01	2.000000000000000000e+01	2.100000000000000000e+01	2.200000000000000000e+01	2.200000000000000000e+01	2.200000000000000000e+01	2.400000000000000000e+01	2.600000000000000000e+01	2.800000000000000000e+01	2.900000000000000000e+01	3.000000000000000000e+01	3.100000000000000000e+01	3.200000000000000000e+01	3.400000000000000000e+01	3.400000000000000000e+01	3.600000000000000000e+01	3.600000000000000000e+01	3.600000000000000000e+01	3.700000000000000000e+01	3.800000000000000000e+01	3.800000000000000000e+01	4.000000000000000000e+01	4.000000000000000000e+01	4.300000000000000000e+01
0.000000000000000000e+00	1.000000000000000000e+00	2.000000000000000000e+00	2.000000000000000000e+00	2.000000000000000000e+00	3.000000000000000000e+00	4.000000000000000000e+00	4.000000000000000000e+00	4.000000000000000000e+00	5.000000000000000000e+00	6.000000000000000000e+00	6.000000000000000000e+00	6.000000000000000000e+00	6.000000000000000000e+00	8.000000000000000000e+00	8.000000000000000000e+00	9.000000000000000000e+00	1.100000000000000000e+01	1.100000000000000000e+01	1.100000000000000000e+01	1.200000000000000000e+01	1.200000000000000000e+01	1.300000000000000000e+01	1.600000000000000000e+01	1.600000000000000000e+01	1.600000000000000000e+01	1.700000000000000000e+01	1.800000000000000000e+01	1.900000000000000000e+01	2.000000000000000000e+01	2.000000000000000000e+01	2.000000000000000000e+01	2.100000000000000000e+01	2.200000000000000000e+01	2.200000000000000000e+01	2.500000000000000000e+01	2.500000000000000000e+01	2.700000000000000000e+01	2.700000000000000000e+01	2.800000000000000000e+01	2.900000000000000000e+01	3.100000000000000000e+01	3.200000000000000000e+01	3.200000000000000000e+01	3.400000000000000000e+01	3.400000000000000000e+01	3.700000000000000000e+01	3.900000000000000000e+01	3.900000000000000000e+01	4.000000000000000000e+01
0.000000000000000000e+00	0.000000000000000000e+00	0.000000000000000000e+00	0.000000000000000000e+00	1.000000000000000000e+00	1.000000000000000000e+00	1.000000000000000000e+00	1.000000000000000000e+00	1.000000000000000000e+00	1.000000000000000000e+00	3.000000000000000000e+00	3.000000000000000000e+00	4.000000000000000000e+00	4.000000000000000000e+00	5.000000000000000000e+00	6.000000000000000000e+00	8.000000000000000000e+00	8.000000000000000000e+00	9.000000000000000000e+00	1.100000000000000000e+01	1.500000000000000000e+01	1.500000000000000000e+01	1.800000000000000000e+01	1.900000000000000000e+01	2.500000000000000000e+01	2.800000000000000000e+01	3.200000000000000000e+01	3.300000000000000000e+01	3.800000000000000000e+01	3.900000000000000000e+01	4.000000000000000000e+01	4.200000000000000000e+01	4.200000000000000000e+01	4.500000000000000000e+01	4.700000000000000000e+01	4.900000000000000000e+01	5.400000000000000000e+01	5.600000000000000000e+01	5.700000000000000000e+01	5.900000000000000000e+01	6.000000000000000000e+01	6.300000000000000000e+01	6.500000000000000000e+01	6.700000000000000000e+01	6.900000000000000000e+01	7.000000000000000000e+01	7.100000000000000000e+01	7.400000000000000000e+01	7.600000000000000000e+01	7.600000000000000000e+01
0.000000000000000000e+00	0.000000000000000000e+00	1.000000000000000000e+00	1.000000000000000000e+00	1.000000000000000000e+00	1.000000000000000000e+00	3.000000000000000000e+00	3.000000000000000000e+00	4.000000000000000000e+00	5.000000000000000000e+00	7.000000000000000000e+00	7.000000000000000000e+00	8.000000000000000000e+00	1.000000000000000000e+01	1.300000000000000000e+01	1.500000000000000000e+01	1.700000000000000000e+01	1.700000000000000000e+01	1.900000000000000000e+01	1.900000000000000000e+01	2.000000000000000000e+01	2.100000000000000000e+01	2.400000000000000000e+01	2.600000000000000000e+01	3.100000000000000000e+01	3.400000000000000000e+01	3.800000000000000000e+01	3.800000000000000000e+01	3.800000000000000000e+01	3.900000000000000000e+01	4.000000000000000000e+01	4.000000000000000000e+01	4.100000000000000000e+01	4.300000000000000000e+01	4.600000000000000000e+01	4.700000000000000000e+01	4.900000000000000000e+01	5.200000000000000000e+01	5.400000000000000000e+01	5.600000000000000000e+01	5.800000000000000000e+01	5.800000000000000000e+01	6.000000000000000000e+01	6.000000000000000000e+01	6.100000000000000000e+01	6.200000000000000000e+01	6.600000000000000000e+01	6.900000000000000000e+01	7.200000000000000000e+01	7.700000000000000000e+01
0.000000000000000000e+00	0.000000000000000000e+00	0.000000000000000000e+00	0.000000000000000000e+00	0.000000000000000000e+00	0.000000000000000000e+00	1.000000000000000000e+00	2.000000000000000000e+00	3.000000000000000000e+00	3.000000000000000000e+00	3.000000000000000000e+00	3.000000000000000000e+00	5.000000000000000000e+00	5.000000000000000000e+00	6.000000000000000000e+00	6.000000000000000000e+00	7.000000000000000000e+00	9.000000000000000000e+00	1.000000000000000000e+01	1.200000000000000000e+01	1.200000000000000000e+01	1.200000000000000000e+01	1.400000000000000000e+01	1.500000000000000000e+01	1.500000000000000000e+01	1.700000000000000000e+01	1.800000000000000000e+01	2.100000000000000000e+01	2.200000000000000000e+01	2.200000000000000000e+01	2.300000000000000000e+01	2.300000000000000000e+01	2.300000000000000000e+01	2.300000000000000000e+01	2.300000000000000000e+01	2.300000000000000000e+01	2.300000000000000000e+01	2.300000000000000000e+01	2.400000000000000000e+01	2.700000000000000000e+01	2.800000000000000000e+01	2.900000000000000000e+01	3.000000000000000000e+01	3.300000000000000000e+01	3.400000000000000000e+01	3.400000000000000000e+01	3.700000000000000000e+01	3.700000000000000000e+01	3.800000000000000000e+01	3.900000000000000000e+01
0.000000000000000000e+00	0.000000000000000000e+00	0.000000000000000000e+00	0.000000000000000000e+00	0.000000000000000000e+00	0.000000000000000000e+00	0.000000000000000000e+00	1.000000000000000000e+00	1.000000000000000000e+00	2.000000000000000000e+00	3.000000000000000000e+00	4.000000000000000000e+00	6.000000000000000000e+00	8.000000000000000000e+00	1.100000000000000000e+01	1.100000000000000000e+01	1.100000000000000000e+01	1.300000000000000000e+01	1.300000000000000000e+01	1.300000000000000000e+01	1.400000000000000000e+01	1.400000000000000000e+01	1.500000000000000000e+01	1.500000000000000000e+01	1.500000000000000000e+01	1.700000000000000000e+01	1.800000000000000000e+01	2.100000000000000000e+01	2.100000000000000000e+01	2.300000000000000000e+01	2.600000000000000000e+01	2.800000000000000000e+01	3.000000000000000000e+01	3.200000000000000000e+01	3.500000000000000000e+01	3.800000000000000000e+01	3.800000000000000000e+01	4.100000000000000000e+01	4.700000000000000000e+01	5.000000000000000000e+01	5.100000000000000000e+01	5.300000000000000000e+01	5.500000000000000000e+01	5.600000000000000000e+01	5.900000000000000000e+01	5.900000000000000000e+01	6.000000000000000000e+01	6.100000000000000000e+01	6.100000000000000000e+01	6.200000000000000000e+01
0.000000000000000000e+00	0.000000000000000000e+00	0.000000000000000000e+00	0.000000000000000000e+00	0.000000000000000000e+00	0.000000000000000000e+00	0.000000000000000000e+00	1.000000000000000000e+00	1.000000000000000000e+00	2.000000000000000000e+00	2.000000000000000000e+00	2.000000000000000000e+00	2.000000000000000000e+00	3.000000000000000000e+00	4.000000000000000000e+00	4.000000000000000000e+00	7.000000000000000000e+00	7.000000000000000000e+00	9.000000000000000000e+00	1.200000000000000000e+01	1.400000000000000000e+01	1.900000000000000000e+01	2.200000000000000000e+01	2.500000000000000000e+01	2.700000000000000000e+01	3.000000000000000000e+01	3.100000000000000000e+01	3.300000000000000000e+01	3.500000000000000000e+01	3.600000000000000000e+01	3.600000000000000000e+01	3.800000000000000000e+01	3.800000000000000000e+01	3.900000000000000000e+01	3.900000000000000000e+01	4.300000000000000000e+01	4.500000000000000000e+01	4.900000000000000000e+01	5.000000000000000000e+01	5.000000000000000000e+01	5.300000000000000000e+01	5.600000000000000000e+01	5.600000000000000000e+01	5.600000000000000000e+01	6.000000000000000000e+01	6.200000000000000000e+01	6.500000000000000000e+01	6.900000000000000000e+01	7.100000000000000000e+01	7.100000000000000000e+01
0.000000000000000000e+00	0.000000000000000000e+00	0.000000000000000000e+00	0.000000000000000000e+00	0.000000000000000000e+00	0.000000000000000000e+00	1.000000000000000000e+00	1.000000000000000000e+00	4.000000000000000000e+00	4.000000000000000000e+00	4.000000000000000000e+00	5.000000000000000000e+00	5.000000000000000000e+00	5.000000000000000000e+00	6.000000000000000000e+00	9.000000000000000000e+00	1.000000000000000000e+01	1.100000000000000000e+01	1.200000000000000000e+01	1.300000000000000000e+01	1.400000000000000000e+01	1.400000000000000000e+01	1.400000000000000000e+01	1.400000000000000000e+01	1.400000000000000000e+01	1.500000000000000000e+01	1.600000000000000000e+01	1.800000000000000000e+01	1.800000000000000000e+01	2.000000000000000000e+01	2.000000000000000000e+01	2.000000000000000000e+01	2.000000000000000000e+01	2.100000000000000000e+01	2.200000000000000000e+01	2.400000000000000000e+01	2.600000000000000000e+01	2.700000000000000000e+01	2.900000000000000000e+01	3.000000000000000000e+01	3.000000000000000000e+01	3.300000000000000000e+01	3.300000000000000000e+01	3.400000000000000000e+01	3.400000000000000000e+01	3.700000000000000000e+01	3.700000000000000000e+01	3.900000000000000000e+01	4.100000000000000000e+01	4.100000000000000000e+01
0.000000000000000000e+00	0.000000000000000000e+00	0.000000000000000000e+00	0.000000000000000000e+00	0.000000000000000000e+00	1.000000000000000000e+00	1.000000000000000000e+00	1.000000000000000000e+00	2.000000000000000000e+00	5.000000000000000000e+00	6.000000000000000000e+00	7.000000000000000000e+00	7.000000000000000000e+00	9.000000000000000000e+00	1.100000000000000000e+01	1.200000000000000000e+01	1.400000000000000000e+01	1.600000000000000000e+01	1.600000000000000000e+01	1.700000000000000000e+01	1.700000000000000000e+01	1.700000000000000000e+01	1.900000000000000000e+01	1.900000000000000000e+01	2.000000000000000000e+01	2.000000000000000000e+01	2.100000000000000000e+01	2.300000000000000000e+01	2.600000000000000000e+01	2.800000000000000000e+01	2.900000000000000000e+01	3.200000000000000000e+01	3.200000000000000000e+01	3.300000000000000000e+01	4.000000000000000000e+01	4.100000000000000000e+01	4.200000000000000000e+01	4.400000000000000000e+01	4.700000000000000000e+01	5.000000000000000000e+01	5.100000000000000000e+01	5.500000000000000000e+01	5.700000000000000000e+01	5.800000000000000000e+01	6.000000000000000000e+01	6.400000000000000000e+01	6.400000000000000000e+01	6.800000000000000000e+01	7.000000000000000000e+01	7.100000000000000000e+01
0.000000000000000000e+00	0.000000000000000000e+00	1.000000000000000000e+00	2.000000000000000000e+00	2.000000000000000000e+00	2.000000000000000000e+00	2.000000000000000000e+00	3.000000000000000000e+00	5.000000000000000000e+00	5.000000000000000000e+00	6.000000000000000000e+00	6.000000000000000000e+00	8.000000000000000000e+00	1.000000000000000000e+01	1.100000000000000000e+01	1.300000000000000000e+01	1.400000000000000000e+01	1.600000000000000000e+01	1.700000000000000000e+01	1.900000000000000000e+01	2.200000000000000000e+01	2.200000000000000000e+01	2.200000000000000000e+01	2.300000000000000000e+01	2.700000000000000000e+01	2.800000000000000000e+01	2.900000000000000000e+01	2.900000000000000000e+01	3.100000000000000000e+01	3.300000000000000000e+01	3.300000000000000000e+01	3.500000000000000000e+01	3.500000000000000000e+01	3.600000000000000000e+01	3.800000000000000000e+01	3.900000000000000000e+01	4.000000000000000000e+01	4.000000000000000000e+01	4.100000000000000000e+01	4.100000000000000000e+01	4.200000000000000000e+01	4.500000000000000000e+01	4.700000000000000000e+01	4.800000000000000000e+01	4.800000000000000000e+01	4.900000000000000000e+01	4.900000000000000000e+01	5.000000000000000000e+01	5.100000000000000000e+01	5.300000000000000000e+01
0.000000000000000000e+00	0.000000000000000000e+00	1.000000000000000000e+00	1.000000000000000000e+00	1.000000000000000000e+00	2.000000000000000000e+00	2.000000000000000000e+00	2.000000000000000000e+00	5.000000000000000000e+00	6.000000000000000000e+00	6.000000000000000000e+00	9.000000000000000000e+00	1.200000000000000000e+01	1.200000000000000000e+01	1.300000000000000000e+01	1.400000000000000000e+01	1.400000000000000000e+01	1.600000000000000000e+01	1.700000000000000000e+01	1.900000000000000000e+01	2.100000000000000000e+01	2.200000000000000000e+01	2.300000000000000000e+01	2.400000000000000000e+01	2.400000000000000000e+01	2.600000000000000000e+01	2.600000000000000000e+01	2.800000000000000000e+01	3.000000000000000000e+01	3.200000000000000000e+01	3.300000000000000000e+01	3.400000000000000000e+01	3.500000000000000000e+01	3.700000000000000000e+01	4.000000000000000000e+01	4.100000000000000000e+01	4.300000000000000000e+01	4.300000000000000000e+01	4.300000000000000000e+01	4.400000000000000000e+01	4.600000000000000000e+01	4.600000000000000000e+01	5.300000000000000000e+01	5.400000000000000000e+01	5.600000000000000000e+01	5.600000000000000000e+01	5.800000000000000000e+01	6.100000000000000000e+01	6.300000000000000000e+01	6.400000000000000000e+01
0.000000000000000000e+00	2.000000000000000000e+00	2.000000000000000000e+00	2.000000000000000000e+00	3.000000000000000000e+00	4.000000000000000000e+00	4.000000000000000000e+00	4.000000000000000000e+00	4.000000000000000000e+00	4.000000000000000000e+00	8.000000000000000000e+00	9.000000000000000000e+00	1.100000000000000000e+01	1.200000000000000000e+01	1.300000000000000000e+01	1.600000000000000000e+01	1.600000000000000000e+01	1.600000000000000000e+01	1.700000000000000000e+01	1.700000000000000000e+01	2.100000000000000000e+01	2.200000000000000000e+01	2.400000000000000000e+01	2.500000000000000000e+01	2.700000000000000000e+01	2.800000000000000000e+01	2.900000000000000000e+01	3.000000000000000000e+01	3.000000000000000000e+01	3.300000000000000000e+01	3.500000000000000000e+01	3.600000000000000000e+01	3.600000000000000000e+01	3.800000000000000000e+01	3.900000000000000000e+01	4.100000000000000000e+01	4.100000000000000000e+01	4.200000000000000000e+01	4.300000000000000000e+01	4.600000000000000000e+01	4.800000000000000000e+01	5.000000000000000000e+01	5.100000000000000000e+01	5.400000000000000000e+01	5.500000000000000000e+01	5.900000000000000000e+01	6.000000000000000000e+01	6.300000000000000000e+01	6.500000000000000000e+01	6.700000000000000000e+01
0.000000000000000000e+00	0.000000000000000000e+00	0.000000000000000000e+00	0.000000000000000000e+00	1.000000000000000000e+00	1.000000000000000000e+00	1.000000000000000000e+00	2.000000000000000000e+00	2.000000000000000000e+00	3.000000000000000000e+00	5.000000000000000000e+00	6.000000000000000000e+00	8.000000000000000000e+00	9.000000000000000000e+00	1.000000000000000000e+01	1.200000000000000000e+01	1.200000000000000000e+01	1.200000000000000000e+01	1.200000000000000000e+01	1.200000000000000000e+01	1.400000000000000000e+01	1.500000000000000000e+01	1.600000000000000000e+01	1.700000000000000000e+01	1.800000000000000000e+01	2.000000000000000000e+01	2.000000000000000000e+01	2.200000000000000000e+01	2.400000000000000000e+01	2.500000000000000000e+01	2.700000000000000000e+01	2.800000000000000000e+01	3.000000000000000000e+01	3.500000000000000000e+01	3.700000000000000000e+01	4.100000000000000000e+01	4.300000000000000000e+01	4.300000000000000000e+01	4.500000000000000000e+01	4.700000000000000000e+01	4.700000000000000000e+01	4.700000000000000000e+01	4.900000000000000000e+01	5.400000000000000000e+01	5.600000000000000000e+01	5.900000000000000000e+01	6.000000000000000000e+01	6.000000000000000000e+01	6.200000000000000000e+01	6.300000000000000000e+01
0.000000000000000000e+00	0.000000000000000000e+00	1.000000000000000000e+00	2.000000000000000000e+00	2.000000000000000000e+00	2.000000000000000000e+00	3.000000000000000000e+00	3.000000000000000000e+00	4.000000000000000000e+00	4.000000000000000000e+00	4.000000000000000000e+00	5.000000000000000000e+00	7.000000000000000000e+00	7.000000000000000000e+00	9.000000000000000000e+00	1.200000000000000000e+01	1.400000000000000000e+01	1.500000000000000000e+01	1.700000000000000000e+01	1.800000000000000000e+01	2.100000000000000000e+01	2.100000000000000000e+01	2.500000000000000000e+01	2.500000000000000000e+01	2.600000000000000000e+01	2.700000000000000000e+01	3.200000000000000000e+01	3.200000000000000000e+01	3.600000000000000000e+01	3.600000000000000000e+01	3.600000000000000000e+01	3.800000000000000000e+01	3.900000000000000000e+01	4.000000000000000000e+01	4.100000000000000000e+01	4.100000000000000000e+01	4.300000000000000000e+01	4.500000000000000000e+01	4.600000000000000000e+01	4.600000000000000000e+01	4.600000000000000000e+01	4.800000000000000000e+01	4.900000000000000000e+01	5.200000000000000000e+01	5.400000000000000000e+01	5.500000000000000000e+01	5.700000000000000000e+01	5.800000000000000000e+01	6.000000000000000000e+01	6.100000000000000000e+01
0.000000000000000000e+00	0.000000000000000000e+00	1.000000000000000000e+00	1.000000000000000000e+00	1.000000000000000000e+00	1.000000000000000000e+00	2.000000000000000000e+00	2.000000000000000000e+00	3.000000000000000000e+00	3.000000000000000000e+00	4.000000000000000000e+00	4.000000000000000000e+00	5.000000000000000000e+00	5.000000000000000000e+00	6.000000000000000000e+00	7.000000000000000000e+00	7.000000000000000000e+00	7.000000000000000000e+00	9.000000000000000000e+00	9.000000000000000000e+00	1.000000000000000000e+01	1.400000000000000000e+01	1.500000000000000000e+01	1.600000000000000000e+01	1.800000000000000000e+01	2.100000000000000000e+01	2.300000000000000000e+01	2.500000000000000000e+01	2.700000000000000000e+01	2.900000000000000000e+01	3.200000000000000000e+01	3.200000000000000000e+01	3.200000000000000000e+01	3.300000000000000000e+01	3.500000000000000000e+01	3.500000000000000000e+01	3.600000000000000000e+01	3.800000000000000000e+01	4.100000000000000000e+01	4.100000000000000000e+01	4.400000000000000000e+01	4.400000000000000000e+01	4.600000000000000000e+01	4.800000000000000000e+01	4.800000000000000000e+01	4.800000000000000000e+01	4.900000000000000000e+01	5.100000000000000000e+01	5.300000000000000000e+01	5.400000000000000000e+01
0.000000000000000000e+00	0.000000000000000000e+00	0.000000000000000000e+00	0.000000000000000000e+00	0.000000000000000000e+00	1.000000000000000000e+00	3.000000000000000000e+00	3.000000000000000000e+00	4.000000000000000000e+00	4.000000000000000000e+00	5.000000000000000000e+00	5.000000000000000000e+00	5.000000000000000000e+00	5.000000000000000000e+00	6.000000000000000000e+00	7.000000000000000000e+00	8.000000000000000000e+00	1.000000000000000000e+01	1.000000000000000000e+01	1.100000000000000000e+01	1.300000000000000000e+01	1.500000000000000000e+01	1.500000000000000000e+01	1.800000000000000000e+01	1.900000000000000000e+01	2.000000000000000000e+01	2.100000000000000000e+01	2.100000000000000000e+01	2.600000000000000000e+01	2.600000000000000000e+01	2.800000000000000000e+01	2.800000000000000000e+01	2.900000000000000000e+01	2.900000000000000000e+01	3.100000000000000000e+01	3.200000000000000000e+01	3.300000000000000000e+01	3.300000000000000000e+01	3.400000000000000000e+01	3.400000000000000000e+01	3.500000000000000000e+01	3.500000000000000000e+01	3.500000000000000000e+01	3.600000000000000000e+01	3.600000000000000000e+01	4.100000000000000000e+01	4.300000000000000000e+01	4.600000000000000000e+01	4.900000000000000000e+01	5.300000000000000000e+01
0.000000000000000000e+00	0.000000000000000000e+00	0.000000000000000000e+00	1.000000000000000000e+00	1.000000000000000000e+00	1.000000000000000000e+00	4.000000000000000000e+00	5.000000000000000000e+00	6.000000000000000000e+00	7.000000000000000000e+00	9.000000000000000000e+00	9.000000000000000000e+00	1.000000000000000000e+01	1.100000000000000000e+01	1.300000000000000000e+01	1.300000000000000000e+01	1.300000000000000000e+01	1.400000000000000000e+01	1.500000000000000000e+01	2.100000000000000000e+01	2.200000000000000000e+01	2.300000000000000000e+01	2.400000000000000000e+01	2.700000000000000000e+01	2.800000000000000000e+01	2.900000000000000000e+01	3.000000000000000000e+01	3.100000000000000000e+01	3.200000000000000000e+01	3.500000000000000000e+01	3.700000000000000000e+01	3.800000000000000000e+01	4.000000000000000000e+01	4.400000000000000000e+01	4.500000000000000000e+01	4.700000000000000000e+01	5.000000000000000000e+01	5.100000000000000000e+01	5.100000000000000000e+01	5.200000000000000000e+01	5.300000000000000000e+01	5.400000000000000000e+01	5.400000000000000000e+01	5.500000000000000000e+01	5.700000000000000000e+01	5.900000000000000000e+01	6.300000000000000000e+01	6.400000000000000000e+01	6.500000000000000000e+01	6.600000000000000000e+01
0.000000000000000000e+00	1.000000000000000000e+00	1.000000000000000000e+00	1.000000000000000000e+00	2.000000000000000000e+00	2.000000000000000000e+00	2.000000000000000000e+00	3.000000000000000000e+00	4.000000000000000000e+00	5.000000000000000000e+00	5.000000000000000000e+00	6.000000000000000000e+00	8.000000000000000000e+00	8.000000000000000000e+00	9.000000000000000000e+00	9.000000000000000000e+00	1.000000000000000000e+01	1.100000000000000000e+01	1.200000000000000000e+01	1.300000000000000000e+01	1.300000000000000000e+01	1.400000000000000000e+01	1.600000000000000000e+01	1.700000000000000000e+01	1.900000000000000000e+01	1.900000000000000000e+01	2.000000000000000000e+01	2.000000000000000000e+01	2.100000000000000000e+01	2.500000000000000000e+01	2.600000000000000000e+01	2.800000000000000000e+01	2.800000000000000000e+01	3.100000000000000000e+01	3.100000000000000000e+01	3.200000000000000000e+01	3.400000000000000000e+01	3.600000000000000000e+01	3.800000000000000000e+01	3.800000000000000000e+01	4.000000000000000000e+01	4.200000000000000000e+01	4.400000000000000000e+01	4.800000000000000000e+01	4.800000000000000000e+01	5.000000000000000000e+01	5.000000000000000000e+01	5.000000000000000000e+01	5.000000000000000000e+01	5.200000000000000000e+01
[truncated: 950 more columns]
