# Supplementary material for: Omicron vs. the rest: Assessing the competitive dynamics and coinfection scenarios of COVID-19 strains on a social network
Source: PLoS One. 2024 Jan 25;19(1):e0287623. doi: 10.1371/journal.pone.0287623 (PMC10810514; doi:10.1371/journal.pone.0287623)
Supplement: S1 Data — (ZIP) [file pone.0287623.s001.zip › Data Figures/Fig10/b/Infected(o).csv]

1.000000000000000000e+01	1.800000000000000000e+01	2.400000000000000000e+01	3.000000000000000000e+01	4.100000000000000000e+01	5.000000000000000000e+01	6.700000000000000000e+01	7.600000000000000000e+01	9.100000000000000000e+01	1.040000000000000000e+02	1.240000000000000000e+02	1.260000000000000000e+02	1.440000000000000000e+02	1.630000000000000000e+02	1.870000000000000000e+02	2.110000000000000000e+02	2.430000000000000000e+02	2.720000000000000000e+02	3.020000000000000000e+02	3.380000000000000000e+02	3.740000000000000000e+02	4.140000000000000000e+02	4.600000000000000000e+02	5.050000000000000000e+02	5.540000000000000000e+02	6.050000000000000000e+02	6.470000000000000000e+02	7.320000000000000000e+02	8.140000000000000000e+02	9.240000000000000000e+02	1.008000000000000000e+03	1.097000000000000000e+03	1.170000000000000000e+03	1.274000000000000000e+03	1.398000000000000000e+03	1.539000000000000000e+03	1.629000000000000000e+03	1.735000000000000000e+03	1.851000000000000000e+03	1.987000000000000000e+03	2.099000000000000000e+03	2.198000000000000000e+03	2.281000000000000000e+03	2.391000000000000000e+03	2.482000000000000000e+03	2.566000000000000000e+03	2.627000000000000000e+03	2.688000000000000000e+03	2.738000000000000000e+03	2.798000000000000000e+03
1.000000000000000000e+01	1.600000000000000000e+01	3.700000000000000000e+01	5.100000000000000000e+01	7.600000000000000000e+01	8.800000000000000000e+01	1.110000000000000000e+02	1.410000000000000000e+02	1.680000000000000000e+02	2.180000000000000000e+02	2.570000000000000000e+02	3.030000000000000000e+02	3.510000000000000000e+02	3.960000000000000000e+02	4.550000000000000000e+02	5.340000000000000000e+02	5.950000000000000000e+02	6.690000000000000000e+02	7.400000000000000000e+02	8.190000000000000000e+02	9.000000000000000000e+02	1.000000000000000000e+03	1.099000000000000000e+03	1.219000000000000000e+03	1.320000000000000000e+03	1.460000000000000000e+03	1.579000000000000000e+03	1.707000000000000000e+03	1.856000000000000000e+03	1.993000000000000000e+03	2.150000000000000000e+03	2.265000000000000000e+03	2.415000000000000000e+03	2.549000000000000000e+03	2.664000000000000000e+03	2.782000000000000000e+03	2.858000000000000000e+03	2.945000000000000000e+03	3.018000000000000000e+03	3.085000000000000000e+03	3.141000000000000000e+03	3.188000000000000000e+03	3.235000000000000000e+03	3.273000000000000000e+03	3.310000000000000000e+03	3.326000000000000000e+03	3.342000000000000000e+03	3.403000000000000000e+03	3.418000000000000000e+03	3.429000000000000000e+03
1.000000000000000000e+01	1.600000000000000000e+01	2.500000000000000000e+01	4.200000000000000000e+01	5.800000000000000000e+01	7.700000000000000000e+01	8.800000000000000000e+01	1.000000000000000000e+02	1.230000000000000000e+02	1.450000000000000000e+02	1.650000000000000000e+02	1.940000000000000000e+02	2.210000000000000000e+02	2.530000000000000000e+02	2.950000000000000000e+02	3.420000000000000000e+02	3.580000000000000000e+02	3.910000000000000000e+02	4.320000000000000000e+02	4.840000000000000000e+02	5.480000000000000000e+02	6.120000000000000000e+02	6.820000000000000000e+02	7.420000000000000000e+02	8.150000000000000000e+02	8.730000000000000000e+02	9.710000000000000000e+02	1.043000000000000000e+03	1.146000000000000000e+03	1.232000000000000000e+03	1.334000000000000000e+03	1.421000000000000000e+03	1.545000000000000000e+03	1.669000000000000000e+03	1.765000000000000000e+03	1.848000000000000000e+03	1.929000000000000000e+03	1.998000000000000000e+03	2.060000000000000000e+03	2.148000000000000000e+03	2.245000000000000000e+03	2.332000000000000000e+03	2.420000000000000000e+03	2.498000000000000000e+03	2.552000000000000000e+03	2.596000000000000000e+03	2.653000000000000000e+03	2.720000000000000000e+03	2.746000000000000000e+03	2.781000000000000000e+03
1.000000000000000000e+01	2.300000000000000000e+01	3.400000000000000000e+01	4.700000000000000000e+01	6.200000000000000000e+01	8.000000000000000000e+01	1.090000000000000000e+02	1.370000000000000000e+02	1.530000000000000000e+02	1.760000000000000000e+02	2.060000000000000000e+02	2.410000000000000000e+02	3.030000000000000000e+02	3.380000000000000000e+02	3.910000000000000000e+02	4.410000000000000000e+02	4.940000000000000000e+02	5.530000000000000000e+02	6.030000000000000000e+02	6.680000000000000000e+02	7.380000000000000000e+02	8.180000000000000000e+02	9.150000000000000000e+02	1.015000000000000000e+03	1.087000000000000000e+03	1.204000000000000000e+03	1.316000000000000000e+03	1.419000000000000000e+03	1.522000000000000000e+03	1.634000000000000000e+03	1.747000000000000000e+03	1.844000000000000000e+03	1.954000000000000000e+03	2.074000000000000000e+03	2.194000000000000000e+03	2.287000000000000000e+03	2.389000000000000000e+03	2.473000000000000000e+03	2.557000000000000000e+03	2.633000000000000000e+03	2.660000000000000000e+03	2.729000000000000000e+03	2.782000000000000000e+03	2.834000000000000000e+03	2.867000000000000000e+03	2.919000000000000000e+03	2.961000000000000000e+03	2.987000000000000000e+03	3.001000000000000000e+03	3.043000000000000000e+03
1.000000000000000000e+01	1.400000000000000000e+01	2.100000000000000000e+01	3.500000000000000000e+01	4.500000000000000000e+01	6.000000000000000000e+01	8.500000000000000000e+01	1.120000000000000000e+02	1.280000000000000000e+02	1.590000000000000000e+02	1.750000000000000000e+02	2.040000000000000000e+02	2.250000000000000000e+02	2.410000000000000000e+02	2.760000000000000000e+02	3.010000000000000000e+02	3.610000000000000000e+02	4.050000000000000000e+02	4.480000000000000000e+02	4.970000000000000000e+02	5.610000000000000000e+02	6.380000000000000000e+02	7.260000000000000000e+02	8.030000000000000000e+02	8.890000000000000000e+02	9.730000000000000000e+02	1.050000000000000000e+03	1.137000000000000000e+03	1.230000000000000000e+03	1.324000000000000000e+03	1.402000000000000000e+03	1.510000000000000000e+03	1.603000000000000000e+03	1.705000000000000000e+03	1.815000000000000000e+03	1.897000000000000000e+03	2.033000000000000000e+03	2.133000000000000000e+03	2.262000000000000000e+03	2.391000000000000000e+03	2.482000000000000000e+03	2.566000000000000000e+03	2.670000000000000000e+03	2.727000000000000000e+03	2.785000000000000000e+03	2.814000000000000000e+03	2.850000000000000000e+03	2.891000000000000000e+03	2.906000000000000000e+03	2.952000000000000000e+03
1.000000000000000000e+01	2.500000000000000000e+01	3.400000000000000000e+01	4.400000000000000000e+01	5.300000000000000000e+01	6.100000000000000000e+01	7.000000000000000000e+01	9.000000000000000000e+01	9.300000000000000000e+01	1.170000000000000000e+02	1.490000000000000000e+02	1.800000000000000000e+02	2.050000000000000000e+02	2.270000000000000000e+02	2.590000000000000000e+02	3.050000000000000000e+02	3.480000000000000000e+02	4.070000000000000000e+02	4.700000000000000000e+02	5.260000000000000000e+02	5.920000000000000000e+02	6.650000000000000000e+02	7.440000000000000000e+02	8.490000000000000000e+02	9.250000000000000000e+02	1.042000000000000000e+03	1.158000000000000000e+03	1.248000000000000000e+03	1.363000000000000000e+03	1.482000000000000000e+03	1.615000000000000000e+03	1.735000000000000000e+03	1.859000000000000000e+03	1.979000000000000000e+03	2.098000000000000000e+03	2.236000000000000000e+03	2.360000000000000000e+03	2.466000000000000000e+03	2.582000000000000000e+03	2.669000000000000000e+03	2.800000000000000000e+03	2.897000000000000000e+03	2.979000000000000000e+03	3.057000000000000000e+03	3.118000000000000000e+03	3.169000000000000000e+03	3.206000000000000000e+03	3.254000000000000000e+03	3.296000000000000000e+03	3.361000000000000000e+03
1.000000000000000000e+01	1.700000000000000000e+01	2.400000000000000000e+01	2.800000000000000000e+01	3.900000000000000000e+01	5.200000000000000000e+01	7.000000000000000000e+01	8.200000000000000000e+01	1.000000000000000000e+02	1.220000000000000000e+02	1.370000000000000000e+02	1.700000000000000000e+02	2.100000000000000000e+02	2.480000000000000000e+02	2.870000000000000000e+02	3.220000000000000000e+02	3.660000000000000000e+02	4.180000000000000000e+02	4.740000000000000000e+02	5.240000000000000000e+02	5.930000000000000000e+02	6.730000000000000000e+02	7.360000000000000000e+02	8.190000000000000000e+02	9.020000000000000000e+02	9.790000000000000000e+02	1.056000000000000000e+03	1.154000000000000000e+03	1.267000000000000000e+03	1.370000000000000000e+03	1.466000000000000000e+03	1.603000000000000000e+03	1.725000000000000000e+03	1.840000000000000000e+03	1.967000000000000000e+03	2.061000000000000000e+03	2.200000000000000000e+03	2.323000000000000000e+03	2.442000000000000000e+03	2.559000000000000000e+03	2.666000000000000000e+03	2.732000000000000000e+03	2.802000000000000000e+03	2.887000000000000000e+03	2.953000000000000000e+03	2.989000000000000000e+03	3.044000000000000000e+03	3.114000000000000000e+03	3.174000000000000000e+03	3.208000000000000000e+03
1.000000000000000000e+01	1.300000000000000000e+01	1.900000000000000000e+01	2.300000000000000000e+01	2.800000000000000000e+01	3.800000000000000000e+01	4.700000000000000000e+01	6.400000000000000000e+01	7.900000000000000000e+01	9.600000000000000000e+01	1.200000000000000000e+02	1.410000000000000000e+02	1.720000000000000000e+02	2.090000000000000000e+02	2.320000000000000000e+02	2.720000000000000000e+02	3.060000000000000000e+02	3.350000000000000000e+02	3.890000000000000000e+02	4.300000000000000000e+02	4.830000000000000000e+02	5.370000000000000000e+02	6.050000000000000000e+02	6.910000000000000000e+02	7.800000000000000000e+02	8.610000000000000000e+02	9.370000000000000000e+02	1.045000000000000000e+03	1.138000000000000000e+03	1.254000000000000000e+03	1.357000000000000000e+03	1.436000000000000000e+03	1.515000000000000000e+03	1.659000000000000000e+03	1.751000000000000000e+03	1.850000000000000000e+03	1.959000000000000000e+03	2.089000000000000000e+03	2.174000000000000000e+03	2.283000000000000000e+03	2.367000000000000000e+03	2.457000000000000000e+03	2.520000000000000000e+03	2.608000000000000000e+03	2.682000000000000000e+03	2.721000000000000000e+03	2.753000000000000000e+03	2.781000000000000000e+03	2.795000000000000000e+03	2.824000000000000000e+03
1.000000000000000000e+01	2.600000000000000000e+01	3.300000000000000000e+01	4.200000000000000000e+01	5.900000000000000000e+01	6.900000000000000000e+01	8.100000000000000000e+01	9.200000000000000000e+01	1.140000000000000000e+02	1.350000000000000000e+02	1.550000000000000000e+02	1.850000000000000000e+02	2.140000000000000000e+02	2.530000000000000000e+02	2.850000000000000000e+02	3.180000000000000000e+02	3.580000000000000000e+02	4.010000000000000000e+02	4.470000000000000000e+02	5.130000000000000000e+02	5.660000000000000000e+02	6.260000000000000000e+02	7.020000000000000000e+02	7.760000000000000000e+02	8.650000000000000000e+02	9.380000000000000000e+02	1.018000000000000000e+03	1.101000000000000000e+03	1.218000000000000000e+03	1.307000000000000000e+03	1.405000000000000000e+03	1.500000000000000000e+03	1.613000000000000000e+03	1.706000000000000000e+03	1.811000000000000000e+03	1.914000000000000000e+03	2.024000000000000000e+03	2.123000000000000000e+03	2.240000000000000000e+03	2.313000000000000000e+03	2.425000000000000000e+03	2.511000000000000000e+03	2.593000000000000000e+03	2.663000000000000000e+03	2.733000000000000000e+03	2.763000000000000000e+03	2.823000000000000000e+03	2.838000000000000000e+03	2.898000000000000000e+03	2.947000000000000000e+03
1.000000000000000000e+01	1.600000000000000000e+01	3.100000000000000000e+01	4.100000000000000000e+01	5.600000000000000000e+01	6.800000000000000000e+01	7.800000000000000000e+01	9.700000000000000000e+01	1.160000000000000000e+02	1.460000000000000000e+02	1.600000000000000000e+02	1.840000000000000000e+02	2.170000000000000000e+02	2.480000000000000000e+02	2.630000000000000000e+02	2.980000000000000000e+02	3.310000000000000000e+02	3.700000000000000000e+02	4.040000000000000000e+02	4.480000000000000000e+02	5.110000000000000000e+02	5.700000000000000000e+02	6.400000000000000000e+02	7.200000000000000000e+02	8.130000000000000000e+02	9.000000000000000000e+02	1.011000000000000000e+03	1.098000000000000000e+03	1.186000000000000000e+03	1.310000000000000000e+03	1.423000000000000000e+03	1.534000000000000000e+03	1.653000000000000000e+03	1.758000000000000000e+03	1.880000000000000000e+03	1.963000000000000000e+03	2.070000000000000000e+03	2.186000000000000000e+03	2.292000000000000000e+03	2.388000000000000000e+03	2.456000000000000000e+03	2.564000000000000000e+03	2.642000000000000000e+03	2.733000000000000000e+03	2.788000000000000000e+03	2.873000000000000000e+03	2.915000000000000000e+03	2.944000000000000000e+03	2.969000000000000000e+03	3.002000000000000000e+03
1.000000000000000000e+01	2.700000000000000000e+01	4.200000000000000000e+01	6.400000000000000000e+01	8.200000000000000000e+01	9.900000000000000000e+01	1.150000000000000000e+02	1.410000000000000000e+02	1.730000000000000000e+02	1.990000000000000000e+02	2.320000000000000000e+02	2.550000000000000000e+02	2.780000000000000000e+02	3.010000000000000000e+02	3.410000000000000000e+02	3.930000000000000000e+02	4.310000000000000000e+02	4.770000000000000000e+02	5.400000000000000000e+02	6.220000000000000000e+02	6.880000000000000000e+02	7.560000000000000000e+02	8.390000000000000000e+02	9.150000000000000000e+02	9.960000000000000000e+02	1.115000000000000000e+03	1.207000000000000000e+03	1.312000000000000000e+03	1.404000000000000000e+03	1.533000000000000000e+03	1.654000000000000000e+03	1.749000000000000000e+03	1.885000000000000000e+03	1.991000000000000000e+03	2.082000000000000000e+03	2.221000000000000000e+03	2.315000000000000000e+03	2.404000000000000000e+03	2.485000000000000000e+03	2.559000000000000000e+03	2.614000000000000000e+03	2.696000000000000000e+03	2.755000000000000000e+03	2.783000000000000000e+03	2.834000000000000000e+03	2.870000000000000000e+03	2.900000000000000000e+03	2.937000000000000000e+03	2.944000000000000000e+03	2.953000000000000000e+03
1.000000000000000000e+01	1.800000000000000000e+01	2.600000000000000000e+01	3.600000000000000000e+01	4.500000000000000000e+01	5.700000000000000000e+01	7.800000000000000000e+01	9.600000000000000000e+01	1.190000000000000000e+02	1.350000000000000000e+02	1.630000000000000000e+02	1.930000000000000000e+02	2.220000000000000000e+02	2.590000000000000000e+02	2.950000000000000000e+02	3.370000000000000000e+02	3.720000000000000000e+02	4.090000000000000000e+02	4.500000000000000000e+02	4.920000000000000000e+02	5.550000000000000000e+02	6.290000000000000000e+02	6.760000000000000000e+02	7.510000000000000000e+02	8.160000000000000000e+02	9.040000000000000000e+02	9.920000000000000000e+02	1.077000000000000000e+03	1.140000000000000000e+03	1.245000000000000000e+03	1.322000000000000000e+03	1.443000000000000000e+03	1.563000000000000000e+03	1.655000000000000000e+03	1.791000000000000000e+03	1.898000000000000000e+03	2.021000000000000000e+03	2.126000000000000000e+03	2.224000000000000000e+03	2.330000000000000000e+03	2.398000000000000000e+03	2.494000000000000000e+03	2.555000000000000000e+03	2.627000000000000000e+03	2.700000000000000000e+03	2.755000000000000000e+03	2.834000000000000000e+03	2.880000000000000000e+03	2.932000000000000000e+03	2.984000000000000000e+03
1.000000000000000000e+01	1.400000000000000000e+01	1.900000000000000000e+01	2.200000000000000000e+01	3.100000000000000000e+01	3.600000000000000000e+01	4.200000000000000000e+01	5.400000000000000000e+01	6.500000000000000000e+01	7.400000000000000000e+01	8.600000000000000000e+01	9.000000000000000000e+01	1.000000000000000000e+02	1.120000000000000000e+02	1.260000000000000000e+02	1.450000000000000000e+02	1.690000000000000000e+02	1.860000000000000000e+02	2.030000000000000000e+02	2.280000000000000000e+02	2.580000000000000000e+02	2.880000000000000000e+02	3.400000000000000000e+02	3.950000000000000000e+02	4.360000000000000000e+02	4.960000000000000000e+02	5.450000000000000000e+02	5.920000000000000000e+02	6.630000000000000000e+02	7.470000000000000000e+02	8.110000000000000000e+02	8.930000000000000000e+02	9.990000000000000000e+02	1.099000000000000000e+03	1.206000000000000000e+03	1.331000000000000000e+03	1.445000000000000000e+03	1.563000000000000000e+03	1.670000000000000000e+03	1.765000000000000000e+03	1.872000000000000000e+03	1.947000000000000000e+03	2.053000000000000000e+03	2.155000000000000000e+03	2.265000000000000000e+03	2.372000000000000000e+03	2.464000000000000000e+03	2.542000000000000000e+03	2.634000000000000000e+03	2.693000000000000000e+03
1.000000000000000000e+01	1.500000000000000000e+01	2.200000000000000000e+01	2.900000000000000000e+01	4.500000000000000000e+01	6.500000000000000000e+01	7.400000000000000000e+01	8.100000000000000000e+01	9.900000000000000000e+01	1.240000000000000000e+02	1.470000000000000000e+02	1.650000000000000000e+02	1.950000000000000000e+02	2.280000000000000000e+02	2.500000000000000000e+02	2.880000000000000000e+02	3.420000000000000000e+02	3.800000000000000000e+02	4.360000000000000000e+02	4.890000000000000000e+02	5.480000000000000000e+02	6.030000000000000000e+02	6.510000000000000000e+02	7.370000000000000000e+02	8.160000000000000000e+02	8.820000000000000000e+02	9.720000000000000000e+02	1.067000000000000000e+03	1.147000000000000000e+03	1.245000000000000000e+03	1.344000000000000000e+03	1.434000000000000000e+03	1.536000000000000000e+03	1.679000000000000000e+03	1.769000000000000000e+03	1.885000000000000000e+03	1.968000000000000000e+03	2.062000000000000000e+03	2.160000000000000000e+03	2.255000000000000000e+03	2.342000000000000000e+03	2.419000000000000000e+03	2.508000000000000000e+03	2.585000000000000000e+03	2.671000000000000000e+03	2.714000000000000000e+03	2.792000000000000000e+03	2.825000000000000000e+03	2.868000000000000000e+03	2.890000000000000000e+03
1.000000000000000000e+01	2.300000000000000000e+01	2.600000000000000000e+01	3.800000000000000000e+01	4.500000000000000000e+01	5.700000000000000000e+01	6.600000000000000000e+01	8.200000000000000000e+01	8.600000000000000000e+01	9.800000000000000000e+01	1.160000000000000000e+02	1.320000000000000000e+02	1.520000000000000000e+02	1.730000000000000000e+02	2.030000000000000000e+02	2.330000000000000000e+02	2.640000000000000000e+02	3.150000000000000000e+02	3.560000000000000000e+02	3.930000000000000000e+02	4.680000000000000000e+02	5.190000000000000000e+02	5.780000000000000000e+02	6.550000000000000000e+02	7.210000000000000000e+02	7.990000000000000000e+02	8.790000000000000000e+02	9.550000000000000000e+02	1.027000000000000000e+03	1.135000000000000000e+03	1.213000000000000000e+03	1.316000000000000000e+03	1.447000000000000000e+03	1.528000000000000000e+03	1.650000000000000000e+03	1.762000000000000000e+03	1.885000000000000000e+03	1.983000000000000000e+03	2.095000000000000000e+03	2.184000000000000000e+03	2.258000000000000000e+03	2.331000000000000000e+03	2.410000000000000000e+03	2.471000000000000000e+03	2.546000000000000000e+03	2.593000000000000000e+03	2.649000000000000000e+03	2.725000000000000000e+03	2.742000000000000000e+03	2.771000000000000000e+03
1.000000000000000000e+01	1.900000000000000000e+01	3.200000000000000000e+01	4.900000000000000000e+01	6.300000000000000000e+01	8.500000000000000000e+01	1.090000000000000000e+02	1.380000000000000000e+02	1.590000000000000000e+02	1.710000000000000000e+02	1.910000000000000000e+02	2.180000000000000000e+02	2.420000000000000000e+02	2.910000000000000000e+02	3.370000000000000000e+02	3.650000000000000000e+02	3.900000000000000000e+02	4.210000000000000000e+02	4.690000000000000000e+02	5.260000000000000000e+02	5.840000000000000000e+02	6.600000000000000000e+02	7.630000000000000000e+02	8.500000000000000000e+02	9.550000000000000000e+02	1.048000000000000000e+03	1.141000000000000000e+03	1.215000000000000000e+03	1.290000000000000000e+03	1.372000000000000000e+03	1.460000000000000000e+03	1.574000000000000000e+03	1.664000000000000000e+03	1.770000000000000000e+03	1.878000000000000000e+03	1.978000000000000000e+03	2.067000000000000000e+03	2.157000000000000000e+03	2.216000000000000000e+03	2.283000000000000000e+03	2.353000000000000000e+03	2.429000000000000000e+03	2.488000000000000000e+03	2.520000000000000000e+03	2.580000000000000000e+03	2.651000000000000000e+03	2.694000000000000000e+03	2.765000000000000000e+03	2.791000000000000000e+03	2.831000000000000000e+03
1.000000000000000000e+01	2.200000000000000000e+01	3.700000000000000000e+01	4.500000000000000000e+01	6.000000000000000000e+01	7.400000000000000000e+01	8.800000000000000000e+01	1.050000000000000000e+02	1.130000000000000000e+02	1.260000000000000000e+02	1.380000000000000000e+02	1.600000000000000000e+02	1.830000000000000000e+02	2.160000000000000000e+02	2.410000000000000000e+02	2.750000000000000000e+02	3.120000000000000000e+02	3.430000000000000000e+02	3.750000000000000000e+02	4.120000000000000000e+02	4.490000000000000000e+02	5.120000000000000000e+02	5.710000000000000000e+02	6.220000000000000000e+02	6.800000000000000000e+02	7.540000000000000000e+02	8.160000000000000000e+02	8.950000000000000000e+02	9.790000000000000000e+02	1.036000000000000000e+03	1.131000000000000000e+03	1.244000000000000000e+03	1.370000000000000000e+03	1.471000000000000000e+03	1.565000000000000000e+03	1.659000000000000000e+03	1.772000000000000000e+03	1.843000000000000000e+03	1.949000000000000000e+03	2.028000000000000000e+03	2.131000000000000000e+03	2.216000000000000000e+03	2.284000000000000000e+03	2.371000000000000000e+03	2.463000000000000000e+03	2.549000000000000000e+03	2.611000000000000000e+03	2.650000000000000000e+03	2.706000000000000000e+03	2.783000000000000000e+03
1.000000000000000000e+01	1.500000000000000000e+01	2.400000000000000000e+01	3.000000000000000000e+01	4.300000000000000000e+01	6.000000000000000000e+01	7.900000000000000000e+01	9.100000000000000000e+01	1.030000000000000000e+02	1.270000000000000000e+02	1.410000000000000000e+02	1.670000000000000000e+02	1.920000000000000000e+02	2.130000000000000000e+02	2.470000000000000000e+02	2.860000000000000000e+02	3.270000000000000000e+02	3.630000000000000000e+02	4.060000000000000000e+02	4.590000000000000000e+02	5.190000000000000000e+02	5.770000000000000000e+02	6.360000000000000000e+02	7.030000000000000000e+02	7.690000000000000000e+02	8.180000000000000000e+02	8.890000000000000000e+02	9.640000000000000000e+02	1.057000000000000000e+03	1.120000000000000000e+03	1.208000000000000000e+03	1.266000000000000000e+03	1.350000000000000000e+03	1.440000000000000000e+03	1.520000000000000000e+03	1.627000000000000000e+03	1.711000000000000000e+03	1.777000000000000000e+03	1.853000000000000000e+03	1.933000000000000000e+03	2.044000000000000000e+03	2.121000000000000000e+03	2.181000000000000000e+03	2.247000000000000000e+03	2.341000000000000000e+03	2.372000000000000000e+03	2.447000000000000000e+03	2.475000000000000000e+03	2.526000000000000000e+03	2.544000000000000000e+03
1.000000000000000000e+01	1.700000000000000000e+01	3.000000000000000000e+01	4.000000000000000000e+01	4.500000000000000000e+01	5.500000000000000000e+01	6.800000000000000000e+01	7.500000000000000000e+01	8.900000000000000000e+01	1.110000000000000000e+02	1.310000000000000000e+02	1.420000000000000000e+02	1.580000000000000000e+02	1.790000000000000000e+02	1.920000000000000000e+02	2.310000000000000000e+02	2.680000000000000000e+02	3.140000000000000000e+02	3.590000000000000000e+02	4.160000000000000000e+02	4.650000000000000000e+02	5.370000000000000000e+02	6.030000000000000000e+02	6.630000000000000000e+02	7.500000000000000000e+02	8.210000000000000000e+02	9.080000000000000000e+02	9.970000000000000000e+02	1.091000000000000000e+03	1.197000000000000000e+03	1.304000000000000000e+03	1.407000000000000000e+03	1.503000000000000000e+03	1.591000000000000000e+03	1.702000000000000000e+03	1.790000000000000000e+03	1.894000000000000000e+03	1.991000000000000000e+03	2.094000000000000000e+03	2.170000000000000000e+03	2.262000000000000000e+03	2.330000000000000000e+03	2.392000000000000000e+03	2.452000000000000000e+03	2.532000000000000000e+03	2.605000000000000000e+03	2.653000000000000000e+03	2.721000000000000000e+03	2.741000000000000000e+03	2.809000000000000000e+03
1.000000000000000000e+01	1.600000000000000000e+01	1.700000000000000000e+01	2.100000000000000000e+01	3.700000000000000000e+01	5.000000000000000000e+01	5.900000000000000000e+01	7.200000000000000000e+01	8.800000000000000000e+01	1.000000000000000000e+02	1.220000000000000000e+02	1.310000000000000000e+02	1.510000000000000000e+02	1.680000000000000000e+02	1.820000000000000000e+02	2.130000000000000000e+02	2.390000000000000000e+02	2.660000000000000000e+02	3.010000000000000000e+02	3.280000000000000000e+02	3.580000000000000000e+02	4.170000000000000000e+02	4.560000000000000000e+02	5.280000000000000000e+02	5.680000000000000000e+02	6.240000000000000000e+02	6.930000000000000000e+02	7.570000000000000000e+02	8.250000000000000000e+02	9.040000000000000000e+02	1.026000000000000000e+03	1.127000000000000000e+03	1.245000000000000000e+03	1.336000000000000000e+03	1.433000000000000000e+03	1.543000000000000000e+03	1.664000000000000000e+03	1.768000000000000000e+03	1.869000000000000000e+03	1.982000000000000000e+03	2.061000000000000000e+03	2.175000000000000000e+03	2.278000000000000000e+03	2.372000000000000000e+03	2.451000000000000000e+03	2.534000000000000000e+03	2.584000000000000000e+03	2.641000000000000000e+03	2.686000000000000000e+03	2.732000000000000000e+03
1.000000000000000000e+01	1.300000000000000000e+01	1.900000000000000000e+01	3.000000000000000000e+01	4.000000000000000000e+01	5.100000000000000000e+01	6.300000000000000000e+01	8.400000000000000000e+01	1.050000000000000000e+02	1.280000000000000000e+02	1.590000000000000000e+02	1.870000000000000000e+02	2.250000000000000000e+02	2.510000000000000000e+02	2.850000000000000000e+02	3.170000000000000000e+02	3.730000000000000000e+02	4.370000000000000000e+02	4.980000000000000000e+02	5.590000000000000000e+02	6.370000000000000000e+02	7.030000000000000000e+02	7.740000000000000000e+02	8.530000000000000000e+02	9.660000000000000000e+02	1.047000000000000000e+03	1.128000000000000000e+03	1.236000000000000000e+03	1.375000000000000000e+03	1.476000000000000000e+03	1.600000000000000000e+03	1.738000000000000000e+03	1.870000000000000000e+03	1.976000000000000000e+03	2.095000000000000000e+03	2.216000000000000000e+03	2.335000000000000000e+03	2.401000000000000000e+03	2.508000000000000000e+03	2.577000000000000000e+03	2.677000000000000000e+03	2.750000000000000000e+03	2.813000000000000000e+03	2.878000000000000000e+03	2.960000000000000000e+03	3.006000000000000000e+03	3.056000000000000000e+03	3.080000000000000000e+03	3.092000000000000000e+03	3.078000000000000000e+03
1.000000000000000000e+01	3.200000000000000000e+01	4.100000000000000000e+01	6.000000000000000000e+01	7.200000000000000000e+01	8.700000000000000000e+01	1.030000000000000000e+02	1.290000000000000000e+02	1.580000000000000000e+02	1.930000000000000000e+02	2.230000000000000000e+02	2.720000000000000000e+02	3.110000000000000000e+02	3.610000000000000000e+02	4.060000000000000000e+02	4.510000000000000000e+02	5.120000000000000000e+02	5.750000000000000000e+02	6.570000000000000000e+02	7.280000000000000000e+02	8.150000000000000000e+02	8.990000000000000000e+02	1.011000000000000000e+03	1.120000000000000000e+03	1.217000000000000000e+03	1.347000000000000000e+03	1.451000000000000000e+03	1.559000000000000000e+03	1.684000000000000000e+03	1.807000000000000000e+03	1.959000000000000000e+03	2.098000000000000000e+03	2.214000000000000000e+03	2.308000000000000000e+03	2.410000000000000000e+03	2.475000000000000000e+03	2.584000000000000000e+03	2.678000000000000000e+03	2.757000000000000000e+03	2.850000000000000000e+03	2.914000000000000000e+03	2.960000000000000000e+03	3.016000000000000000e+03	3.069000000000000000e+03	3.126000000000000000e+03	3.103000000000000000e+03	3.127000000000000000e+03	3.187000000000000000e+03	3.217000000000000000e+03	3.243000000000000000e+03
1.000000000000000000e+01	1.800000000000000000e+01	2.300000000000000000e+01	3.400000000000000000e+01	4.000000000000000000e+01	4.700000000000000000e+01	5.500000000000000000e+01	6.000000000000000000e+01	7.500000000000000000e+01	1.000000000000000000e+02	1.210000000000000000e+02	1.460000000000000000e+02	1.710000000000000000e+02	1.950000000000000000e+02	2.260000000000000000e+02	2.520000000000000000e+02	2.990000000000000000e+02	3.560000000000000000e+02	4.080000000000000000e+02	4.660000000000000000e+02	5.130000000000000000e+02	5.690000000000000000e+02	6.440000000000000000e+02	7.470000000000000000e+02	8.240000000000000000e+02	9.180000000000000000e+02	9.990000000000000000e+02	1.095000000000000000e+03	1.187000000000000000e+03	1.291000000000000000e+03	1.384000000000000000e+03	1.490000000000000000e+03	1.586000000000000000e+03	1.679000000000000000e+03	1.778000000000000000e+03	1.881000000000000000e+03	1.979000000000000000e+03	2.065000000000000000e+03	2.182000000000000000e+03	2.270000000000000000e+03	2.347000000000000000e+03	2.431000000000000000e+03	2.511000000000000000e+03	2.580000000000000000e+03	2.644000000000000000e+03	2.724000000000000000e+03	2.798000000000000000e+03	2.830000000000000000e+03	2.874000000000000000e+03	2.890000000000000000e+03
1.000000000000000000e+01	1.100000000000000000e+01	2.000000000000000000e+01	3.500000000000000000e+01	5.100000000000000000e+01	6.100000000000000000e+01	7.700000000000000000e+01	9.700000000000000000e+01	1.150000000000000000e+02	1.390000000000000000e+02	1.540000000000000000e+02	1.820000000000000000e+02	2.170000000000000000e+02	2.580000000000000000e+02	2.970000000000000000e+02	3.480000000000000000e+02	4.060000000000000000e+02	4.660000000000000000e+02	5.450000000000000000e+02	6.220000000000000000e+02	7.060000000000000000e+02	8.150000000000000000e+02	9.020000000000000000e+02	9.900000000000000000e+02	1.098000000000000000e+03	1.230000000000000000e+03	1.358000000000000000e+03	1.487000000000000000e+03	1.578000000000000000e+03	1.696000000000000000e+03	1.827000000000000000e+03	1.980000000000000000e+03	2.104000000000000000e+03	2.238000000000000000e+03	2.342000000000000000e+03	2.455000000000000000e+03	2.557000000000000000e+03	2.647000000000000000e+03	2.737000000000000000e+03	2.843000000000000000e+03	2.911000000000000000e+03	2.995000000000000000e+03	3.046000000000000000e+03	3.125000000000000000e+03	3.166000000000000000e+03	3.211000000000000000e+03	3.259000000000000000e+03	3.289000000000000000e+03	3.312000000000000000e+03	3.317000000000000000e+03
1.000000000000000000e+01	2.000000000000000000e+01	3.300000000000000000e+01	4.400000000000000000e+01	6.100000000000000000e+01	7.100000000000000000e+01	8.000000000000000000e+01	8.800000000000000000e+01	1.160000000000000000e+02	1.320000000000000000e+02	1.550000000000000000e+02	1.770000000000000000e+02	2.100000000000000000e+02	2.380000000000000000e+02	2.870000000000000000e+02	3.310000000000000000e+02	3.870000000000000000e+02	4.360000000000000000e+02	4.830000000000000000e+02	5.490000000000000000e+02	6.070000000000000000e+02	7.020000000000000000e+02	7.690000000000000000e+02	8.720000000000000000e+02	9.570000000000000000e+02	1.040000000000000000e+03	1.143000000000000000e+03	1.234000000000000000e+03	1.331000000000000000e+03	1.450000000000000000e+03	1.578000000000000000e+03	1.718000000000000000e+03	1.833000000000000000e+03	1.932000000000000000e+03	2.061000000000000000e+03	2.162000000000000000e+03	2.286000000000000000e+03	2.390000000000000000e+03	2.467000000000000000e+03	2.558000000000000000e+03	2.641000000000000000e+03	2.680000000000000000e+03	2.770000000000000000e+03	2.814000000000000000e+03	2.854000000000000000e+03	2.914000000000000000e+03	2.938000000000000000e+03	2.949000000000000000e+03	2.982000000000000000e+03	3.007000000000000000e+03
1.000000000000000000e+01	1.300000000000000000e+01	2.100000000000000000e+01	3.100000000000000000e+01	4.200000000000000000e+01	5.500000000000000000e+01	7.000000000000000000e+01	8.900000000000000000e+01	1.030000000000000000e+02	1.200000000000000000e+02	1.440000000000000000e+02	1.630000000000000000e+02	1.860000000000000000e+02	2.090000000000000000e+02	2.500000000000000000e+02	2.900000000000000000e+02	3.260000000000000000e+02	3.930000000000000000e+02	4.480000000000000000e+02	4.890000000000000000e+02	5.550000000000000000e+02	6.330000000000000000e+02	6.900000000000000000e+02	7.690000000000000000e+02	8.760000000000000000e+02	9.960000000000000000e+02	1.096000000000000000e+03	1.210000000000000000e+03	1.330000000000000000e+03	1.432000000000000000e+03	1.547000000000000000e+03	1.665000000000000000e+03	1.767000000000000000e+03	1.879000000000000000e+03	1.976000000000000000e+03	2.101000000000000000e+03	2.230000000000000000e+03	2.344000000000000000e+03	2.413000000000000000e+03	2.514000000000000000e+03	2.648000000000000000e+03	2.717000000000000000e+03	2.783000000000000000e+03	2.880000000000000000e+03	2.948000000000000000e+03	3.003000000000000000e+03	3.041000000000000000e+03	3.087000000000000000e+03	3.090000000000000000e+03	3.103000000000000000e+03
1.000000000000000000e+01	2.200000000000000000e+01	2.900000000000000000e+01	4.500000000000000000e+01	5.900000000000000000e+01	7.600000000000000000e+01	9.100000000000000000e+01	1.080000000000000000e+02	1.320000000000000000e+02	1.670000000000000000e+02	1.950000000000000000e+02	2.370000000000000000e+02	2.680000000000000000e+02	2.950000000000000000e+02	3.360000000000000000e+02	3.800000000000000000e+02	4.350000000000000000e+02	4.860000000000000000e+02	5.390000000000000000e+02	5.960000000000000000e+02	6.820000000000000000e+02	7.530000000000000000e+02	8.550000000000000000e+02	9.560000000000000000e+02	1.055000000000000000e+03	1.162000000000000000e+03	1.258000000000000000e+03	1.377000000000000000e+03	1.471000000000000000e+03	1.610000000000000000e+03	1.734000000000000000e+03	1.867000000000000000e+03	2.007000000000000000e+03	2.128000000000000000e+03	2.230000000000000000e+03	2.383000000000000000e+03	2.512000000000000000e+03	2.638000000000000000e+03	2.752000000000000000e+03	2.833000000000000000e+03	2.928000000000000000e+03	2.982000000000000000e+03	3.059000000000000000e+03	3.105000000000000000e+03	3.171000000000000000e+03	3.217000000000000000e+03	3.261000000000000000e+03	3.286000000000000000e+03	3.307000000000000000e+03	3.315000000000000000e+03
1.000000000000000000e+01	2.000000000000000000e+01	3.600000000000000000e+01	5.100000000000000000e+01	6.200000000000000000e+01	7.100000000000000000e+01	9.200000000000000000e+01	1.130000000000000000e+02	1.350000000000000000e+02	1.520000000000000000e+02	1.710000000000000000e+02	2.000000000000000000e+02	2.300000000000000000e+02	2.540000000000000000e+02	2.800000000000000000e+02	3.240000000000000000e+02	3.650000000000000000e+02	4.340000000000000000e+02	4.840000000000000000e+02	5.240000000000000000e+02	5.820000000000000000e+02	6.370000000000000000e+02	7.050000000000000000e+02	7.620000000000000000e+02	8.290000000000000000e+02	9.040000000000000000e+02	1.008000000000000000e+03	1.090000000000000000e+03	1.182000000000000000e+03	1.319000000000000000e+03	1.443000000000000000e+03	1.553000000000000000e+03	1.680000000000000000e+03	1.782000000000000000e+03	1.934000000000000000e+03	2.042000000000000000e+03	2.110000000000000000e+03	2.223000000000000000e+03	2.307000000000000000e+03	2.406000000000000000e+03	2.489000000000000000e+03	2.559000000000000000e+03	2.630000000000000000e+03	2.704000000000000000e+03	2.774000000000000000e+03	2.847000000000000000e+03	2.904000000000000000e+03	2.967000000000000000e+03	2.978000000000000000e+03	3.000000000000000000e+03
1.000000000000000000e+01	1.500000000000000000e+01	2.500000000000000000e+01	3.800000000000000000e+01	5.000000000000000000e+01	5.500000000000000000e+01	7.100000000000000000e+01	8.200000000000000000e+01	1.030000000000000000e+02	1.190000000000000000e+02	1.400000000000000000e+02	1.490000000000000000e+02	1.680000000000000000e+02	1.970000000000000000e+02	2.320000000000000000e+02	2.630000000000000000e+02	2.840000000000000000e+02	3.250000000000000000e+02	3.560000000000000000e+02	4.120000000000000000e+02	4.790000000000000000e+02	5.420000000000000000e+02	6.230000000000000000e+02	6.850000000000000000e+02	7.550000000000000000e+02	8.400000000000000000e+02	9.050000000000000000e+02	1.003000000000000000e+03	1.121000000000000000e+03	1.251000000000000000e+03	1.354000000000000000e+03	1.478000000000000000e+03	1.573000000000000000e+03	1.693000000000000000e+03	1.840000000000000000e+03	1.969000000000000000e+03	2.078000000000000000e+03	2.211000000000000000e+03	2.315000000000000000e+03	2.443000000000000000e+03	2.573000000000000000e+03	2.663000000000000000e+03	2.769000000000000000e+03	2.866000000000000000e+03	2.949000000000000000e+03	3.011000000000000000e+03	3.088000000000000000e+03	3.119000000000000000e+03	3.173000000000000000e+03	3.237000000000000000e+03
1.000000000000000000e+01	2.300000000000000000e+01	3.300000000000000000e+01	4.400000000000000000e+01	4.700000000000000000e+01	5.600000000000000000e+01	7.400000000000000000e+01	8.000000000000000000e+01	9.300000000000000000e+01	1.040000000000000000e+02	1.230000000000000000e+02	1.380000000000000000e+02	1.560000000000000000e+02	1.840000000000000000e+02	2.050000000000000000e+02	2.280000000000000000e+02	2.550000000000000000e+02	2.870000000000000000e+02	3.150000000000000000e+02	3.570000000000000000e+02	4.000000000000000000e+02	4.530000000000000000e+02	5.220000000000000000e+02	5.900000000000000000e+02	6.670000000000000000e+02	7.650000000000000000e+02	8.650000000000000000e+02	9.440000000000000000e+02	1.024000000000000000e+03	1.133000000000000000e+03	1.225000000000000000e+03	1.317000000000000000e+03	1.430000000000000000e+03	1.550000000000000000e+03	1.675000000000000000e+03	1.791000000000000000e+03	1.897000000000000000e+03	2.013000000000000000e+03	2.113000000000000000e+03	2.231000000000000000e+03	2.340000000000000000e+03	2.417000000000000000e+03	2.513000000000000000e+03	2.600000000000000000e+03	2.694000000000000000e+03	2.755000000000000000e+03	2.837000000000000000e+03	2.886000000000000000e+03	2.935000000000000000e+03	2.991000000000000000e+03
1.000000000000000000e+01	1.200000000000000000e+01	1.500000000000000000e+01	1.800000000000000000e+01	2.900000000000000000e+01	3.400000000000000000e+01	4.200000000000000000e+01	5.600000000000000000e+01	6.600000000000000000e+01	7.300000000000000000e+01	8.600000000000000000e+01	1.030000000000000000e+02	1.170000000000000000e+02	1.230000000000000000e+02	1.480000000000000000e+02	1.630000000000000000e+02	1.860000000000000000e+02	2.060000000000000000e+02	2.340000000000000000e+02	2.610000000000000000e+02	2.910000000000000000e+02	3.270000000000000000e+02	3.690000000000000000e+02	4.220000000000000000e+02	4.730000000000000000e+02	5.300000000000000000e+02	5.910000000000000000e+02	6.530000000000000000e+02	7.150000000000000000e+02	7.860000000000000000e+02	8.470000000000000000e+02	9.350000000000000000e+02	1.020000000000000000e+03	1.112000000000000000e+03	1.212000000000000000e+03	1.297000000000000000e+03	1.378000000000000000e+03	1.480000000000000000e+03	1.573000000000000000e+03	1.698000000000000000e+03	1.796000000000000000e+03	1.884000000000000000e+03	1.953000000000000000e+03	2.029000000000000000e+03	2.111000000000000000e+03	2.192000000000000000e+03	2.262000000000000000e+03	2.328000000000000000e+03	2.425000000000000000e+03	2.485000000000000000e+03
1.000000000000000000e+01	1.800000000000000000e+01	2.800000000000000000e+01	4.500000000000000000e+01	7.300000000000000000e+01	8.700000000000000000e+01	1.220000000000000000e+02	1.420000000000000000e+02	1.680000000000000000e+02	1.850000000000000000e+02	2.040000000000000000e+02	2.430000000000000000e+02	2.640000000000000000e+02	3.060000000000000000e+02	3.510000000000000000e+02	3.890000000000000000e+02	4.350000000000000000e+02	4.670000000000000000e+02	5.240000000000000000e+02	5.930000000000000000e+02	6.650000000000000000e+02	7.370000000000000000e+02	7.870000000000000000e+02	8.480000000000000000e+02	9.230000000000000000e+02	9.840000000000000000e+02	1.063000000000000000e+03	1.141000000000000000e+03	1.260000000000000000e+03	1.346000000000000000e+03	1.475000000000000000e+03	1.581000000000000000e+03	1.706000000000000000e+03	1.801000000000000000e+03	1.915000000000000000e+03	2.030000000000000000e+03	2.118000000000000000e+03	2.199000000000000000e+03	2.288000000000000000e+03	2.344000000000000000e+03	2.447000000000000000e+03	2.523000000000000000e+03	2.593000000000000000e+03	2.673000000000000000e+03	2.753000000000000000e+03	2.814000000000000000e+03	2.893000000000000000e+03	2.918000000000000000e+03	2.931000000000000000e+03	2.958000000000000000e+03
1.000000000000000000e+01	1.600000000000000000e+01	2.500000000000000000e+01	3.800000000000000000e+01	4.600000000000000000e+01	6.000000000000000000e+01	6.600000000000000000e+01	8.100000000000000000e+01	1.010000000000000000e+02	1.210000000000000000e+02	1.400000000000000000e+02	1.750000000000000000e+02	2.090000000000000000e+02	2.510000000000000000e+02	2.940000000000000000e+02	3.310000000000000000e+02	4.020000000000000000e+02	4.710000000000000000e+02	5.150000000000000000e+02	5.790000000000000000e+02	6.390000000000000000e+02	7.080000000000000000e+02	8.030000000000000000e+02	8.790000000000000000e+02	9.700000000000000000e+02	1.061000000000000000e+03	1.167000000000000000e+03	1.267000000000000000e+03	1.392000000000000000e+03	1.530000000000000000e+03	1.659000000000000000e+03	1.771000000000000000e+03	1.906000000000000000e+03	2.002000000000000000e+03	2.117000000000000000e+03	2.257000000000000000e+03	2.326000000000000000e+03	2.411000000000000000e+03	2.533000000000000000e+03	2.644000000000000000e+03	2.769000000000000000e+03	2.870000000000000000e+03	2.915000000000000000e+03	2.961000000000000000e+03	3.027000000000000000e+03	3.094000000000000000e+03	3.147000000000000000e+03	3.193000000000000000e+03	3.219000000000000000e+03	3.268000000000000000e+03
1.000000000000000000e+01	1.600000000000000000e+01	2.200000000000000000e+01	3.200000000000000000e+01	4.400000000000000000e+01	7.000000000000000000e+01	8.900000000000000000e+01	1.100000000000000000e+02	1.360000000000000000e+02	1.570000000000000000e+02	1.850000000000000000e+02	2.220000000000000000e+02	2.510000000000000000e+02	2.780000000000000000e+02	3.020000000000000000e+02	3.490000000000000000e+02	3.910000000000000000e+02	4.470000000000000000e+02	5.060000000000000000e+02	5.600000000000000000e+02	5.980000000000000000e+02	6.560000000000000000e+02	7.180000000000000000e+02	7.970000000000000000e+02	8.830000000000000000e+02	9.990000000000000000e+02	1.075000000000000000e+03	1.164000000000000000e+03	1.265000000000000000e+03	1.388000000000000000e+03	1.504000000000000000e+03	1.612000000000000000e+03	1.724000000000000000e+03	1.842000000000000000e+03	1.940000000000000000e+03	2.039000000000000000e+03	2.124000000000000000e+03	2.228000000000000000e+03	2.294000000000000000e+03	2.410000000000000000e+03	2.490000000000000000e+03	2.560000000000000000e+03	2.639000000000000000e+03	2.700000000000000000e+03	2.764000000000000000e+03	2.810000000000000000e+03	2.841000000000000000e+03	2.868000000000000000e+03	2.878000000000000000e+03	2.884000000000000000e+03
1.000000000000000000e+01	2.000000000000000000e+01	3.000000000000000000e+01	3.700000000000000000e+01	5.200000000000000000e+01	7.000000000000000000e+01	8.700000000000000000e+01	1.100000000000000000e+02	1.220000000000000000e+02	1.440000000000000000e+02	1.650000000000000000e+02	1.890000000000000000e+02	2.220000000000000000e+02	2.450000000000000000e+02	2.750000000000000000e+02	3.080000000000000000e+02	3.510000000000000000e+02	3.940000000000000000e+02	4.300000000000000000e+02	4.700000000000000000e+02	5.300000000000000000e+02	5.780000000000000000e+02	6.410000000000000000e+02	7.040000000000000000e+02	7.960000000000000000e+02	8.540000000000000000e+02	9.340000000000000000e+02	1.032000000000000000e+03	1.134000000000000000e+03	1.257000000000000000e+03	1.380000000000000000e+03	1.499000000000000000e+03	1.608000000000000000e+03	1.736000000000000000e+03	1.847000000000000000e+03	1.988000000000000000e+03	2.140000000000000000e+03	2.258000000000000000e+03	2.359000000000000000e+03	2.463000000000000000e+03	2.559000000000000000e+03	2.634000000000000000e+03	2.739000000000000000e+03	2.850000000000000000e+03	2.925000000000000000e+03	2.989000000000000000e+03	3.060000000000000000e+03	3.118000000000000000e+03	3.182000000000000000e+03	3.241000000000000000e+03
1.000000000000000000e+01	1.700000000000000000e+01	2.400000000000000000e+01	3.200000000000000000e+01	4.900000000000000000e+01	6.000000000000000000e+01	6.700000000000000000e+01	8.800000000000000000e+01	1.010000000000000000e+02	1.160000000000000000e+02	1.370000000000000000e+02	1.510000000000000000e+02	1.790000000000000000e+02	2.160000000000000000e+02	2.530000000000000000e+02	2.740000000000000000e+02	3.240000000000000000e+02	3.550000000000000000e+02	4.030000000000000000e+02	4.570000000000000000e+02	5.210000000000000000e+02	5.870000000000000000e+02	6.620000000000000000e+02	7.550000000000000000e+02	8.280000000000000000e+02	9.070000000000000000e+02	1.014000000000000000e+03	1.109000000000000000e+03	1.197000000000000000e+03	1.290000000000000000e+03	1.374000000000000000e+03	1.495000000000000000e+03	1.626000000000000000e+03	1.739000000000000000e+03	1.852000000000000000e+03	1.972000000000000000e+03	2.062000000000000000e+03	2.190000000000000000e+03	2.285000000000000000e+03	2.388000000000000000e+03	2.449000000000000000e+03	2.570000000000000000e+03	2.622000000000000000e+03	2.704000000000000000e+03	2.793000000000000000e+03	2.873000000000000000e+03	2.959000000000000000e+03	2.997000000000000000e+03	3.049000000000000000e+03	3.093000000000000000e+03
1.000000000000000000e+01	2.400000000000000000e+01	2.500000000000000000e+01	3.000000000000000000e+01	3.500000000000000000e+01	3.800000000000000000e+01	5.000000000000000000e+01	5.600000000000000000e+01	6.400000000000000000e+01	7.000000000000000000e+01	8.000000000000000000e+01	8.800000000000000000e+01	1.080000000000000000e+02	1.340000000000000000e+02	1.550000000000000000e+02	1.760000000000000000e+02	2.030000000000000000e+02	2.260000000000000000e+02	2.580000000000000000e+02	2.930000000000000000e+02	3.310000000000000000e+02	3.750000000000000000e+02	4.310000000000000000e+02	4.860000000000000000e+02	5.430000000000000000e+02	6.110000000000000000e+02	6.880000000000000000e+02	7.640000000000000000e+02	8.480000000000000000e+02	9.220000000000000000e+02	9.850000000000000000e+02	1.058000000000000000e+03	1.167000000000000000e+03	1.246000000000000000e+03	1.339000000000000000e+03	1.436000000000000000e+03	1.536000000000000000e+03	1.646000000000000000e+03	1.736000000000000000e+03	1.814000000000000000e+03	1.895000000000000000e+03	1.943000000000000000e+03	2.001000000000000000e+03	2.046000000000000000e+03	2.135000000000000000e+03	2.191000000000000000e+03	2.257000000000000000e+03	2.290000000000000000e+03	2.332000000000000000e+03	2.385000000000000000e+03
1.000000000000000000e+01	2.200000000000000000e+01	3.500000000000000000e+01	4.600000000000000000e+01	5.300000000000000000e+01	6.300000000000000000e+01	7.800000000000000000e+01	9.300000000000000000e+01	1.150000000000000000e+02	1.390000000000000000e+02	1.520000000000000000e+02	1.770000000000000000e+02	2.050000000000000000e+02	2.260000000000000000e+02	2.560000000000000000e+02	3.020000000000000000e+02	3.490000000000000000e+02	4.030000000000000000e+02	4.330000000000000000e+02	4.860000000000000000e+02	5.570000000000000000e+02	6.230000000000000000e+02	6.730000000000000000e+02	7.350000000000000000e+02	7.870000000000000000e+02	8.810000000000000000e+02	9.310000000000000000e+02	1.035000000000000000e+03	1.124000000000000000e+03	1.200000000000000000e+03	1.292000000000000000e+03	1.400000000000000000e+03	1.524000000000000000e+03	1.645000000000000000e+03	1.727000000000000000e+03	1.824000000000000000e+03	1.923000000000000000e+03	2.047000000000000000e+03	2.166000000000000000e+03	2.253000000000000000e+03	2.379000000000000000e+03	2.447000000000000000e+03	2.511000000000000000e+03	2.600000000000000000e+03	2.705000000000000000e+03	2.741000000000000000e+03	2.799000000000000000e+03	2.860000000000000000e+03	2.900000000000000000e+03	2.920000000000000000e+03
1.000000000000000000e+01	2.100000000000000000e+01	3.500000000000000000e+01	4.600000000000000000e+01	6.200000000000000000e+01	7.400000000000000000e+01	8.600000000000000000e+01	9.800000000000000000e+01	1.200000000000000000e+02	1.360000000000000000e+02	1.580000000000000000e+02	1.810000000000000000e+02	1.990000000000000000e+02	2.270000000000000000e+02	2.460000000000000000e+02	2.750000000000000000e+02	3.090000000000000000e+02	3.420000000000000000e+02	3.860000000000000000e+02	4.370000000000000000e+02	4.940000000000000000e+02	5.670000000000000000e+02	6.170000000000000000e+02	6.650000000000000000e+02	7.380000000000000000e+02	8.120000000000000000e+02	8.720000000000000000e+02	9.560000000000000000e+02	1.046000000000000000e+03	1.127000000000000000e+03	1.237000000000000000e+03	1.348000000000000000e+03	1.449000000000000000e+03	1.544000000000000000e+03	1.644000000000000000e+03	1.729000000000000000e+03	1.839000000000000000e+03	1.916000000000000000e+03	2.033000000000000000e+03	2.108000000000000000e+03	2.187000000000000000e+03	2.275000000000000000e+03	2.346000000000000000e+03	2.422000000000000000e+03	2.496000000000000000e+03	2.568000000000000000e+03	2.606000000000000000e+03	2.665000000000000000e+03	2.711000000000000000e+03	2.783000000000000000e+03
1.000000000000000000e+01	2.600000000000000000e+01	3.800000000000000000e+01	5.200000000000000000e+01	7.200000000000000000e+01	8.400000000000000000e+01	1.020000000000000000e+02	1.230000000000000000e+02	1.560000000000000000e+02	1.920000000000000000e+02	2.290000000000000000e+02	2.690000000000000000e+02	3.040000000000000000e+02	3.430000000000000000e+02	3.850000000000000000e+02	4.370000000000000000e+02	4.920000000000000000e+02	5.570000000000000000e+02	6.290000000000000000e+02	6.970000000000000000e+02	7.740000000000000000e+02	8.680000000000000000e+02	9.520000000000000000e+02	1.055000000000000000e+03	1.127000000000000000e+03	1.267000000000000000e+03	1.375000000000000000e+03	1.475000000000000000e+03	1.615000000000000000e+03	1.724000000000000000e+03	1.875000000000000000e+03	1.980000000000000000e+03	2.098000000000000000e+03	2.224000000000000000e+03	2.346000000000000000e+03	2.452000000000000000e+03	2.584000000000000000e+03	2.669000000000000000e+03	2.751000000000000000e+03	2.829000000000000000e+03	2.919000000000000000e+03	2.972000000000000000e+03	3.019000000000000000e+03	3.049000000000000000e+03	3.090000000000000000e+03	3.136000000000000000e+03	3.189000000000000000e+03	3.205000000000000000e+03	3.230000000000000000e+03	3.240000000000000000e+03
1.000000000000000000e+01	1.600000000000000000e+01	2.000000000000000000e+01	2.600000000000000000e+01	3.400000000000000000e+01	4.800000000000000000e+01	5.700000000000000000e+01	6.400000000000000000e+01	7.300000000000000000e+01	9.000000000000000000e+01	1.050000000000000000e+02	1.210000000000000000e+02	1.370000000000000000e+02	1.590000000000000000e+02	1.840000000000000000e+02	2.120000000000000000e+02	2.340000000000000000e+02	2.660000000000000000e+02	3.040000000000000000e+02	3.430000000000000000e+02	3.830000000000000000e+02	4.210000000000000000e+02	4.790000000000000000e+02	5.200000000000000000e+02	5.770000000000000000e+02	6.410000000000000000e+02	6.930000000000000000e+02	7.780000000000000000e+02	8.650000000000000000e+02	9.630000000000000000e+02	1.085000000000000000e+03	1.199000000000000000e+03	1.277000000000000000e+03	1.377000000000000000e+03	1.486000000000000000e+03	1.603000000000000000e+03	1.706000000000000000e+03	1.831000000000000000e+03	1.929000000000000000e+03	2.046000000000000000e+03	2.112000000000000000e+03	2.212000000000000000e+03	2.317000000000000000e+03	2.380000000000000000e+03	2.433000000000000000e+03	2.490000000000000000e+03	2.585000000000000000e+03	2.647000000000000000e+03	2.710000000000000000e+03	2.767000000000000000e+03
1.000000000000000000e+01	1.100000000000000000e+01	2.300000000000000000e+01	3.100000000000000000e+01	4.300000000000000000e+01	5.500000000000000000e+01	6.800000000000000000e+01	8.700000000000000000e+01	9.800000000000000000e+01	1.130000000000000000e+02	1.270000000000000000e+02	1.430000000000000000e+02	1.540000000000000000e+02	1.700000000000000000e+02	1.960000000000000000e+02	2.140000000000000000e+02	2.310000000000000000e+02	2.500000000000000000e+02	2.770000000000000000e+02	3.090000000000000000e+02	3.360000000000000000e+02	3.700000000000000000e+02	4.000000000000000000e+02	4.440000000000000000e+02	4.920000000000000000e+02	5.450000000000000000e+02	5.890000000000000000e+02	6.480000000000000000e+02	7.170000000000000000e+02	7.960000000000000000e+02	8.620000000000000000e+02	9.390000000000000000e+02	1.032000000000000000e+03	1.105000000000000000e+03	1.183000000000000000e+03	1.250000000000000000e+03	1.332000000000000000e+03	1.414000000000000000e+03	1.504000000000000000e+03	1.576000000000000000e+03	1.672000000000000000e+03	1.738000000000000000e+03	1.823000000000000000e+03	1.892000000000000000e+03	1.943000000000000000e+03	1.993000000000000000e+03	2.042000000000000000e+03	2.089000000000000000e+03	2.142000000000000000e+03	2.203000000000000000e+03
1.000000000000000000e+01	1.300000000000000000e+01	2.200000000000000000e+01	3.900000000000000000e+01	5.000000000000000000e+01	6.100000000000000000e+01	7.900000000000000000e+01	1.010000000000000000e+02	1.200000000000000000e+02	1.450000000000000000e+02	1.850000000000000000e+02	2.140000000000000000e+02	2.360000000000000000e+02	2.920000000000000000e+02	3.230000000000000000e+02	3.650000000000000000e+02	4.150000000000000000e+02	4.560000000000000000e+02	5.200000000000000000e+02	5.970000000000000000e+02	6.500000000000000000e+02	7.170000000000000000e+02	7.890000000000000000e+02	8.660000000000000000e+02	9.530000000000000000e+02	1.050000000000000000e+03	1.130000000000000000e+03	1.222000000000000000e+03	1.337000000000000000e+03	1.447000000000000000e+03	1.550000000000000000e+03	1.664000000000000000e+03	1.774000000000000000e+03	1.861000000000000000e+03	1.954000000000000000e+03	2.070000000000000000e+03	2.184000000000000000e+03	2.303000000000000000e+03	2.392000000000000000e+03	2.486000000000000000e+03	2.549000000000000000e+03	2.671000000000000000e+03	2.775000000000000000e+03	2.864000000000000000e+03	2.874000000000000000e+03	2.934000000000000000e+03	2.965000000000000000e+03	3.021000000000000000e+03	3.034000000000000000e+03	3.043000000000000000e+03
1.000000000000000000e+01	2.200000000000000000e+01	3.200000000000000000e+01	3.600000000000000000e+01	4.600000000000000000e+01	5.500000000000000000e+01	6.700000000000000000e+01	7.900000000000000000e+01	9.200000000000000000e+01	1.080000000000000000e+02	1.220000000000000000e+02	1.420000000000000000e+02	1.890000000000000000e+02	2.140000000000000000e+02	2.530000000000000000e+02	2.980000000000000000e+02	3.440000000000000000e+02	4.100000000000000000e+02	4.640000000000000000e+02	5.300000000000000000e+02	5.970000000000000000e+02	6.750000000000000000e+02	7.420000000000000000e+02	8.030000000000000000e+02	8.810000000000000000e+02	9.880000000000000000e+02	1.064000000000000000e+03	1.158000000000000000e+03	1.263000000000000000e+03	1.358000000000000000e+03	1.488000000000000000e+03	1.564000000000000000e+03	1.655000000000000000e+03	1.770000000000000000e+03	1.881000000000000000e+03	1.981000000000000000e+03	2.098000000000000000e+03	2.188000000000000000e+03	2.275000000000000000e+03	2.405000000000000000e+03	2.499000000000000000e+03	2.572000000000000000e+03	2.671000000000000000e+03	2.733000000000000000e+03	2.767000000000000000e+03	2.829000000000000000e+03	2.878000000000000000e+03	2.911000000000000000e+03	2.950000000000000000e+03	2.966000000000000000e+03
1.000000000000000000e+01	1.900000000000000000e+01	2.600000000000000000e+01	3.800000000000000000e+01	5.800000000000000000e+01	7.700000000000000000e+01	9.100000000000000000e+01	1.070000000000000000e+02	1.120000000000000000e+02	1.350000000000000000e+02	1.620000000000000000e+02	1.830000000000000000e+02	2.120000000000000000e+02	2.500000000000000000e+02	2.880000000000000000e+02	3.290000000000000000e+02	3.710000000000000000e+02	4.140000000000000000e+02	4.620000000000000000e+02	5.110000000000000000e+02	5.700000000000000000e+02	6.300000000000000000e+02	6.880000000000000000e+02	7.460000000000000000e+02	8.270000000000000000e+02	9.120000000000000000e+02	9.960000000000000000e+02	1.066000000000000000e+03	1.138000000000000000e+03	1.237000000000000000e+03	1.332000000000000000e+03	1.437000000000000000e+03	1.548000000000000000e+03	1.642000000000000000e+03	1.751000000000000000e+03	1.837000000000000000e+03	1.925000000000000000e+03	2.005000000000000000e+03	2.089000000000000000e+03	2.171000000000000000e+03	2.263000000000000000e+03	2.340000000000000000e+03	2.392000000000000000e+03	2.439000000000000000e+03	2.493000000000000000e+03	2.524000000000000000e+03	2.560000000000000000e+03	2.587000000000000000e+03	2.619000000000000000e+03	2.630000000000000000e+03
1.000000000000000000e+01	1.600000000000000000e+01	2.700000000000000000e+01	4.100000000000000000e+01	4.700000000000000000e+01	5.800000000000000000e+01	7.700000000000000000e+01	9.600000000000000000e+01	1.200000000000000000e+02	1.520000000000000000e+02	1.700000000000000000e+02	2.040000000000000000e+02	2.220000000000000000e+02	2.510000000000000000e+02	2.820000000000000000e+02	3.060000000000000000e+02	3.530000000000000000e+02	3.950000000000000000e+02	4.450000000000000000e+02	4.920000000000000000e+02	5.350000000000000000e+02	5.920000000000000000e+02	6.540000000000000000e+02	7.200000000000000000e+02	7.830000000000000000e+02	8.530000000000000000e+02	9.310000000000000000e+02	1.023000000000000000e+03	1.113000000000000000e+03	1.186000000000000000e+03	1.308000000000000000e+03	1.417000000000000000e+03	1.529000000000000000e+03	1.608000000000000000e+03	1.719000000000000000e+03	1.844000000000000000e+03	1.951000000000000000e+03	2.029000000000000000e+03	2.153000000000000000e+03	2.284000000000000000e+03	2.371000000000000000e+03	2.491000000000000000e+03	2.578000000000000000e+03	2.671000000000000000e+03	2.749000000000000000e+03	2.822000000000000000e+03	2.855000000000000000e+03	2.922000000000000000e+03	2.973000000000000000e+03	3.028000000000000000e+03
1.000000000000000000e+01	1.700000000000000000e+01	3.000000000000000000e+01	3.900000000000000000e+01	5.000000000000000000e+01	5.800000000000000000e+01	7.100000000000000000e+01	8.300000000000000000e+01	1.000000000000000000e+02	1.160000000000000000e+02	1.420000000000000000e+02	1.550000000000000000e+02	1.740000000000000000e+02	1.990000000000000000e+02	2.310000000000000000e+02	2.710000000000000000e+02	3.080000000000000000e+02	3.630000000000000000e+02	4.120000000000000000e+02	4.640000000000000000e+02	5.240000000000000000e+02	6.020000000000000000e+02	6.640000000000000000e+02	7.500000000000000000e+02	8.520000000000000000e+02	9.440000000000000000e+02	1.042000000000000000e+03	1.165000000000000000e+03	1.242000000000000000e+03	1.356000000000000000e+03	1.502000000000000000e+03	1.620000000000000000e+03	1.762000000000000000e+03	1.884000000000000000e+03	2.000000000000000000e+03	2.116000000000000000e+03	2.225000000000000000e+03	2.332000000000000000e+03	2.437000000000000000e+03	2.535000000000000000e+03	2.612000000000000000e+03	2.668000000000000000e+03	2.738000000000000000e+03	2.798000000000000000e+03	2.830000000000000000e+03	2.867000000000000000e+03	2.901000000000000000e+03	2.912000000000000000e+03	2.939000000000000000e+03	2.939000000000000000e+03
1.000000000000000000e+01	1.700000000000000000e+01	2.500000000000000000e+01	4.000000000000000000e+01	5.300000000000000000e+01	5.800000000000000000e+01	8.000000000000000000e+01	9.700000000000000000e+01	1.280000000000000000e+02	1.500000000000000000e+02	1.700000000000000000e+02	1.880000000000000000e+02	2.300000000000000000e+02	2.630000000000000000e+02	3.030000000000000000e+02	3.550000000000000000e+02	4.050000000000000000e+02	4.520000000000000000e+02	5.140000000000000000e+02	5.670000000000000000e+02	6.590000000000000000e+02	7.400000000000000000e+02	8.120000000000000000e+02	8.900000000000000000e+02	9.710000000000000000e+02	1.067000000000000000e+03	1.150000000000000000e+03	1.254000000000000000e+03	1.351000000000000000e+03	1.463000000000000000e+03	1.575000000000000000e+03	1.693000000000000000e+03	1.788000000000000000e+03	1.908000000000000000e+03	1.988000000000000000e+03	2.101000000000000000e+03	2.207000000000000000e+03	2.288000000000000000e+03	2.402000000000000000e+03	2.487000000000000000e+03	2.575000000000000000e+03	2.662000000000000000e+03	2.752000000000000000e+03	2.825000000000000000e+03	2.905000000000000000e+03	2.957000000000000000e+03	3.002000000000000000e+03	3.065000000000000000e+03	3.093000000000000000e+03	3.121000000000000000e+03
1.000000000000000000e+01	1.500000000000000000e+01	2.300000000000000000e+01	3.600000000000000000e+01	4.500000000000000000e+01	6.100000000000000000e+01	6.900000000000000000e+01	9.700000000000000000e+01	1.160000000000000000e+02	1.370000000000000000e+02	1.740000000000000000e+02	2.100000000000000000e+02	2.370000000000000000e+02	2.740000000000000000e+02	3.010000000000000000e+02	3.280000000000000000e+02	3.590000000000000000e+02	4.050000000000000000e+02	4.510000000000000000e+02	5.060000000000000000e+02	5.750000000000000000e+02	6.410000000000000000e+02	6.880000000000000000e+02	7.520000000000000000e+02	8.320000000000000000e+02	8.990000000000000000e+02	1.011000000000000000e+03	1.080000000000000000e+03	1.144000000000000000e+03	1.247000000000000000e+03	1.348000000000000000e+03	1.438000000000000000e+03	1.547000000000000000e+03	1.638000000000000000e+03	1.714000000000000000e+03	1.801000000000000000e+03	1.897000000000000000e+03	1.997000000000000000e+03	2.086000000000000000e+03	2.159000000000000000e+03	2.243000000000000000e+03	2.319000000000000000e+03	2.386000000000000000e+03	2.446000000000000000e+03	2.500000000000000000e+03	2.539000000000000000e+03	2.586000000000000000e+03	2.618000000000000000e+03	2.647000000000000000e+03	2.662000000000000000e+03
1.000000000000000000e+01	1.900000000000000000e+01	3.000000000000000000e+01	3.200000000000000000e+01	4.400000000000000000e+01	5.500000000000000000e+01	7.400000000000000000e+01	8.400000000000000000e+01	9.500000000000000000e+01	1.100000000000000000e+02	1.370000000000000000e+02	1.610000000000000000e+02	1.760000000000000000e+02	1.940000000000000000e+02	2.190000000000000000e+02	2.600000000000000000e+02	2.860000000000000000e+02	3.220000000000000000e+02	3.570000000000000000e+02	3.900000000000000000e+02	4.440000000000000000e+02	4.870000000000000000e+02	5.440000000000000000e+02	5.860000000000000000e+02	6.410000000000000000e+02	7.210000000000000000e+02	7.910000000000000000e+02	8.580000000000000000e+02	9.420000000000000000e+02	1.031000000000000000e+03	1.134000000000000000e+03	1.254000000000000000e+03	1.363000000000000000e+03	1.471000000000000000e+03	1.547000000000000000e+03	1.641000000000000000e+03	1.719000000000000000e+03	1.818000000000000000e+03	1.924000000000000000e+03	2.022000000000000000e+03	2.093000000000000000e+03	2.174000000000000000e+03	2.274000000000000000e+03	2.409000000000000000e+03	2.487000000000000000e+03	2.523000000000000000e+03	2.574000000000000000e+03	2.612000000000000000e+03	2.629000000000000000e+03	2.641000000000000000e+03
[truncated: 350 more columns]
