# Supplementary material for: Omicron vs. the rest: Assessing the competitive dynamics and coinfection scenarios of COVID-19 strains on a social network
Source: PLoS One. 2024 Jan 25;19(1):e0287623. doi: 10.1371/journal.pone.0287623 (PMC10810514; doi:10.1371/journal.pone.0287623)
Supplement: S1 Data — (ZIP) [file pone.0287623.s001.zip › Data Figures/Fig10/b/Infected(δ).csv]

1.000000000000000000e+01	1.300000000000000000e+01	1.800000000000000000e+01	2.300000000000000000e+01	3.400000000000000000e+01	3.800000000000000000e+01	4.300000000000000000e+01	4.800000000000000000e+01	5.200000000000000000e+01	5.400000000000000000e+01	6.600000000000000000e+01	7.600000000000000000e+01	8.200000000000000000e+01	8.900000000000000000e+01	1.020000000000000000e+02	1.150000000000000000e+02	1.220000000000000000e+02	1.310000000000000000e+02	1.420000000000000000e+02	1.530000000000000000e+02	1.730000000000000000e+02	1.870000000000000000e+02	2.010000000000000000e+02	2.070000000000000000e+02	2.220000000000000000e+02	2.300000000000000000e+02	2.490000000000000000e+02	2.650000000000000000e+02	2.860000000000000000e+02	3.100000000000000000e+02	3.310000000000000000e+02	3.540000000000000000e+02	3.670000000000000000e+02	3.860000000000000000e+02	4.030000000000000000e+02	4.130000000000000000e+02	4.190000000000000000e+02	4.270000000000000000e+02	4.310000000000000000e+02	4.320000000000000000e+02	4.370000000000000000e+02	4.480000000000000000e+02	4.490000000000000000e+02	4.350000000000000000e+02	4.480000000000000000e+02	4.400000000000000000e+02	4.400000000000000000e+02	4.450000000000000000e+02	4.440000000000000000e+02	4.590000000000000000e+02
1.000000000000000000e+01	1.400000000000000000e+01	2.100000000000000000e+01	2.700000000000000000e+01	3.200000000000000000e+01	3.300000000000000000e+01	4.000000000000000000e+01	4.700000000000000000e+01	4.700000000000000000e+01	5.100000000000000000e+01	5.700000000000000000e+01	6.800000000000000000e+01	7.500000000000000000e+01	8.300000000000000000e+01	9.200000000000000000e+01	1.050000000000000000e+02	1.150000000000000000e+02	1.260000000000000000e+02	1.340000000000000000e+02	1.450000000000000000e+02	1.540000000000000000e+02	1.600000000000000000e+02	1.690000000000000000e+02	1.720000000000000000e+02	1.690000000000000000e+02	1.730000000000000000e+02	1.830000000000000000e+02	1.790000000000000000e+02	1.890000000000000000e+02	1.890000000000000000e+02	1.930000000000000000e+02	1.920000000000000000e+02	1.940000000000000000e+02	2.040000000000000000e+02	2.040000000000000000e+02	2.090000000000000000e+02	2.060000000000000000e+02	2.100000000000000000e+02	2.100000000000000000e+02	2.090000000000000000e+02	2.100000000000000000e+02	2.140000000000000000e+02	2.200000000000000000e+02	2.130000000000000000e+02	2.130000000000000000e+02	2.190000000000000000e+02	2.010000000000000000e+02	1.870000000000000000e+02	1.890000000000000000e+02	1.910000000000000000e+02
1.000000000000000000e+01	1.400000000000000000e+01	2.200000000000000000e+01	2.800000000000000000e+01	3.800000000000000000e+01	4.300000000000000000e+01	5.100000000000000000e+01	5.800000000000000000e+01	6.500000000000000000e+01	7.300000000000000000e+01	8.000000000000000000e+01	8.800000000000000000e+01	1.010000000000000000e+02	1.220000000000000000e+02	1.360000000000000000e+02	1.490000000000000000e+02	1.610000000000000000e+02	1.790000000000000000e+02	1.990000000000000000e+02	2.150000000000000000e+02	2.430000000000000000e+02	2.570000000000000000e+02	2.590000000000000000e+02	2.710000000000000000e+02	2.890000000000000000e+02	3.120000000000000000e+02	3.230000000000000000e+02	3.490000000000000000e+02	3.670000000000000000e+02	3.910000000000000000e+02	4.050000000000000000e+02	4.130000000000000000e+02	4.210000000000000000e+02	4.320000000000000000e+02	4.370000000000000000e+02	4.560000000000000000e+02	4.640000000000000000e+02	4.710000000000000000e+02	4.810000000000000000e+02	4.900000000000000000e+02	4.900000000000000000e+02	4.880000000000000000e+02	4.960000000000000000e+02	4.850000000000000000e+02	4.930000000000000000e+02	4.870000000000000000e+02	4.850000000000000000e+02	4.800000000000000000e+02	4.690000000000000000e+02	4.700000000000000000e+02
1.000000000000000000e+01	1.400000000000000000e+01	1.800000000000000000e+01	1.900000000000000000e+01	2.800000000000000000e+01	3.600000000000000000e+01	5.200000000000000000e+01	5.900000000000000000e+01	6.500000000000000000e+01	6.800000000000000000e+01	7.700000000000000000e+01	9.200000000000000000e+01	9.100000000000000000e+01	1.020000000000000000e+02	1.120000000000000000e+02	1.260000000000000000e+02	1.400000000000000000e+02	1.500000000000000000e+02	1.670000000000000000e+02	1.750000000000000000e+02	1.810000000000000000e+02	1.980000000000000000e+02	2.110000000000000000e+02	2.170000000000000000e+02	2.410000000000000000e+02	2.540000000000000000e+02	2.640000000000000000e+02	2.740000000000000000e+02	2.840000000000000000e+02	3.050000000000000000e+02	3.150000000000000000e+02	3.320000000000000000e+02	3.470000000000000000e+02	3.640000000000000000e+02	3.680000000000000000e+02	3.620000000000000000e+02	3.560000000000000000e+02	3.610000000000000000e+02	3.620000000000000000e+02	3.790000000000000000e+02	3.680000000000000000e+02	3.650000000000000000e+02	3.620000000000000000e+02	3.600000000000000000e+02	3.550000000000000000e+02	3.440000000000000000e+02	3.330000000000000000e+02	3.260000000000000000e+02	3.330000000000000000e+02	3.350000000000000000e+02
1.000000000000000000e+01	1.600000000000000000e+01	2.400000000000000000e+01	3.100000000000000000e+01	4.000000000000000000e+01	5.600000000000000000e+01	6.300000000000000000e+01	7.200000000000000000e+01	7.900000000000000000e+01	8.500000000000000000e+01	9.100000000000000000e+01	9.500000000000000000e+01	1.000000000000000000e+02	1.140000000000000000e+02	1.230000000000000000e+02	1.340000000000000000e+02	1.430000000000000000e+02	1.490000000000000000e+02	1.560000000000000000e+02	1.650000000000000000e+02	1.760000000000000000e+02	1.850000000000000000e+02	1.840000000000000000e+02	1.910000000000000000e+02	2.120000000000000000e+02	2.180000000000000000e+02	2.210000000000000000e+02	2.430000000000000000e+02	2.560000000000000000e+02	2.560000000000000000e+02	2.670000000000000000e+02	2.700000000000000000e+02	2.920000000000000000e+02	3.100000000000000000e+02	3.150000000000000000e+02	3.330000000000000000e+02	3.470000000000000000e+02	3.410000000000000000e+02	3.380000000000000000e+02	3.380000000000000000e+02	3.460000000000000000e+02	3.440000000000000000e+02	3.400000000000000000e+02	3.370000000000000000e+02	3.320000000000000000e+02	3.440000000000000000e+02	3.490000000000000000e+02	3.380000000000000000e+02	3.290000000000000000e+02	3.150000000000000000e+02
1.000000000000000000e+01	1.200000000000000000e+01	1.900000000000000000e+01	2.200000000000000000e+01	3.000000000000000000e+01	3.500000000000000000e+01	4.500000000000000000e+01	5.200000000000000000e+01	5.800000000000000000e+01	6.600000000000000000e+01	6.600000000000000000e+01	6.400000000000000000e+01	7.200000000000000000e+01	7.900000000000000000e+01	9.100000000000000000e+01	9.200000000000000000e+01	1.000000000000000000e+02	1.120000000000000000e+02	1.260000000000000000e+02	1.370000000000000000e+02	1.500000000000000000e+02	1.620000000000000000e+02	1.650000000000000000e+02	1.690000000000000000e+02	1.790000000000000000e+02	1.900000000000000000e+02	2.080000000000000000e+02	2.210000000000000000e+02	2.310000000000000000e+02	2.380000000000000000e+02	2.500000000000000000e+02	2.520000000000000000e+02	2.510000000000000000e+02	2.600000000000000000e+02	2.660000000000000000e+02	2.700000000000000000e+02	2.760000000000000000e+02	2.820000000000000000e+02	2.820000000000000000e+02	2.800000000000000000e+02	2.820000000000000000e+02	2.730000000000000000e+02	2.740000000000000000e+02	2.750000000000000000e+02	2.770000000000000000e+02	2.700000000000000000e+02	2.620000000000000000e+02	2.640000000000000000e+02	2.660000000000000000e+02	2.710000000000000000e+02
1.000000000000000000e+01	1.000000000000000000e+01	1.400000000000000000e+01	2.000000000000000000e+01	2.500000000000000000e+01	4.000000000000000000e+01	4.700000000000000000e+01	5.100000000000000000e+01	6.500000000000000000e+01	7.600000000000000000e+01	8.000000000000000000e+01	8.500000000000000000e+01	9.600000000000000000e+01	1.030000000000000000e+02	1.150000000000000000e+02	1.250000000000000000e+02	1.250000000000000000e+02	1.340000000000000000e+02	1.450000000000000000e+02	1.620000000000000000e+02	1.720000000000000000e+02	1.900000000000000000e+02	2.030000000000000000e+02	2.150000000000000000e+02	2.150000000000000000e+02	2.250000000000000000e+02	2.300000000000000000e+02	2.480000000000000000e+02	2.580000000000000000e+02	2.720000000000000000e+02	2.860000000000000000e+02	3.010000000000000000e+02	3.110000000000000000e+02	3.250000000000000000e+02	3.310000000000000000e+02	3.290000000000000000e+02	3.280000000000000000e+02	3.270000000000000000e+02	3.330000000000000000e+02	3.310000000000000000e+02	3.280000000000000000e+02	3.270000000000000000e+02	3.270000000000000000e+02	3.000000000000000000e+02	3.000000000000000000e+02	3.080000000000000000e+02	2.920000000000000000e+02	2.900000000000000000e+02	2.940000000000000000e+02	2.840000000000000000e+02
1.000000000000000000e+01	2.100000000000000000e+01	2.600000000000000000e+01	3.100000000000000000e+01	3.700000000000000000e+01	4.600000000000000000e+01	5.200000000000000000e+01	5.800000000000000000e+01	6.700000000000000000e+01	8.500000000000000000e+01	9.600000000000000000e+01	1.050000000000000000e+02	1.150000000000000000e+02	1.300000000000000000e+02	1.370000000000000000e+02	1.480000000000000000e+02	1.630000000000000000e+02	1.660000000000000000e+02	1.750000000000000000e+02	1.950000000000000000e+02	2.140000000000000000e+02	2.310000000000000000e+02	2.550000000000000000e+02	2.790000000000000000e+02	3.030000000000000000e+02	3.260000000000000000e+02	3.460000000000000000e+02	3.690000000000000000e+02	3.840000000000000000e+02	3.940000000000000000e+02	4.230000000000000000e+02	4.510000000000000000e+02	4.660000000000000000e+02	4.730000000000000000e+02	4.770000000000000000e+02	4.820000000000000000e+02	4.930000000000000000e+02	4.920000000000000000e+02	4.860000000000000000e+02	4.930000000000000000e+02	5.010000000000000000e+02	5.140000000000000000e+02	5.080000000000000000e+02	5.050000000000000000e+02	4.990000000000000000e+02	4.990000000000000000e+02	4.940000000000000000e+02	4.850000000000000000e+02	4.790000000000000000e+02	4.710000000000000000e+02
1.000000000000000000e+01	1.500000000000000000e+01	2.100000000000000000e+01	3.100000000000000000e+01	3.300000000000000000e+01	3.900000000000000000e+01	4.500000000000000000e+01	5.000000000000000000e+01	5.400000000000000000e+01	6.600000000000000000e+01	8.400000000000000000e+01	9.200000000000000000e+01	9.900000000000000000e+01	1.090000000000000000e+02	1.190000000000000000e+02	1.240000000000000000e+02	1.300000000000000000e+02	1.350000000000000000e+02	1.430000000000000000e+02	1.530000000000000000e+02	1.630000000000000000e+02	1.820000000000000000e+02	1.860000000000000000e+02	2.000000000000000000e+02	2.050000000000000000e+02	2.070000000000000000e+02	2.210000000000000000e+02	2.320000000000000000e+02	2.500000000000000000e+02	2.670000000000000000e+02	2.880000000000000000e+02	3.070000000000000000e+02	3.180000000000000000e+02	3.390000000000000000e+02	3.480000000000000000e+02	3.590000000000000000e+02	3.710000000000000000e+02	3.650000000000000000e+02	3.780000000000000000e+02	3.870000000000000000e+02	3.880000000000000000e+02	3.990000000000000000e+02	4.020000000000000000e+02	4.020000000000000000e+02	4.100000000000000000e+02	4.130000000000000000e+02	4.190000000000000000e+02	4.160000000000000000e+02	3.970000000000000000e+02	3.810000000000000000e+02
1.000000000000000000e+01	1.000000000000000000e+01	1.600000000000000000e+01	2.000000000000000000e+01	2.500000000000000000e+01	3.000000000000000000e+01	3.400000000000000000e+01	3.500000000000000000e+01	4.100000000000000000e+01	4.500000000000000000e+01	4.700000000000000000e+01	5.800000000000000000e+01	7.800000000000000000e+01	8.300000000000000000e+01	8.600000000000000000e+01	8.900000000000000000e+01	1.030000000000000000e+02	1.110000000000000000e+02	1.210000000000000000e+02	1.320000000000000000e+02	1.440000000000000000e+02	1.620000000000000000e+02	1.740000000000000000e+02	1.920000000000000000e+02	2.030000000000000000e+02	2.080000000000000000e+02	2.300000000000000000e+02	2.370000000000000000e+02	2.580000000000000000e+02	2.690000000000000000e+02	2.840000000000000000e+02	2.920000000000000000e+02	3.050000000000000000e+02	3.220000000000000000e+02	3.250000000000000000e+02	3.330000000000000000e+02	3.450000000000000000e+02	3.460000000000000000e+02	3.550000000000000000e+02	3.530000000000000000e+02	3.530000000000000000e+02	3.520000000000000000e+02	3.700000000000000000e+02	3.830000000000000000e+02	3.790000000000000000e+02	3.740000000000000000e+02	3.700000000000000000e+02	3.640000000000000000e+02	3.570000000000000000e+02	3.510000000000000000e+02
1.000000000000000000e+01	1.300000000000000000e+01	1.900000000000000000e+01	2.200000000000000000e+01	2.500000000000000000e+01	3.000000000000000000e+01	4.000000000000000000e+01	5.000000000000000000e+01	5.800000000000000000e+01	6.300000000000000000e+01	7.600000000000000000e+01	8.200000000000000000e+01	9.600000000000000000e+01	9.600000000000000000e+01	1.080000000000000000e+02	1.210000000000000000e+02	1.320000000000000000e+02	1.420000000000000000e+02	1.510000000000000000e+02	1.730000000000000000e+02	1.860000000000000000e+02	1.940000000000000000e+02	2.140000000000000000e+02	2.230000000000000000e+02	2.450000000000000000e+02	2.580000000000000000e+02	2.790000000000000000e+02	3.000000000000000000e+02	3.070000000000000000e+02	3.140000000000000000e+02	3.330000000000000000e+02	3.440000000000000000e+02	3.440000000000000000e+02	3.660000000000000000e+02	3.770000000000000000e+02	3.850000000000000000e+02	3.910000000000000000e+02	3.970000000000000000e+02	4.020000000000000000e+02	3.950000000000000000e+02	4.030000000000000000e+02	4.140000000000000000e+02	4.110000000000000000e+02	4.030000000000000000e+02	3.970000000000000000e+02	3.890000000000000000e+02	3.820000000000000000e+02	3.780000000000000000e+02	3.730000000000000000e+02	3.590000000000000000e+02
1.000000000000000000e+01	1.200000000000000000e+01	2.200000000000000000e+01	2.200000000000000000e+01	3.200000000000000000e+01	3.700000000000000000e+01	4.300000000000000000e+01	4.700000000000000000e+01	5.400000000000000000e+01	6.300000000000000000e+01	7.000000000000000000e+01	7.500000000000000000e+01	8.100000000000000000e+01	9.100000000000000000e+01	9.900000000000000000e+01	1.150000000000000000e+02	1.350000000000000000e+02	1.410000000000000000e+02	1.570000000000000000e+02	1.660000000000000000e+02	1.850000000000000000e+02	1.930000000000000000e+02	2.010000000000000000e+02	2.220000000000000000e+02	2.320000000000000000e+02	2.400000000000000000e+02	2.530000000000000000e+02	2.550000000000000000e+02	2.720000000000000000e+02	2.940000000000000000e+02	3.030000000000000000e+02	3.190000000000000000e+02	3.360000000000000000e+02	3.490000000000000000e+02	3.570000000000000000e+02	3.780000000000000000e+02	3.800000000000000000e+02	4.000000000000000000e+02	4.030000000000000000e+02	4.130000000000000000e+02	4.170000000000000000e+02	4.240000000000000000e+02	4.380000000000000000e+02	4.300000000000000000e+02	4.120000000000000000e+02	4.190000000000000000e+02	4.050000000000000000e+02	4.130000000000000000e+02	4.030000000000000000e+02	3.860000000000000000e+02
1.000000000000000000e+01	1.700000000000000000e+01	2.200000000000000000e+01	3.300000000000000000e+01	4.000000000000000000e+01	5.500000000000000000e+01	6.300000000000000000e+01	6.800000000000000000e+01	7.300000000000000000e+01	8.400000000000000000e+01	9.200000000000000000e+01	9.300000000000000000e+01	9.300000000000000000e+01	1.020000000000000000e+02	1.100000000000000000e+02	1.180000000000000000e+02	1.270000000000000000e+02	1.370000000000000000e+02	1.470000000000000000e+02	1.580000000000000000e+02	1.650000000000000000e+02	1.740000000000000000e+02	1.800000000000000000e+02	1.870000000000000000e+02	1.940000000000000000e+02	2.120000000000000000e+02	2.330000000000000000e+02	2.540000000000000000e+02	2.700000000000000000e+02	2.950000000000000000e+02	3.240000000000000000e+02	3.440000000000000000e+02	3.680000000000000000e+02	3.920000000000000000e+02	4.020000000000000000e+02	4.210000000000000000e+02	4.390000000000000000e+02	4.280000000000000000e+02	4.350000000000000000e+02	4.400000000000000000e+02	4.350000000000000000e+02	4.440000000000000000e+02	4.500000000000000000e+02	4.370000000000000000e+02	4.470000000000000000e+02	4.430000000000000000e+02	4.490000000000000000e+02	4.380000000000000000e+02	4.290000000000000000e+02	4.340000000000000000e+02
1.000000000000000000e+01	1.500000000000000000e+01	2.800000000000000000e+01	2.900000000000000000e+01	4.400000000000000000e+01	5.600000000000000000e+01	6.600000000000000000e+01	7.400000000000000000e+01	8.900000000000000000e+01	9.000000000000000000e+01	1.050000000000000000e+02	1.140000000000000000e+02	1.210000000000000000e+02	1.270000000000000000e+02	1.360000000000000000e+02	1.550000000000000000e+02	1.570000000000000000e+02	1.760000000000000000e+02	1.800000000000000000e+02	1.890000000000000000e+02	2.000000000000000000e+02	2.210000000000000000e+02	2.360000000000000000e+02	2.440000000000000000e+02	2.710000000000000000e+02	2.880000000000000000e+02	3.210000000000000000e+02	3.430000000000000000e+02	3.620000000000000000e+02	3.770000000000000000e+02	3.820000000000000000e+02	4.020000000000000000e+02	4.100000000000000000e+02	4.280000000000000000e+02	4.420000000000000000e+02	4.580000000000000000e+02	4.650000000000000000e+02	4.820000000000000000e+02	4.820000000000000000e+02	4.820000000000000000e+02	4.900000000000000000e+02	4.910000000000000000e+02	4.860000000000000000e+02	4.860000000000000000e+02	4.710000000000000000e+02	4.640000000000000000e+02	4.630000000000000000e+02	4.450000000000000000e+02	4.410000000000000000e+02	4.380000000000000000e+02
1.000000000000000000e+01	2.000000000000000000e+01	2.200000000000000000e+01	2.700000000000000000e+01	3.900000000000000000e+01	4.600000000000000000e+01	6.000000000000000000e+01	7.500000000000000000e+01	8.700000000000000000e+01	9.600000000000000000e+01	1.010000000000000000e+02	1.100000000000000000e+02	1.230000000000000000e+02	1.330000000000000000e+02	1.500000000000000000e+02	1.710000000000000000e+02	1.800000000000000000e+02	1.980000000000000000e+02	2.060000000000000000e+02	2.130000000000000000e+02	2.310000000000000000e+02	2.490000000000000000e+02	2.610000000000000000e+02	2.720000000000000000e+02	2.940000000000000000e+02	3.000000000000000000e+02	3.120000000000000000e+02	3.240000000000000000e+02	3.340000000000000000e+02	3.470000000000000000e+02	3.650000000000000000e+02	3.960000000000000000e+02	4.130000000000000000e+02	4.230000000000000000e+02	4.370000000000000000e+02	4.600000000000000000e+02	4.670000000000000000e+02	4.800000000000000000e+02	4.830000000000000000e+02	5.020000000000000000e+02	5.110000000000000000e+02	5.020000000000000000e+02	5.070000000000000000e+02	5.030000000000000000e+02	5.010000000000000000e+02	5.010000000000000000e+02	5.070000000000000000e+02	5.160000000000000000e+02	5.140000000000000000e+02	4.940000000000000000e+02
1.000000000000000000e+01	1.500000000000000000e+01	2.500000000000000000e+01	2.600000000000000000e+01	2.900000000000000000e+01	4.200000000000000000e+01	5.200000000000000000e+01	6.000000000000000000e+01	6.500000000000000000e+01	7.500000000000000000e+01	8.800000000000000000e+01	9.700000000000000000e+01	1.050000000000000000e+02	1.110000000000000000e+02	1.330000000000000000e+02	1.590000000000000000e+02	1.720000000000000000e+02	1.830000000000000000e+02	1.910000000000000000e+02	1.970000000000000000e+02	2.140000000000000000e+02	2.260000000000000000e+02	2.400000000000000000e+02	2.570000000000000000e+02	2.750000000000000000e+02	2.900000000000000000e+02	2.930000000000000000e+02	2.990000000000000000e+02	3.080000000000000000e+02	3.140000000000000000e+02	3.270000000000000000e+02	3.380000000000000000e+02	3.540000000000000000e+02	3.700000000000000000e+02	3.860000000000000000e+02	4.000000000000000000e+02	4.140000000000000000e+02	4.200000000000000000e+02	4.260000000000000000e+02	4.370000000000000000e+02	4.300000000000000000e+02	4.350000000000000000e+02	4.320000000000000000e+02	4.320000000000000000e+02	4.230000000000000000e+02	4.220000000000000000e+02	4.230000000000000000e+02	4.010000000000000000e+02	3.970000000000000000e+02	3.680000000000000000e+02
1.000000000000000000e+01	1.400000000000000000e+01	1.800000000000000000e+01	2.400000000000000000e+01	2.900000000000000000e+01	3.300000000000000000e+01	3.900000000000000000e+01	4.300000000000000000e+01	5.600000000000000000e+01	6.300000000000000000e+01	7.300000000000000000e+01	7.900000000000000000e+01	8.900000000000000000e+01	9.300000000000000000e+01	1.080000000000000000e+02	1.160000000000000000e+02	1.240000000000000000e+02	1.420000000000000000e+02	1.520000000000000000e+02	1.610000000000000000e+02	1.790000000000000000e+02	1.980000000000000000e+02	2.140000000000000000e+02	2.190000000000000000e+02	2.470000000000000000e+02	2.610000000000000000e+02	2.850000000000000000e+02	2.990000000000000000e+02	3.150000000000000000e+02	3.370000000000000000e+02	3.300000000000000000e+02	3.540000000000000000e+02	3.650000000000000000e+02	3.830000000000000000e+02	4.030000000000000000e+02	4.020000000000000000e+02	4.110000000000000000e+02	4.140000000000000000e+02	4.320000000000000000e+02	4.370000000000000000e+02	4.490000000000000000e+02	4.540000000000000000e+02	4.480000000000000000e+02	4.390000000000000000e+02	4.420000000000000000e+02	4.380000000000000000e+02	4.480000000000000000e+02	4.380000000000000000e+02	4.430000000000000000e+02	4.590000000000000000e+02
1.000000000000000000e+01	1.400000000000000000e+01	2.700000000000000000e+01	3.500000000000000000e+01	4.200000000000000000e+01	5.000000000000000000e+01	6.700000000000000000e+01	8.100000000000000000e+01	8.900000000000000000e+01	9.900000000000000000e+01	1.050000000000000000e+02	1.210000000000000000e+02	1.300000000000000000e+02	1.440000000000000000e+02	1.660000000000000000e+02	1.850000000000000000e+02	2.020000000000000000e+02	2.200000000000000000e+02	2.370000000000000000e+02	2.570000000000000000e+02	2.710000000000000000e+02	2.910000000000000000e+02	3.220000000000000000e+02	3.310000000000000000e+02	3.480000000000000000e+02	3.720000000000000000e+02	3.880000000000000000e+02	4.060000000000000000e+02	4.210000000000000000e+02	4.410000000000000000e+02	4.490000000000000000e+02	4.770000000000000000e+02	4.700000000000000000e+02	4.810000000000000000e+02	4.780000000000000000e+02	4.840000000000000000e+02	4.930000000000000000e+02	5.120000000000000000e+02	5.270000000000000000e+02	5.400000000000000000e+02	5.500000000000000000e+02	5.570000000000000000e+02	5.790000000000000000e+02	5.820000000000000000e+02	5.790000000000000000e+02	5.650000000000000000e+02	5.620000000000000000e+02	5.590000000000000000e+02	5.580000000000000000e+02	5.330000000000000000e+02
1.000000000000000000e+01	1.900000000000000000e+01	3.300000000000000000e+01	4.300000000000000000e+01	4.900000000000000000e+01	5.700000000000000000e+01	6.800000000000000000e+01	7.500000000000000000e+01	8.400000000000000000e+01	9.400000000000000000e+01	9.700000000000000000e+01	1.040000000000000000e+02	1.110000000000000000e+02	1.220000000000000000e+02	1.320000000000000000e+02	1.450000000000000000e+02	1.570000000000000000e+02	1.770000000000000000e+02	1.910000000000000000e+02	2.050000000000000000e+02	2.180000000000000000e+02	2.420000000000000000e+02	2.590000000000000000e+02	2.730000000000000000e+02	2.870000000000000000e+02	3.050000000000000000e+02	3.290000000000000000e+02	3.460000000000000000e+02	3.580000000000000000e+02	3.680000000000000000e+02	3.830000000000000000e+02	3.970000000000000000e+02	3.950000000000000000e+02	3.980000000000000000e+02	4.120000000000000000e+02	4.290000000000000000e+02	4.300000000000000000e+02	4.270000000000000000e+02	4.220000000000000000e+02	4.380000000000000000e+02	4.250000000000000000e+02	4.270000000000000000e+02	4.480000000000000000e+02	4.450000000000000000e+02	4.300000000000000000e+02	4.210000000000000000e+02	4.140000000000000000e+02	4.090000000000000000e+02	4.050000000000000000e+02	3.860000000000000000e+02
1.000000000000000000e+01	1.000000000000000000e+01	1.300000000000000000e+01	1.800000000000000000e+01	1.900000000000000000e+01	2.600000000000000000e+01	2.900000000000000000e+01	3.800000000000000000e+01	4.800000000000000000e+01	5.800000000000000000e+01	6.500000000000000000e+01	7.300000000000000000e+01	7.700000000000000000e+01	8.700000000000000000e+01	9.700000000000000000e+01	1.100000000000000000e+02	1.220000000000000000e+02	1.400000000000000000e+02	1.520000000000000000e+02	1.630000000000000000e+02	1.730000000000000000e+02	1.830000000000000000e+02	1.930000000000000000e+02	2.150000000000000000e+02	2.290000000000000000e+02	2.460000000000000000e+02	2.730000000000000000e+02	2.820000000000000000e+02	2.940000000000000000e+02	3.090000000000000000e+02	3.250000000000000000e+02	3.310000000000000000e+02	3.410000000000000000e+02	3.570000000000000000e+02	3.700000000000000000e+02	3.840000000000000000e+02	3.970000000000000000e+02	4.140000000000000000e+02	4.220000000000000000e+02	4.200000000000000000e+02	4.120000000000000000e+02	4.100000000000000000e+02	3.970000000000000000e+02	4.140000000000000000e+02	4.050000000000000000e+02	4.140000000000000000e+02	4.150000000000000000e+02	4.090000000000000000e+02	4.060000000000000000e+02	3.990000000000000000e+02
1.000000000000000000e+01	1.400000000000000000e+01	2.200000000000000000e+01	3.100000000000000000e+01	3.400000000000000000e+01	4.600000000000000000e+01	4.800000000000000000e+01	5.500000000000000000e+01	6.600000000000000000e+01	7.800000000000000000e+01	9.000000000000000000e+01	9.500000000000000000e+01	1.050000000000000000e+02	1.160000000000000000e+02	1.210000000000000000e+02	1.250000000000000000e+02	1.450000000000000000e+02	1.590000000000000000e+02	1.680000000000000000e+02	1.810000000000000000e+02	1.900000000000000000e+02	2.040000000000000000e+02	2.160000000000000000e+02	2.240000000000000000e+02	2.410000000000000000e+02	2.560000000000000000e+02	2.650000000000000000e+02	2.690000000000000000e+02	2.700000000000000000e+02	2.750000000000000000e+02	2.860000000000000000e+02	2.950000000000000000e+02	2.980000000000000000e+02	3.040000000000000000e+02	3.090000000000000000e+02	3.210000000000000000e+02	3.290000000000000000e+02	3.290000000000000000e+02	3.240000000000000000e+02	3.280000000000000000e+02	3.210000000000000000e+02	3.300000000000000000e+02	3.460000000000000000e+02	3.470000000000000000e+02	3.430000000000000000e+02	3.380000000000000000e+02	3.170000000000000000e+02	3.060000000000000000e+02	3.120000000000000000e+02	3.040000000000000000e+02
1.000000000000000000e+01	1.500000000000000000e+01	2.400000000000000000e+01	2.900000000000000000e+01	4.100000000000000000e+01	5.500000000000000000e+01	6.600000000000000000e+01	7.000000000000000000e+01	7.500000000000000000e+01	7.900000000000000000e+01	8.700000000000000000e+01	9.600000000000000000e+01	1.040000000000000000e+02	1.080000000000000000e+02	1.150000000000000000e+02	1.250000000000000000e+02	1.270000000000000000e+02	1.410000000000000000e+02	1.450000000000000000e+02	1.510000000000000000e+02	1.760000000000000000e+02	1.920000000000000000e+02	2.020000000000000000e+02	2.220000000000000000e+02	2.340000000000000000e+02	2.440000000000000000e+02	2.440000000000000000e+02	2.540000000000000000e+02	2.590000000000000000e+02	2.750000000000000000e+02	2.850000000000000000e+02	2.950000000000000000e+02	3.070000000000000000e+02	3.110000000000000000e+02	3.110000000000000000e+02	3.230000000000000000e+02	3.150000000000000000e+02	3.080000000000000000e+02	3.050000000000000000e+02	3.190000000000000000e+02	3.180000000000000000e+02	3.130000000000000000e+02	3.000000000000000000e+02	2.940000000000000000e+02	2.910000000000000000e+02	2.890000000000000000e+02	2.870000000000000000e+02	2.800000000000000000e+02	2.730000000000000000e+02	2.590000000000000000e+02
1.000000000000000000e+01	1.200000000000000000e+01	1.500000000000000000e+01	3.300000000000000000e+01	4.800000000000000000e+01	6.000000000000000000e+01	6.900000000000000000e+01	8.000000000000000000e+01	9.500000000000000000e+01	1.010000000000000000e+02	1.170000000000000000e+02	1.370000000000000000e+02	1.500000000000000000e+02	1.580000000000000000e+02	1.620000000000000000e+02	1.680000000000000000e+02	1.820000000000000000e+02	2.020000000000000000e+02	2.140000000000000000e+02	2.290000000000000000e+02	2.310000000000000000e+02	2.360000000000000000e+02	2.470000000000000000e+02	2.750000000000000000e+02	2.900000000000000000e+02	3.080000000000000000e+02	3.320000000000000000e+02	3.490000000000000000e+02	3.670000000000000000e+02	3.900000000000000000e+02	3.890000000000000000e+02	3.910000000000000000e+02	4.010000000000000000e+02	4.070000000000000000e+02	4.190000000000000000e+02	4.310000000000000000e+02	4.220000000000000000e+02	4.240000000000000000e+02	4.230000000000000000e+02	4.400000000000000000e+02	4.400000000000000000e+02	4.490000000000000000e+02	4.440000000000000000e+02	4.230000000000000000e+02	4.100000000000000000e+02	4.020000000000000000e+02	3.930000000000000000e+02	3.930000000000000000e+02	3.820000000000000000e+02	3.890000000000000000e+02
1.000000000000000000e+01	1.500000000000000000e+01	1.600000000000000000e+01	2.400000000000000000e+01	3.100000000000000000e+01	4.000000000000000000e+01	4.400000000000000000e+01	5.000000000000000000e+01	5.700000000000000000e+01	6.700000000000000000e+01	7.600000000000000000e+01	8.000000000000000000e+01	9.000000000000000000e+01	9.000000000000000000e+01	9.400000000000000000e+01	1.030000000000000000e+02	1.160000000000000000e+02	1.180000000000000000e+02	1.260000000000000000e+02	1.430000000000000000e+02	1.540000000000000000e+02	1.640000000000000000e+02	1.720000000000000000e+02	1.800000000000000000e+02	1.870000000000000000e+02	1.930000000000000000e+02	1.930000000000000000e+02	1.970000000000000000e+02	2.090000000000000000e+02	2.150000000000000000e+02	2.120000000000000000e+02	2.170000000000000000e+02	2.210000000000000000e+02	2.290000000000000000e+02	2.340000000000000000e+02	2.360000000000000000e+02	2.410000000000000000e+02	2.380000000000000000e+02	2.370000000000000000e+02	2.370000000000000000e+02	2.290000000000000000e+02	2.320000000000000000e+02	2.350000000000000000e+02	2.310000000000000000e+02	2.310000000000000000e+02	2.260000000000000000e+02	2.300000000000000000e+02	2.340000000000000000e+02	2.350000000000000000e+02	2.370000000000000000e+02
1.000000000000000000e+01	1.300000000000000000e+01	1.800000000000000000e+01	2.500000000000000000e+01	3.300000000000000000e+01	3.700000000000000000e+01	5.000000000000000000e+01	5.700000000000000000e+01	6.700000000000000000e+01	7.500000000000000000e+01	8.000000000000000000e+01	9.400000000000000000e+01	9.900000000000000000e+01	1.180000000000000000e+02	1.390000000000000000e+02	1.470000000000000000e+02	1.510000000000000000e+02	1.600000000000000000e+02	1.730000000000000000e+02	1.930000000000000000e+02	2.050000000000000000e+02	2.160000000000000000e+02	2.370000000000000000e+02	2.510000000000000000e+02	2.740000000000000000e+02	2.840000000000000000e+02	2.980000000000000000e+02	3.180000000000000000e+02	3.370000000000000000e+02	3.480000000000000000e+02	3.520000000000000000e+02	3.590000000000000000e+02	3.650000000000000000e+02	3.750000000000000000e+02	3.710000000000000000e+02	3.690000000000000000e+02	3.790000000000000000e+02	3.980000000000000000e+02	4.110000000000000000e+02	4.040000000000000000e+02	4.070000000000000000e+02	3.990000000000000000e+02	4.070000000000000000e+02	3.970000000000000000e+02	3.830000000000000000e+02	3.790000000000000000e+02	3.730000000000000000e+02	3.680000000000000000e+02	3.650000000000000000e+02	3.560000000000000000e+02
1.000000000000000000e+01	1.700000000000000000e+01	2.100000000000000000e+01	2.500000000000000000e+01	3.100000000000000000e+01	3.300000000000000000e+01	4.100000000000000000e+01	4.700000000000000000e+01	5.600000000000000000e+01	6.400000000000000000e+01	6.800000000000000000e+01	8.200000000000000000e+01	9.500000000000000000e+01	1.050000000000000000e+02	1.090000000000000000e+02	1.200000000000000000e+02	1.290000000000000000e+02	1.390000000000000000e+02	1.570000000000000000e+02	1.680000000000000000e+02	1.720000000000000000e+02	1.780000000000000000e+02	1.870000000000000000e+02	2.030000000000000000e+02	2.280000000000000000e+02	2.410000000000000000e+02	2.470000000000000000e+02	2.530000000000000000e+02	2.530000000000000000e+02	2.640000000000000000e+02	2.770000000000000000e+02	2.880000000000000000e+02	3.020000000000000000e+02	3.160000000000000000e+02	3.110000000000000000e+02	3.170000000000000000e+02	3.220000000000000000e+02	3.290000000000000000e+02	3.370000000000000000e+02	3.410000000000000000e+02	3.440000000000000000e+02	3.540000000000000000e+02	3.530000000000000000e+02	3.420000000000000000e+02	3.430000000000000000e+02	3.290000000000000000e+02	3.240000000000000000e+02	3.200000000000000000e+02	3.250000000000000000e+02	3.130000000000000000e+02
1.000000000000000000e+01	1.300000000000000000e+01	1.500000000000000000e+01	1.600000000000000000e+01	2.400000000000000000e+01	2.700000000000000000e+01	3.500000000000000000e+01	3.800000000000000000e+01	4.400000000000000000e+01	4.900000000000000000e+01	4.500000000000000000e+01	5.800000000000000000e+01	6.400000000000000000e+01	7.500000000000000000e+01	8.000000000000000000e+01	8.300000000000000000e+01	9.600000000000000000e+01	1.010000000000000000e+02	1.160000000000000000e+02	1.150000000000000000e+02	1.200000000000000000e+02	1.290000000000000000e+02	1.410000000000000000e+02	1.490000000000000000e+02	1.610000000000000000e+02	1.710000000000000000e+02	1.890000000000000000e+02	1.980000000000000000e+02	2.060000000000000000e+02	2.170000000000000000e+02	2.340000000000000000e+02	2.490000000000000000e+02	2.530000000000000000e+02	2.540000000000000000e+02	2.510000000000000000e+02	2.500000000000000000e+02	2.580000000000000000e+02	2.680000000000000000e+02	2.690000000000000000e+02	2.770000000000000000e+02	2.600000000000000000e+02	2.590000000000000000e+02	2.550000000000000000e+02	2.500000000000000000e+02	2.380000000000000000e+02	2.370000000000000000e+02	2.360000000000000000e+02	2.290000000000000000e+02	2.370000000000000000e+02	2.310000000000000000e+02
1.000000000000000000e+01	1.600000000000000000e+01	2.600000000000000000e+01	2.700000000000000000e+01	2.800000000000000000e+01	2.900000000000000000e+01	3.000000000000000000e+01	3.800000000000000000e+01	4.400000000000000000e+01	6.000000000000000000e+01	7.300000000000000000e+01	8.400000000000000000e+01	9.700000000000000000e+01	1.080000000000000000e+02	1.110000000000000000e+02	1.170000000000000000e+02	1.330000000000000000e+02	1.460000000000000000e+02	1.520000000000000000e+02	1.620000000000000000e+02	1.710000000000000000e+02	1.860000000000000000e+02	1.980000000000000000e+02	2.120000000000000000e+02	2.300000000000000000e+02	2.370000000000000000e+02	2.460000000000000000e+02	2.560000000000000000e+02	2.660000000000000000e+02	2.910000000000000000e+02	3.030000000000000000e+02	3.100000000000000000e+02	3.310000000000000000e+02	3.420000000000000000e+02	3.460000000000000000e+02	3.570000000000000000e+02	3.650000000000000000e+02	3.620000000000000000e+02	3.620000000000000000e+02	3.520000000000000000e+02	3.420000000000000000e+02	3.400000000000000000e+02	3.440000000000000000e+02	3.330000000000000000e+02	3.280000000000000000e+02	3.270000000000000000e+02	3.250000000000000000e+02	3.180000000000000000e+02	3.230000000000000000e+02	3.160000000000000000e+02
1.000000000000000000e+01	1.500000000000000000e+01	1.800000000000000000e+01	2.500000000000000000e+01	3.300000000000000000e+01	3.800000000000000000e+01	4.400000000000000000e+01	4.400000000000000000e+01	4.900000000000000000e+01	5.000000000000000000e+01	5.900000000000000000e+01	6.500000000000000000e+01	6.400000000000000000e+01	6.900000000000000000e+01	7.600000000000000000e+01	8.700000000000000000e+01	8.900000000000000000e+01	9.900000000000000000e+01	1.060000000000000000e+02	1.080000000000000000e+02	1.110000000000000000e+02	1.180000000000000000e+02	1.170000000000000000e+02	1.160000000000000000e+02	1.380000000000000000e+02	1.510000000000000000e+02	1.620000000000000000e+02	1.590000000000000000e+02	1.640000000000000000e+02	1.640000000000000000e+02	1.760000000000000000e+02	1.780000000000000000e+02	1.810000000000000000e+02	1.870000000000000000e+02	1.960000000000000000e+02	2.120000000000000000e+02	2.180000000000000000e+02	2.370000000000000000e+02	2.420000000000000000e+02	2.410000000000000000e+02	2.370000000000000000e+02	2.260000000000000000e+02	2.270000000000000000e+02	2.250000000000000000e+02	2.210000000000000000e+02	2.260000000000000000e+02	2.310000000000000000e+02	2.250000000000000000e+02	2.100000000000000000e+02	1.980000000000000000e+02
1.000000000000000000e+01	1.100000000000000000e+01	2.100000000000000000e+01	2.900000000000000000e+01	3.500000000000000000e+01	4.500000000000000000e+01	5.200000000000000000e+01	5.300000000000000000e+01	5.800000000000000000e+01	6.700000000000000000e+01	7.200000000000000000e+01	7.900000000000000000e+01	8.500000000000000000e+01	9.100000000000000000e+01	9.500000000000000000e+01	1.000000000000000000e+02	1.040000000000000000e+02	1.150000000000000000e+02	1.290000000000000000e+02	1.370000000000000000e+02	1.490000000000000000e+02	1.550000000000000000e+02	1.620000000000000000e+02	1.770000000000000000e+02	1.920000000000000000e+02	1.970000000000000000e+02	2.080000000000000000e+02	2.230000000000000000e+02	2.260000000000000000e+02	2.330000000000000000e+02	2.450000000000000000e+02	2.350000000000000000e+02	2.650000000000000000e+02	2.720000000000000000e+02	2.820000000000000000e+02	3.030000000000000000e+02	3.040000000000000000e+02	3.160000000000000000e+02	3.320000000000000000e+02	3.450000000000000000e+02	3.560000000000000000e+02	3.710000000000000000e+02	3.720000000000000000e+02	3.720000000000000000e+02	3.720000000000000000e+02	3.710000000000000000e+02	3.760000000000000000e+02	3.810000000000000000e+02	4.040000000000000000e+02	4.000000000000000000e+02
1.000000000000000000e+01	1.100000000000000000e+01	1.400000000000000000e+01	1.900000000000000000e+01	2.200000000000000000e+01	2.800000000000000000e+01	3.500000000000000000e+01	4.200000000000000000e+01	4.700000000000000000e+01	5.400000000000000000e+01	6.400000000000000000e+01	7.200000000000000000e+01	7.700000000000000000e+01	9.100000000000000000e+01	9.600000000000000000e+01	1.010000000000000000e+02	1.170000000000000000e+02	1.270000000000000000e+02	1.360000000000000000e+02	1.500000000000000000e+02	1.650000000000000000e+02	1.810000000000000000e+02	1.900000000000000000e+02	2.010000000000000000e+02	2.060000000000000000e+02	2.140000000000000000e+02	2.310000000000000000e+02	2.460000000000000000e+02	2.510000000000000000e+02	2.580000000000000000e+02	2.790000000000000000e+02	2.960000000000000000e+02	2.990000000000000000e+02	3.140000000000000000e+02	3.210000000000000000e+02	3.330000000000000000e+02	3.500000000000000000e+02	3.610000000000000000e+02	3.740000000000000000e+02	3.900000000000000000e+02	3.960000000000000000e+02	4.000000000000000000e+02	4.060000000000000000e+02	4.080000000000000000e+02	4.210000000000000000e+02	4.240000000000000000e+02	4.330000000000000000e+02	4.320000000000000000e+02	4.350000000000000000e+02	4.210000000000000000e+02
1.000000000000000000e+01	1.500000000000000000e+01	2.200000000000000000e+01	2.700000000000000000e+01	3.800000000000000000e+01	4.500000000000000000e+01	5.900000000000000000e+01	6.600000000000000000e+01	7.100000000000000000e+01	7.500000000000000000e+01	8.000000000000000000e+01	7.900000000000000000e+01	9.200000000000000000e+01	1.050000000000000000e+02	1.210000000000000000e+02	1.310000000000000000e+02	1.420000000000000000e+02	1.580000000000000000e+02	1.680000000000000000e+02	1.780000000000000000e+02	1.810000000000000000e+02	1.830000000000000000e+02	1.970000000000000000e+02	2.060000000000000000e+02	2.290000000000000000e+02	2.320000000000000000e+02	2.400000000000000000e+02	2.410000000000000000e+02	2.570000000000000000e+02	2.490000000000000000e+02	2.510000000000000000e+02	2.660000000000000000e+02	2.790000000000000000e+02	2.910000000000000000e+02	2.910000000000000000e+02	3.120000000000000000e+02	3.270000000000000000e+02	3.340000000000000000e+02	3.420000000000000000e+02	3.250000000000000000e+02	3.270000000000000000e+02	3.380000000000000000e+02	3.420000000000000000e+02	3.310000000000000000e+02	3.380000000000000000e+02	3.320000000000000000e+02	3.460000000000000000e+02	3.540000000000000000e+02	3.510000000000000000e+02	3.610000000000000000e+02
1.000000000000000000e+01	1.600000000000000000e+01	1.900000000000000000e+01	2.500000000000000000e+01	3.100000000000000000e+01	4.200000000000000000e+01	5.000000000000000000e+01	5.700000000000000000e+01	6.500000000000000000e+01	7.800000000000000000e+01	8.500000000000000000e+01	9.700000000000000000e+01	1.070000000000000000e+02	1.110000000000000000e+02	1.180000000000000000e+02	1.190000000000000000e+02	1.260000000000000000e+02	1.430000000000000000e+02	1.470000000000000000e+02	1.580000000000000000e+02	1.760000000000000000e+02	1.880000000000000000e+02	1.940000000000000000e+02	2.070000000000000000e+02	2.100000000000000000e+02	2.220000000000000000e+02	2.300000000000000000e+02	2.530000000000000000e+02	2.610000000000000000e+02	2.600000000000000000e+02	2.740000000000000000e+02	2.860000000000000000e+02	3.030000000000000000e+02	3.080000000000000000e+02	3.160000000000000000e+02	3.070000000000000000e+02	2.950000000000000000e+02	3.020000000000000000e+02	3.080000000000000000e+02	3.020000000000000000e+02	2.960000000000000000e+02	2.960000000000000000e+02	2.850000000000000000e+02	2.840000000000000000e+02	2.770000000000000000e+02	2.780000000000000000e+02	2.780000000000000000e+02	2.710000000000000000e+02	2.750000000000000000e+02	2.730000000000000000e+02
1.000000000000000000e+01	1.400000000000000000e+01	2.200000000000000000e+01	2.600000000000000000e+01	3.200000000000000000e+01	4.300000000000000000e+01	5.000000000000000000e+01	6.200000000000000000e+01	7.600000000000000000e+01	9.300000000000000000e+01	1.010000000000000000e+02	1.090000000000000000e+02	1.170000000000000000e+02	1.250000000000000000e+02	1.370000000000000000e+02	1.490000000000000000e+02	1.690000000000000000e+02	1.840000000000000000e+02	1.980000000000000000e+02	2.120000000000000000e+02	2.180000000000000000e+02	2.420000000000000000e+02	2.500000000000000000e+02	2.740000000000000000e+02	2.910000000000000000e+02	3.090000000000000000e+02	3.290000000000000000e+02	3.360000000000000000e+02	3.600000000000000000e+02	3.730000000000000000e+02	3.870000000000000000e+02	4.000000000000000000e+02	4.010000000000000000e+02	4.110000000000000000e+02	4.190000000000000000e+02	4.360000000000000000e+02	4.480000000000000000e+02	4.600000000000000000e+02	4.670000000000000000e+02	4.470000000000000000e+02	4.510000000000000000e+02	4.400000000000000000e+02	4.380000000000000000e+02	4.240000000000000000e+02	4.180000000000000000e+02	4.150000000000000000e+02	3.940000000000000000e+02	3.900000000000000000e+02	3.820000000000000000e+02	3.760000000000000000e+02
1.000000000000000000e+01	1.700000000000000000e+01	2.100000000000000000e+01	2.900000000000000000e+01	3.400000000000000000e+01	3.700000000000000000e+01	4.400000000000000000e+01	4.800000000000000000e+01	5.000000000000000000e+01	5.800000000000000000e+01	6.500000000000000000e+01	7.100000000000000000e+01	7.500000000000000000e+01	8.000000000000000000e+01	8.700000000000000000e+01	9.100000000000000000e+01	9.200000000000000000e+01	9.900000000000000000e+01	1.100000000000000000e+02	1.250000000000000000e+02	1.320000000000000000e+02	1.380000000000000000e+02	1.380000000000000000e+02	1.470000000000000000e+02	1.530000000000000000e+02	1.510000000000000000e+02	1.560000000000000000e+02	1.670000000000000000e+02	1.740000000000000000e+02	1.760000000000000000e+02	1.870000000000000000e+02	1.990000000000000000e+02	2.080000000000000000e+02	2.190000000000000000e+02	2.350000000000000000e+02	2.380000000000000000e+02	2.450000000000000000e+02	2.490000000000000000e+02	2.600000000000000000e+02	2.550000000000000000e+02	2.550000000000000000e+02	2.670000000000000000e+02	2.690000000000000000e+02	2.700000000000000000e+02	2.780000000000000000e+02	2.700000000000000000e+02	2.610000000000000000e+02	2.610000000000000000e+02	2.540000000000000000e+02	2.560000000000000000e+02
1.000000000000000000e+01	1.700000000000000000e+01	2.200000000000000000e+01	3.100000000000000000e+01	3.700000000000000000e+01	4.700000000000000000e+01	5.000000000000000000e+01	5.300000000000000000e+01	6.100000000000000000e+01	6.600000000000000000e+01	7.200000000000000000e+01	7.100000000000000000e+01	8.400000000000000000e+01	9.200000000000000000e+01	1.070000000000000000e+02	1.130000000000000000e+02	1.160000000000000000e+02	1.250000000000000000e+02	1.290000000000000000e+02	1.300000000000000000e+02	1.360000000000000000e+02	1.420000000000000000e+02	1.610000000000000000e+02	1.800000000000000000e+02	1.860000000000000000e+02	1.910000000000000000e+02	2.050000000000000000e+02	2.170000000000000000e+02	2.280000000000000000e+02	2.310000000000000000e+02	2.370000000000000000e+02	2.460000000000000000e+02	2.540000000000000000e+02	2.560000000000000000e+02	2.810000000000000000e+02	2.860000000000000000e+02	2.900000000000000000e+02	2.920000000000000000e+02	3.070000000000000000e+02	3.090000000000000000e+02	3.120000000000000000e+02	3.010000000000000000e+02	3.020000000000000000e+02	3.150000000000000000e+02	3.170000000000000000e+02	3.130000000000000000e+02	3.010000000000000000e+02	2.900000000000000000e+02	2.900000000000000000e+02	2.760000000000000000e+02
1.000000000000000000e+01	1.300000000000000000e+01	1.500000000000000000e+01	2.100000000000000000e+01	2.400000000000000000e+01	3.800000000000000000e+01	4.600000000000000000e+01	6.000000000000000000e+01	7.600000000000000000e+01	9.100000000000000000e+01	1.080000000000000000e+02	1.260000000000000000e+02	1.430000000000000000e+02	1.520000000000000000e+02	1.700000000000000000e+02	1.820000000000000000e+02	2.060000000000000000e+02	2.210000000000000000e+02	2.320000000000000000e+02	2.510000000000000000e+02	2.690000000000000000e+02	2.860000000000000000e+02	3.040000000000000000e+02	3.160000000000000000e+02	3.500000000000000000e+02	3.750000000000000000e+02	4.090000000000000000e+02	4.440000000000000000e+02	4.790000000000000000e+02	5.140000000000000000e+02	5.310000000000000000e+02	5.350000000000000000e+02	5.540000000000000000e+02	5.610000000000000000e+02	5.570000000000000000e+02	5.620000000000000000e+02	5.710000000000000000e+02	6.140000000000000000e+02	6.230000000000000000e+02	6.560000000000000000e+02	6.670000000000000000e+02	6.550000000000000000e+02	6.520000000000000000e+02	6.570000000000000000e+02	6.280000000000000000e+02	6.320000000000000000e+02	6.290000000000000000e+02	6.300000000000000000e+02	6.470000000000000000e+02	6.510000000000000000e+02
1.000000000000000000e+01	1.500000000000000000e+01	1.700000000000000000e+01	2.000000000000000000e+01	2.900000000000000000e+01	3.400000000000000000e+01	4.300000000000000000e+01	4.600000000000000000e+01	5.900000000000000000e+01	6.300000000000000000e+01	6.600000000000000000e+01	8.200000000000000000e+01	8.700000000000000000e+01	9.500000000000000000e+01	1.050000000000000000e+02	1.150000000000000000e+02	1.320000000000000000e+02	1.500000000000000000e+02	1.680000000000000000e+02	1.920000000000000000e+02	1.930000000000000000e+02	2.170000000000000000e+02	2.360000000000000000e+02	2.590000000000000000e+02	2.930000000000000000e+02	3.000000000000000000e+02	3.220000000000000000e+02	3.230000000000000000e+02	3.410000000000000000e+02	3.630000000000000000e+02	3.670000000000000000e+02	3.810000000000000000e+02	4.050000000000000000e+02	4.060000000000000000e+02	4.170000000000000000e+02	4.260000000000000000e+02	4.340000000000000000e+02	4.360000000000000000e+02	4.320000000000000000e+02	4.450000000000000000e+02	4.570000000000000000e+02	4.690000000000000000e+02	4.700000000000000000e+02	4.680000000000000000e+02	4.490000000000000000e+02	4.390000000000000000e+02	4.380000000000000000e+02	4.260000000000000000e+02	4.260000000000000000e+02	4.260000000000000000e+02
1.000000000000000000e+01	1.500000000000000000e+01	1.900000000000000000e+01	2.300000000000000000e+01	3.100000000000000000e+01	3.700000000000000000e+01	4.400000000000000000e+01	5.000000000000000000e+01	6.000000000000000000e+01	7.100000000000000000e+01	8.200000000000000000e+01	8.900000000000000000e+01	1.000000000000000000e+02	1.160000000000000000e+02	1.190000000000000000e+02	1.430000000000000000e+02	1.670000000000000000e+02	1.860000000000000000e+02	2.000000000000000000e+02	2.060000000000000000e+02	2.300000000000000000e+02	2.430000000000000000e+02	2.640000000000000000e+02	2.760000000000000000e+02	2.870000000000000000e+02	3.050000000000000000e+02	3.300000000000000000e+02	3.370000000000000000e+02	3.490000000000000000e+02	3.680000000000000000e+02	3.740000000000000000e+02	3.850000000000000000e+02	3.890000000000000000e+02	4.070000000000000000e+02	4.250000000000000000e+02	4.340000000000000000e+02	4.520000000000000000e+02	4.760000000000000000e+02	4.900000000000000000e+02	4.840000000000000000e+02	4.900000000000000000e+02	4.910000000000000000e+02	4.960000000000000000e+02	4.810000000000000000e+02	4.800000000000000000e+02	4.800000000000000000e+02	4.760000000000000000e+02	4.840000000000000000e+02	4.740000000000000000e+02	4.800000000000000000e+02
1.000000000000000000e+01	1.700000000000000000e+01	2.200000000000000000e+01	3.000000000000000000e+01	3.700000000000000000e+01	3.800000000000000000e+01	4.400000000000000000e+01	5.000000000000000000e+01	5.100000000000000000e+01	5.700000000000000000e+01	5.600000000000000000e+01	6.900000000000000000e+01	8.100000000000000000e+01	8.800000000000000000e+01	1.000000000000000000e+02	1.170000000000000000e+02	1.260000000000000000e+02	1.470000000000000000e+02	1.510000000000000000e+02	1.610000000000000000e+02	1.660000000000000000e+02	1.790000000000000000e+02	1.920000000000000000e+02	2.030000000000000000e+02	2.110000000000000000e+02	2.240000000000000000e+02	2.460000000000000000e+02	2.750000000000000000e+02	2.770000000000000000e+02	2.930000000000000000e+02	2.970000000000000000e+02	3.000000000000000000e+02	2.890000000000000000e+02	2.910000000000000000e+02	2.940000000000000000e+02	3.060000000000000000e+02	3.010000000000000000e+02	2.990000000000000000e+02	2.990000000000000000e+02	2.950000000000000000e+02	2.850000000000000000e+02	2.880000000000000000e+02	2.750000000000000000e+02	2.840000000000000000e+02	2.870000000000000000e+02	2.680000000000000000e+02	2.650000000000000000e+02	2.610000000000000000e+02	2.640000000000000000e+02	2.620000000000000000e+02
1.000000000000000000e+01	1.300000000000000000e+01	1.800000000000000000e+01	2.400000000000000000e+01	2.800000000000000000e+01	3.500000000000000000e+01	4.200000000000000000e+01	5.100000000000000000e+01	5.200000000000000000e+01	6.000000000000000000e+01	6.500000000000000000e+01	7.100000000000000000e+01	8.600000000000000000e+01	9.200000000000000000e+01	9.700000000000000000e+01	1.100000000000000000e+02	1.240000000000000000e+02	1.410000000000000000e+02	1.550000000000000000e+02	1.640000000000000000e+02	1.780000000000000000e+02	1.920000000000000000e+02	2.060000000000000000e+02	2.190000000000000000e+02	2.390000000000000000e+02	2.560000000000000000e+02	2.770000000000000000e+02	2.880000000000000000e+02	2.930000000000000000e+02	3.180000000000000000e+02	3.430000000000000000e+02	3.720000000000000000e+02	3.910000000000000000e+02	4.100000000000000000e+02	4.220000000000000000e+02	4.300000000000000000e+02	4.380000000000000000e+02	4.520000000000000000e+02	4.480000000000000000e+02	4.500000000000000000e+02	4.670000000000000000e+02	4.770000000000000000e+02	4.760000000000000000e+02	4.620000000000000000e+02	4.440000000000000000e+02	4.610000000000000000e+02	4.490000000000000000e+02	4.480000000000000000e+02	4.590000000000000000e+02	4.520000000000000000e+02
1.000000000000000000e+01	1.400000000000000000e+01	1.900000000000000000e+01	2.800000000000000000e+01	4.200000000000000000e+01	5.300000000000000000e+01	6.200000000000000000e+01	6.800000000000000000e+01	8.000000000000000000e+01	8.600000000000000000e+01	9.700000000000000000e+01	1.140000000000000000e+02	1.260000000000000000e+02	1.440000000000000000e+02	1.570000000000000000e+02	1.770000000000000000e+02	1.930000000000000000e+02	2.210000000000000000e+02	2.400000000000000000e+02	2.650000000000000000e+02	2.890000000000000000e+02	3.120000000000000000e+02	3.440000000000000000e+02	3.660000000000000000e+02	3.920000000000000000e+02	4.180000000000000000e+02	4.430000000000000000e+02	4.610000000000000000e+02	4.820000000000000000e+02	5.120000000000000000e+02	5.440000000000000000e+02	5.570000000000000000e+02	5.800000000000000000e+02	6.210000000000000000e+02	6.420000000000000000e+02	6.510000000000000000e+02	6.750000000000000000e+02	6.810000000000000000e+02	7.050000000000000000e+02	7.200000000000000000e+02	7.290000000000000000e+02	7.200000000000000000e+02	7.200000000000000000e+02	7.370000000000000000e+02	7.430000000000000000e+02	7.390000000000000000e+02	7.540000000000000000e+02	7.550000000000000000e+02	7.670000000000000000e+02	7.590000000000000000e+02
1.000000000000000000e+01	1.100000000000000000e+01	1.600000000000000000e+01	2.500000000000000000e+01	2.600000000000000000e+01	3.600000000000000000e+01	4.300000000000000000e+01	4.400000000000000000e+01	4.700000000000000000e+01	5.200000000000000000e+01	6.200000000000000000e+01	7.000000000000000000e+01	8.000000000000000000e+01	8.500000000000000000e+01	9.300000000000000000e+01	1.000000000000000000e+02	1.130000000000000000e+02	1.280000000000000000e+02	1.450000000000000000e+02	1.620000000000000000e+02	1.840000000000000000e+02	2.050000000000000000e+02	2.130000000000000000e+02	2.240000000000000000e+02	2.230000000000000000e+02	2.350000000000000000e+02	2.490000000000000000e+02	2.730000000000000000e+02	2.870000000000000000e+02	3.010000000000000000e+02	3.140000000000000000e+02	3.130000000000000000e+02	3.180000000000000000e+02	3.210000000000000000e+02	3.270000000000000000e+02	3.350000000000000000e+02	3.340000000000000000e+02	3.420000000000000000e+02	3.420000000000000000e+02	3.380000000000000000e+02	3.310000000000000000e+02	3.290000000000000000e+02	3.310000000000000000e+02	3.390000000000000000e+02	3.460000000000000000e+02	3.490000000000000000e+02	3.410000000000000000e+02	3.460000000000000000e+02	3.320000000000000000e+02	3.250000000000000000e+02
1.000000000000000000e+01	1.300000000000000000e+01	1.600000000000000000e+01	2.100000000000000000e+01	2.900000000000000000e+01	3.400000000000000000e+01	5.000000000000000000e+01	5.200000000000000000e+01	6.100000000000000000e+01	6.900000000000000000e+01	8.200000000000000000e+01	9.300000000000000000e+01	1.030000000000000000e+02	1.130000000000000000e+02	1.210000000000000000e+02	1.420000000000000000e+02	1.570000000000000000e+02	1.750000000000000000e+02	2.040000000000000000e+02	2.250000000000000000e+02	2.390000000000000000e+02	2.560000000000000000e+02	2.670000000000000000e+02	2.810000000000000000e+02	3.000000000000000000e+02	3.110000000000000000e+02	3.170000000000000000e+02	3.400000000000000000e+02	3.560000000000000000e+02	3.650000000000000000e+02	3.680000000000000000e+02	3.690000000000000000e+02	3.680000000000000000e+02	3.650000000000000000e+02	3.620000000000000000e+02	3.710000000000000000e+02	3.720000000000000000e+02	3.720000000000000000e+02	3.860000000000000000e+02	3.900000000000000000e+02	3.860000000000000000e+02	4.060000000000000000e+02	4.040000000000000000e+02	4.040000000000000000e+02	4.080000000000000000e+02	4.060000000000000000e+02	3.900000000000000000e+02	3.820000000000000000e+02	3.820000000000000000e+02	3.810000000000000000e+02
1.000000000000000000e+01	1.400000000000000000e+01	1.900000000000000000e+01	2.400000000000000000e+01	3.300000000000000000e+01	4.300000000000000000e+01	5.800000000000000000e+01	6.800000000000000000e+01	8.100000000000000000e+01	9.100000000000000000e+01	1.020000000000000000e+02	1.180000000000000000e+02	1.320000000000000000e+02	1.490000000000000000e+02	1.580000000000000000e+02	1.690000000000000000e+02	1.880000000000000000e+02	2.160000000000000000e+02	2.390000000000000000e+02	2.580000000000000000e+02	2.850000000000000000e+02	3.020000000000000000e+02	3.360000000000000000e+02	3.500000000000000000e+02	3.700000000000000000e+02	3.930000000000000000e+02	4.020000000000000000e+02	4.190000000000000000e+02	4.300000000000000000e+02	4.610000000000000000e+02	4.750000000000000000e+02	4.910000000000000000e+02	5.170000000000000000e+02	5.390000000000000000e+02	5.590000000000000000e+02	5.780000000000000000e+02	5.870000000000000000e+02	5.790000000000000000e+02	5.740000000000000000e+02	5.950000000000000000e+02	5.910000000000000000e+02	5.850000000000000000e+02	5.740000000000000000e+02	5.620000000000000000e+02	5.500000000000000000e+02	5.360000000000000000e+02	5.440000000000000000e+02	5.240000000000000000e+02	5.230000000000000000e+02	5.120000000000000000e+02
1.000000000000000000e+01	1.600000000000000000e+01	2.200000000000000000e+01	2.400000000000000000e+01	2.900000000000000000e+01	4.200000000000000000e+01	5.400000000000000000e+01	6.800000000000000000e+01	7.700000000000000000e+01	8.400000000000000000e+01	9.600000000000000000e+01	1.040000000000000000e+02	1.180000000000000000e+02	1.220000000000000000e+02	1.290000000000000000e+02	1.320000000000000000e+02	1.480000000000000000e+02	1.610000000000000000e+02	1.710000000000000000e+02	1.860000000000000000e+02	2.100000000000000000e+02	2.330000000000000000e+02	2.410000000000000000e+02	2.500000000000000000e+02	2.520000000000000000e+02	2.610000000000000000e+02	2.800000000000000000e+02	2.970000000000000000e+02	3.160000000000000000e+02	3.250000000000000000e+02	3.180000000000000000e+02	3.260000000000000000e+02	3.310000000000000000e+02	3.340000000000000000e+02	3.380000000000000000e+02	3.540000000000000000e+02	3.750000000000000000e+02	3.720000000000000000e+02	3.770000000000000000e+02	3.840000000000000000e+02	3.950000000000000000e+02	3.910000000000000000e+02	3.930000000000000000e+02	3.800000000000000000e+02	3.730000000000000000e+02	3.930000000000000000e+02	3.870000000000000000e+02	3.870000000000000000e+02	3.760000000000000000e+02	3.550000000000000000e+02
1.000000000000000000e+01	1.200000000000000000e+01	2.000000000000000000e+01	2.400000000000000000e+01	3.300000000000000000e+01	3.600000000000000000e+01	5.000000000000000000e+01	7.000000000000000000e+01	7.900000000000000000e+01	9.100000000000000000e+01	9.800000000000000000e+01	1.020000000000000000e+02	1.020000000000000000e+02	1.140000000000000000e+02	1.200000000000000000e+02	1.400000000000000000e+02	1.530000000000000000e+02	1.630000000000000000e+02	1.850000000000000000e+02	2.050000000000000000e+02	2.240000000000000000e+02	2.450000000000000000e+02	2.640000000000000000e+02	2.680000000000000000e+02	2.890000000000000000e+02	2.990000000000000000e+02	3.290000000000000000e+02	3.360000000000000000e+02	3.720000000000000000e+02	3.750000000000000000e+02	3.870000000000000000e+02	3.980000000000000000e+02	4.040000000000000000e+02	4.220000000000000000e+02	4.160000000000000000e+02	4.270000000000000000e+02	4.360000000000000000e+02	4.370000000000000000e+02	4.420000000000000000e+02	4.470000000000000000e+02	4.420000000000000000e+02	4.400000000000000000e+02	4.410000000000000000e+02	4.360000000000000000e+02	4.310000000000000000e+02	4.400000000000000000e+02	4.400000000000000000e+02	4.440000000000000000e+02	4.290000000000000000e+02	4.200000000000000000e+02
1.000000000000000000e+01	1.300000000000000000e+01	2.100000000000000000e+01	3.100000000000000000e+01	3.400000000000000000e+01	4.600000000000000000e+01	5.200000000000000000e+01	5.700000000000000000e+01	6.200000000000000000e+01	6.900000000000000000e+01	8.700000000000000000e+01	9.700000000000000000e+01	1.010000000000000000e+02	1.160000000000000000e+02	1.310000000000000000e+02	1.420000000000000000e+02	1.510000000000000000e+02	1.620000000000000000e+02	1.730000000000000000e+02	1.850000000000000000e+02	1.960000000000000000e+02	2.190000000000000000e+02	2.260000000000000000e+02	2.360000000000000000e+02	2.480000000000000000e+02	2.540000000000000000e+02	2.650000000000000000e+02	2.760000000000000000e+02	2.960000000000000000e+02	3.110000000000000000e+02	3.220000000000000000e+02	3.360000000000000000e+02	3.480000000000000000e+02	3.440000000000000000e+02	3.470000000000000000e+02	3.490000000000000000e+02	3.550000000000000000e+02	3.560000000000000000e+02	3.520000000000000000e+02	3.520000000000000000e+02	3.620000000000000000e+02	3.700000000000000000e+02	3.600000000000000000e+02	3.750000000000000000e+02	3.660000000000000000e+02	3.810000000000000000e+02	3.710000000000000000e+02	3.670000000000000000e+02	3.530000000000000000e+02	3.600000000000000000e+02
1.000000000000000000e+01	1.400000000000000000e+01	2.000000000000000000e+01	3.000000000000000000e+01	3.600000000000000000e+01	4.400000000000000000e+01	5.200000000000000000e+01	6.600000000000000000e+01	6.900000000000000000e+01	8.300000000000000000e+01	9.700000000000000000e+01	1.060000000000000000e+02	1.180000000000000000e+02	1.320000000000000000e+02	1.590000000000000000e+02	1.800000000000000000e+02	2.060000000000000000e+02	2.300000000000000000e+02	2.490000000000000000e+02	2.650000000000000000e+02	2.790000000000000000e+02	2.870000000000000000e+02	3.070000000000000000e+02	3.220000000000000000e+02	3.440000000000000000e+02	3.680000000000000000e+02	3.880000000000000000e+02	4.220000000000000000e+02	4.540000000000000000e+02	4.800000000000000000e+02	5.170000000000000000e+02	5.390000000000000000e+02	5.600000000000000000e+02	5.750000000000000000e+02	5.960000000000000000e+02	6.060000000000000000e+02	5.990000000000000000e+02	6.030000000000000000e+02	5.970000000000000000e+02	5.920000000000000000e+02	5.700000000000000000e+02	5.670000000000000000e+02	5.560000000000000000e+02	5.650000000000000000e+02	5.450000000000000000e+02	5.510000000000000000e+02	5.480000000000000000e+02	5.520000000000000000e+02	5.470000000000000000e+02	5.560000000000000000e+02
1.000000000000000000e+01	1.500000000000000000e+01	2.400000000000000000e+01	3.300000000000000000e+01	4.500000000000000000e+01	5.500000000000000000e+01	6.300000000000000000e+01	6.800000000000000000e+01	8.600000000000000000e+01	1.040000000000000000e+02	1.210000000000000000e+02	1.300000000000000000e+02	1.500000000000000000e+02	1.650000000000000000e+02	1.830000000000000000e+02	2.020000000000000000e+02	2.170000000000000000e+02	2.350000000000000000e+02	2.630000000000000000e+02	2.760000000000000000e+02	2.930000000000000000e+02	3.130000000000000000e+02	3.320000000000000000e+02	3.530000000000000000e+02	3.790000000000000000e+02	4.030000000000000000e+02	4.370000000000000000e+02	4.750000000000000000e+02	4.940000000000000000e+02	5.220000000000000000e+02	5.430000000000000000e+02	5.500000000000000000e+02	5.550000000000000000e+02	5.580000000000000000e+02	5.770000000000000000e+02	5.980000000000000000e+02	6.100000000000000000e+02	6.300000000000000000e+02	6.290000000000000000e+02	6.400000000000000000e+02	6.360000000000000000e+02	6.240000000000000000e+02	6.190000000000000000e+02	6.320000000000000000e+02	6.250000000000000000e+02	6.130000000000000000e+02	6.020000000000000000e+02	5.980000000000000000e+02	5.860000000000000000e+02	5.890000000000000000e+02
[truncated: 350 more columns]
