# Supplementary material for: Omicron vs. the rest: Assessing the competitive dynamics and coinfection scenarios of COVID-19 strains on a social network
Source: PLoS One. 2024 Jan 25;19(1):e0287623. doi: 10.1371/journal.pone.0287623 (PMC10810514; doi:10.1371/journal.pone.0287623)
Supplement: S1 Data — (ZIP) [file pone.0287623.s001.zip › Data Figures/Fig10/b/Total infections.csv]

2.000000000000000000e+01	3.100000000000000000e+01	4.200000000000000000e+01	5.300000000000000000e+01	7.500000000000000000e+01	8.800000000000000000e+01	1.100000000000000000e+02	1.240000000000000000e+02	1.430000000000000000e+02	1.580000000000000000e+02	1.900000000000000000e+02	2.020000000000000000e+02	2.260000000000000000e+02	2.520000000000000000e+02	2.890000000000000000e+02	3.260000000000000000e+02	3.650000000000000000e+02	4.030000000000000000e+02	4.440000000000000000e+02	4.910000000000000000e+02	5.470000000000000000e+02	6.010000000000000000e+02	6.610000000000000000e+02	7.120000000000000000e+02	7.760000000000000000e+02	8.350000000000000000e+02	8.960000000000000000e+02	9.970000000000000000e+02	1.100000000000000000e+03	1.234000000000000000e+03	1.339000000000000000e+03	1.451000000000000000e+03	1.537000000000000000e+03	1.660000000000000000e+03	1.801000000000000000e+03	1.952000000000000000e+03	2.048000000000000000e+03	2.162000000000000000e+03	2.282000000000000000e+03	2.419000000000000000e+03	2.536000000000000000e+03	2.646000000000000000e+03	2.730000000000000000e+03	2.826000000000000000e+03	2.930000000000000000e+03	3.006000000000000000e+03	3.067000000000000000e+03	3.133000000000000000e+03	3.182000000000000000e+03	3.257000000000000000e+03
2.000000000000000000e+01	3.000000000000000000e+01	5.800000000000000000e+01	7.800000000000000000e+01	1.080000000000000000e+02	1.210000000000000000e+02	1.510000000000000000e+02	1.880000000000000000e+02	2.150000000000000000e+02	2.690000000000000000e+02	3.140000000000000000e+02	3.710000000000000000e+02	4.260000000000000000e+02	4.790000000000000000e+02	5.470000000000000000e+02	6.390000000000000000e+02	7.100000000000000000e+02	7.950000000000000000e+02	8.740000000000000000e+02	9.640000000000000000e+02	1.054000000000000000e+03	1.160000000000000000e+03	1.268000000000000000e+03	1.391000000000000000e+03	1.489000000000000000e+03	1.633000000000000000e+03	1.762000000000000000e+03	1.886000000000000000e+03	2.045000000000000000e+03	2.182000000000000000e+03	2.343000000000000000e+03	2.457000000000000000e+03	2.609000000000000000e+03	2.753000000000000000e+03	2.868000000000000000e+03	2.991000000000000000e+03	3.064000000000000000e+03	3.155000000000000000e+03	3.228000000000000000e+03	3.294000000000000000e+03	3.351000000000000000e+03	3.402000000000000000e+03	3.455000000000000000e+03	3.486000000000000000e+03	3.523000000000000000e+03	3.545000000000000000e+03	3.543000000000000000e+03	3.590000000000000000e+03	3.607000000000000000e+03	3.620000000000000000e+03
2.000000000000000000e+01	3.000000000000000000e+01	4.700000000000000000e+01	7.000000000000000000e+01	9.600000000000000000e+01	1.200000000000000000e+02	1.390000000000000000e+02	1.580000000000000000e+02	1.880000000000000000e+02	2.180000000000000000e+02	2.450000000000000000e+02	2.820000000000000000e+02	3.220000000000000000e+02	3.750000000000000000e+02	4.310000000000000000e+02	4.910000000000000000e+02	5.190000000000000000e+02	5.700000000000000000e+02	6.310000000000000000e+02	6.990000000000000000e+02	7.910000000000000000e+02	8.690000000000000000e+02	9.410000000000000000e+02	1.013000000000000000e+03	1.104000000000000000e+03	1.185000000000000000e+03	1.294000000000000000e+03	1.392000000000000000e+03	1.513000000000000000e+03	1.623000000000000000e+03	1.739000000000000000e+03	1.834000000000000000e+03	1.966000000000000000e+03	2.101000000000000000e+03	2.202000000000000000e+03	2.304000000000000000e+03	2.393000000000000000e+03	2.469000000000000000e+03	2.541000000000000000e+03	2.638000000000000000e+03	2.735000000000000000e+03	2.820000000000000000e+03	2.916000000000000000e+03	2.983000000000000000e+03	3.045000000000000000e+03	3.083000000000000000e+03	3.138000000000000000e+03	3.200000000000000000e+03	3.215000000000000000e+03	3.251000000000000000e+03
2.000000000000000000e+01	3.700000000000000000e+01	5.200000000000000000e+01	6.600000000000000000e+01	9.000000000000000000e+01	1.160000000000000000e+02	1.610000000000000000e+02	1.960000000000000000e+02	2.180000000000000000e+02	2.440000000000000000e+02	2.830000000000000000e+02	3.330000000000000000e+02	3.940000000000000000e+02	4.400000000000000000e+02	5.030000000000000000e+02	5.670000000000000000e+02	6.340000000000000000e+02	7.030000000000000000e+02	7.700000000000000000e+02	8.430000000000000000e+02	9.190000000000000000e+02	1.016000000000000000e+03	1.126000000000000000e+03	1.232000000000000000e+03	1.328000000000000000e+03	1.458000000000000000e+03	1.580000000000000000e+03	1.693000000000000000e+03	1.806000000000000000e+03	1.939000000000000000e+03	2.062000000000000000e+03	2.176000000000000000e+03	2.301000000000000000e+03	2.438000000000000000e+03	2.562000000000000000e+03	2.649000000000000000e+03	2.745000000000000000e+03	2.834000000000000000e+03	2.919000000000000000e+03	3.012000000000000000e+03	3.028000000000000000e+03	3.094000000000000000e+03	3.144000000000000000e+03	3.194000000000000000e+03	3.222000000000000000e+03	3.263000000000000000e+03	3.294000000000000000e+03	3.313000000000000000e+03	3.334000000000000000e+03	3.378000000000000000e+03
2.000000000000000000e+01	3.000000000000000000e+01	4.500000000000000000e+01	6.600000000000000000e+01	8.500000000000000000e+01	1.160000000000000000e+02	1.480000000000000000e+02	1.840000000000000000e+02	2.070000000000000000e+02	2.440000000000000000e+02	2.660000000000000000e+02	2.990000000000000000e+02	3.250000000000000000e+02	3.550000000000000000e+02	3.990000000000000000e+02	4.350000000000000000e+02	5.040000000000000000e+02	5.540000000000000000e+02	6.040000000000000000e+02	6.620000000000000000e+02	7.370000000000000000e+02	8.230000000000000000e+02	9.100000000000000000e+02	9.940000000000000000e+02	1.101000000000000000e+03	1.191000000000000000e+03	1.271000000000000000e+03	1.380000000000000000e+03	1.486000000000000000e+03	1.580000000000000000e+03	1.669000000000000000e+03	1.780000000000000000e+03	1.895000000000000000e+03	2.015000000000000000e+03	2.130000000000000000e+03	2.230000000000000000e+03	2.380000000000000000e+03	2.474000000000000000e+03	2.600000000000000000e+03	2.729000000000000000e+03	2.828000000000000000e+03	2.910000000000000000e+03	3.010000000000000000e+03	3.064000000000000000e+03	3.117000000000000000e+03	3.158000000000000000e+03	3.199000000000000000e+03	3.229000000000000000e+03	3.235000000000000000e+03	3.267000000000000000e+03
2.000000000000000000e+01	3.700000000000000000e+01	5.300000000000000000e+01	6.600000000000000000e+01	8.300000000000000000e+01	9.600000000000000000e+01	1.150000000000000000e+02	1.420000000000000000e+02	1.510000000000000000e+02	1.830000000000000000e+02	2.150000000000000000e+02	2.440000000000000000e+02	2.770000000000000000e+02	3.060000000000000000e+02	3.500000000000000000e+02	3.970000000000000000e+02	4.480000000000000000e+02	5.190000000000000000e+02	5.960000000000000000e+02	6.630000000000000000e+02	7.420000000000000000e+02	8.270000000000000000e+02	9.090000000000000000e+02	1.018000000000000000e+03	1.104000000000000000e+03	1.232000000000000000e+03	1.366000000000000000e+03	1.469000000000000000e+03	1.594000000000000000e+03	1.720000000000000000e+03	1.865000000000000000e+03	1.987000000000000000e+03	2.110000000000000000e+03	2.239000000000000000e+03	2.364000000000000000e+03	2.506000000000000000e+03	2.636000000000000000e+03	2.748000000000000000e+03	2.864000000000000000e+03	2.949000000000000000e+03	3.082000000000000000e+03	3.170000000000000000e+03	3.253000000000000000e+03	3.332000000000000000e+03	3.395000000000000000e+03	3.439000000000000000e+03	3.468000000000000000e+03	3.518000000000000000e+03	3.562000000000000000e+03	3.632000000000000000e+03
2.000000000000000000e+01	2.700000000000000000e+01	3.800000000000000000e+01	4.800000000000000000e+01	6.400000000000000000e+01	9.200000000000000000e+01	1.170000000000000000e+02	1.330000000000000000e+02	1.650000000000000000e+02	1.980000000000000000e+02	2.170000000000000000e+02	2.550000000000000000e+02	3.060000000000000000e+02	3.510000000000000000e+02	4.020000000000000000e+02	4.470000000000000000e+02	4.910000000000000000e+02	5.520000000000000000e+02	6.190000000000000000e+02	6.860000000000000000e+02	7.650000000000000000e+02	8.630000000000000000e+02	9.390000000000000000e+02	1.034000000000000000e+03	1.117000000000000000e+03	1.204000000000000000e+03	1.286000000000000000e+03	1.402000000000000000e+03	1.525000000000000000e+03	1.642000000000000000e+03	1.752000000000000000e+03	1.904000000000000000e+03	2.036000000000000000e+03	2.165000000000000000e+03	2.298000000000000000e+03	2.390000000000000000e+03	2.528000000000000000e+03	2.650000000000000000e+03	2.775000000000000000e+03	2.890000000000000000e+03	2.994000000000000000e+03	3.059000000000000000e+03	3.129000000000000000e+03	3.187000000000000000e+03	3.253000000000000000e+03	3.297000000000000000e+03	3.336000000000000000e+03	3.404000000000000000e+03	3.468000000000000000e+03	3.492000000000000000e+03
2.000000000000000000e+01	3.400000000000000000e+01	4.500000000000000000e+01	5.400000000000000000e+01	6.500000000000000000e+01	8.400000000000000000e+01	9.900000000000000000e+01	1.220000000000000000e+02	1.460000000000000000e+02	1.810000000000000000e+02	2.160000000000000000e+02	2.460000000000000000e+02	2.870000000000000000e+02	3.390000000000000000e+02	3.690000000000000000e+02	4.200000000000000000e+02	4.690000000000000000e+02	5.010000000000000000e+02	5.640000000000000000e+02	6.250000000000000000e+02	6.970000000000000000e+02	7.680000000000000000e+02	8.600000000000000000e+02	9.700000000000000000e+02	1.083000000000000000e+03	1.187000000000000000e+03	1.283000000000000000e+03	1.414000000000000000e+03	1.522000000000000000e+03	1.648000000000000000e+03	1.780000000000000000e+03	1.887000000000000000e+03	1.981000000000000000e+03	2.132000000000000000e+03	2.228000000000000000e+03	2.332000000000000000e+03	2.452000000000000000e+03	2.581000000000000000e+03	2.660000000000000000e+03	2.776000000000000000e+03	2.868000000000000000e+03	2.971000000000000000e+03	3.028000000000000000e+03	3.113000000000000000e+03	3.181000000000000000e+03	3.220000000000000000e+03	3.247000000000000000e+03	3.266000000000000000e+03	3.274000000000000000e+03	3.295000000000000000e+03
2.000000000000000000e+01	4.100000000000000000e+01	5.400000000000000000e+01	7.300000000000000000e+01	9.200000000000000000e+01	1.080000000000000000e+02	1.260000000000000000e+02	1.420000000000000000e+02	1.680000000000000000e+02	2.010000000000000000e+02	2.390000000000000000e+02	2.770000000000000000e+02	3.130000000000000000e+02	3.620000000000000000e+02	4.040000000000000000e+02	4.420000000000000000e+02	4.880000000000000000e+02	5.360000000000000000e+02	5.900000000000000000e+02	6.660000000000000000e+02	7.290000000000000000e+02	8.080000000000000000e+02	8.880000000000000000e+02	9.760000000000000000e+02	1.070000000000000000e+03	1.145000000000000000e+03	1.239000000000000000e+03	1.333000000000000000e+03	1.468000000000000000e+03	1.574000000000000000e+03	1.693000000000000000e+03	1.807000000000000000e+03	1.931000000000000000e+03	2.045000000000000000e+03	2.159000000000000000e+03	2.273000000000000000e+03	2.395000000000000000e+03	2.488000000000000000e+03	2.618000000000000000e+03	2.700000000000000000e+03	2.813000000000000000e+03	2.910000000000000000e+03	2.995000000000000000e+03	3.065000000000000000e+03	3.143000000000000000e+03	3.176000000000000000e+03	3.242000000000000000e+03	3.254000000000000000e+03	3.295000000000000000e+03	3.328000000000000000e+03
2.000000000000000000e+01	2.600000000000000000e+01	4.700000000000000000e+01	6.100000000000000000e+01	8.100000000000000000e+01	9.800000000000000000e+01	1.120000000000000000e+02	1.320000000000000000e+02	1.570000000000000000e+02	1.910000000000000000e+02	2.070000000000000000e+02	2.420000000000000000e+02	2.950000000000000000e+02	3.310000000000000000e+02	3.490000000000000000e+02	3.870000000000000000e+02	4.340000000000000000e+02	4.810000000000000000e+02	5.250000000000000000e+02	5.800000000000000000e+02	6.550000000000000000e+02	7.320000000000000000e+02	8.140000000000000000e+02	9.120000000000000000e+02	1.016000000000000000e+03	1.108000000000000000e+03	1.241000000000000000e+03	1.335000000000000000e+03	1.444000000000000000e+03	1.579000000000000000e+03	1.707000000000000000e+03	1.826000000000000000e+03	1.958000000000000000e+03	2.080000000000000000e+03	2.205000000000000000e+03	2.296000000000000000e+03	2.415000000000000000e+03	2.532000000000000000e+03	2.647000000000000000e+03	2.741000000000000000e+03	2.809000000000000000e+03	2.916000000000000000e+03	3.012000000000000000e+03	3.116000000000000000e+03	3.167000000000000000e+03	3.247000000000000000e+03	3.285000000000000000e+03	3.308000000000000000e+03	3.326000000000000000e+03	3.353000000000000000e+03
2.000000000000000000e+01	4.000000000000000000e+01	6.100000000000000000e+01	8.600000000000000000e+01	1.070000000000000000e+02	1.290000000000000000e+02	1.550000000000000000e+02	1.910000000000000000e+02	2.310000000000000000e+02	2.620000000000000000e+02	3.080000000000000000e+02	3.370000000000000000e+02	3.740000000000000000e+02	3.970000000000000000e+02	4.490000000000000000e+02	5.140000000000000000e+02	5.630000000000000000e+02	6.190000000000000000e+02	6.910000000000000000e+02	7.950000000000000000e+02	8.740000000000000000e+02	9.500000000000000000e+02	1.053000000000000000e+03	1.138000000000000000e+03	1.241000000000000000e+03	1.373000000000000000e+03	1.486000000000000000e+03	1.612000000000000000e+03	1.711000000000000000e+03	1.847000000000000000e+03	1.987000000000000000e+03	2.093000000000000000e+03	2.229000000000000000e+03	2.357000000000000000e+03	2.459000000000000000e+03	2.606000000000000000e+03	2.706000000000000000e+03	2.801000000000000000e+03	2.887000000000000000e+03	2.954000000000000000e+03	3.017000000000000000e+03	3.110000000000000000e+03	3.166000000000000000e+03	3.186000000000000000e+03	3.231000000000000000e+03	3.259000000000000000e+03	3.282000000000000000e+03	3.315000000000000000e+03	3.317000000000000000e+03	3.312000000000000000e+03
2.000000000000000000e+01	3.000000000000000000e+01	4.800000000000000000e+01	5.800000000000000000e+01	7.700000000000000000e+01	9.400000000000000000e+01	1.210000000000000000e+02	1.430000000000000000e+02	1.730000000000000000e+02	1.980000000000000000e+02	2.330000000000000000e+02	2.680000000000000000e+02	3.030000000000000000e+02	3.500000000000000000e+02	3.940000000000000000e+02	4.520000000000000000e+02	5.070000000000000000e+02	5.500000000000000000e+02	6.070000000000000000e+02	6.580000000000000000e+02	7.400000000000000000e+02	8.220000000000000000e+02	8.770000000000000000e+02	9.730000000000000000e+02	1.048000000000000000e+03	1.144000000000000000e+03	1.245000000000000000e+03	1.332000000000000000e+03	1.412000000000000000e+03	1.539000000000000000e+03	1.625000000000000000e+03	1.762000000000000000e+03	1.899000000000000000e+03	2.004000000000000000e+03	2.148000000000000000e+03	2.276000000000000000e+03	2.401000000000000000e+03	2.526000000000000000e+03	2.627000000000000000e+03	2.743000000000000000e+03	2.815000000000000000e+03	2.918000000000000000e+03	2.993000000000000000e+03	3.057000000000000000e+03	3.112000000000000000e+03	3.174000000000000000e+03	3.239000000000000000e+03	3.293000000000000000e+03	3.335000000000000000e+03	3.370000000000000000e+03
2.000000000000000000e+01	3.100000000000000000e+01	4.100000000000000000e+01	5.500000000000000000e+01	7.100000000000000000e+01	9.100000000000000000e+01	1.050000000000000000e+02	1.220000000000000000e+02	1.380000000000000000e+02	1.580000000000000000e+02	1.780000000000000000e+02	1.830000000000000000e+02	1.930000000000000000e+02	2.140000000000000000e+02	2.360000000000000000e+02	2.630000000000000000e+02	2.960000000000000000e+02	3.230000000000000000e+02	3.500000000000000000e+02	3.860000000000000000e+02	4.230000000000000000e+02	4.620000000000000000e+02	5.200000000000000000e+02	5.820000000000000000e+02	6.300000000000000000e+02	7.080000000000000000e+02	7.780000000000000000e+02	8.460000000000000000e+02	9.330000000000000000e+02	1.042000000000000000e+03	1.135000000000000000e+03	1.237000000000000000e+03	1.367000000000000000e+03	1.491000000000000000e+03	1.608000000000000000e+03	1.752000000000000000e+03	1.884000000000000000e+03	1.991000000000000000e+03	2.105000000000000000e+03	2.205000000000000000e+03	2.307000000000000000e+03	2.391000000000000000e+03	2.503000000000000000e+03	2.592000000000000000e+03	2.712000000000000000e+03	2.815000000000000000e+03	2.913000000000000000e+03	2.980000000000000000e+03	3.063000000000000000e+03	3.127000000000000000e+03
2.000000000000000000e+01	3.000000000000000000e+01	5.000000000000000000e+01	5.800000000000000000e+01	8.900000000000000000e+01	1.210000000000000000e+02	1.400000000000000000e+02	1.550000000000000000e+02	1.880000000000000000e+02	2.140000000000000000e+02	2.520000000000000000e+02	2.790000000000000000e+02	3.160000000000000000e+02	3.550000000000000000e+02	3.860000000000000000e+02	4.430000000000000000e+02	4.990000000000000000e+02	5.560000000000000000e+02	6.160000000000000000e+02	6.780000000000000000e+02	7.480000000000000000e+02	8.240000000000000000e+02	8.870000000000000000e+02	9.810000000000000000e+02	1.087000000000000000e+03	1.170000000000000000e+03	1.293000000000000000e+03	1.410000000000000000e+03	1.509000000000000000e+03	1.622000000000000000e+03	1.726000000000000000e+03	1.836000000000000000e+03	1.946000000000000000e+03	2.107000000000000000e+03	2.211000000000000000e+03	2.343000000000000000e+03	2.433000000000000000e+03	2.544000000000000000e+03	2.642000000000000000e+03	2.737000000000000000e+03	2.832000000000000000e+03	2.910000000000000000e+03	2.994000000000000000e+03	3.071000000000000000e+03	3.142000000000000000e+03	3.178000000000000000e+03	3.255000000000000000e+03	3.270000000000000000e+03	3.309000000000000000e+03	3.328000000000000000e+03
2.000000000000000000e+01	4.300000000000000000e+01	4.800000000000000000e+01	6.500000000000000000e+01	8.400000000000000000e+01	1.030000000000000000e+02	1.260000000000000000e+02	1.570000000000000000e+02	1.730000000000000000e+02	1.940000000000000000e+02	2.170000000000000000e+02	2.420000000000000000e+02	2.750000000000000000e+02	3.060000000000000000e+02	3.530000000000000000e+02	4.040000000000000000e+02	4.440000000000000000e+02	5.130000000000000000e+02	5.620000000000000000e+02	6.060000000000000000e+02	6.990000000000000000e+02	7.680000000000000000e+02	8.390000000000000000e+02	9.270000000000000000e+02	1.015000000000000000e+03	1.099000000000000000e+03	1.191000000000000000e+03	1.279000000000000000e+03	1.361000000000000000e+03	1.482000000000000000e+03	1.578000000000000000e+03	1.712000000000000000e+03	1.860000000000000000e+03	1.951000000000000000e+03	2.087000000000000000e+03	2.222000000000000000e+03	2.352000000000000000e+03	2.463000000000000000e+03	2.578000000000000000e+03	2.686000000000000000e+03	2.769000000000000000e+03	2.833000000000000000e+03	2.917000000000000000e+03	2.974000000000000000e+03	3.047000000000000000e+03	3.094000000000000000e+03	3.156000000000000000e+03	3.241000000000000000e+03	3.256000000000000000e+03	3.265000000000000000e+03
2.000000000000000000e+01	3.400000000000000000e+01	5.700000000000000000e+01	7.500000000000000000e+01	9.200000000000000000e+01	1.270000000000000000e+02	1.610000000000000000e+02	1.980000000000000000e+02	2.240000000000000000e+02	2.460000000000000000e+02	2.790000000000000000e+02	3.150000000000000000e+02	3.470000000000000000e+02	4.020000000000000000e+02	4.700000000000000000e+02	5.240000000000000000e+02	5.620000000000000000e+02	6.040000000000000000e+02	6.600000000000000000e+02	7.230000000000000000e+02	7.980000000000000000e+02	8.860000000000000000e+02	1.003000000000000000e+03	1.107000000000000000e+03	1.230000000000000000e+03	1.338000000000000000e+03	1.434000000000000000e+03	1.514000000000000000e+03	1.598000000000000000e+03	1.686000000000000000e+03	1.787000000000000000e+03	1.912000000000000000e+03	2.018000000000000000e+03	2.140000000000000000e+03	2.264000000000000000e+03	2.378000000000000000e+03	2.481000000000000000e+03	2.577000000000000000e+03	2.642000000000000000e+03	2.720000000000000000e+03	2.783000000000000000e+03	2.864000000000000000e+03	2.920000000000000000e+03	2.952000000000000000e+03	3.003000000000000000e+03	3.073000000000000000e+03	3.117000000000000000e+03	3.166000000000000000e+03	3.188000000000000000e+03	3.199000000000000000e+03
2.000000000000000000e+01	3.600000000000000000e+01	5.500000000000000000e+01	6.900000000000000000e+01	8.900000000000000000e+01	1.070000000000000000e+02	1.270000000000000000e+02	1.480000000000000000e+02	1.690000000000000000e+02	1.890000000000000000e+02	2.110000000000000000e+02	2.390000000000000000e+02	2.720000000000000000e+02	3.090000000000000000e+02	3.490000000000000000e+02	3.910000000000000000e+02	4.360000000000000000e+02	4.850000000000000000e+02	5.270000000000000000e+02	5.730000000000000000e+02	6.280000000000000000e+02	7.100000000000000000e+02	7.850000000000000000e+02	8.410000000000000000e+02	9.270000000000000000e+02	1.015000000000000000e+03	1.101000000000000000e+03	1.194000000000000000e+03	1.294000000000000000e+03	1.373000000000000000e+03	1.461000000000000000e+03	1.598000000000000000e+03	1.735000000000000000e+03	1.854000000000000000e+03	1.968000000000000000e+03	2.061000000000000000e+03	2.183000000000000000e+03	2.257000000000000000e+03	2.381000000000000000e+03	2.465000000000000000e+03	2.580000000000000000e+03	2.670000000000000000e+03	2.732000000000000000e+03	2.810000000000000000e+03	2.905000000000000000e+03	2.987000000000000000e+03	3.059000000000000000e+03	3.088000000000000000e+03	3.149000000000000000e+03	3.242000000000000000e+03
2.000000000000000000e+01	2.900000000000000000e+01	5.100000000000000000e+01	6.500000000000000000e+01	8.500000000000000000e+01	1.100000000000000000e+02	1.460000000000000000e+02	1.720000000000000000e+02	1.920000000000000000e+02	2.260000000000000000e+02	2.460000000000000000e+02	2.880000000000000000e+02	3.220000000000000000e+02	3.570000000000000000e+02	4.130000000000000000e+02	4.710000000000000000e+02	5.290000000000000000e+02	5.830000000000000000e+02	6.430000000000000000e+02	7.160000000000000000e+02	7.900000000000000000e+02	8.680000000000000000e+02	9.580000000000000000e+02	1.034000000000000000e+03	1.117000000000000000e+03	1.190000000000000000e+03	1.277000000000000000e+03	1.370000000000000000e+03	1.478000000000000000e+03	1.561000000000000000e+03	1.657000000000000000e+03	1.743000000000000000e+03	1.820000000000000000e+03	1.921000000000000000e+03	1.998000000000000000e+03	2.111000000000000000e+03	2.204000000000000000e+03	2.289000000000000000e+03	2.380000000000000000e+03	2.473000000000000000e+03	2.594000000000000000e+03	2.678000000000000000e+03	2.760000000000000000e+03	2.829000000000000000e+03	2.920000000000000000e+03	2.937000000000000000e+03	3.009000000000000000e+03	3.034000000000000000e+03	3.084000000000000000e+03	3.077000000000000000e+03
2.000000000000000000e+01	3.600000000000000000e+01	6.300000000000000000e+01	8.300000000000000000e+01	9.400000000000000000e+01	1.120000000000000000e+02	1.360000000000000000e+02	1.500000000000000000e+02	1.730000000000000000e+02	2.050000000000000000e+02	2.280000000000000000e+02	2.460000000000000000e+02	2.690000000000000000e+02	3.010000000000000000e+02	3.240000000000000000e+02	3.760000000000000000e+02	4.250000000000000000e+02	4.910000000000000000e+02	5.500000000000000000e+02	6.210000000000000000e+02	6.830000000000000000e+02	7.790000000000000000e+02	8.620000000000000000e+02	9.360000000000000000e+02	1.037000000000000000e+03	1.126000000000000000e+03	1.237000000000000000e+03	1.343000000000000000e+03	1.449000000000000000e+03	1.565000000000000000e+03	1.687000000000000000e+03	1.804000000000000000e+03	1.898000000000000000e+03	1.989000000000000000e+03	2.114000000000000000e+03	2.219000000000000000e+03	2.324000000000000000e+03	2.418000000000000000e+03	2.516000000000000000e+03	2.608000000000000000e+03	2.687000000000000000e+03	2.757000000000000000e+03	2.840000000000000000e+03	2.897000000000000000e+03	2.962000000000000000e+03	3.026000000000000000e+03	3.067000000000000000e+03	3.130000000000000000e+03	3.146000000000000000e+03	3.195000000000000000e+03
2.000000000000000000e+01	2.600000000000000000e+01	3.000000000000000000e+01	3.900000000000000000e+01	5.600000000000000000e+01	7.600000000000000000e+01	8.800000000000000000e+01	1.100000000000000000e+02	1.360000000000000000e+02	1.580000000000000000e+02	1.870000000000000000e+02	2.040000000000000000e+02	2.280000000000000000e+02	2.550000000000000000e+02	2.790000000000000000e+02	3.230000000000000000e+02	3.610000000000000000e+02	4.060000000000000000e+02	4.530000000000000000e+02	4.910000000000000000e+02	5.310000000000000000e+02	6.000000000000000000e+02	6.490000000000000000e+02	7.430000000000000000e+02	7.970000000000000000e+02	8.700000000000000000e+02	9.660000000000000000e+02	1.039000000000000000e+03	1.119000000000000000e+03	1.213000000000000000e+03	1.351000000000000000e+03	1.458000000000000000e+03	1.586000000000000000e+03	1.693000000000000000e+03	1.803000000000000000e+03	1.927000000000000000e+03	2.061000000000000000e+03	2.182000000000000000e+03	2.291000000000000000e+03	2.402000000000000000e+03	2.473000000000000000e+03	2.585000000000000000e+03	2.675000000000000000e+03	2.786000000000000000e+03	2.856000000000000000e+03	2.948000000000000000e+03	2.999000000000000000e+03	3.050000000000000000e+03	3.092000000000000000e+03	3.131000000000000000e+03
2.000000000000000000e+01	2.700000000000000000e+01	4.100000000000000000e+01	6.100000000000000000e+01	7.400000000000000000e+01	9.700000000000000000e+01	1.110000000000000000e+02	1.390000000000000000e+02	1.710000000000000000e+02	2.060000000000000000e+02	2.490000000000000000e+02	2.820000000000000000e+02	3.300000000000000000e+02	3.670000000000000000e+02	4.060000000000000000e+02	4.420000000000000000e+02	5.180000000000000000e+02	5.960000000000000000e+02	6.660000000000000000e+02	7.400000000000000000e+02	8.270000000000000000e+02	9.070000000000000000e+02	9.900000000000000000e+02	1.077000000000000000e+03	1.207000000000000000e+03	1.303000000000000000e+03	1.393000000000000000e+03	1.505000000000000000e+03	1.645000000000000000e+03	1.751000000000000000e+03	1.886000000000000000e+03	2.033000000000000000e+03	2.168000000000000000e+03	2.280000000000000000e+03	2.404000000000000000e+03	2.537000000000000000e+03	2.664000000000000000e+03	2.730000000000000000e+03	2.832000000000000000e+03	2.905000000000000000e+03	2.998000000000000000e+03	3.080000000000000000e+03	3.159000000000000000e+03	3.225000000000000000e+03	3.303000000000000000e+03	3.344000000000000000e+03	3.373000000000000000e+03	3.386000000000000000e+03	3.404000000000000000e+03	3.382000000000000000e+03
2.000000000000000000e+01	4.700000000000000000e+01	6.500000000000000000e+01	8.900000000000000000e+01	1.130000000000000000e+02	1.420000000000000000e+02	1.690000000000000000e+02	1.990000000000000000e+02	2.330000000000000000e+02	2.720000000000000000e+02	3.100000000000000000e+02	3.680000000000000000e+02	4.150000000000000000e+02	4.690000000000000000e+02	5.210000000000000000e+02	5.760000000000000000e+02	6.390000000000000000e+02	7.160000000000000000e+02	8.020000000000000000e+02	8.790000000000000000e+02	9.910000000000000000e+02	1.091000000000000000e+03	1.213000000000000000e+03	1.342000000000000000e+03	1.451000000000000000e+03	1.591000000000000000e+03	1.695000000000000000e+03	1.813000000000000000e+03	1.943000000000000000e+03	2.082000000000000000e+03	2.244000000000000000e+03	2.393000000000000000e+03	2.521000000000000000e+03	2.619000000000000000e+03	2.721000000000000000e+03	2.798000000000000000e+03	2.899000000000000000e+03	2.986000000000000000e+03	3.062000000000000000e+03	3.169000000000000000e+03	3.232000000000000000e+03	3.273000000000000000e+03	3.316000000000000000e+03	3.363000000000000000e+03	3.417000000000000000e+03	3.392000000000000000e+03	3.414000000000000000e+03	3.467000000000000000e+03	3.490000000000000000e+03	3.502000000000000000e+03
2.000000000000000000e+01	3.000000000000000000e+01	3.800000000000000000e+01	6.700000000000000000e+01	8.800000000000000000e+01	1.070000000000000000e+02	1.240000000000000000e+02	1.400000000000000000e+02	1.700000000000000000e+02	2.010000000000000000e+02	2.380000000000000000e+02	2.830000000000000000e+02	3.210000000000000000e+02	3.530000000000000000e+02	3.880000000000000000e+02	4.200000000000000000e+02	4.810000000000000000e+02	5.580000000000000000e+02	6.220000000000000000e+02	6.950000000000000000e+02	7.440000000000000000e+02	8.050000000000000000e+02	8.910000000000000000e+02	1.022000000000000000e+03	1.114000000000000000e+03	1.226000000000000000e+03	1.331000000000000000e+03	1.444000000000000000e+03	1.554000000000000000e+03	1.681000000000000000e+03	1.773000000000000000e+03	1.881000000000000000e+03	1.987000000000000000e+03	2.086000000000000000e+03	2.197000000000000000e+03	2.312000000000000000e+03	2.401000000000000000e+03	2.489000000000000000e+03	2.605000000000000000e+03	2.710000000000000000e+03	2.787000000000000000e+03	2.880000000000000000e+03	2.955000000000000000e+03	3.003000000000000000e+03	3.054000000000000000e+03	3.126000000000000000e+03	3.191000000000000000e+03	3.223000000000000000e+03	3.256000000000000000e+03	3.279000000000000000e+03
2.000000000000000000e+01	2.600000000000000000e+01	3.600000000000000000e+01	5.900000000000000000e+01	8.200000000000000000e+01	1.010000000000000000e+02	1.210000000000000000e+02	1.470000000000000000e+02	1.720000000000000000e+02	2.060000000000000000e+02	2.300000000000000000e+02	2.620000000000000000e+02	3.070000000000000000e+02	3.480000000000000000e+02	3.910000000000000000e+02	4.510000000000000000e+02	5.220000000000000000e+02	5.840000000000000000e+02	6.710000000000000000e+02	7.650000000000000000e+02	8.600000000000000000e+02	9.790000000000000000e+02	1.074000000000000000e+03	1.170000000000000000e+03	1.285000000000000000e+03	1.423000000000000000e+03	1.551000000000000000e+03	1.684000000000000000e+03	1.787000000000000000e+03	1.911000000000000000e+03	2.039000000000000000e+03	2.197000000000000000e+03	2.325000000000000000e+03	2.467000000000000000e+03	2.576000000000000000e+03	2.691000000000000000e+03	2.798000000000000000e+03	2.885000000000000000e+03	2.974000000000000000e+03	3.080000000000000000e+03	3.140000000000000000e+03	3.227000000000000000e+03	3.281000000000000000e+03	3.356000000000000000e+03	3.397000000000000000e+03	3.437000000000000000e+03	3.489000000000000000e+03	3.523000000000000000e+03	3.547000000000000000e+03	3.554000000000000000e+03
2.000000000000000000e+01	3.300000000000000000e+01	5.100000000000000000e+01	6.900000000000000000e+01	9.400000000000000000e+01	1.080000000000000000e+02	1.300000000000000000e+02	1.450000000000000000e+02	1.830000000000000000e+02	2.070000000000000000e+02	2.350000000000000000e+02	2.710000000000000000e+02	3.090000000000000000e+02	3.560000000000000000e+02	4.260000000000000000e+02	4.780000000000000000e+02	5.380000000000000000e+02	5.960000000000000000e+02	6.560000000000000000e+02	7.420000000000000000e+02	8.120000000000000000e+02	9.180000000000000000e+02	1.006000000000000000e+03	1.123000000000000000e+03	1.231000000000000000e+03	1.324000000000000000e+03	1.441000000000000000e+03	1.552000000000000000e+03	1.668000000000000000e+03	1.798000000000000000e+03	1.930000000000000000e+03	2.077000000000000000e+03	2.198000000000000000e+03	2.307000000000000000e+03	2.432000000000000000e+03	2.531000000000000000e+03	2.665000000000000000e+03	2.788000000000000000e+03	2.878000000000000000e+03	2.962000000000000000e+03	3.048000000000000000e+03	3.079000000000000000e+03	3.177000000000000000e+03	3.211000000000000000e+03	3.237000000000000000e+03	3.293000000000000000e+03	3.311000000000000000e+03	3.317000000000000000e+03	3.347000000000000000e+03	3.363000000000000000e+03
2.000000000000000000e+01	3.000000000000000000e+01	4.200000000000000000e+01	5.600000000000000000e+01	7.300000000000000000e+01	8.800000000000000000e+01	1.110000000000000000e+02	1.360000000000000000e+02	1.590000000000000000e+02	1.840000000000000000e+02	2.120000000000000000e+02	2.450000000000000000e+02	2.810000000000000000e+02	3.140000000000000000e+02	3.590000000000000000e+02	4.100000000000000000e+02	4.550000000000000000e+02	5.320000000000000000e+02	6.050000000000000000e+02	6.570000000000000000e+02	7.270000000000000000e+02	8.110000000000000000e+02	8.770000000000000000e+02	9.720000000000000000e+02	1.104000000000000000e+03	1.237000000000000000e+03	1.343000000000000000e+03	1.463000000000000000e+03	1.583000000000000000e+03	1.696000000000000000e+03	1.824000000000000000e+03	1.953000000000000000e+03	2.069000000000000000e+03	2.195000000000000000e+03	2.287000000000000000e+03	2.418000000000000000e+03	2.552000000000000000e+03	2.673000000000000000e+03	2.750000000000000000e+03	2.855000000000000000e+03	2.992000000000000000e+03	3.071000000000000000e+03	3.136000000000000000e+03	3.222000000000000000e+03	3.291000000000000000e+03	3.332000000000000000e+03	3.365000000000000000e+03	3.407000000000000000e+03	3.415000000000000000e+03	3.416000000000000000e+03
2.000000000000000000e+01	3.500000000000000000e+01	4.400000000000000000e+01	6.100000000000000000e+01	8.300000000000000000e+01	1.030000000000000000e+02	1.260000000000000000e+02	1.460000000000000000e+02	1.760000000000000000e+02	2.160000000000000000e+02	2.400000000000000000e+02	2.950000000000000000e+02	3.320000000000000000e+02	3.700000000000000000e+02	4.160000000000000000e+02	4.630000000000000000e+02	5.310000000000000000e+02	5.870000000000000000e+02	6.550000000000000000e+02	7.110000000000000000e+02	8.020000000000000000e+02	8.820000000000000000e+02	9.960000000000000000e+02	1.105000000000000000e+03	1.216000000000000000e+03	1.333000000000000000e+03	1.447000000000000000e+03	1.575000000000000000e+03	1.677000000000000000e+03	1.827000000000000000e+03	1.968000000000000000e+03	2.116000000000000000e+03	2.260000000000000000e+03	2.382000000000000000e+03	2.481000000000000000e+03	2.633000000000000000e+03	2.770000000000000000e+03	2.906000000000000000e+03	3.021000000000000000e+03	3.110000000000000000e+03	3.188000000000000000e+03	3.241000000000000000e+03	3.314000000000000000e+03	3.355000000000000000e+03	3.409000000000000000e+03	3.454000000000000000e+03	3.497000000000000000e+03	3.515000000000000000e+03	3.544000000000000000e+03	3.546000000000000000e+03
2.000000000000000000e+01	3.600000000000000000e+01	6.200000000000000000e+01	7.800000000000000000e+01	9.000000000000000000e+01	1.000000000000000000e+02	1.220000000000000000e+02	1.510000000000000000e+02	1.790000000000000000e+02	2.120000000000000000e+02	2.440000000000000000e+02	2.840000000000000000e+02	3.270000000000000000e+02	3.620000000000000000e+02	3.910000000000000000e+02	4.410000000000000000e+02	4.980000000000000000e+02	5.800000000000000000e+02	6.360000000000000000e+02	6.860000000000000000e+02	7.530000000000000000e+02	8.230000000000000000e+02	9.030000000000000000e+02	9.740000000000000000e+02	1.059000000000000000e+03	1.141000000000000000e+03	1.254000000000000000e+03	1.346000000000000000e+03	1.448000000000000000e+03	1.610000000000000000e+03	1.746000000000000000e+03	1.863000000000000000e+03	2.011000000000000000e+03	2.124000000000000000e+03	2.280000000000000000e+03	2.399000000000000000e+03	2.475000000000000000e+03	2.585000000000000000e+03	2.669000000000000000e+03	2.758000000000000000e+03	2.831000000000000000e+03	2.899000000000000000e+03	2.974000000000000000e+03	3.037000000000000000e+03	3.102000000000000000e+03	3.174000000000000000e+03	3.229000000000000000e+03	3.285000000000000000e+03	3.301000000000000000e+03	3.316000000000000000e+03
2.000000000000000000e+01	3.000000000000000000e+01	4.300000000000000000e+01	6.300000000000000000e+01	8.300000000000000000e+01	9.300000000000000000e+01	1.150000000000000000e+02	1.260000000000000000e+02	1.520000000000000000e+02	1.690000000000000000e+02	1.990000000000000000e+02	2.140000000000000000e+02	2.320000000000000000e+02	2.660000000000000000e+02	3.080000000000000000e+02	3.500000000000000000e+02	3.730000000000000000e+02	4.240000000000000000e+02	4.620000000000000000e+02	5.200000000000000000e+02	5.900000000000000000e+02	6.600000000000000000e+02	7.400000000000000000e+02	8.010000000000000000e+02	8.930000000000000000e+02	9.910000000000000000e+02	1.067000000000000000e+03	1.162000000000000000e+03	1.285000000000000000e+03	1.415000000000000000e+03	1.530000000000000000e+03	1.656000000000000000e+03	1.754000000000000000e+03	1.880000000000000000e+03	2.036000000000000000e+03	2.181000000000000000e+03	2.296000000000000000e+03	2.448000000000000000e+03	2.557000000000000000e+03	2.684000000000000000e+03	2.810000000000000000e+03	2.889000000000000000e+03	2.996000000000000000e+03	3.091000000000000000e+03	3.170000000000000000e+03	3.237000000000000000e+03	3.319000000000000000e+03	3.344000000000000000e+03	3.383000000000000000e+03	3.435000000000000000e+03
2.000000000000000000e+01	3.400000000000000000e+01	5.400000000000000000e+01	7.300000000000000000e+01	8.200000000000000000e+01	1.010000000000000000e+02	1.260000000000000000e+02	1.330000000000000000e+02	1.510000000000000000e+02	1.710000000000000000e+02	1.950000000000000000e+02	2.170000000000000000e+02	2.410000000000000000e+02	2.750000000000000000e+02	3.000000000000000000e+02	3.280000000000000000e+02	3.590000000000000000e+02	4.020000000000000000e+02	4.440000000000000000e+02	4.940000000000000000e+02	5.490000000000000000e+02	6.080000000000000000e+02	6.840000000000000000e+02	7.670000000000000000e+02	8.590000000000000000e+02	9.620000000000000000e+02	1.073000000000000000e+03	1.167000000000000000e+03	1.250000000000000000e+03	1.366000000000000000e+03	1.470000000000000000e+03	1.552000000000000000e+03	1.695000000000000000e+03	1.822000000000000000e+03	1.957000000000000000e+03	2.094000000000000000e+03	2.201000000000000000e+03	2.329000000000000000e+03	2.445000000000000000e+03	2.576000000000000000e+03	2.696000000000000000e+03	2.788000000000000000e+03	2.885000000000000000e+03	2.972000000000000000e+03	3.066000000000000000e+03	3.126000000000000000e+03	3.213000000000000000e+03	3.267000000000000000e+03	3.339000000000000000e+03	3.391000000000000000e+03
2.000000000000000000e+01	2.300000000000000000e+01	2.900000000000000000e+01	3.700000000000000000e+01	5.100000000000000000e+01	6.200000000000000000e+01	7.700000000000000000e+01	9.800000000000000000e+01	1.130000000000000000e+02	1.270000000000000000e+02	1.500000000000000000e+02	1.750000000000000000e+02	1.940000000000000000e+02	2.140000000000000000e+02	2.440000000000000000e+02	2.640000000000000000e+02	3.030000000000000000e+02	3.330000000000000000e+02	3.700000000000000000e+02	4.110000000000000000e+02	4.560000000000000000e+02	5.080000000000000000e+02	5.590000000000000000e+02	6.230000000000000000e+02	6.790000000000000000e+02	7.440000000000000000e+02	8.220000000000000000e+02	8.990000000000000000e+02	9.660000000000000000e+02	1.044000000000000000e+03	1.126000000000000000e+03	1.231000000000000000e+03	1.319000000000000000e+03	1.426000000000000000e+03	1.533000000000000000e+03	1.630000000000000000e+03	1.728000000000000000e+03	1.841000000000000000e+03	1.947000000000000000e+03	2.088000000000000000e+03	2.192000000000000000e+03	2.284000000000000000e+03	2.359000000000000000e+03	2.437000000000000000e+03	2.532000000000000000e+03	2.616000000000000000e+03	2.695000000000000000e+03	2.760000000000000000e+03	2.860000000000000000e+03	2.906000000000000000e+03
2.000000000000000000e+01	3.300000000000000000e+01	5.000000000000000000e+01	7.200000000000000000e+01	1.110000000000000000e+02	1.320000000000000000e+02	1.810000000000000000e+02	2.080000000000000000e+02	2.390000000000000000e+02	2.600000000000000000e+02	2.840000000000000000e+02	3.220000000000000000e+02	3.560000000000000000e+02	4.110000000000000000e+02	4.720000000000000000e+02	5.200000000000000000e+02	5.770000000000000000e+02	6.250000000000000000e+02	6.920000000000000000e+02	7.710000000000000000e+02	8.460000000000000000e+02	9.200000000000000000e+02	9.840000000000000000e+02	1.054000000000000000e+03	1.152000000000000000e+03	1.216000000000000000e+03	1.303000000000000000e+03	1.382000000000000000e+03	1.517000000000000000e+03	1.595000000000000000e+03	1.726000000000000000e+03	1.847000000000000000e+03	1.985000000000000000e+03	2.092000000000000000e+03	2.206000000000000000e+03	2.342000000000000000e+03	2.445000000000000000e+03	2.533000000000000000e+03	2.630000000000000000e+03	2.669000000000000000e+03	2.774000000000000000e+03	2.861000000000000000e+03	2.935000000000000000e+03	3.004000000000000000e+03	3.091000000000000000e+03	3.146000000000000000e+03	3.239000000000000000e+03	3.272000000000000000e+03	3.282000000000000000e+03	3.319000000000000000e+03
2.000000000000000000e+01	3.200000000000000000e+01	4.400000000000000000e+01	6.300000000000000000e+01	7.700000000000000000e+01	1.020000000000000000e+02	1.160000000000000000e+02	1.380000000000000000e+02	1.660000000000000000e+02	1.990000000000000000e+02	2.250000000000000000e+02	2.720000000000000000e+02	3.160000000000000000e+02	3.620000000000000000e+02	4.120000000000000000e+02	4.500000000000000000e+02	5.280000000000000000e+02	6.140000000000000000e+02	6.620000000000000000e+02	7.370000000000000000e+02	8.150000000000000000e+02	8.960000000000000000e+02	9.970000000000000000e+02	1.086000000000000000e+03	1.180000000000000000e+03	1.283000000000000000e+03	1.397000000000000000e+03	1.520000000000000000e+03	1.653000000000000000e+03	1.790000000000000000e+03	1.933000000000000000e+03	2.057000000000000000e+03	2.209000000000000000e+03	2.310000000000000000e+03	2.433000000000000000e+03	2.564000000000000000e+03	2.621000000000000000e+03	2.713000000000000000e+03	2.841000000000000000e+03	2.946000000000000000e+03	3.065000000000000000e+03	3.166000000000000000e+03	3.200000000000000000e+03	3.245000000000000000e+03	3.304000000000000000e+03	3.372000000000000000e+03	3.425000000000000000e+03	3.464000000000000000e+03	3.494000000000000000e+03	3.541000000000000000e+03
2.000000000000000000e+01	3.000000000000000000e+01	4.400000000000000000e+01	5.800000000000000000e+01	7.600000000000000000e+01	1.130000000000000000e+02	1.390000000000000000e+02	1.720000000000000000e+02	2.120000000000000000e+02	2.500000000000000000e+02	2.860000000000000000e+02	3.310000000000000000e+02	3.680000000000000000e+02	4.030000000000000000e+02	4.390000000000000000e+02	4.980000000000000000e+02	5.600000000000000000e+02	6.310000000000000000e+02	7.040000000000000000e+02	7.720000000000000000e+02	8.160000000000000000e+02	8.980000000000000000e+02	9.680000000000000000e+02	1.071000000000000000e+03	1.174000000000000000e+03	1.308000000000000000e+03	1.404000000000000000e+03	1.500000000000000000e+03	1.625000000000000000e+03	1.761000000000000000e+03	1.891000000000000000e+03	2.012000000000000000e+03	2.125000000000000000e+03	2.253000000000000000e+03	2.359000000000000000e+03	2.475000000000000000e+03	2.572000000000000000e+03	2.688000000000000000e+03	2.761000000000000000e+03	2.857000000000000000e+03	2.941000000000000000e+03	3.000000000000000000e+03	3.077000000000000000e+03	3.124000000000000000e+03	3.182000000000000000e+03	3.225000000000000000e+03	3.235000000000000000e+03	3.258000000000000000e+03	3.260000000000000000e+03	3.260000000000000000e+03
2.000000000000000000e+01	3.700000000000000000e+01	5.100000000000000000e+01	6.600000000000000000e+01	8.600000000000000000e+01	1.070000000000000000e+02	1.310000000000000000e+02	1.580000000000000000e+02	1.720000000000000000e+02	2.020000000000000000e+02	2.300000000000000000e+02	2.600000000000000000e+02	2.970000000000000000e+02	3.250000000000000000e+02	3.620000000000000000e+02	3.990000000000000000e+02	4.430000000000000000e+02	4.930000000000000000e+02	5.400000000000000000e+02	5.950000000000000000e+02	6.620000000000000000e+02	7.160000000000000000e+02	7.790000000000000000e+02	8.510000000000000000e+02	9.490000000000000000e+02	1.005000000000000000e+03	1.090000000000000000e+03	1.199000000000000000e+03	1.308000000000000000e+03	1.433000000000000000e+03	1.567000000000000000e+03	1.698000000000000000e+03	1.816000000000000000e+03	1.955000000000000000e+03	2.082000000000000000e+03	2.226000000000000000e+03	2.385000000000000000e+03	2.507000000000000000e+03	2.619000000000000000e+03	2.718000000000000000e+03	2.814000000000000000e+03	2.901000000000000000e+03	3.008000000000000000e+03	3.120000000000000000e+03	3.203000000000000000e+03	3.259000000000000000e+03	3.321000000000000000e+03	3.379000000000000000e+03	3.436000000000000000e+03	3.497000000000000000e+03
2.000000000000000000e+01	3.400000000000000000e+01	4.600000000000000000e+01	6.300000000000000000e+01	8.600000000000000000e+01	1.070000000000000000e+02	1.170000000000000000e+02	1.410000000000000000e+02	1.620000000000000000e+02	1.820000000000000000e+02	2.090000000000000000e+02	2.220000000000000000e+02	2.630000000000000000e+02	3.080000000000000000e+02	3.600000000000000000e+02	3.870000000000000000e+02	4.400000000000000000e+02	4.800000000000000000e+02	5.320000000000000000e+02	5.870000000000000000e+02	6.570000000000000000e+02	7.290000000000000000e+02	8.230000000000000000e+02	9.350000000000000000e+02	1.014000000000000000e+03	1.098000000000000000e+03	1.219000000000000000e+03	1.326000000000000000e+03	1.425000000000000000e+03	1.521000000000000000e+03	1.611000000000000000e+03	1.741000000000000000e+03	1.880000000000000000e+03	1.995000000000000000e+03	2.133000000000000000e+03	2.258000000000000000e+03	2.352000000000000000e+03	2.482000000000000000e+03	2.592000000000000000e+03	2.697000000000000000e+03	2.761000000000000000e+03	2.871000000000000000e+03	2.924000000000000000e+03	3.019000000000000000e+03	3.110000000000000000e+03	3.186000000000000000e+03	3.260000000000000000e+03	3.287000000000000000e+03	3.339000000000000000e+03	3.369000000000000000e+03
2.000000000000000000e+01	3.700000000000000000e+01	4.000000000000000000e+01	5.100000000000000000e+01	5.900000000000000000e+01	7.600000000000000000e+01	9.600000000000000000e+01	1.160000000000000000e+02	1.400000000000000000e+02	1.610000000000000000e+02	1.880000000000000000e+02	2.140000000000000000e+02	2.510000000000000000e+02	2.860000000000000000e+02	3.250000000000000000e+02	3.580000000000000000e+02	4.090000000000000000e+02	4.470000000000000000e+02	4.900000000000000000e+02	5.440000000000000000e+02	6.000000000000000000e+02	6.610000000000000000e+02	7.350000000000000000e+02	8.020000000000000000e+02	8.930000000000000000e+02	9.860000000000000000e+02	1.097000000000000000e+03	1.208000000000000000e+03	1.327000000000000000e+03	1.436000000000000000e+03	1.516000000000000000e+03	1.593000000000000000e+03	1.721000000000000000e+03	1.807000000000000000e+03	1.896000000000000000e+03	1.998000000000000000e+03	2.107000000000000000e+03	2.260000000000000000e+03	2.359000000000000000e+03	2.470000000000000000e+03	2.562000000000000000e+03	2.598000000000000000e+03	2.653000000000000000e+03	2.703000000000000000e+03	2.763000000000000000e+03	2.823000000000000000e+03	2.886000000000000000e+03	2.920000000000000000e+03	2.979000000000000000e+03	3.036000000000000000e+03
2.000000000000000000e+01	3.700000000000000000e+01	5.200000000000000000e+01	6.600000000000000000e+01	8.200000000000000000e+01	9.700000000000000000e+01	1.210000000000000000e+02	1.390000000000000000e+02	1.740000000000000000e+02	2.020000000000000000e+02	2.180000000000000000e+02	2.590000000000000000e+02	2.920000000000000000e+02	3.210000000000000000e+02	3.610000000000000000e+02	4.170000000000000000e+02	4.810000000000000000e+02	5.530000000000000000e+02	6.010000000000000000e+02	6.780000000000000000e+02	7.500000000000000000e+02	8.400000000000000000e+02	9.090000000000000000e+02	9.940000000000000000e+02	1.080000000000000000e+03	1.181000000000000000e+03	1.253000000000000000e+03	1.358000000000000000e+03	1.465000000000000000e+03	1.563000000000000000e+03	1.659000000000000000e+03	1.781000000000000000e+03	1.929000000000000000e+03	2.051000000000000000e+03	2.144000000000000000e+03	2.250000000000000000e+03	2.357000000000000000e+03	2.483000000000000000e+03	2.598000000000000000e+03	2.698000000000000000e+03	2.836000000000000000e+03	2.916000000000000000e+03	2.981000000000000000e+03	3.068000000000000000e+03	3.154000000000000000e+03	3.180000000000000000e+03	3.237000000000000000e+03	3.286000000000000000e+03	3.326000000000000000e+03	3.346000000000000000e+03
2.000000000000000000e+01	3.600000000000000000e+01	5.400000000000000000e+01	6.900000000000000000e+01	9.300000000000000000e+01	1.110000000000000000e+02	1.300000000000000000e+02	1.480000000000000000e+02	1.800000000000000000e+02	2.070000000000000000e+02	2.400000000000000000e+02	2.700000000000000000e+02	2.990000000000000000e+02	3.430000000000000000e+02	3.650000000000000000e+02	4.180000000000000000e+02	4.760000000000000000e+02	5.280000000000000000e+02	5.860000000000000000e+02	6.430000000000000000e+02	7.240000000000000000e+02	8.100000000000000000e+02	8.810000000000000000e+02	9.410000000000000000e+02	1.025000000000000000e+03	1.117000000000000000e+03	1.202000000000000000e+03	1.293000000000000000e+03	1.395000000000000000e+03	1.495000000000000000e+03	1.611000000000000000e+03	1.733000000000000000e+03	1.838000000000000000e+03	1.951000000000000000e+03	2.069000000000000000e+03	2.163000000000000000e+03	2.291000000000000000e+03	2.392000000000000000e+03	2.523000000000000000e+03	2.592000000000000000e+03	2.677000000000000000e+03	2.766000000000000000e+03	2.842000000000000000e+03	2.903000000000000000e+03	2.976000000000000000e+03	3.048000000000000000e+03	3.082000000000000000e+03	3.149000000000000000e+03	3.185000000000000000e+03	3.263000000000000000e+03
2.000000000000000000e+01	4.300000000000000000e+01	6.000000000000000000e+01	8.200000000000000000e+01	1.090000000000000000e+02	1.220000000000000000e+02	1.460000000000000000e+02	1.730000000000000000e+02	2.070000000000000000e+02	2.490000000000000000e+02	2.850000000000000000e+02	3.380000000000000000e+02	3.850000000000000000e+02	4.310000000000000000e+02	4.850000000000000000e+02	5.540000000000000000e+02	6.180000000000000000e+02	7.040000000000000000e+02	7.800000000000000000e+02	8.580000000000000000e+02	9.400000000000000000e+02	1.047000000000000000e+03	1.144000000000000000e+03	1.258000000000000000e+03	1.338000000000000000e+03	1.491000000000000000e+03	1.621000000000000000e+03	1.750000000000000000e+03	1.892000000000000000e+03	2.017000000000000000e+03	2.172000000000000000e+03	2.280000000000000000e+03	2.387000000000000000e+03	2.515000000000000000e+03	2.640000000000000000e+03	2.758000000000000000e+03	2.885000000000000000e+03	2.968000000000000000e+03	3.050000000000000000e+03	3.124000000000000000e+03	3.204000000000000000e+03	3.260000000000000000e+03	3.294000000000000000e+03	3.333000000000000000e+03	3.377000000000000000e+03	3.404000000000000000e+03	3.454000000000000000e+03	3.466000000000000000e+03	3.494000000000000000e+03	3.502000000000000000e+03
2.000000000000000000e+01	2.900000000000000000e+01	3.800000000000000000e+01	5.000000000000000000e+01	6.200000000000000000e+01	8.300000000000000000e+01	9.900000000000000000e+01	1.150000000000000000e+02	1.250000000000000000e+02	1.500000000000000000e+02	1.700000000000000000e+02	1.920000000000000000e+02	2.230000000000000000e+02	2.510000000000000000e+02	2.810000000000000000e+02	3.220000000000000000e+02	3.580000000000000000e+02	4.070000000000000000e+02	4.590000000000000000e+02	5.070000000000000000e+02	5.610000000000000000e+02	6.130000000000000000e+02	6.850000000000000000e+02	7.390000000000000000e+02	8.160000000000000000e+02	8.970000000000000000e+02	9.700000000000000000e+02	1.066000000000000000e+03	1.158000000000000000e+03	1.281000000000000000e+03	1.428000000000000000e+03	1.571000000000000000e+03	1.668000000000000000e+03	1.787000000000000000e+03	1.908000000000000000e+03	2.033000000000000000e+03	2.144000000000000000e+03	2.283000000000000000e+03	2.377000000000000000e+03	2.496000000000000000e+03	2.579000000000000000e+03	2.689000000000000000e+03	2.793000000000000000e+03	2.842000000000000000e+03	2.877000000000000000e+03	2.951000000000000000e+03	3.034000000000000000e+03	3.095000000000000000e+03	3.169000000000000000e+03	3.219000000000000000e+03
2.000000000000000000e+01	2.500000000000000000e+01	4.200000000000000000e+01	5.900000000000000000e+01	8.500000000000000000e+01	1.080000000000000000e+02	1.300000000000000000e+02	1.550000000000000000e+02	1.780000000000000000e+02	1.990000000000000000e+02	2.240000000000000000e+02	2.570000000000000000e+02	2.800000000000000000e+02	3.140000000000000000e+02	3.530000000000000000e+02	3.910000000000000000e+02	4.240000000000000000e+02	4.710000000000000000e+02	5.170000000000000000e+02	5.740000000000000000e+02	6.250000000000000000e+02	6.820000000000000000e+02	7.440000000000000000e+02	8.100000000000000000e+02	8.840000000000000000e+02	9.630000000000000000e+02	1.032000000000000000e+03	1.109000000000000000e+03	1.199000000000000000e+03	1.308000000000000000e+03	1.406000000000000000e+03	1.496000000000000000e+03	1.612000000000000000e+03	1.726000000000000000e+03	1.825000000000000000e+03	1.901000000000000000e+03	2.007000000000000000e+03	2.095000000000000000e+03	2.209000000000000000e+03	2.296000000000000000e+03	2.401000000000000000e+03	2.458000000000000000e+03	2.543000000000000000e+03	2.629000000000000000e+03	2.686000000000000000e+03	2.732000000000000000e+03	2.796000000000000000e+03	2.844000000000000000e+03	2.909000000000000000e+03	2.962000000000000000e+03
2.000000000000000000e+01	2.400000000000000000e+01	3.800000000000000000e+01	6.400000000000000000e+01	7.600000000000000000e+01	9.700000000000000000e+01	1.220000000000000000e+02	1.450000000000000000e+02	1.670000000000000000e+02	1.970000000000000000e+02	2.470000000000000000e+02	2.840000000000000000e+02	3.160000000000000000e+02	3.770000000000000000e+02	4.160000000000000000e+02	4.650000000000000000e+02	5.280000000000000000e+02	5.840000000000000000e+02	6.650000000000000000e+02	7.590000000000000000e+02	8.340000000000000000e+02	9.220000000000000000e+02	1.002000000000000000e+03	1.090000000000000000e+03	1.176000000000000000e+03	1.285000000000000000e+03	1.379000000000000000e+03	1.495000000000000000e+03	1.624000000000000000e+03	1.748000000000000000e+03	1.864000000000000000e+03	1.977000000000000000e+03	2.092000000000000000e+03	2.182000000000000000e+03	2.281000000000000000e+03	2.405000000000000000e+03	2.518000000000000000e+03	2.645000000000000000e+03	2.734000000000000000e+03	2.824000000000000000e+03	2.880000000000000000e+03	3.000000000000000000e+03	3.106000000000000000e+03	3.203000000000000000e+03	3.220000000000000000e+03	3.283000000000000000e+03	3.306000000000000000e+03	3.367000000000000000e+03	3.366000000000000000e+03	3.368000000000000000e+03
2.000000000000000000e+01	3.500000000000000000e+01	4.800000000000000000e+01	5.700000000000000000e+01	7.500000000000000000e+01	8.900000000000000000e+01	1.170000000000000000e+02	1.310000000000000000e+02	1.530000000000000000e+02	1.770000000000000000e+02	2.040000000000000000e+02	2.350000000000000000e+02	2.920000000000000000e+02	3.270000000000000000e+02	3.740000000000000000e+02	4.400000000000000000e+02	5.010000000000000000e+02	5.850000000000000000e+02	6.680000000000000000e+02	7.550000000000000000e+02	8.360000000000000000e+02	9.310000000000000000e+02	1.009000000000000000e+03	1.084000000000000000e+03	1.181000000000000000e+03	1.299000000000000000e+03	1.381000000000000000e+03	1.498000000000000000e+03	1.619000000000000000e+03	1.723000000000000000e+03	1.856000000000000000e+03	1.933000000000000000e+03	2.023000000000000000e+03	2.135000000000000000e+03	2.243000000000000000e+03	2.352000000000000000e+03	2.470000000000000000e+03	2.560000000000000000e+03	2.661000000000000000e+03	2.795000000000000000e+03	2.885000000000000000e+03	2.978000000000000000e+03	3.075000000000000000e+03	3.137000000000000000e+03	3.175000000000000000e+03	3.235000000000000000e+03	3.268000000000000000e+03	3.293000000000000000e+03	3.332000000000000000e+03	3.347000000000000000e+03
2.000000000000000000e+01	3.300000000000000000e+01	4.500000000000000000e+01	6.200000000000000000e+01	9.100000000000000000e+01	1.200000000000000000e+02	1.490000000000000000e+02	1.750000000000000000e+02	1.930000000000000000e+02	2.260000000000000000e+02	2.640000000000000000e+02	3.010000000000000000e+02	3.440000000000000000e+02	3.990000000000000000e+02	4.460000000000000000e+02	4.980000000000000000e+02	5.590000000000000000e+02	6.300000000000000000e+02	7.010000000000000000e+02	7.690000000000000000e+02	8.550000000000000000e+02	9.320000000000000000e+02	1.024000000000000000e+03	1.096000000000000000e+03	1.197000000000000000e+03	1.305000000000000000e+03	1.398000000000000000e+03	1.485000000000000000e+03	1.568000000000000000e+03	1.698000000000000000e+03	1.807000000000000000e+03	1.928000000000000000e+03	2.065000000000000000e+03	2.181000000000000000e+03	2.310000000000000000e+03	2.415000000000000000e+03	2.512000000000000000e+03	2.584000000000000000e+03	2.663000000000000000e+03	2.766000000000000000e+03	2.854000000000000000e+03	2.925000000000000000e+03	2.966000000000000000e+03	3.001000000000000000e+03	3.043000000000000000e+03	3.060000000000000000e+03	3.104000000000000000e+03	3.111000000000000000e+03	3.142000000000000000e+03	3.142000000000000000e+03
2.000000000000000000e+01	3.200000000000000000e+01	4.900000000000000000e+01	6.500000000000000000e+01	7.600000000000000000e+01	1.000000000000000000e+02	1.310000000000000000e+02	1.640000000000000000e+02	1.970000000000000000e+02	2.360000000000000000e+02	2.660000000000000000e+02	3.080000000000000000e+02	3.400000000000000000e+02	3.730000000000000000e+02	4.110000000000000000e+02	4.380000000000000000e+02	5.010000000000000000e+02	5.560000000000000000e+02	6.160000000000000000e+02	6.780000000000000000e+02	7.450000000000000000e+02	8.250000000000000000e+02	8.950000000000000000e+02	9.700000000000000000e+02	1.035000000000000000e+03	1.114000000000000000e+03	1.211000000000000000e+03	1.320000000000000000e+03	1.429000000000000000e+03	1.511000000000000000e+03	1.626000000000000000e+03	1.743000000000000000e+03	1.860000000000000000e+03	1.942000000000000000e+03	2.057000000000000000e+03	2.198000000000000000e+03	2.326000000000000000e+03	2.401000000000000000e+03	2.530000000000000000e+03	2.668000000000000000e+03	2.766000000000000000e+03	2.882000000000000000e+03	2.971000000000000000e+03	3.051000000000000000e+03	3.122000000000000000e+03	3.215000000000000000e+03	3.242000000000000000e+03	3.309000000000000000e+03	3.349000000000000000e+03	3.383000000000000000e+03
2.000000000000000000e+01	2.900000000000000000e+01	5.000000000000000000e+01	6.300000000000000000e+01	8.300000000000000000e+01	9.400000000000000000e+01	1.210000000000000000e+02	1.530000000000000000e+02	1.790000000000000000e+02	2.070000000000000000e+02	2.400000000000000000e+02	2.570000000000000000e+02	2.760000000000000000e+02	3.130000000000000000e+02	3.510000000000000000e+02	4.110000000000000000e+02	4.610000000000000000e+02	5.260000000000000000e+02	5.970000000000000000e+02	6.690000000000000000e+02	7.480000000000000000e+02	8.470000000000000000e+02	9.280000000000000000e+02	1.018000000000000000e+03	1.141000000000000000e+03	1.243000000000000000e+03	1.371000000000000000e+03	1.501000000000000000e+03	1.614000000000000000e+03	1.731000000000000000e+03	1.889000000000000000e+03	2.018000000000000000e+03	2.166000000000000000e+03	2.306000000000000000e+03	2.416000000000000000e+03	2.543000000000000000e+03	2.661000000000000000e+03	2.769000000000000000e+03	2.879000000000000000e+03	2.982000000000000000e+03	3.054000000000000000e+03	3.108000000000000000e+03	3.179000000000000000e+03	3.234000000000000000e+03	3.261000000000000000e+03	3.307000000000000000e+03	3.341000000000000000e+03	3.356000000000000000e+03	3.368000000000000000e+03	3.359000000000000000e+03
2.000000000000000000e+01	3.000000000000000000e+01	4.600000000000000000e+01	7.100000000000000000e+01	8.700000000000000000e+01	1.040000000000000000e+02	1.320000000000000000e+02	1.540000000000000000e+02	1.900000000000000000e+02	2.190000000000000000e+02	2.570000000000000000e+02	2.850000000000000000e+02	3.310000000000000000e+02	3.790000000000000000e+02	4.340000000000000000e+02	4.970000000000000000e+02	5.560000000000000000e+02	6.140000000000000000e+02	6.870000000000000000e+02	7.520000000000000000e+02	8.550000000000000000e+02	9.590000000000000000e+02	1.038000000000000000e+03	1.126000000000000000e+03	1.219000000000000000e+03	1.321000000000000000e+03	1.415000000000000000e+03	1.530000000000000000e+03	1.647000000000000000e+03	1.774000000000000000e+03	1.897000000000000000e+03	2.029000000000000000e+03	2.136000000000000000e+03	2.252000000000000000e+03	2.335000000000000000e+03	2.450000000000000000e+03	2.562000000000000000e+03	2.644000000000000000e+03	2.754000000000000000e+03	2.839000000000000000e+03	2.937000000000000000e+03	3.032000000000000000e+03	3.112000000000000000e+03	3.200000000000000000e+03	3.271000000000000000e+03	3.338000000000000000e+03	3.373000000000000000e+03	3.432000000000000000e+03	3.446000000000000000e+03	3.481000000000000000e+03
2.000000000000000000e+01	2.900000000000000000e+01	4.300000000000000000e+01	6.600000000000000000e+01	8.100000000000000000e+01	1.050000000000000000e+02	1.210000000000000000e+02	1.630000000000000000e+02	1.850000000000000000e+02	2.200000000000000000e+02	2.710000000000000000e+02	3.160000000000000000e+02	3.550000000000000000e+02	4.060000000000000000e+02	4.600000000000000000e+02	5.080000000000000000e+02	5.650000000000000000e+02	6.350000000000000000e+02	7.000000000000000000e+02	7.710000000000000000e+02	8.540000000000000000e+02	9.280000000000000000e+02	9.950000000000000000e+02	1.074000000000000000e+03	1.176000000000000000e+03	1.267000000000000000e+03	1.399000000000000000e+03	1.502000000000000000e+03	1.598000000000000000e+03	1.727000000000000000e+03	1.865000000000000000e+03	1.977000000000000000e+03	2.107000000000000000e+03	2.213000000000000000e+03	2.310000000000000000e+03	2.407000000000000000e+03	2.496000000000000000e+03	2.600000000000000000e+03	2.683000000000000000e+03	2.751000000000000000e+03	2.813000000000000000e+03	2.886000000000000000e+03	2.942000000000000000e+03	3.011000000000000000e+03	3.045000000000000000e+03	3.090000000000000000e+03	3.134000000000000000e+03	3.170000000000000000e+03	3.194000000000000000e+03	3.218000000000000000e+03
2.000000000000000000e+01	3.400000000000000000e+01	5.400000000000000000e+01	6.500000000000000000e+01	8.900000000000000000e+01	1.100000000000000000e+02	1.370000000000000000e+02	1.520000000000000000e+02	1.810000000000000000e+02	2.140000000000000000e+02	2.580000000000000000e+02	2.910000000000000000e+02	3.260000000000000000e+02	3.590000000000000000e+02	4.020000000000000000e+02	4.620000000000000000e+02	5.030000000000000000e+02	5.570000000000000000e+02	6.200000000000000000e+02	6.660000000000000000e+02	7.370000000000000000e+02	8.000000000000000000e+02	8.760000000000000000e+02	9.390000000000000000e+02	1.020000000000000000e+03	1.124000000000000000e+03	1.228000000000000000e+03	1.333000000000000000e+03	1.436000000000000000e+03	1.553000000000000000e+03	1.677000000000000000e+03	1.804000000000000000e+03	1.918000000000000000e+03	2.029000000000000000e+03	2.124000000000000000e+03	2.239000000000000000e+03	2.329000000000000000e+03	2.448000000000000000e+03	2.553000000000000000e+03	2.662000000000000000e+03	2.729000000000000000e+03	2.798000000000000000e+03	2.893000000000000000e+03	3.041000000000000000e+03	3.112000000000000000e+03	3.136000000000000000e+03	3.176000000000000000e+03	3.210000000000000000e+03	3.215000000000000000e+03	3.230000000000000000e+03
[truncated: 350 more columns]
