# Supplementary material for: Omicron vs. the rest: Assessing the competitive dynamics and coinfection scenarios of COVID-19 strains on a social network
Source: PLoS One. 2024 Jan 25;19(1):e0287623. doi: 10.1371/journal.pone.0287623 (PMC10810514; doi:10.1371/journal.pone.0287623)
Supplement: S1 Data — (ZIP) [file pone.0287623.s001.zip › Data Figures/Fig10/c/Coinfection.csv]

1.000000000000000000e+01	9.000000000000000000e+00	8.000000000000000000e+00	6.000000000000000000e+00	5.000000000000000000e+00	4.000000000000000000e+00	4.000000000000000000e+00	9.000000000000000000e+00	1.000000000000000000e+01	1.100000000000000000e+01	1.800000000000000000e+01	2.800000000000000000e+01	4.200000000000000000e+01	6.300000000000000000e+01	8.600000000000000000e+01	1.060000000000000000e+02	1.540000000000000000e+02	1.980000000000000000e+02	2.310000000000000000e+02	2.850000000000000000e+02	3.460000000000000000e+02	4.310000000000000000e+02	5.190000000000000000e+02	6.060000000000000000e+02	6.690000000000000000e+02	7.280000000000000000e+02	7.800000000000000000e+02	8.690000000000000000e+02	9.440000000000000000e+02	1.009000000000000000e+03	1.055000000000000000e+03	1.107000000000000000e+03	1.172000000000000000e+03	1.208000000000000000e+03	1.238000000000000000e+03	1.237000000000000000e+03	1.261000000000000000e+03	1.306000000000000000e+03	1.312000000000000000e+03	1.318000000000000000e+03	1.338000000000000000e+03	1.359000000000000000e+03	1.393000000000000000e+03	1.414000000000000000e+03	1.400000000000000000e+03	1.403000000000000000e+03	1.392000000000000000e+03	1.394000000000000000e+03	1.399000000000000000e+03	1.397000000000000000e+03
1.000000000000000000e+01	9.000000000000000000e+00	6.000000000000000000e+00	7.000000000000000000e+00	9.000000000000000000e+00	1.000000000000000000e+01	1.000000000000000000e+01	1.100000000000000000e+01	1.000000000000000000e+01	1.400000000000000000e+01	2.000000000000000000e+01	2.000000000000000000e+01	3.400000000000000000e+01	4.500000000000000000e+01	5.700000000000000000e+01	8.000000000000000000e+01	1.220000000000000000e+02	1.640000000000000000e+02	2.260000000000000000e+02	2.840000000000000000e+02	3.520000000000000000e+02	4.050000000000000000e+02	4.890000000000000000e+02	5.710000000000000000e+02	6.620000000000000000e+02	7.160000000000000000e+02	7.960000000000000000e+02	8.500000000000000000e+02	9.300000000000000000e+02	9.840000000000000000e+02	1.035000000000000000e+03	1.091000000000000000e+03	1.155000000000000000e+03	1.196000000000000000e+03	1.226000000000000000e+03	1.269000000000000000e+03	1.314000000000000000e+03	1.319000000000000000e+03	1.328000000000000000e+03	1.364000000000000000e+03	1.355000000000000000e+03	1.350000000000000000e+03	1.372000000000000000e+03	1.355000000000000000e+03	1.382000000000000000e+03	1.390000000000000000e+03	1.384000000000000000e+03	1.378000000000000000e+03	1.370000000000000000e+03	1.335000000000000000e+03
1.000000000000000000e+01	9.000000000000000000e+00	9.000000000000000000e+00	8.000000000000000000e+00	7.000000000000000000e+00	8.000000000000000000e+00	9.000000000000000000e+00	7.000000000000000000e+00	9.000000000000000000e+00	1.000000000000000000e+01	1.100000000000000000e+01	1.500000000000000000e+01	1.900000000000000000e+01	3.200000000000000000e+01	4.600000000000000000e+01	5.900000000000000000e+01	8.400000000000000000e+01	1.170000000000000000e+02	1.440000000000000000e+02	1.960000000000000000e+02	2.400000000000000000e+02	2.950000000000000000e+02	3.670000000000000000e+02	4.290000000000000000e+02	5.040000000000000000e+02	5.700000000000000000e+02	6.290000000000000000e+02	6.770000000000000000e+02	7.190000000000000000e+02	7.770000000000000000e+02	7.830000000000000000e+02	8.390000000000000000e+02	8.870000000000000000e+02	9.400000000000000000e+02	9.670000000000000000e+02	9.960000000000000000e+02	1.020000000000000000e+03	1.045000000000000000e+03	1.079000000000000000e+03	1.108000000000000000e+03	1.163000000000000000e+03	1.154000000000000000e+03	1.173000000000000000e+03	1.194000000000000000e+03	1.185000000000000000e+03	1.194000000000000000e+03	1.197000000000000000e+03	1.200000000000000000e+03	1.214000000000000000e+03	1.214000000000000000e+03
1.000000000000000000e+01	1.000000000000000000e+01	1.000000000000000000e+01	1.100000000000000000e+01	1.200000000000000000e+01	1.200000000000000000e+01	1.100000000000000000e+01	1.000000000000000000e+01	1.100000000000000000e+01	1.000000000000000000e+01	1.000000000000000000e+01	1.200000000000000000e+01	1.200000000000000000e+01	1.600000000000000000e+01	2.200000000000000000e+01	3.000000000000000000e+01	4.600000000000000000e+01	7.000000000000000000e+01	9.100000000000000000e+01	1.210000000000000000e+02	1.560000000000000000e+02	2.190000000000000000e+02	2.590000000000000000e+02	3.350000000000000000e+02	4.090000000000000000e+02	4.820000000000000000e+02	5.600000000000000000e+02	6.470000000000000000e+02	6.960000000000000000e+02	7.780000000000000000e+02	8.530000000000000000e+02	9.510000000000000000e+02	1.024000000000000000e+03	1.099000000000000000e+03	1.131000000000000000e+03	1.151000000000000000e+03	1.213000000000000000e+03	1.273000000000000000e+03	1.333000000000000000e+03	1.351000000000000000e+03	1.386000000000000000e+03	1.412000000000000000e+03	1.432000000000000000e+03	1.464000000000000000e+03	1.448000000000000000e+03	1.464000000000000000e+03	1.491000000000000000e+03	1.498000000000000000e+03	1.481000000000000000e+03	1.488000000000000000e+03
1.000000000000000000e+01	1.000000000000000000e+01	1.000000000000000000e+01	8.000000000000000000e+00	6.000000000000000000e+00	8.000000000000000000e+00	7.000000000000000000e+00	7.000000000000000000e+00	7.000000000000000000e+00	7.000000000000000000e+00	8.000000000000000000e+00	1.400000000000000000e+01	1.800000000000000000e+01	3.300000000000000000e+01	4.000000000000000000e+01	6.300000000000000000e+01	9.000000000000000000e+01	1.200000000000000000e+02	1.660000000000000000e+02	2.270000000000000000e+02	2.840000000000000000e+02	3.400000000000000000e+02	4.170000000000000000e+02	4.950000000000000000e+02	5.850000000000000000e+02	6.570000000000000000e+02	7.180000000000000000e+02	7.690000000000000000e+02	8.420000000000000000e+02	9.010000000000000000e+02	9.790000000000000000e+02	1.034000000000000000e+03	1.064000000000000000e+03	1.086000000000000000e+03	1.138000000000000000e+03	1.152000000000000000e+03	1.179000000000000000e+03	1.212000000000000000e+03	1.265000000000000000e+03	1.276000000000000000e+03	1.306000000000000000e+03	1.312000000000000000e+03	1.345000000000000000e+03	1.349000000000000000e+03	1.367000000000000000e+03	1.383000000000000000e+03	1.401000000000000000e+03	1.414000000000000000e+03	1.401000000000000000e+03	1.394000000000000000e+03
1.000000000000000000e+01	9.000000000000000000e+00	7.000000000000000000e+00	7.000000000000000000e+00	6.000000000000000000e+00	6.000000000000000000e+00	5.000000000000000000e+00	7.000000000000000000e+00	9.000000000000000000e+00	1.000000000000000000e+01	1.400000000000000000e+01	2.200000000000000000e+01	3.200000000000000000e+01	4.600000000000000000e+01	5.000000000000000000e+01	7.100000000000000000e+01	8.600000000000000000e+01	1.090000000000000000e+02	1.460000000000000000e+02	1.880000000000000000e+02	2.410000000000000000e+02	3.200000000000000000e+02	4.040000000000000000e+02	4.880000000000000000e+02	5.440000000000000000e+02	6.070000000000000000e+02	6.560000000000000000e+02	7.120000000000000000e+02	7.830000000000000000e+02	8.540000000000000000e+02	9.200000000000000000e+02	9.550000000000000000e+02	1.007000000000000000e+03	1.054000000000000000e+03	1.112000000000000000e+03	1.140000000000000000e+03	1.141000000000000000e+03	1.165000000000000000e+03	1.184000000000000000e+03	1.202000000000000000e+03	1.256000000000000000e+03	1.264000000000000000e+03	1.274000000000000000e+03	1.285000000000000000e+03	1.284000000000000000e+03	1.278000000000000000e+03	1.296000000000000000e+03	1.293000000000000000e+03	1.299000000000000000e+03	1.306000000000000000e+03
1.000000000000000000e+01	1.000000000000000000e+01	1.000000000000000000e+01	9.000000000000000000e+00	9.000000000000000000e+00	8.000000000000000000e+00	7.000000000000000000e+00	8.000000000000000000e+00	9.000000000000000000e+00	1.000000000000000000e+01	1.300000000000000000e+01	1.600000000000000000e+01	2.400000000000000000e+01	2.500000000000000000e+01	3.600000000000000000e+01	4.000000000000000000e+01	5.500000000000000000e+01	7.800000000000000000e+01	1.030000000000000000e+02	1.430000000000000000e+02	1.980000000000000000e+02	2.450000000000000000e+02	3.230000000000000000e+02	4.140000000000000000e+02	5.110000000000000000e+02	6.180000000000000000e+02	6.960000000000000000e+02	7.770000000000000000e+02	8.870000000000000000e+02	9.660000000000000000e+02	1.046000000000000000e+03	1.104000000000000000e+03	1.176000000000000000e+03	1.266000000000000000e+03	1.325000000000000000e+03	1.351000000000000000e+03	1.375000000000000000e+03	1.391000000000000000e+03	1.414000000000000000e+03	1.428000000000000000e+03	1.478000000000000000e+03	1.478000000000000000e+03	1.480000000000000000e+03	1.506000000000000000e+03	1.508000000000000000e+03	1.514000000000000000e+03	1.499000000000000000e+03	1.501000000000000000e+03	1.532000000000000000e+03	1.543000000000000000e+03
1.000000000000000000e+01	1.000000000000000000e+01	1.000000000000000000e+01	1.100000000000000000e+01	1.000000000000000000e+01	1.000000000000000000e+01	1.100000000000000000e+01	1.100000000000000000e+01	1.300000000000000000e+01	1.600000000000000000e+01	1.900000000000000000e+01	2.400000000000000000e+01	3.200000000000000000e+01	4.400000000000000000e+01	5.800000000000000000e+01	7.300000000000000000e+01	9.500000000000000000e+01	1.230000000000000000e+02	1.470000000000000000e+02	1.890000000000000000e+02	2.420000000000000000e+02	2.860000000000000000e+02	3.590000000000000000e+02	4.120000000000000000e+02	4.570000000000000000e+02	5.030000000000000000e+02	5.570000000000000000e+02	5.910000000000000000e+02	6.460000000000000000e+02	6.900000000000000000e+02	7.270000000000000000e+02	7.960000000000000000e+02	8.430000000000000000e+02	8.820000000000000000e+02	8.960000000000000000e+02	9.470000000000000000e+02	9.840000000000000000e+02	1.023000000000000000e+03	1.043000000000000000e+03	1.053000000000000000e+03	1.070000000000000000e+03	1.102000000000000000e+03	1.101000000000000000e+03	1.124000000000000000e+03	1.123000000000000000e+03	1.132000000000000000e+03	1.131000000000000000e+03	1.121000000000000000e+03	1.109000000000000000e+03	1.109000000000000000e+03
1.000000000000000000e+01	1.000000000000000000e+01	1.000000000000000000e+01	1.200000000000000000e+01	1.300000000000000000e+01	1.300000000000000000e+01	1.200000000000000000e+01	1.300000000000000000e+01	1.300000000000000000e+01	2.000000000000000000e+01	2.100000000000000000e+01	2.600000000000000000e+01	3.100000000000000000e+01	3.300000000000000000e+01	4.200000000000000000e+01	7.000000000000000000e+01	8.700000000000000000e+01	1.170000000000000000e+02	1.510000000000000000e+02	1.950000000000000000e+02	2.300000000000000000e+02	2.850000000000000000e+02	3.370000000000000000e+02	4.090000000000000000e+02	4.930000000000000000e+02	5.750000000000000000e+02	6.650000000000000000e+02	7.350000000000000000e+02	7.930000000000000000e+02	8.450000000000000000e+02	9.170000000000000000e+02	9.590000000000000000e+02	9.970000000000000000e+02	1.030000000000000000e+03	1.086000000000000000e+03	1.097000000000000000e+03	1.135000000000000000e+03	1.169000000000000000e+03	1.163000000000000000e+03	1.194000000000000000e+03	1.232000000000000000e+03	1.234000000000000000e+03	1.246000000000000000e+03	1.247000000000000000e+03	1.261000000000000000e+03	1.257000000000000000e+03	1.260000000000000000e+03	1.280000000000000000e+03	1.257000000000000000e+03	1.278000000000000000e+03
1.000000000000000000e+01	1.000000000000000000e+01	1.000000000000000000e+01	8.000000000000000000e+00	8.000000000000000000e+00	9.000000000000000000e+00	9.000000000000000000e+00	1.000000000000000000e+01	1.200000000000000000e+01	1.300000000000000000e+01	1.500000000000000000e+01	1.700000000000000000e+01	2.200000000000000000e+01	2.800000000000000000e+01	4.400000000000000000e+01	5.400000000000000000e+01	7.900000000000000000e+01	1.070000000000000000e+02	1.570000000000000000e+02	1.990000000000000000e+02	2.330000000000000000e+02	2.890000000000000000e+02	3.460000000000000000e+02	4.120000000000000000e+02	4.710000000000000000e+02	5.180000000000000000e+02	5.780000000000000000e+02	6.190000000000000000e+02	6.760000000000000000e+02	7.090000000000000000e+02	7.620000000000000000e+02	8.050000000000000000e+02	8.300000000000000000e+02	8.610000000000000000e+02	8.870000000000000000e+02	9.190000000000000000e+02	9.530000000000000000e+02	9.890000000000000000e+02	1.003000000000000000e+03	1.028000000000000000e+03	1.055000000000000000e+03	1.056000000000000000e+03	1.086000000000000000e+03	1.094000000000000000e+03	1.126000000000000000e+03	1.115000000000000000e+03	1.132000000000000000e+03	1.175000000000000000e+03	1.162000000000000000e+03	1.179000000000000000e+03
1.000000000000000000e+01	1.000000000000000000e+01	1.000000000000000000e+01	1.000000000000000000e+01	8.000000000000000000e+00	7.000000000000000000e+00	8.000000000000000000e+00	9.000000000000000000e+00	1.000000000000000000e+01	1.200000000000000000e+01	9.000000000000000000e+00	1.000000000000000000e+01	1.600000000000000000e+01	2.300000000000000000e+01	2.800000000000000000e+01	3.900000000000000000e+01	5.900000000000000000e+01	7.700000000000000000e+01	8.600000000000000000e+01	1.110000000000000000e+02	1.490000000000000000e+02	1.790000000000000000e+02	2.130000000000000000e+02	2.480000000000000000e+02	2.920000000000000000e+02	3.160000000000000000e+02	3.490000000000000000e+02	3.740000000000000000e+02	4.220000000000000000e+02	4.650000000000000000e+02	4.850000000000000000e+02	5.230000000000000000e+02	5.470000000000000000e+02	5.580000000000000000e+02	5.760000000000000000e+02	6.110000000000000000e+02	6.120000000000000000e+02	6.300000000000000000e+02	6.540000000000000000e+02	6.740000000000000000e+02	6.850000000000000000e+02	6.860000000000000000e+02	6.950000000000000000e+02	6.960000000000000000e+02	7.040000000000000000e+02	7.030000000000000000e+02	7.230000000000000000e+02	7.350000000000000000e+02	7.360000000000000000e+02	7.350000000000000000e+02
1.000000000000000000e+01	9.000000000000000000e+00	9.000000000000000000e+00	9.000000000000000000e+00	9.000000000000000000e+00	9.000000000000000000e+00	9.000000000000000000e+00	9.000000000000000000e+00	1.000000000000000000e+01	1.200000000000000000e+01	1.000000000000000000e+01	1.300000000000000000e+01	1.600000000000000000e+01	2.500000000000000000e+01	3.300000000000000000e+01	4.800000000000000000e+01	7.200000000000000000e+01	9.700000000000000000e+01	1.280000000000000000e+02	1.600000000000000000e+02	2.110000000000000000e+02	2.790000000000000000e+02	3.290000000000000000e+02	4.070000000000000000e+02	4.700000000000000000e+02	5.480000000000000000e+02	6.180000000000000000e+02	6.940000000000000000e+02	7.840000000000000000e+02	8.650000000000000000e+02	9.370000000000000000e+02	9.890000000000000000e+02	1.043000000000000000e+03	1.112000000000000000e+03	1.146000000000000000e+03	1.205000000000000000e+03	1.251000000000000000e+03	1.277000000000000000e+03	1.298000000000000000e+03	1.311000000000000000e+03	1.335000000000000000e+03	1.353000000000000000e+03	1.375000000000000000e+03	1.386000000000000000e+03	1.387000000000000000e+03	1.391000000000000000e+03	1.399000000000000000e+03	1.386000000000000000e+03	1.389000000000000000e+03	1.377000000000000000e+03
1.000000000000000000e+01	9.000000000000000000e+00	1.000000000000000000e+01	8.000000000000000000e+00	9.000000000000000000e+00	9.000000000000000000e+00	9.000000000000000000e+00	1.100000000000000000e+01	1.200000000000000000e+01	1.500000000000000000e+01	1.600000000000000000e+01	1.800000000000000000e+01	2.600000000000000000e+01	3.400000000000000000e+01	4.200000000000000000e+01	5.800000000000000000e+01	7.500000000000000000e+01	9.900000000000000000e+01	1.270000000000000000e+02	1.740000000000000000e+02	2.060000000000000000e+02	2.580000000000000000e+02	3.170000000000000000e+02	3.710000000000000000e+02	4.210000000000000000e+02	4.740000000000000000e+02	5.090000000000000000e+02	5.520000000000000000e+02	6.200000000000000000e+02	6.620000000000000000e+02	6.910000000000000000e+02	7.340000000000000000e+02	7.800000000000000000e+02	8.000000000000000000e+02	8.460000000000000000e+02	8.830000000000000000e+02	9.260000000000000000e+02	9.550000000000000000e+02	9.660000000000000000e+02	9.640000000000000000e+02	9.830000000000000000e+02	9.840000000000000000e+02	1.001000000000000000e+03	1.002000000000000000e+03	1.028000000000000000e+03	1.005000000000000000e+03	1.011000000000000000e+03	1.023000000000000000e+03	1.003000000000000000e+03	9.830000000000000000e+02
1.000000000000000000e+01	9.000000000000000000e+00	1.000000000000000000e+01	9.000000000000000000e+00	6.000000000000000000e+00	5.000000000000000000e+00	5.000000000000000000e+00	5.000000000000000000e+00	6.000000000000000000e+00	1.000000000000000000e+01	1.700000000000000000e+01	1.900000000000000000e+01	2.200000000000000000e+01	2.900000000000000000e+01	3.900000000000000000e+01	5.200000000000000000e+01	8.900000000000000000e+01	1.220000000000000000e+02	1.600000000000000000e+02	2.050000000000000000e+02	2.650000000000000000e+02	3.220000000000000000e+02	3.770000000000000000e+02	4.290000000000000000e+02	5.050000000000000000e+02	5.690000000000000000e+02	6.120000000000000000e+02	6.790000000000000000e+02	7.160000000000000000e+02	7.730000000000000000e+02	8.420000000000000000e+02	8.880000000000000000e+02	9.500000000000000000e+02	9.940000000000000000e+02	1.027000000000000000e+03	1.047000000000000000e+03	1.074000000000000000e+03	1.101000000000000000e+03	1.132000000000000000e+03	1.150000000000000000e+03	1.171000000000000000e+03	1.179000000000000000e+03	1.182000000000000000e+03	1.219000000000000000e+03	1.229000000000000000e+03	1.240000000000000000e+03	1.267000000000000000e+03	1.277000000000000000e+03	1.247000000000000000e+03	1.260000000000000000e+03
1.000000000000000000e+01	1.000000000000000000e+01	9.000000000000000000e+00	9.000000000000000000e+00	1.000000000000000000e+01	1.200000000000000000e+01	1.100000000000000000e+01	1.200000000000000000e+01	1.400000000000000000e+01	1.700000000000000000e+01	2.100000000000000000e+01	2.800000000000000000e+01	3.700000000000000000e+01	4.600000000000000000e+01	6.000000000000000000e+01	7.900000000000000000e+01	9.700000000000000000e+01	1.300000000000000000e+02	1.750000000000000000e+02	2.250000000000000000e+02	2.940000000000000000e+02	3.650000000000000000e+02	4.320000000000000000e+02	5.170000000000000000e+02	5.920000000000000000e+02	6.750000000000000000e+02	7.390000000000000000e+02	8.070000000000000000e+02	8.820000000000000000e+02	9.250000000000000000e+02	9.760000000000000000e+02	1.029000000000000000e+03	1.071000000000000000e+03	1.100000000000000000e+03	1.121000000000000000e+03	1.181000000000000000e+03	1.233000000000000000e+03	1.254000000000000000e+03	1.285000000000000000e+03	1.307000000000000000e+03	1.315000000000000000e+03	1.343000000000000000e+03	1.360000000000000000e+03	1.350000000000000000e+03	1.375000000000000000e+03	1.384000000000000000e+03	1.399000000000000000e+03	1.406000000000000000e+03	1.406000000000000000e+03	1.397000000000000000e+03
1.000000000000000000e+01	1.000000000000000000e+01	1.000000000000000000e+01	1.000000000000000000e+01	9.000000000000000000e+00	9.000000000000000000e+00	9.000000000000000000e+00	1.000000000000000000e+01	9.000000000000000000e+00	1.500000000000000000e+01	2.300000000000000000e+01	2.900000000000000000e+01	3.800000000000000000e+01	4.900000000000000000e+01	7.300000000000000000e+01	9.400000000000000000e+01	1.190000000000000000e+02	1.580000000000000000e+02	1.970000000000000000e+02	2.520000000000000000e+02	3.190000000000000000e+02	3.780000000000000000e+02	4.380000000000000000e+02	4.870000000000000000e+02	5.570000000000000000e+02	5.920000000000000000e+02	6.640000000000000000e+02	7.210000000000000000e+02	7.880000000000000000e+02	8.520000000000000000e+02	9.110000000000000000e+02	9.420000000000000000e+02	9.680000000000000000e+02	9.960000000000000000e+02	1.038000000000000000e+03	1.059000000000000000e+03	1.081000000000000000e+03	1.110000000000000000e+03	1.138000000000000000e+03	1.145000000000000000e+03	1.176000000000000000e+03	1.181000000000000000e+03	1.192000000000000000e+03	1.196000000000000000e+03	1.207000000000000000e+03	1.241000000000000000e+03	1.234000000000000000e+03	1.237000000000000000e+03	1.268000000000000000e+03	1.276000000000000000e+03
1.000000000000000000e+01	8.000000000000000000e+00	8.000000000000000000e+00	5.000000000000000000e+00	5.000000000000000000e+00	5.000000000000000000e+00	4.000000000000000000e+00	4.000000000000000000e+00	5.000000000000000000e+00	8.000000000000000000e+00	9.000000000000000000e+00	9.000000000000000000e+00	1.100000000000000000e+01	1.600000000000000000e+01	2.300000000000000000e+01	3.200000000000000000e+01	5.400000000000000000e+01	7.400000000000000000e+01	1.000000000000000000e+02	1.480000000000000000e+02	1.960000000000000000e+02	2.730000000000000000e+02	3.370000000000000000e+02	4.060000000000000000e+02	5.070000000000000000e+02	6.400000000000000000e+02	7.280000000000000000e+02	8.200000000000000000e+02	9.070000000000000000e+02	1.001000000000000000e+03	1.095000000000000000e+03	1.159000000000000000e+03	1.218000000000000000e+03	1.283000000000000000e+03	1.328000000000000000e+03	1.358000000000000000e+03	1.403000000000000000e+03	1.444000000000000000e+03	1.505000000000000000e+03	1.544000000000000000e+03	1.557000000000000000e+03	1.604000000000000000e+03	1.640000000000000000e+03	1.666000000000000000e+03	1.681000000000000000e+03	1.661000000000000000e+03	1.663000000000000000e+03	1.651000000000000000e+03	1.658000000000000000e+03	1.658000000000000000e+03
1.000000000000000000e+01	1.000000000000000000e+01	9.000000000000000000e+00	8.000000000000000000e+00	7.000000000000000000e+00	6.000000000000000000e+00	7.000000000000000000e+00	8.000000000000000000e+00	8.000000000000000000e+00	8.000000000000000000e+00	9.000000000000000000e+00	1.100000000000000000e+01	1.300000000000000000e+01	1.400000000000000000e+01	2.200000000000000000e+01	3.200000000000000000e+01	5.400000000000000000e+01	8.000000000000000000e+01	8.900000000000000000e+01	1.180000000000000000e+02	1.430000000000000000e+02	2.000000000000000000e+02	2.320000000000000000e+02	2.870000000000000000e+02	3.530000000000000000e+02	3.970000000000000000e+02	4.540000000000000000e+02	5.060000000000000000e+02	5.630000000000000000e+02	6.160000000000000000e+02	6.410000000000000000e+02	6.740000000000000000e+02	7.330000000000000000e+02	7.760000000000000000e+02	7.990000000000000000e+02	8.160000000000000000e+02	8.610000000000000000e+02	8.890000000000000000e+02	9.230000000000000000e+02	9.680000000000000000e+02	9.820000000000000000e+02	1.004000000000000000e+03	1.021000000000000000e+03	1.042000000000000000e+03	1.054000000000000000e+03	1.074000000000000000e+03	1.069000000000000000e+03	1.047000000000000000e+03	1.063000000000000000e+03	1.081000000000000000e+03
1.000000000000000000e+01	8.000000000000000000e+00	8.000000000000000000e+00	5.000000000000000000e+00	5.000000000000000000e+00	5.000000000000000000e+00	5.000000000000000000e+00	5.000000000000000000e+00	4.000000000000000000e+00	5.000000000000000000e+00	7.000000000000000000e+00	1.100000000000000000e+01	1.300000000000000000e+01	2.700000000000000000e+01	4.000000000000000000e+01	6.400000000000000000e+01	9.400000000000000000e+01	1.280000000000000000e+02	1.750000000000000000e+02	2.270000000000000000e+02	2.960000000000000000e+02	3.600000000000000000e+02	4.390000000000000000e+02	5.190000000000000000e+02	6.120000000000000000e+02	7.140000000000000000e+02	7.880000000000000000e+02	8.790000000000000000e+02	9.530000000000000000e+02	9.950000000000000000e+02	1.055000000000000000e+03	1.116000000000000000e+03	1.167000000000000000e+03	1.205000000000000000e+03	1.239000000000000000e+03	1.251000000000000000e+03	1.283000000000000000e+03	1.335000000000000000e+03	1.362000000000000000e+03	1.366000000000000000e+03	1.381000000000000000e+03	1.402000000000000000e+03	1.400000000000000000e+03	1.405000000000000000e+03	1.419000000000000000e+03	1.440000000000000000e+03	1.456000000000000000e+03	1.476000000000000000e+03	1.467000000000000000e+03	1.459000000000000000e+03
1.000000000000000000e+01	8.000000000000000000e+00	8.000000000000000000e+00	8.000000000000000000e+00	8.000000000000000000e+00	9.000000000000000000e+00	1.100000000000000000e+01	1.100000000000000000e+01	1.200000000000000000e+01	1.600000000000000000e+01	2.100000000000000000e+01	2.500000000000000000e+01	3.900000000000000000e+01	5.300000000000000000e+01	6.700000000000000000e+01	9.300000000000000000e+01	1.310000000000000000e+02	1.690000000000000000e+02	2.270000000000000000e+02	2.990000000000000000e+02	3.870000000000000000e+02	4.930000000000000000e+02	5.820000000000000000e+02	7.000000000000000000e+02	7.840000000000000000e+02	8.940000000000000000e+02	9.710000000000000000e+02	1.050000000000000000e+03	1.100000000000000000e+03	1.162000000000000000e+03	1.222000000000000000e+03	1.284000000000000000e+03	1.321000000000000000e+03	1.363000000000000000e+03	1.407000000000000000e+03	1.430000000000000000e+03	1.443000000000000000e+03	1.486000000000000000e+03	1.543000000000000000e+03	1.560000000000000000e+03	1.568000000000000000e+03	1.583000000000000000e+03	1.560000000000000000e+03	1.539000000000000000e+03	1.542000000000000000e+03	1.543000000000000000e+03	1.558000000000000000e+03	1.556000000000000000e+03	1.548000000000000000e+03	1.534000000000000000e+03
1.000000000000000000e+01	9.000000000000000000e+00	8.000000000000000000e+00	5.000000000000000000e+00	5.000000000000000000e+00	6.000000000000000000e+00	5.000000000000000000e+00	4.000000000000000000e+00	6.000000000000000000e+00	8.000000000000000000e+00	9.000000000000000000e+00	1.200000000000000000e+01	1.700000000000000000e+01	2.900000000000000000e+01	3.900000000000000000e+01	5.100000000000000000e+01	7.000000000000000000e+01	9.800000000000000000e+01	1.360000000000000000e+02	1.810000000000000000e+02	2.390000000000000000e+02	3.100000000000000000e+02	3.780000000000000000e+02	4.420000000000000000e+02	5.210000000000000000e+02	5.910000000000000000e+02	6.690000000000000000e+02	7.610000000000000000e+02	8.240000000000000000e+02	8.640000000000000000e+02	9.160000000000000000e+02	9.760000000000000000e+02	1.006000000000000000e+03	1.055000000000000000e+03	1.111000000000000000e+03	1.145000000000000000e+03	1.170000000000000000e+03	1.185000000000000000e+03	1.212000000000000000e+03	1.212000000000000000e+03	1.208000000000000000e+03	1.211000000000000000e+03	1.225000000000000000e+03	1.241000000000000000e+03	1.230000000000000000e+03	1.232000000000000000e+03	1.256000000000000000e+03	1.265000000000000000e+03	1.278000000000000000e+03	1.267000000000000000e+03
1.000000000000000000e+01	9.000000000000000000e+00	9.000000000000000000e+00	7.000000000000000000e+00	7.000000000000000000e+00	7.000000000000000000e+00	7.000000000000000000e+00	7.000000000000000000e+00	7.000000000000000000e+00	8.000000000000000000e+00	1.100000000000000000e+01	1.100000000000000000e+01	1.600000000000000000e+01	2.000000000000000000e+01	2.700000000000000000e+01	4.400000000000000000e+01	6.500000000000000000e+01	9.100000000000000000e+01	1.150000000000000000e+02	1.470000000000000000e+02	1.990000000000000000e+02	2.310000000000000000e+02	2.810000000000000000e+02	3.490000000000000000e+02	4.060000000000000000e+02	4.750000000000000000e+02	5.280000000000000000e+02	5.850000000000000000e+02	6.540000000000000000e+02	7.050000000000000000e+02	7.560000000000000000e+02	7.840000000000000000e+02	8.400000000000000000e+02	8.880000000000000000e+02	8.970000000000000000e+02	9.360000000000000000e+02	9.600000000000000000e+02	9.930000000000000000e+02	1.009000000000000000e+03	1.035000000000000000e+03	1.045000000000000000e+03	1.084000000000000000e+03	1.100000000000000000e+03	1.115000000000000000e+03	1.129000000000000000e+03	1.128000000000000000e+03	1.140000000000000000e+03	1.140000000000000000e+03	1.123000000000000000e+03	1.133000000000000000e+03
1.000000000000000000e+01	1.000000000000000000e+01	7.000000000000000000e+00	8.000000000000000000e+00	7.000000000000000000e+00	9.000000000000000000e+00	7.000000000000000000e+00	6.000000000000000000e+00	7.000000000000000000e+00	7.000000000000000000e+00	1.200000000000000000e+01	1.500000000000000000e+01	1.600000000000000000e+01	1.900000000000000000e+01	2.600000000000000000e+01	3.600000000000000000e+01	5.700000000000000000e+01	7.800000000000000000e+01	1.030000000000000000e+02	1.400000000000000000e+02	2.020000000000000000e+02	2.570000000000000000e+02	3.240000000000000000e+02	4.080000000000000000e+02	4.790000000000000000e+02	5.450000000000000000e+02	6.360000000000000000e+02	7.170000000000000000e+02	7.900000000000000000e+02	8.540000000000000000e+02	9.210000000000000000e+02	9.930000000000000000e+02	1.067000000000000000e+03	1.134000000000000000e+03	1.151000000000000000e+03	1.203000000000000000e+03	1.263000000000000000e+03	1.279000000000000000e+03	1.313000000000000000e+03	1.352000000000000000e+03	1.382000000000000000e+03	1.399000000000000000e+03	1.424000000000000000e+03	1.424000000000000000e+03	1.425000000000000000e+03	1.424000000000000000e+03	1.427000000000000000e+03	1.419000000000000000e+03	1.412000000000000000e+03	1.413000000000000000e+03
1.000000000000000000e+01	1.000000000000000000e+01	1.000000000000000000e+01	9.000000000000000000e+00	8.000000000000000000e+00	1.000000000000000000e+01	1.100000000000000000e+01	1.200000000000000000e+01	1.500000000000000000e+01	2.000000000000000000e+01	2.300000000000000000e+01	2.700000000000000000e+01	3.200000000000000000e+01	4.700000000000000000e+01	6.800000000000000000e+01	9.000000000000000000e+01	1.330000000000000000e+02	1.770000000000000000e+02	2.290000000000000000e+02	2.850000000000000000e+02	3.350000000000000000e+02	3.850000000000000000e+02	4.580000000000000000e+02	5.290000000000000000e+02	6.080000000000000000e+02	6.840000000000000000e+02	7.440000000000000000e+02	7.820000000000000000e+02	8.500000000000000000e+02	9.230000000000000000e+02	9.630000000000000000e+02	1.012000000000000000e+03	1.052000000000000000e+03	1.105000000000000000e+03	1.134000000000000000e+03	1.164000000000000000e+03	1.186000000000000000e+03	1.225000000000000000e+03	1.246000000000000000e+03	1.258000000000000000e+03	1.270000000000000000e+03	1.289000000000000000e+03	1.292000000000000000e+03	1.309000000000000000e+03	1.331000000000000000e+03	1.319000000000000000e+03	1.308000000000000000e+03	1.327000000000000000e+03	1.337000000000000000e+03	1.353000000000000000e+03
1.000000000000000000e+01	1.000000000000000000e+01	1.000000000000000000e+01	9.000000000000000000e+00	1.300000000000000000e+01	1.300000000000000000e+01	1.300000000000000000e+01	1.100000000000000000e+01	1.200000000000000000e+01	1.500000000000000000e+01	1.600000000000000000e+01	1.800000000000000000e+01	2.600000000000000000e+01	3.500000000000000000e+01	5.400000000000000000e+01	7.100000000000000000e+01	8.700000000000000000e+01	1.070000000000000000e+02	1.270000000000000000e+02	1.480000000000000000e+02	1.900000000000000000e+02	2.350000000000000000e+02	2.950000000000000000e+02	3.310000000000000000e+02	3.650000000000000000e+02	4.140000000000000000e+02	4.720000000000000000e+02	5.330000000000000000e+02	5.760000000000000000e+02	6.030000000000000000e+02	6.570000000000000000e+02	7.040000000000000000e+02	7.350000000000000000e+02	7.670000000000000000e+02	8.130000000000000000e+02	8.390000000000000000e+02	8.710000000000000000e+02	8.780000000000000000e+02	8.850000000000000000e+02	9.090000000000000000e+02	9.230000000000000000e+02	9.310000000000000000e+02	9.470000000000000000e+02	9.560000000000000000e+02	9.680000000000000000e+02	9.690000000000000000e+02	9.590000000000000000e+02	9.700000000000000000e+02	9.920000000000000000e+02	9.990000000000000000e+02
1.000000000000000000e+01	1.000000000000000000e+01	9.000000000000000000e+00	1.000000000000000000e+01	9.000000000000000000e+00	9.000000000000000000e+00	8.000000000000000000e+00	8.000000000000000000e+00	8.000000000000000000e+00	9.000000000000000000e+00	1.100000000000000000e+01	1.000000000000000000e+01	1.100000000000000000e+01	1.700000000000000000e+01	2.100000000000000000e+01	3.200000000000000000e+01	4.400000000000000000e+01	6.100000000000000000e+01	8.200000000000000000e+01	1.050000000000000000e+02	1.390000000000000000e+02	1.720000000000000000e+02	2.180000000000000000e+02	2.430000000000000000e+02	2.840000000000000000e+02	3.180000000000000000e+02	3.630000000000000000e+02	4.050000000000000000e+02	4.500000000000000000e+02	4.860000000000000000e+02	5.280000000000000000e+02	5.600000000000000000e+02	5.890000000000000000e+02	6.220000000000000000e+02	6.510000000000000000e+02	6.850000000000000000e+02	7.080000000000000000e+02	7.300000000000000000e+02	7.520000000000000000e+02	7.890000000000000000e+02	8.200000000000000000e+02	8.460000000000000000e+02	8.570000000000000000e+02	8.650000000000000000e+02	8.670000000000000000e+02	8.990000000000000000e+02	9.000000000000000000e+02	8.970000000000000000e+02	9.290000000000000000e+02	9.400000000000000000e+02
1.000000000000000000e+01	8.000000000000000000e+00	8.000000000000000000e+00	7.000000000000000000e+00	8.000000000000000000e+00	7.000000000000000000e+00	6.000000000000000000e+00	7.000000000000000000e+00	4.000000000000000000e+00	4.000000000000000000e+00	6.000000000000000000e+00	1.100000000000000000e+01	1.500000000000000000e+01	2.100000000000000000e+01	3.600000000000000000e+01	5.900000000000000000e+01	8.200000000000000000e+01	1.160000000000000000e+02	1.670000000000000000e+02	2.150000000000000000e+02	2.820000000000000000e+02	3.590000000000000000e+02	4.360000000000000000e+02	5.060000000000000000e+02	5.670000000000000000e+02	6.340000000000000000e+02	6.950000000000000000e+02	7.570000000000000000e+02	8.010000000000000000e+02	8.590000000000000000e+02	8.970000000000000000e+02	9.710000000000000000e+02	1.011000000000000000e+03	1.052000000000000000e+03	1.087000000000000000e+03	1.151000000000000000e+03	1.164000000000000000e+03	1.186000000000000000e+03	1.209000000000000000e+03	1.243000000000000000e+03	1.264000000000000000e+03	1.282000000000000000e+03	1.297000000000000000e+03	1.311000000000000000e+03	1.306000000000000000e+03	1.323000000000000000e+03	1.327000000000000000e+03	1.347000000000000000e+03	1.347000000000000000e+03	1.355000000000000000e+03
1.000000000000000000e+01	8.000000000000000000e+00	9.000000000000000000e+00	8.000000000000000000e+00	8.000000000000000000e+00	1.000000000000000000e+01	1.000000000000000000e+01	1.000000000000000000e+01	1.200000000000000000e+01	1.200000000000000000e+01	1.400000000000000000e+01	1.500000000000000000e+01	2.000000000000000000e+01	2.600000000000000000e+01	3.600000000000000000e+01	4.600000000000000000e+01	6.400000000000000000e+01	8.700000000000000000e+01	1.220000000000000000e+02	1.450000000000000000e+02	1.810000000000000000e+02	2.300000000000000000e+02	2.860000000000000000e+02	3.320000000000000000e+02	3.990000000000000000e+02	4.720000000000000000e+02	5.270000000000000000e+02	5.770000000000000000e+02	6.420000000000000000e+02	6.980000000000000000e+02	7.300000000000000000e+02	7.760000000000000000e+02	7.950000000000000000e+02	8.210000000000000000e+02	8.360000000000000000e+02	8.520000000000000000e+02	8.520000000000000000e+02	8.830000000000000000e+02	9.000000000000000000e+02	9.180000000000000000e+02	9.560000000000000000e+02	9.760000000000000000e+02	1.003000000000000000e+03	1.005000000000000000e+03	1.002000000000000000e+03	1.023000000000000000e+03	1.017000000000000000e+03	1.042000000000000000e+03	1.037000000000000000e+03	1.032000000000000000e+03
1.000000000000000000e+01	9.000000000000000000e+00	9.000000000000000000e+00	9.000000000000000000e+00	9.000000000000000000e+00	6.000000000000000000e+00	6.000000000000000000e+00	9.000000000000000000e+00	9.000000000000000000e+00	1.100000000000000000e+01	1.700000000000000000e+01	2.400000000000000000e+01	3.300000000000000000e+01	4.900000000000000000e+01	6.500000000000000000e+01	8.400000000000000000e+01	1.160000000000000000e+02	1.440000000000000000e+02	1.830000000000000000e+02	2.310000000000000000e+02	2.920000000000000000e+02	3.510000000000000000e+02	4.020000000000000000e+02	4.910000000000000000e+02	5.620000000000000000e+02	6.220000000000000000e+02	6.930000000000000000e+02	7.650000000000000000e+02	8.320000000000000000e+02	8.740000000000000000e+02	8.930000000000000000e+02	9.380000000000000000e+02	9.830000000000000000e+02	1.022000000000000000e+03	1.080000000000000000e+03	1.114000000000000000e+03	1.126000000000000000e+03	1.143000000000000000e+03	1.177000000000000000e+03	1.219000000000000000e+03	1.210000000000000000e+03	1.199000000000000000e+03	1.219000000000000000e+03	1.239000000000000000e+03	1.255000000000000000e+03	1.270000000000000000e+03	1.273000000000000000e+03	1.281000000000000000e+03	1.287000000000000000e+03	1.295000000000000000e+03
1.000000000000000000e+01	9.000000000000000000e+00	1.000000000000000000e+01	1.000000000000000000e+01	1.000000000000000000e+01	1.100000000000000000e+01	1.300000000000000000e+01	1.200000000000000000e+01	1.400000000000000000e+01	1.800000000000000000e+01	1.700000000000000000e+01	2.300000000000000000e+01	3.100000000000000000e+01	4.300000000000000000e+01	6.200000000000000000e+01	9.400000000000000000e+01	1.280000000000000000e+02	1.720000000000000000e+02	2.150000000000000000e+02	2.720000000000000000e+02	3.400000000000000000e+02	3.860000000000000000e+02	4.580000000000000000e+02	5.320000000000000000e+02	6.010000000000000000e+02	6.580000000000000000e+02	7.090000000000000000e+02	7.670000000000000000e+02	8.200000000000000000e+02	8.770000000000000000e+02	9.150000000000000000e+02	9.460000000000000000e+02	9.640000000000000000e+02	1.004000000000000000e+03	1.023000000000000000e+03	1.051000000000000000e+03	1.085000000000000000e+03	1.098000000000000000e+03	1.117000000000000000e+03	1.132000000000000000e+03	1.158000000000000000e+03	1.181000000000000000e+03	1.224000000000000000e+03	1.227000000000000000e+03	1.221000000000000000e+03	1.235000000000000000e+03	1.242000000000000000e+03	1.244000000000000000e+03	1.233000000000000000e+03	1.238000000000000000e+03
1.000000000000000000e+01	9.000000000000000000e+00	8.000000000000000000e+00	8.000000000000000000e+00	9.000000000000000000e+00	8.000000000000000000e+00	1.000000000000000000e+01	1.000000000000000000e+01	9.000000000000000000e+00	9.000000000000000000e+00	9.000000000000000000e+00	9.000000000000000000e+00	1.800000000000000000e+01	2.700000000000000000e+01	4.000000000000000000e+01	5.800000000000000000e+01	7.700000000000000000e+01	1.110000000000000000e+02	1.450000000000000000e+02	1.750000000000000000e+02	2.430000000000000000e+02	3.060000000000000000e+02	3.590000000000000000e+02	4.230000000000000000e+02	4.810000000000000000e+02	5.500000000000000000e+02	6.030000000000000000e+02	6.710000000000000000e+02	7.310000000000000000e+02	7.960000000000000000e+02	8.480000000000000000e+02	8.710000000000000000e+02	9.010000000000000000e+02	9.630000000000000000e+02	9.910000000000000000e+02	1.028000000000000000e+03	1.070000000000000000e+03	1.101000000000000000e+03	1.118000000000000000e+03	1.134000000000000000e+03	1.172000000000000000e+03	1.185000000000000000e+03	1.200000000000000000e+03	1.202000000000000000e+03	1.232000000000000000e+03	1.238000000000000000e+03	1.269000000000000000e+03	1.281000000000000000e+03	1.285000000000000000e+03	1.299000000000000000e+03
1.000000000000000000e+01	1.000000000000000000e+01	1.000000000000000000e+01	8.000000000000000000e+00	7.000000000000000000e+00	7.000000000000000000e+00	8.000000000000000000e+00	8.000000000000000000e+00	8.000000000000000000e+00	9.000000000000000000e+00	1.000000000000000000e+01	1.500000000000000000e+01	1.600000000000000000e+01	2.000000000000000000e+01	3.000000000000000000e+01	3.800000000000000000e+01	5.300000000000000000e+01	8.200000000000000000e+01	1.130000000000000000e+02	1.610000000000000000e+02	2.190000000000000000e+02	2.710000000000000000e+02	3.210000000000000000e+02	3.800000000000000000e+02	4.460000000000000000e+02	5.070000000000000000e+02	5.540000000000000000e+02	6.240000000000000000e+02	6.580000000000000000e+02	6.870000000000000000e+02	7.550000000000000000e+02	7.850000000000000000e+02	8.510000000000000000e+02	8.870000000000000000e+02	9.290000000000000000e+02	9.640000000000000000e+02	9.990000000000000000e+02	1.019000000000000000e+03	1.066000000000000000e+03	1.043000000000000000e+03	1.070000000000000000e+03	1.105000000000000000e+03	1.114000000000000000e+03	1.137000000000000000e+03	1.152000000000000000e+03	1.177000000000000000e+03	1.176000000000000000e+03	1.191000000000000000e+03	1.188000000000000000e+03	1.185000000000000000e+03
1.000000000000000000e+01	1.000000000000000000e+01	1.000000000000000000e+01	1.000000000000000000e+01	9.000000000000000000e+00	7.000000000000000000e+00	7.000000000000000000e+00	8.000000000000000000e+00	9.000000000000000000e+00	1.200000000000000000e+01	1.200000000000000000e+01	2.000000000000000000e+01	2.500000000000000000e+01	3.600000000000000000e+01	4.900000000000000000e+01	6.200000000000000000e+01	9.100000000000000000e+01	1.230000000000000000e+02	1.660000000000000000e+02	2.290000000000000000e+02	2.840000000000000000e+02	3.840000000000000000e+02	4.750000000000000000e+02	5.890000000000000000e+02	7.020000000000000000e+02	7.860000000000000000e+02	8.920000000000000000e+02	9.620000000000000000e+02	1.044000000000000000e+03	1.134000000000000000e+03	1.193000000000000000e+03	1.273000000000000000e+03	1.307000000000000000e+03	1.350000000000000000e+03	1.400000000000000000e+03	1.426000000000000000e+03	1.468000000000000000e+03	1.488000000000000000e+03	1.494000000000000000e+03	1.521000000000000000e+03	1.585000000000000000e+03	1.613000000000000000e+03	1.665000000000000000e+03	1.651000000000000000e+03	1.660000000000000000e+03	1.649000000000000000e+03	1.662000000000000000e+03	1.638000000000000000e+03	1.625000000000000000e+03	1.601000000000000000e+03
1.000000000000000000e+01	1.000000000000000000e+01	1.000000000000000000e+01	1.000000000000000000e+01	1.000000000000000000e+01	9.000000000000000000e+00	9.000000000000000000e+00	8.000000000000000000e+00	8.000000000000000000e+00	7.000000000000000000e+00	1.000000000000000000e+01	1.300000000000000000e+01	1.500000000000000000e+01	1.800000000000000000e+01	2.400000000000000000e+01	3.400000000000000000e+01	4.400000000000000000e+01	5.700000000000000000e+01	8.200000000000000000e+01	1.120000000000000000e+02	1.560000000000000000e+02	1.970000000000000000e+02	2.610000000000000000e+02	3.490000000000000000e+02	4.570000000000000000e+02	5.600000000000000000e+02	6.390000000000000000e+02	7.320000000000000000e+02	8.210000000000000000e+02	9.090000000000000000e+02	1.004000000000000000e+03	1.091000000000000000e+03	1.160000000000000000e+03	1.244000000000000000e+03	1.286000000000000000e+03	1.340000000000000000e+03	1.357000000000000000e+03	1.379000000000000000e+03	1.405000000000000000e+03	1.435000000000000000e+03	1.476000000000000000e+03	1.499000000000000000e+03	1.514000000000000000e+03	1.525000000000000000e+03	1.556000000000000000e+03	1.572000000000000000e+03	1.581000000000000000e+03	1.570000000000000000e+03	1.575000000000000000e+03	1.568000000000000000e+03
1.000000000000000000e+01	9.000000000000000000e+00	8.000000000000000000e+00	9.000000000000000000e+00	9.000000000000000000e+00	8.000000000000000000e+00	8.000000000000000000e+00	9.000000000000000000e+00	1.200000000000000000e+01	1.300000000000000000e+01	1.300000000000000000e+01	1.600000000000000000e+01	2.000000000000000000e+01	2.600000000000000000e+01	3.500000000000000000e+01	4.800000000000000000e+01	6.700000000000000000e+01	9.000000000000000000e+01	1.250000000000000000e+02	1.630000000000000000e+02	2.160000000000000000e+02	2.770000000000000000e+02	3.630000000000000000e+02	4.500000000000000000e+02	5.430000000000000000e+02	6.440000000000000000e+02	7.350000000000000000e+02	8.270000000000000000e+02	9.120000000000000000e+02	9.670000000000000000e+02	1.049000000000000000e+03	1.112000000000000000e+03	1.180000000000000000e+03	1.216000000000000000e+03	1.262000000000000000e+03	1.299000000000000000e+03	1.322000000000000000e+03	1.340000000000000000e+03	1.376000000000000000e+03	1.398000000000000000e+03	1.443000000000000000e+03	1.471000000000000000e+03	1.475000000000000000e+03	1.474000000000000000e+03	1.492000000000000000e+03	1.495000000000000000e+03	1.488000000000000000e+03	1.488000000000000000e+03	1.488000000000000000e+03	1.449000000000000000e+03
1.000000000000000000e+01	9.000000000000000000e+00	9.000000000000000000e+00	9.000000000000000000e+00	8.000000000000000000e+00	8.000000000000000000e+00	8.000000000000000000e+00	9.000000000000000000e+00	1.100000000000000000e+01	1.300000000000000000e+01	1.500000000000000000e+01	1.700000000000000000e+01	2.300000000000000000e+01	3.200000000000000000e+01	5.200000000000000000e+01	7.100000000000000000e+01	9.100000000000000000e+01	1.300000000000000000e+02	1.710000000000000000e+02	2.330000000000000000e+02	3.180000000000000000e+02	4.060000000000000000e+02	5.220000000000000000e+02	6.070000000000000000e+02	7.150000000000000000e+02	8.060000000000000000e+02	9.090000000000000000e+02	9.860000000000000000e+02	1.044000000000000000e+03	1.112000000000000000e+03	1.191000000000000000e+03	1.255000000000000000e+03	1.310000000000000000e+03	1.337000000000000000e+03	1.392000000000000000e+03	1.427000000000000000e+03	1.462000000000000000e+03	1.511000000000000000e+03	1.528000000000000000e+03	1.525000000000000000e+03	1.542000000000000000e+03	1.553000000000000000e+03	1.542000000000000000e+03	1.554000000000000000e+03	1.546000000000000000e+03	1.543000000000000000e+03	1.540000000000000000e+03	1.535000000000000000e+03	1.538000000000000000e+03	1.503000000000000000e+03
1.000000000000000000e+01	9.000000000000000000e+00	9.000000000000000000e+00	8.000000000000000000e+00	7.000000000000000000e+00	7.000000000000000000e+00	7.000000000000000000e+00	7.000000000000000000e+00	8.000000000000000000e+00	8.000000000000000000e+00	9.000000000000000000e+00	1.100000000000000000e+01	1.300000000000000000e+01	1.700000000000000000e+01	2.600000000000000000e+01	3.100000000000000000e+01	4.400000000000000000e+01	6.400000000000000000e+01	9.500000000000000000e+01	1.380000000000000000e+02	1.910000000000000000e+02	2.360000000000000000e+02	3.010000000000000000e+02	4.000000000000000000e+02	4.970000000000000000e+02	6.000000000000000000e+02	6.920000000000000000e+02	7.740000000000000000e+02	8.390000000000000000e+02	9.240000000000000000e+02	9.860000000000000000e+02	1.013000000000000000e+03	1.090000000000000000e+03	1.123000000000000000e+03	1.179000000000000000e+03	1.225000000000000000e+03	1.256000000000000000e+03	1.276000000000000000e+03	1.313000000000000000e+03	1.348000000000000000e+03	1.379000000000000000e+03	1.383000000000000000e+03	1.387000000000000000e+03	1.422000000000000000e+03	1.418000000000000000e+03	1.441000000000000000e+03	1.445000000000000000e+03	1.466000000000000000e+03	1.481000000000000000e+03	1.488000000000000000e+03
1.000000000000000000e+01	9.000000000000000000e+00	9.000000000000000000e+00	8.000000000000000000e+00	8.000000000000000000e+00	8.000000000000000000e+00	1.000000000000000000e+01	1.000000000000000000e+01	1.000000000000000000e+01	8.000000000000000000e+00	1.100000000000000000e+01	2.000000000000000000e+01	1.900000000000000000e+01	2.900000000000000000e+01	3.700000000000000000e+01	5.000000000000000000e+01	6.600000000000000000e+01	9.400000000000000000e+01	1.250000000000000000e+02	1.830000000000000000e+02	2.380000000000000000e+02	3.030000000000000000e+02	3.660000000000000000e+02	4.290000000000000000e+02	4.810000000000000000e+02	5.420000000000000000e+02	5.940000000000000000e+02	6.620000000000000000e+02	7.130000000000000000e+02	7.470000000000000000e+02	7.970000000000000000e+02	8.380000000000000000e+02	8.650000000000000000e+02	9.020000000000000000e+02	9.370000000000000000e+02	9.510000000000000000e+02	9.660000000000000000e+02	1.022000000000000000e+03	1.046000000000000000e+03	1.092000000000000000e+03	1.108000000000000000e+03	1.123000000000000000e+03	1.146000000000000000e+03	1.151000000000000000e+03	1.179000000000000000e+03	1.172000000000000000e+03	1.184000000000000000e+03	1.205000000000000000e+03	1.178000000000000000e+03	1.197000000000000000e+03
1.000000000000000000e+01	1.000000000000000000e+01	9.000000000000000000e+00	8.000000000000000000e+00	8.000000000000000000e+00	9.000000000000000000e+00	7.000000000000000000e+00	8.000000000000000000e+00	6.000000000000000000e+00	7.000000000000000000e+00	1.200000000000000000e+01	2.100000000000000000e+01	3.200000000000000000e+01	4.400000000000000000e+01	5.500000000000000000e+01	6.300000000000000000e+01	8.900000000000000000e+01	1.230000000000000000e+02	1.590000000000000000e+02	1.860000000000000000e+02	2.310000000000000000e+02	2.630000000000000000e+02	3.050000000000000000e+02	3.420000000000000000e+02	3.830000000000000000e+02	4.200000000000000000e+02	4.520000000000000000e+02	4.780000000000000000e+02	4.990000000000000000e+02	5.340000000000000000e+02	5.680000000000000000e+02	6.050000000000000000e+02	6.360000000000000000e+02	6.690000000000000000e+02	6.870000000000000000e+02	6.910000000000000000e+02	7.280000000000000000e+02	7.460000000000000000e+02	7.940000000000000000e+02	8.090000000000000000e+02	8.190000000000000000e+02	8.500000000000000000e+02	8.720000000000000000e+02	8.750000000000000000e+02	8.880000000000000000e+02	9.030000000000000000e+02	8.910000000000000000e+02	8.940000000000000000e+02	9.010000000000000000e+02	8.980000000000000000e+02
1.000000000000000000e+01	9.000000000000000000e+00	9.000000000000000000e+00	9.000000000000000000e+00	9.000000000000000000e+00	9.000000000000000000e+00	8.000000000000000000e+00	8.000000000000000000e+00	9.000000000000000000e+00	9.000000000000000000e+00	1.200000000000000000e+01	1.300000000000000000e+01	1.400000000000000000e+01	1.800000000000000000e+01	2.700000000000000000e+01	3.600000000000000000e+01	4.700000000000000000e+01	7.000000000000000000e+01	9.500000000000000000e+01	1.210000000000000000e+02	1.560000000000000000e+02	2.020000000000000000e+02	2.530000000000000000e+02	3.090000000000000000e+02	3.730000000000000000e+02	4.440000000000000000e+02	4.950000000000000000e+02	5.470000000000000000e+02	5.990000000000000000e+02	6.380000000000000000e+02	6.870000000000000000e+02	7.330000000000000000e+02	7.750000000000000000e+02	8.100000000000000000e+02	8.440000000000000000e+02	8.930000000000000000e+02	9.330000000000000000e+02	9.500000000000000000e+02	9.900000000000000000e+02	1.010000000000000000e+03	1.017000000000000000e+03	1.033000000000000000e+03	1.046000000000000000e+03	1.067000000000000000e+03	1.070000000000000000e+03	1.071000000000000000e+03	1.093000000000000000e+03	1.087000000000000000e+03	1.094000000000000000e+03	1.098000000000000000e+03
1.000000000000000000e+01	1.100000000000000000e+01	1.100000000000000000e+01	8.000000000000000000e+00	6.000000000000000000e+00	5.000000000000000000e+00	4.000000000000000000e+00	4.000000000000000000e+00	3.000000000000000000e+00	4.000000000000000000e+00	5.000000000000000000e+00	5.000000000000000000e+00	1.300000000000000000e+01	2.300000000000000000e+01	3.400000000000000000e+01	4.800000000000000000e+01	7.500000000000000000e+01	1.070000000000000000e+02	1.430000000000000000e+02	1.910000000000000000e+02	2.350000000000000000e+02	3.030000000000000000e+02	3.780000000000000000e+02	4.360000000000000000e+02	5.150000000000000000e+02	5.440000000000000000e+02	5.900000000000000000e+02	6.380000000000000000e+02	6.700000000000000000e+02	7.060000000000000000e+02	7.450000000000000000e+02	7.920000000000000000e+02	8.190000000000000000e+02	8.460000000000000000e+02	8.670000000000000000e+02	9.040000000000000000e+02	9.390000000000000000e+02	9.610000000000000000e+02	9.880000000000000000e+02	1.002000000000000000e+03	1.014000000000000000e+03	1.013000000000000000e+03	1.051000000000000000e+03	1.055000000000000000e+03	1.072000000000000000e+03	1.084000000000000000e+03	1.093000000000000000e+03	1.088000000000000000e+03	1.090000000000000000e+03	1.069000000000000000e+03
1.000000000000000000e+01	1.000000000000000000e+01	8.000000000000000000e+00	6.000000000000000000e+00	8.000000000000000000e+00	6.000000000000000000e+00	6.000000000000000000e+00	6.000000000000000000e+00	6.000000000000000000e+00	8.000000000000000000e+00	1.300000000000000000e+01	1.700000000000000000e+01	2.300000000000000000e+01	2.500000000000000000e+01	3.400000000000000000e+01	4.100000000000000000e+01	5.200000000000000000e+01	8.400000000000000000e+01	1.200000000000000000e+02	1.610000000000000000e+02	2.140000000000000000e+02	2.770000000000000000e+02	3.350000000000000000e+02	3.770000000000000000e+02	4.390000000000000000e+02	5.000000000000000000e+02	5.560000000000000000e+02	6.090000000000000000e+02	6.480000000000000000e+02	6.640000000000000000e+02	7.060000000000000000e+02	7.530000000000000000e+02	8.020000000000000000e+02	8.600000000000000000e+02	8.790000000000000000e+02	9.010000000000000000e+02	9.290000000000000000e+02	9.610000000000000000e+02	9.690000000000000000e+02	9.800000000000000000e+02	1.017000000000000000e+03	1.025000000000000000e+03	1.049000000000000000e+03	1.051000000000000000e+03	1.035000000000000000e+03	1.041000000000000000e+03	1.040000000000000000e+03	1.061000000000000000e+03	1.061000000000000000e+03	1.066000000000000000e+03
1.000000000000000000e+01	1.000000000000000000e+01	7.000000000000000000e+00	6.000000000000000000e+00	6.000000000000000000e+00	6.000000000000000000e+00	6.000000000000000000e+00	6.000000000000000000e+00	5.000000000000000000e+00	8.000000000000000000e+00	6.000000000000000000e+00	5.000000000000000000e+00	8.000000000000000000e+00	1.300000000000000000e+01	1.800000000000000000e+01	3.000000000000000000e+01	4.900000000000000000e+01	7.500000000000000000e+01	1.120000000000000000e+02	1.470000000000000000e+02	1.830000000000000000e+02	2.180000000000000000e+02	2.460000000000000000e+02	2.720000000000000000e+02	3.180000000000000000e+02	3.590000000000000000e+02	3.990000000000000000e+02	4.440000000000000000e+02	4.870000000000000000e+02	5.070000000000000000e+02	5.400000000000000000e+02	5.850000000000000000e+02	6.050000000000000000e+02	6.460000000000000000e+02	6.790000000000000000e+02	7.070000000000000000e+02	7.380000000000000000e+02	7.450000000000000000e+02	7.700000000000000000e+02	7.810000000000000000e+02	8.020000000000000000e+02	8.110000000000000000e+02	8.140000000000000000e+02	8.250000000000000000e+02	8.360000000000000000e+02	8.560000000000000000e+02	8.520000000000000000e+02	8.610000000000000000e+02	8.580000000000000000e+02	8.760000000000000000e+02
1.000000000000000000e+01	7.000000000000000000e+00	7.000000000000000000e+00	6.000000000000000000e+00	6.000000000000000000e+00	7.000000000000000000e+00	9.000000000000000000e+00	9.000000000000000000e+00	9.000000000000000000e+00	1.000000000000000000e+01	1.100000000000000000e+01	1.200000000000000000e+01	1.300000000000000000e+01	1.700000000000000000e+01	2.200000000000000000e+01	2.900000000000000000e+01	4.600000000000000000e+01	7.100000000000000000e+01	1.060000000000000000e+02	1.500000000000000000e+02	2.060000000000000000e+02	2.590000000000000000e+02	3.360000000000000000e+02	4.000000000000000000e+02	4.800000000000000000e+02	5.690000000000000000e+02	6.480000000000000000e+02	7.260000000000000000e+02	8.060000000000000000e+02	8.660000000000000000e+02	9.340000000000000000e+02	1.004000000000000000e+03	1.041000000000000000e+03	1.092000000000000000e+03	1.148000000000000000e+03	1.191000000000000000e+03	1.232000000000000000e+03	1.230000000000000000e+03	1.238000000000000000e+03	1.294000000000000000e+03	1.322000000000000000e+03	1.345000000000000000e+03	1.343000000000000000e+03	1.381000000000000000e+03	1.407000000000000000e+03	1.425000000000000000e+03	1.414000000000000000e+03	1.417000000000000000e+03	1.407000000000000000e+03	1.392000000000000000e+03
1.000000000000000000e+01	7.000000000000000000e+00	6.000000000000000000e+00	6.000000000000000000e+00	7.000000000000000000e+00	8.000000000000000000e+00	7.000000000000000000e+00	6.000000000000000000e+00	1.100000000000000000e+01	1.400000000000000000e+01	1.600000000000000000e+01	2.200000000000000000e+01	3.400000000000000000e+01	4.900000000000000000e+01	7.900000000000000000e+01	1.070000000000000000e+02	1.400000000000000000e+02	1.990000000000000000e+02	2.570000000000000000e+02	3.110000000000000000e+02	3.820000000000000000e+02	4.760000000000000000e+02	5.530000000000000000e+02	6.660000000000000000e+02	7.550000000000000000e+02	8.480000000000000000e+02	9.280000000000000000e+02	9.940000000000000000e+02	1.035000000000000000e+03	1.081000000000000000e+03	1.120000000000000000e+03	1.139000000000000000e+03	1.195000000000000000e+03	1.247000000000000000e+03	1.291000000000000000e+03	1.316000000000000000e+03	1.321000000000000000e+03	1.346000000000000000e+03	1.368000000000000000e+03	1.401000000000000000e+03	1.401000000000000000e+03	1.416000000000000000e+03	1.405000000000000000e+03	1.425000000000000000e+03	1.424000000000000000e+03	1.425000000000000000e+03	1.421000000000000000e+03	1.408000000000000000e+03	1.392000000000000000e+03	1.390000000000000000e+03
1.000000000000000000e+01	9.000000000000000000e+00	8.000000000000000000e+00	6.000000000000000000e+00	6.000000000000000000e+00	5.000000000000000000e+00	6.000000000000000000e+00	7.000000000000000000e+00	7.000000000000000000e+00	7.000000000000000000e+00	7.000000000000000000e+00	9.000000000000000000e+00	1.200000000000000000e+01	1.700000000000000000e+01	2.300000000000000000e+01	3.100000000000000000e+01	5.400000000000000000e+01	7.200000000000000000e+01	9.600000000000000000e+01	1.220000000000000000e+02	1.530000000000000000e+02	1.980000000000000000e+02	2.430000000000000000e+02	3.040000000000000000e+02	3.660000000000000000e+02	4.430000000000000000e+02	5.170000000000000000e+02	5.840000000000000000e+02	6.440000000000000000e+02	6.980000000000000000e+02	7.680000000000000000e+02	8.390000000000000000e+02	8.860000000000000000e+02	9.240000000000000000e+02	9.770000000000000000e+02	1.002000000000000000e+03	1.045000000000000000e+03	1.083000000000000000e+03	1.115000000000000000e+03	1.148000000000000000e+03	1.162000000000000000e+03	1.197000000000000000e+03	1.201000000000000000e+03	1.203000000000000000e+03	1.215000000000000000e+03	1.238000000000000000e+03	1.262000000000000000e+03	1.264000000000000000e+03	1.263000000000000000e+03	1.252000000000000000e+03
1.000000000000000000e+01	1.000000000000000000e+01	1.000000000000000000e+01	9.000000000000000000e+00	1.000000000000000000e+01	9.000000000000000000e+00	8.000000000000000000e+00	9.000000000000000000e+00	9.000000000000000000e+00	9.000000000000000000e+00	1.000000000000000000e+01	1.600000000000000000e+01	2.100000000000000000e+01	2.300000000000000000e+01	2.600000000000000000e+01	4.000000000000000000e+01	6.400000000000000000e+01	9.400000000000000000e+01	1.290000000000000000e+02	1.760000000000000000e+02	2.290000000000000000e+02	2.860000000000000000e+02	3.580000000000000000e+02	4.250000000000000000e+02	5.010000000000000000e+02	5.760000000000000000e+02	6.300000000000000000e+02	6.740000000000000000e+02	7.320000000000000000e+02	7.950000000000000000e+02	8.520000000000000000e+02	8.980000000000000000e+02	9.240000000000000000e+02	9.820000000000000000e+02	1.023000000000000000e+03	1.078000000000000000e+03	1.108000000000000000e+03	1.149000000000000000e+03	1.170000000000000000e+03	1.182000000000000000e+03	1.209000000000000000e+03	1.220000000000000000e+03	1.230000000000000000e+03	1.233000000000000000e+03	1.265000000000000000e+03	1.264000000000000000e+03	1.230000000000000000e+03	1.227000000000000000e+03	1.216000000000000000e+03	1.211000000000000000e+03
1.000000000000000000e+01	1.000000000000000000e+01	8.000000000000000000e+00	7.000000000000000000e+00	7.000000000000000000e+00	9.000000000000000000e+00	8.000000000000000000e+00	9.000000000000000000e+00	9.000000000000000000e+00	1.000000000000000000e+01	8.000000000000000000e+00	1.200000000000000000e+01	1.200000000000000000e+01	2.000000000000000000e+01	2.300000000000000000e+01	3.200000000000000000e+01	4.500000000000000000e+01	6.600000000000000000e+01	8.700000000000000000e+01	1.050000000000000000e+02	1.300000000000000000e+02	1.850000000000000000e+02	2.130000000000000000e+02	2.530000000000000000e+02	2.820000000000000000e+02	3.210000000000000000e+02	3.480000000000000000e+02	3.790000000000000000e+02	4.170000000000000000e+02	4.570000000000000000e+02	4.940000000000000000e+02	5.190000000000000000e+02	5.530000000000000000e+02	5.660000000000000000e+02	5.880000000000000000e+02	5.970000000000000000e+02	6.140000000000000000e+02	6.290000000000000000e+02	6.700000000000000000e+02	6.930000000000000000e+02	7.150000000000000000e+02	7.270000000000000000e+02	7.590000000000000000e+02	7.810000000000000000e+02	8.290000000000000000e+02	8.390000000000000000e+02	8.400000000000000000e+02	8.520000000000000000e+02	8.690000000000000000e+02	8.620000000000000000e+02
1.000000000000000000e+01	1.000000000000000000e+01	1.200000000000000000e+01	1.300000000000000000e+01	1.000000000000000000e+01	1.300000000000000000e+01	1.100000000000000000e+01	9.000000000000000000e+00	9.000000000000000000e+00	1.100000000000000000e+01	1.100000000000000000e+01	1.600000000000000000e+01	2.200000000000000000e+01	3.100000000000000000e+01	4.300000000000000000e+01	6.200000000000000000e+01	8.700000000000000000e+01	1.180000000000000000e+02	1.720000000000000000e+02	2.480000000000000000e+02	3.310000000000000000e+02	4.010000000000000000e+02	4.700000000000000000e+02	5.290000000000000000e+02	6.000000000000000000e+02	6.940000000000000000e+02	7.600000000000000000e+02	8.280000000000000000e+02	8.710000000000000000e+02	9.470000000000000000e+02	1.013000000000000000e+03	1.069000000000000000e+03	1.131000000000000000e+03	1.178000000000000000e+03	1.191000000000000000e+03	1.239000000000000000e+03	1.261000000000000000e+03	1.287000000000000000e+03	1.334000000000000000e+03	1.373000000000000000e+03	1.384000000000000000e+03	1.393000000000000000e+03	1.406000000000000000e+03	1.401000000000000000e+03	1.395000000000000000e+03	1.386000000000000000e+03	1.402000000000000000e+03	1.383000000000000000e+03	1.427000000000000000e+03	1.429000000000000000e+03
1.000000000000000000e+01	9.000000000000000000e+00	8.000000000000000000e+00	8.000000000000000000e+00	7.000000000000000000e+00	7.000000000000000000e+00	6.000000000000000000e+00	6.000000000000000000e+00	9.000000000000000000e+00	1.100000000000000000e+01	1.700000000000000000e+01	1.600000000000000000e+01	2.100000000000000000e+01	3.100000000000000000e+01	4.100000000000000000e+01	6.100000000000000000e+01	8.800000000000000000e+01	1.180000000000000000e+02	1.530000000000000000e+02	2.160000000000000000e+02	2.630000000000000000e+02	3.410000000000000000e+02	4.040000000000000000e+02	4.760000000000000000e+02	5.590000000000000000e+02	6.490000000000000000e+02	7.370000000000000000e+02	8.110000000000000000e+02	8.820000000000000000e+02	9.640000000000000000e+02	1.069000000000000000e+03	1.115000000000000000e+03	1.174000000000000000e+03	1.245000000000000000e+03	1.305000000000000000e+03	1.327000000000000000e+03	1.357000000000000000e+03	1.379000000000000000e+03	1.409000000000000000e+03	1.433000000000000000e+03	1.457000000000000000e+03	1.491000000000000000e+03	1.480000000000000000e+03	1.479000000000000000e+03	1.515000000000000000e+03	1.511000000000000000e+03	1.516000000000000000e+03	1.523000000000000000e+03	1.532000000000000000e+03	1.531000000000000000e+03
[truncated: 350 more columns]
