# Supplementary material for: Omicron vs. the rest: Assessing the competitive dynamics and coinfection scenarios of COVID-19 strains on a social network
Source: PLoS One. 2024 Jan 25;19(1):e0287623. doi: 10.1371/journal.pone.0287623 (PMC10810514; doi:10.1371/journal.pone.0287623)
Supplement: S1 Data — (ZIP) [file pone.0287623.s001.zip › Data Figures/Fig10/c/Infected(o).csv]

1.000000000000000000e+01	2.200000000000000000e+01	3.700000000000000000e+01	4.500000000000000000e+01	6.500000000000000000e+01	8.700000000000000000e+01	1.260000000000000000e+02	1.640000000000000000e+02	2.230000000000000000e+02	2.980000000000000000e+02	3.810000000000000000e+02	4.600000000000000000e+02	5.560000000000000000e+02	6.690000000000000000e+02	8.380000000000000000e+02	1.064000000000000000e+03	1.264000000000000000e+03	1.482000000000000000e+03	1.727000000000000000e+03	1.963000000000000000e+03	2.197000000000000000e+03	2.372000000000000000e+03	2.516000000000000000e+03	2.650000000000000000e+03	2.728000000000000000e+03	2.820000000000000000e+03	2.907000000000000000e+03	2.961000000000000000e+03	2.977000000000000000e+03	2.993000000000000000e+03	3.020000000000000000e+03	3.010000000000000000e+03	2.978000000000000000e+03	2.971000000000000000e+03	2.948000000000000000e+03	2.951000000000000000e+03	2.927000000000000000e+03	2.905000000000000000e+03	2.900000000000000000e+03	2.878000000000000000e+03	2.864000000000000000e+03	2.819000000000000000e+03	2.783000000000000000e+03	2.721000000000000000e+03	2.683000000000000000e+03	2.651000000000000000e+03	2.627000000000000000e+03	2.599000000000000000e+03	2.571000000000000000e+03	2.567000000000000000e+03
1.000000000000000000e+01	1.800000000000000000e+01	3.000000000000000000e+01	4.300000000000000000e+01	6.900000000000000000e+01	9.100000000000000000e+01	1.240000000000000000e+02	1.620000000000000000e+02	2.170000000000000000e+02	2.840000000000000000e+02	3.880000000000000000e+02	4.910000000000000000e+02	6.150000000000000000e+02	7.300000000000000000e+02	8.980000000000000000e+02	1.071000000000000000e+03	1.259000000000000000e+03	1.461000000000000000e+03	1.665000000000000000e+03	1.860000000000000000e+03	2.054000000000000000e+03	2.244000000000000000e+03	2.388000000000000000e+03	2.522000000000000000e+03	2.605000000000000000e+03	2.694000000000000000e+03	2.745000000000000000e+03	2.812000000000000000e+03	2.847000000000000000e+03	2.855000000000000000e+03	2.851000000000000000e+03	2.864000000000000000e+03	2.834000000000000000e+03	2.790000000000000000e+03	2.769000000000000000e+03	2.734000000000000000e+03	2.723000000000000000e+03	2.684000000000000000e+03	2.649000000000000000e+03	2.624000000000000000e+03	2.596000000000000000e+03	2.556000000000000000e+03	2.532000000000000000e+03	2.541000000000000000e+03	2.490000000000000000e+03	2.472000000000000000e+03	2.442000000000000000e+03	2.427000000000000000e+03	2.405000000000000000e+03	2.369000000000000000e+03
1.000000000000000000e+01	1.900000000000000000e+01	2.300000000000000000e+01	4.300000000000000000e+01	5.600000000000000000e+01	7.400000000000000000e+01	9.900000000000000000e+01	1.270000000000000000e+02	1.850000000000000000e+02	2.510000000000000000e+02	3.140000000000000000e+02	4.040000000000000000e+02	5.040000000000000000e+02	6.530000000000000000e+02	8.080000000000000000e+02	1.012000000000000000e+03	1.223000000000000000e+03	1.450000000000000000e+03	1.687000000000000000e+03	1.911000000000000000e+03	2.116000000000000000e+03	2.314000000000000000e+03	2.511000000000000000e+03	2.665000000000000000e+03	2.778000000000000000e+03	2.897000000000000000e+03	3.017000000000000000e+03	3.066000000000000000e+03	3.100000000000000000e+03	3.124000000000000000e+03	3.174000000000000000e+03	3.164000000000000000e+03	3.158000000000000000e+03	3.137000000000000000e+03	3.093000000000000000e+03	3.102000000000000000e+03	3.079000000000000000e+03	3.085000000000000000e+03	3.058000000000000000e+03	2.989000000000000000e+03	2.924000000000000000e+03	2.909000000000000000e+03	2.863000000000000000e+03	2.794000000000000000e+03	2.766000000000000000e+03	2.725000000000000000e+03	2.693000000000000000e+03	2.638000000000000000e+03	2.611000000000000000e+03	2.569000000000000000e+03
1.000000000000000000e+01	1.500000000000000000e+01	1.700000000000000000e+01	2.200000000000000000e+01	3.200000000000000000e+01	4.400000000000000000e+01	5.500000000000000000e+01	7.200000000000000000e+01	9.100000000000000000e+01	1.180000000000000000e+02	1.480000000000000000e+02	1.860000000000000000e+02	2.340000000000000000e+02	2.860000000000000000e+02	3.640000000000000000e+02	4.660000000000000000e+02	5.940000000000000000e+02	7.240000000000000000e+02	8.950000000000000000e+02	1.080000000000000000e+03	1.276000000000000000e+03	1.470000000000000000e+03	1.662000000000000000e+03	1.890000000000000000e+03	2.077000000000000000e+03	2.251000000000000000e+03	2.389000000000000000e+03	2.478000000000000000e+03	2.560000000000000000e+03	2.618000000000000000e+03	2.648000000000000000e+03	2.684000000000000000e+03	2.695000000000000000e+03	2.729000000000000000e+03	2.774000000000000000e+03	2.801000000000000000e+03	2.777000000000000000e+03	2.730000000000000000e+03	2.710000000000000000e+03	2.682000000000000000e+03	2.645000000000000000e+03	2.596000000000000000e+03	2.529000000000000000e+03	2.526000000000000000e+03	2.547000000000000000e+03	2.501000000000000000e+03	2.477000000000000000e+03	2.443000000000000000e+03	2.411000000000000000e+03	2.392000000000000000e+03
1.000000000000000000e+01	1.500000000000000000e+01	2.500000000000000000e+01	3.600000000000000000e+01	4.600000000000000000e+01	6.100000000000000000e+01	7.900000000000000000e+01	1.050000000000000000e+02	1.530000000000000000e+02	2.180000000000000000e+02	2.950000000000000000e+02	3.600000000000000000e+02	4.700000000000000000e+02	5.940000000000000000e+02	7.580000000000000000e+02	9.150000000000000000e+02	1.128000000000000000e+03	1.358000000000000000e+03	1.565000000000000000e+03	1.793000000000000000e+03	2.012000000000000000e+03	2.204000000000000000e+03	2.361000000000000000e+03	2.476000000000000000e+03	2.626000000000000000e+03	2.750000000000000000e+03	2.835000000000000000e+03	2.930000000000000000e+03	2.972000000000000000e+03	2.992000000000000000e+03	3.003000000000000000e+03	2.992000000000000000e+03	3.008000000000000000e+03	2.999000000000000000e+03	2.984000000000000000e+03	2.983000000000000000e+03	2.956000000000000000e+03	2.900000000000000000e+03	2.871000000000000000e+03	2.845000000000000000e+03	2.799000000000000000e+03	2.754000000000000000e+03	2.716000000000000000e+03	2.668000000000000000e+03	2.642000000000000000e+03	2.607000000000000000e+03	2.571000000000000000e+03	2.539000000000000000e+03	2.521000000000000000e+03	2.518000000000000000e+03
1.000000000000000000e+01	1.600000000000000000e+01	2.700000000000000000e+01	4.200000000000000000e+01	4.900000000000000000e+01	6.600000000000000000e+01	8.900000000000000000e+01	1.170000000000000000e+02	1.390000000000000000e+02	1.940000000000000000e+02	2.480000000000000000e+02	3.200000000000000000e+02	4.130000000000000000e+02	5.510000000000000000e+02	7.020000000000000000e+02	8.910000000000000000e+02	1.120000000000000000e+03	1.338000000000000000e+03	1.596000000000000000e+03	1.836000000000000000e+03	2.068000000000000000e+03	2.290000000000000000e+03	2.456000000000000000e+03	2.655000000000000000e+03	2.838000000000000000e+03	2.934000000000000000e+03	3.010000000000000000e+03	3.074000000000000000e+03	3.091000000000000000e+03	3.110000000000000000e+03	3.094000000000000000e+03	3.097000000000000000e+03	3.092000000000000000e+03	3.101000000000000000e+03	3.069000000000000000e+03	3.077000000000000000e+03	3.052000000000000000e+03	3.013000000000000000e+03	2.983000000000000000e+03	2.947000000000000000e+03	2.912000000000000000e+03	2.891000000000000000e+03	2.849000000000000000e+03	2.785000000000000000e+03	2.750000000000000000e+03	2.725000000000000000e+03	2.719000000000000000e+03	2.671000000000000000e+03	2.639000000000000000e+03	2.580000000000000000e+03
1.000000000000000000e+01	1.400000000000000000e+01	1.800000000000000000e+01	2.800000000000000000e+01	2.900000000000000000e+01	4.100000000000000000e+01	5.900000000000000000e+01	6.500000000000000000e+01	8.800000000000000000e+01	1.150000000000000000e+02	1.450000000000000000e+02	1.920000000000000000e+02	2.430000000000000000e+02	3.290000000000000000e+02	4.050000000000000000e+02	5.100000000000000000e+02	6.480000000000000000e+02	8.060000000000000000e+02	9.900000000000000000e+02	1.155000000000000000e+03	1.324000000000000000e+03	1.522000000000000000e+03	1.711000000000000000e+03	1.862000000000000000e+03	1.991000000000000000e+03	2.125000000000000000e+03	2.216000000000000000e+03	2.302000000000000000e+03	2.357000000000000000e+03	2.444000000000000000e+03	2.520000000000000000e+03	2.536000000000000000e+03	2.571000000000000000e+03	2.556000000000000000e+03	2.544000000000000000e+03	2.541000000000000000e+03	2.561000000000000000e+03	2.542000000000000000e+03	2.557000000000000000e+03	2.523000000000000000e+03	2.475000000000000000e+03	2.476000000000000000e+03	2.455000000000000000e+03	2.426000000000000000e+03	2.396000000000000000e+03	2.406000000000000000e+03	2.373000000000000000e+03	2.334000000000000000e+03	2.297000000000000000e+03	2.277000000000000000e+03
1.000000000000000000e+01	1.500000000000000000e+01	2.900000000000000000e+01	5.000000000000000000e+01	7.000000000000000000e+01	9.700000000000000000e+01	1.240000000000000000e+02	1.670000000000000000e+02	2.210000000000000000e+02	2.900000000000000000e+02	3.700000000000000000e+02	4.720000000000000000e+02	6.030000000000000000e+02	7.450000000000000000e+02	9.150000000000000000e+02	1.120000000000000000e+03	1.345000000000000000e+03	1.623000000000000000e+03	1.893000000000000000e+03	2.126000000000000000e+03	2.319000000000000000e+03	2.555000000000000000e+03	2.757000000000000000e+03	2.926000000000000000e+03	3.069000000000000000e+03	3.175000000000000000e+03	3.235000000000000000e+03	3.314000000000000000e+03	3.367000000000000000e+03	3.394000000000000000e+03	3.372000000000000000e+03	3.340000000000000000e+03	3.299000000000000000e+03	3.286000000000000000e+03	3.268000000000000000e+03	3.228000000000000000e+03	3.178000000000000000e+03	3.158000000000000000e+03	3.111000000000000000e+03	3.098000000000000000e+03	3.071000000000000000e+03	3.020000000000000000e+03	2.976000000000000000e+03	2.939000000000000000e+03	2.889000000000000000e+03	2.866000000000000000e+03	2.830000000000000000e+03	2.809000000000000000e+03	2.762000000000000000e+03	2.724000000000000000e+03
1.000000000000000000e+01	1.500000000000000000e+01	2.400000000000000000e+01	3.900000000000000000e+01	5.000000000000000000e+01	7.000000000000000000e+01	9.400000000000000000e+01	1.340000000000000000e+02	1.810000000000000000e+02	2.300000000000000000e+02	3.030000000000000000e+02	3.990000000000000000e+02	5.020000000000000000e+02	6.430000000000000000e+02	8.200000000000000000e+02	9.730000000000000000e+02	1.174000000000000000e+03	1.408000000000000000e+03	1.661000000000000000e+03	1.872000000000000000e+03	2.106000000000000000e+03	2.305000000000000000e+03	2.508000000000000000e+03	2.680000000000000000e+03	2.843000000000000000e+03	2.957000000000000000e+03	3.044000000000000000e+03	3.121000000000000000e+03	3.161000000000000000e+03	3.187000000000000000e+03	3.212000000000000000e+03	3.209000000000000000e+03	3.195000000000000000e+03	3.151000000000000000e+03	3.140000000000000000e+03	3.140000000000000000e+03	3.110000000000000000e+03	3.084000000000000000e+03	3.052000000000000000e+03	3.025000000000000000e+03	2.974000000000000000e+03	2.951000000000000000e+03	2.922000000000000000e+03	2.912000000000000000e+03	2.894000000000000000e+03	2.862000000000000000e+03	2.821000000000000000e+03	2.774000000000000000e+03	2.760000000000000000e+03	2.713000000000000000e+03
1.000000000000000000e+01	1.400000000000000000e+01	2.600000000000000000e+01	4.200000000000000000e+01	5.500000000000000000e+01	7.900000000000000000e+01	1.060000000000000000e+02	1.440000000000000000e+02	1.870000000000000000e+02	2.470000000000000000e+02	3.390000000000000000e+02	4.520000000000000000e+02	5.850000000000000000e+02	7.800000000000000000e+02	9.930000000000000000e+02	1.224000000000000000e+03	1.451000000000000000e+03	1.735000000000000000e+03	1.956000000000000000e+03	2.213000000000000000e+03	2.464000000000000000e+03	2.644000000000000000e+03	2.848000000000000000e+03	3.000000000000000000e+03	3.128000000000000000e+03	3.242000000000000000e+03	3.286000000000000000e+03	3.369000000000000000e+03	3.408000000000000000e+03	3.442000000000000000e+03	3.453000000000000000e+03	3.479000000000000000e+03	3.471000000000000000e+03	3.438000000000000000e+03	3.396000000000000000e+03	3.335000000000000000e+03	3.310000000000000000e+03	3.274000000000000000e+03	3.245000000000000000e+03	3.164000000000000000e+03	3.106000000000000000e+03	3.092000000000000000e+03	3.054000000000000000e+03	3.026000000000000000e+03	2.974000000000000000e+03	2.961000000000000000e+03	2.901000000000000000e+03	2.842000000000000000e+03	2.814000000000000000e+03	2.742000000000000000e+03
1.000000000000000000e+01	1.600000000000000000e+01	3.200000000000000000e+01	4.500000000000000000e+01	7.100000000000000000e+01	1.040000000000000000e+02	1.500000000000000000e+02	2.020000000000000000e+02	2.740000000000000000e+02	3.700000000000000000e+02	4.980000000000000000e+02	6.290000000000000000e+02	8.220000000000000000e+02	1.021000000000000000e+03	1.244000000000000000e+03	1.512000000000000000e+03	1.774000000000000000e+03	2.060000000000000000e+03	2.363000000000000000e+03	2.642000000000000000e+03	2.918000000000000000e+03	3.150000000000000000e+03	3.325000000000000000e+03	3.488000000000000000e+03	3.588000000000000000e+03	3.671000000000000000e+03	3.717000000000000000e+03	3.781000000000000000e+03	3.783000000000000000e+03	3.810000000000000000e+03	3.822000000000000000e+03	3.806000000000000000e+03	3.790000000000000000e+03	3.780000000000000000e+03	3.754000000000000000e+03	3.721000000000000000e+03	3.677000000000000000e+03	3.645000000000000000e+03	3.610000000000000000e+03	3.582000000000000000e+03	3.546000000000000000e+03	3.495000000000000000e+03	3.464000000000000000e+03	3.400000000000000000e+03	3.359000000000000000e+03	3.298000000000000000e+03	3.256000000000000000e+03	3.199000000000000000e+03	3.142000000000000000e+03	3.091000000000000000e+03
1.000000000000000000e+01	1.500000000000000000e+01	2.500000000000000000e+01	4.200000000000000000e+01	5.800000000000000000e+01	7.200000000000000000e+01	9.300000000000000000e+01	1.170000000000000000e+02	1.480000000000000000e+02	1.870000000000000000e+02	2.590000000000000000e+02	3.320000000000000000e+02	4.230000000000000000e+02	5.320000000000000000e+02	6.570000000000000000e+02	8.010000000000000000e+02	9.790000000000000000e+02	1.159000000000000000e+03	1.364000000000000000e+03	1.606000000000000000e+03	1.852000000000000000e+03	2.063000000000000000e+03	2.274000000000000000e+03	2.446000000000000000e+03	2.614000000000000000e+03	2.718000000000000000e+03	2.822000000000000000e+03	2.900000000000000000e+03	2.955000000000000000e+03	2.959000000000000000e+03	2.948000000000000000e+03	2.957000000000000000e+03	2.963000000000000000e+03	2.930000000000000000e+03	2.939000000000000000e+03	2.925000000000000000e+03	2.891000000000000000e+03	2.864000000000000000e+03	2.818000000000000000e+03	2.806000000000000000e+03	2.792000000000000000e+03	2.758000000000000000e+03	2.738000000000000000e+03	2.721000000000000000e+03	2.686000000000000000e+03	2.679000000000000000e+03	2.652000000000000000e+03	2.602000000000000000e+03	2.579000000000000000e+03	2.550000000000000000e+03
1.000000000000000000e+01	2.400000000000000000e+01	3.400000000000000000e+01	4.500000000000000000e+01	5.500000000000000000e+01	6.300000000000000000e+01	9.300000000000000000e+01	1.180000000000000000e+02	1.710000000000000000e+02	2.200000000000000000e+02	2.790000000000000000e+02	3.790000000000000000e+02	4.910000000000000000e+02	6.300000000000000000e+02	8.090000000000000000e+02	9.980000000000000000e+02	1.211000000000000000e+03	1.446000000000000000e+03	1.699000000000000000e+03	1.957000000000000000e+03	2.221000000000000000e+03	2.450000000000000000e+03	2.637000000000000000e+03	2.826000000000000000e+03	2.987000000000000000e+03	3.113000000000000000e+03	3.240000000000000000e+03	3.344000000000000000e+03	3.421000000000000000e+03	3.465000000000000000e+03	3.487000000000000000e+03	3.523000000000000000e+03	3.510000000000000000e+03	3.510000000000000000e+03	3.504000000000000000e+03	3.492000000000000000e+03	3.430000000000000000e+03	3.407000000000000000e+03	3.394000000000000000e+03	3.367000000000000000e+03	3.328000000000000000e+03	3.289000000000000000e+03	3.240000000000000000e+03	3.194000000000000000e+03	3.135000000000000000e+03	3.118000000000000000e+03	3.076000000000000000e+03	2.991000000000000000e+03	2.975000000000000000e+03	2.936000000000000000e+03
1.000000000000000000e+01	2.000000000000000000e+01	3.500000000000000000e+01	4.400000000000000000e+01	6.600000000000000000e+01	9.100000000000000000e+01	1.100000000000000000e+02	1.470000000000000000e+02	1.920000000000000000e+02	2.630000000000000000e+02	3.490000000000000000e+02	4.460000000000000000e+02	5.800000000000000000e+02	7.340000000000000000e+02	8.670000000000000000e+02	1.067000000000000000e+03	1.276000000000000000e+03	1.505000000000000000e+03	1.727000000000000000e+03	1.962000000000000000e+03	2.193000000000000000e+03	2.401000000000000000e+03	2.577000000000000000e+03	2.713000000000000000e+03	2.836000000000000000e+03	2.928000000000000000e+03	3.034000000000000000e+03	3.064000000000000000e+03	3.089000000000000000e+03	3.112000000000000000e+03	3.094000000000000000e+03	3.101000000000000000e+03	3.074000000000000000e+03	3.056000000000000000e+03	3.065000000000000000e+03	3.052000000000000000e+03	3.028000000000000000e+03	3.040000000000000000e+03	3.033000000000000000e+03	2.990000000000000000e+03	2.975000000000000000e+03	2.929000000000000000e+03	2.920000000000000000e+03	2.834000000000000000e+03	2.776000000000000000e+03	2.746000000000000000e+03	2.715000000000000000e+03	2.676000000000000000e+03	2.673000000000000000e+03	2.653000000000000000e+03
1.000000000000000000e+01	1.700000000000000000e+01	2.800000000000000000e+01	4.100000000000000000e+01	6.000000000000000000e+01	8.100000000000000000e+01	1.140000000000000000e+02	1.480000000000000000e+02	2.030000000000000000e+02	2.480000000000000000e+02	3.270000000000000000e+02	4.360000000000000000e+02	5.410000000000000000e+02	6.920000000000000000e+02	8.490000000000000000e+02	1.002000000000000000e+03	1.191000000000000000e+03	1.418000000000000000e+03	1.640000000000000000e+03	1.857000000000000000e+03	2.073000000000000000e+03	2.261000000000000000e+03	2.417000000000000000e+03	2.567000000000000000e+03	2.731000000000000000e+03	2.808000000000000000e+03	2.896000000000000000e+03	2.962000000000000000e+03	2.988000000000000000e+03	3.005000000000000000e+03	3.010000000000000000e+03	2.987000000000000000e+03	2.995000000000000000e+03	2.990000000000000000e+03	2.967000000000000000e+03	2.923000000000000000e+03	2.892000000000000000e+03	2.879000000000000000e+03	2.868000000000000000e+03	2.849000000000000000e+03	2.844000000000000000e+03	2.794000000000000000e+03	2.778000000000000000e+03	2.756000000000000000e+03	2.710000000000000000e+03	2.657000000000000000e+03	2.632000000000000000e+03	2.588000000000000000e+03	2.549000000000000000e+03	2.536000000000000000e+03
1.000000000000000000e+01	1.500000000000000000e+01	2.200000000000000000e+01	3.600000000000000000e+01	6.300000000000000000e+01	7.300000000000000000e+01	1.010000000000000000e+02	1.300000000000000000e+02	1.730000000000000000e+02	2.290000000000000000e+02	3.090000000000000000e+02	4.010000000000000000e+02	5.130000000000000000e+02	6.490000000000000000e+02	8.170000000000000000e+02	9.930000000000000000e+02	1.190000000000000000e+03	1.413000000000000000e+03	1.627000000000000000e+03	1.858000000000000000e+03	2.064000000000000000e+03	2.288000000000000000e+03	2.503000000000000000e+03	2.680000000000000000e+03	2.819000000000000000e+03	2.922000000000000000e+03	2.996000000000000000e+03	3.076000000000000000e+03	3.101000000000000000e+03	3.111000000000000000e+03	3.115000000000000000e+03	3.134000000000000000e+03	3.164000000000000000e+03	3.129000000000000000e+03	3.099000000000000000e+03	3.095000000000000000e+03	3.061000000000000000e+03	3.033000000000000000e+03	2.991000000000000000e+03	2.952000000000000000e+03	2.914000000000000000e+03	2.857000000000000000e+03	2.792000000000000000e+03	2.761000000000000000e+03	2.717000000000000000e+03	2.662000000000000000e+03	2.632000000000000000e+03	2.589000000000000000e+03	2.551000000000000000e+03	2.500000000000000000e+03
1.000000000000000000e+01	1.300000000000000000e+01	1.600000000000000000e+01	2.700000000000000000e+01	2.700000000000000000e+01	3.600000000000000000e+01	4.300000000000000000e+01	5.400000000000000000e+01	7.700000000000000000e+01	1.020000000000000000e+02	1.240000000000000000e+02	1.600000000000000000e+02	1.930000000000000000e+02	2.510000000000000000e+02	3.460000000000000000e+02	4.090000000000000000e+02	5.190000000000000000e+02	6.390000000000000000e+02	7.730000000000000000e+02	8.970000000000000000e+02	1.047000000000000000e+03	1.197000000000000000e+03	1.367000000000000000e+03	1.508000000000000000e+03	1.624000000000000000e+03	1.709000000000000000e+03	1.780000000000000000e+03	1.828000000000000000e+03	1.936000000000000000e+03	2.001000000000000000e+03	2.006000000000000000e+03	2.043000000000000000e+03	2.063000000000000000e+03	2.070000000000000000e+03	2.101000000000000000e+03	2.118000000000000000e+03	2.119000000000000000e+03	2.133000000000000000e+03	2.131000000000000000e+03	2.120000000000000000e+03	2.135000000000000000e+03	2.108000000000000000e+03	2.076000000000000000e+03	2.083000000000000000e+03	2.072000000000000000e+03	2.062000000000000000e+03	2.031000000000000000e+03	2.032000000000000000e+03	2.000000000000000000e+03	1.999000000000000000e+03
1.000000000000000000e+01	2.200000000000000000e+01	3.000000000000000000e+01	3.800000000000000000e+01	5.300000000000000000e+01	6.800000000000000000e+01	8.500000000000000000e+01	1.130000000000000000e+02	1.500000000000000000e+02	1.990000000000000000e+02	2.650000000000000000e+02	3.790000000000000000e+02	4.850000000000000000e+02	6.130000000000000000e+02	7.560000000000000000e+02	9.220000000000000000e+02	1.115000000000000000e+03	1.353000000000000000e+03	1.551000000000000000e+03	1.815000000000000000e+03	2.065000000000000000e+03	2.319000000000000000e+03	2.532000000000000000e+03	2.773000000000000000e+03	2.943000000000000000e+03	3.072000000000000000e+03	3.179000000000000000e+03	3.306000000000000000e+03	3.350000000000000000e+03	3.409000000000000000e+03	3.454000000000000000e+03	3.446000000000000000e+03	3.470000000000000000e+03	3.457000000000000000e+03	3.416000000000000000e+03	3.410000000000000000e+03	3.401000000000000000e+03	3.355000000000000000e+03	3.295000000000000000e+03	3.250000000000000000e+03	3.240000000000000000e+03	3.192000000000000000e+03	3.156000000000000000e+03	3.143000000000000000e+03	3.122000000000000000e+03	3.089000000000000000e+03	3.043000000000000000e+03	3.036000000000000000e+03	2.971000000000000000e+03	2.927000000000000000e+03
1.000000000000000000e+01	1.500000000000000000e+01	2.100000000000000000e+01	3.200000000000000000e+01	4.500000000000000000e+01	5.700000000000000000e+01	7.200000000000000000e+01	9.400000000000000000e+01	1.150000000000000000e+02	1.560000000000000000e+02	2.090000000000000000e+02	2.870000000000000000e+02	4.060000000000000000e+02	5.260000000000000000e+02	6.520000000000000000e+02	7.900000000000000000e+02	9.770000000000000000e+02	1.165000000000000000e+03	1.390000000000000000e+03	1.626000000000000000e+03	1.833000000000000000e+03	2.058000000000000000e+03	2.268000000000000000e+03	2.450000000000000000e+03	2.541000000000000000e+03	2.633000000000000000e+03	2.702000000000000000e+03	2.753000000000000000e+03	2.808000000000000000e+03	2.865000000000000000e+03	2.900000000000000000e+03	2.918000000000000000e+03	2.925000000000000000e+03	2.884000000000000000e+03	2.877000000000000000e+03	2.846000000000000000e+03	2.806000000000000000e+03	2.749000000000000000e+03	2.716000000000000000e+03	2.672000000000000000e+03	2.655000000000000000e+03	2.630000000000000000e+03	2.619000000000000000e+03	2.581000000000000000e+03	2.544000000000000000e+03	2.515000000000000000e+03	2.496000000000000000e+03	2.460000000000000000e+03	2.430000000000000000e+03	2.388000000000000000e+03
1.000000000000000000e+01	1.900000000000000000e+01	2.900000000000000000e+01	4.200000000000000000e+01	6.400000000000000000e+01	8.600000000000000000e+01	1.170000000000000000e+02	1.540000000000000000e+02	1.960000000000000000e+02	2.490000000000000000e+02	3.220000000000000000e+02	4.280000000000000000e+02	5.380000000000000000e+02	6.630000000000000000e+02	8.200000000000000000e+02	1.015000000000000000e+03	1.190000000000000000e+03	1.380000000000000000e+03	1.559000000000000000e+03	1.791000000000000000e+03	1.947000000000000000e+03	2.128000000000000000e+03	2.277000000000000000e+03	2.340000000000000000e+03	2.432000000000000000e+03	2.492000000000000000e+03	2.570000000000000000e+03	2.624000000000000000e+03	2.633000000000000000e+03	2.641000000000000000e+03	2.626000000000000000e+03	2.619000000000000000e+03	2.620000000000000000e+03	2.606000000000000000e+03	2.588000000000000000e+03	2.595000000000000000e+03	2.570000000000000000e+03	2.562000000000000000e+03	2.515000000000000000e+03	2.477000000000000000e+03	2.447000000000000000e+03	2.426000000000000000e+03	2.426000000000000000e+03	2.402000000000000000e+03	2.396000000000000000e+03	2.391000000000000000e+03	2.369000000000000000e+03	2.347000000000000000e+03	2.314000000000000000e+03	2.317000000000000000e+03
1.000000000000000000e+01	2.400000000000000000e+01	3.100000000000000000e+01	4.400000000000000000e+01	6.100000000000000000e+01	7.500000000000000000e+01	9.900000000000000000e+01	1.160000000000000000e+02	1.520000000000000000e+02	1.990000000000000000e+02	2.640000000000000000e+02	3.370000000000000000e+02	4.560000000000000000e+02	5.850000000000000000e+02	7.410000000000000000e+02	9.390000000000000000e+02	1.127000000000000000e+03	1.336000000000000000e+03	1.552000000000000000e+03	1.817000000000000000e+03	2.045000000000000000e+03	2.272000000000000000e+03	2.480000000000000000e+03	2.646000000000000000e+03	2.801000000000000000e+03	2.891000000000000000e+03	2.965000000000000000e+03	2.999000000000000000e+03	3.028000000000000000e+03	3.075000000000000000e+03	3.085000000000000000e+03	3.075000000000000000e+03	3.066000000000000000e+03	3.029000000000000000e+03	2.990000000000000000e+03	2.973000000000000000e+03	2.981000000000000000e+03	2.962000000000000000e+03	2.915000000000000000e+03	2.906000000000000000e+03	2.913000000000000000e+03	2.887000000000000000e+03	2.847000000000000000e+03	2.841000000000000000e+03	2.807000000000000000e+03	2.751000000000000000e+03	2.699000000000000000e+03	2.663000000000000000e+03	2.632000000000000000e+03	2.592000000000000000e+03
1.000000000000000000e+01	1.700000000000000000e+01	2.300000000000000000e+01	3.600000000000000000e+01	5.100000000000000000e+01	7.200000000000000000e+01	8.900000000000000000e+01	1.060000000000000000e+02	1.460000000000000000e+02	1.900000000000000000e+02	2.650000000000000000e+02	3.500000000000000000e+02	4.760000000000000000e+02	6.040000000000000000e+02	7.460000000000000000e+02	9.400000000000000000e+02	1.139000000000000000e+03	1.373000000000000000e+03	1.618000000000000000e+03	1.824000000000000000e+03	2.075000000000000000e+03	2.314000000000000000e+03	2.505000000000000000e+03	2.677000000000000000e+03	2.808000000000000000e+03	2.954000000000000000e+03	3.047000000000000000e+03	3.129000000000000000e+03	3.170000000000000000e+03	3.211000000000000000e+03	3.239000000000000000e+03	3.257000000000000000e+03	3.274000000000000000e+03	3.281000000000000000e+03	3.310000000000000000e+03	3.299000000000000000e+03	3.308000000000000000e+03	3.260000000000000000e+03	3.239000000000000000e+03	3.203000000000000000e+03	3.181000000000000000e+03	3.148000000000000000e+03	3.074000000000000000e+03	3.047000000000000000e+03	3.019000000000000000e+03	2.975000000000000000e+03	2.928000000000000000e+03	2.904000000000000000e+03	2.871000000000000000e+03	2.833000000000000000e+03
1.000000000000000000e+01	2.000000000000000000e+01	3.000000000000000000e+01	4.100000000000000000e+01	5.000000000000000000e+01	6.000000000000000000e+01	8.000000000000000000e+01	1.030000000000000000e+02	1.200000000000000000e+02	1.540000000000000000e+02	2.040000000000000000e+02	2.570000000000000000e+02	3.290000000000000000e+02	4.170000000000000000e+02	5.380000000000000000e+02	6.800000000000000000e+02	8.540000000000000000e+02	1.030000000000000000e+03	1.230000000000000000e+03	1.466000000000000000e+03	1.663000000000000000e+03	1.884000000000000000e+03	2.102000000000000000e+03	2.273000000000000000e+03	2.449000000000000000e+03	2.562000000000000000e+03	2.645000000000000000e+03	2.700000000000000000e+03	2.725000000000000000e+03	2.769000000000000000e+03	2.833000000000000000e+03	2.836000000000000000e+03	2.871000000000000000e+03	2.844000000000000000e+03	2.861000000000000000e+03	2.814000000000000000e+03	2.807000000000000000e+03	2.810000000000000000e+03	2.796000000000000000e+03	2.760000000000000000e+03	2.736000000000000000e+03	2.710000000000000000e+03	2.700000000000000000e+03	2.668000000000000000e+03	2.639000000000000000e+03	2.613000000000000000e+03	2.602000000000000000e+03	2.559000000000000000e+03	2.519000000000000000e+03	2.481000000000000000e+03
1.000000000000000000e+01	1.800000000000000000e+01	2.700000000000000000e+01	4.200000000000000000e+01	6.500000000000000000e+01	9.300000000000000000e+01	1.270000000000000000e+02	1.620000000000000000e+02	2.080000000000000000e+02	2.720000000000000000e+02	3.530000000000000000e+02	4.420000000000000000e+02	5.520000000000000000e+02	7.090000000000000000e+02	8.840000000000000000e+02	1.096000000000000000e+03	1.279000000000000000e+03	1.489000000000000000e+03	1.698000000000000000e+03	1.891000000000000000e+03	2.079000000000000000e+03	2.298000000000000000e+03	2.457000000000000000e+03	2.614000000000000000e+03	2.755000000000000000e+03	2.871000000000000000e+03	2.934000000000000000e+03	3.004000000000000000e+03	2.994000000000000000e+03	2.993000000000000000e+03	3.005000000000000000e+03	2.990000000000000000e+03	2.945000000000000000e+03	2.917000000000000000e+03	2.924000000000000000e+03	2.922000000000000000e+03	2.896000000000000000e+03	2.859000000000000000e+03	2.826000000000000000e+03	2.783000000000000000e+03	2.749000000000000000e+03	2.721000000000000000e+03	2.680000000000000000e+03	2.672000000000000000e+03	2.621000000000000000e+03	2.598000000000000000e+03	2.574000000000000000e+03	2.542000000000000000e+03	2.499000000000000000e+03	2.469000000000000000e+03
1.000000000000000000e+01	1.600000000000000000e+01	3.100000000000000000e+01	5.300000000000000000e+01	7.400000000000000000e+01	9.800000000000000000e+01	1.360000000000000000e+02	1.750000000000000000e+02	2.490000000000000000e+02	3.160000000000000000e+02	4.000000000000000000e+02	5.180000000000000000e+02	6.650000000000000000e+02	8.450000000000000000e+02	1.051000000000000000e+03	1.249000000000000000e+03	1.528000000000000000e+03	1.772000000000000000e+03	2.012000000000000000e+03	2.269000000000000000e+03	2.514000000000000000e+03	2.780000000000000000e+03	2.949000000000000000e+03	3.116000000000000000e+03	3.253000000000000000e+03	3.382000000000000000e+03	3.434000000000000000e+03	3.495000000000000000e+03	3.516000000000000000e+03	3.540000000000000000e+03	3.555000000000000000e+03	3.522000000000000000e+03	3.539000000000000000e+03	3.528000000000000000e+03	3.533000000000000000e+03	3.490000000000000000e+03	3.463000000000000000e+03	3.430000000000000000e+03	3.363000000000000000e+03	3.319000000000000000e+03	3.278000000000000000e+03	3.237000000000000000e+03	3.204000000000000000e+03	3.155000000000000000e+03	3.106000000000000000e+03	3.066000000000000000e+03	3.016000000000000000e+03	2.969000000000000000e+03	2.911000000000000000e+03	2.855000000000000000e+03
1.000000000000000000e+01	1.600000000000000000e+01	2.600000000000000000e+01	3.600000000000000000e+01	5.400000000000000000e+01	6.700000000000000000e+01	9.300000000000000000e+01	1.410000000000000000e+02	1.880000000000000000e+02	2.490000000000000000e+02	3.180000000000000000e+02	4.190000000000000000e+02	5.290000000000000000e+02	6.740000000000000000e+02	8.280000000000000000e+02	1.011000000000000000e+03	1.221000000000000000e+03	1.453000000000000000e+03	1.697000000000000000e+03	1.962000000000000000e+03	2.236000000000000000e+03	2.472000000000000000e+03	2.683000000000000000e+03	2.893000000000000000e+03	3.087000000000000000e+03	3.247000000000000000e+03	3.384000000000000000e+03	3.489000000000000000e+03	3.533000000000000000e+03	3.562000000000000000e+03	3.581000000000000000e+03	3.619000000000000000e+03	3.597000000000000000e+03	3.601000000000000000e+03	3.600000000000000000e+03	3.569000000000000000e+03	3.552000000000000000e+03	3.523000000000000000e+03	3.486000000000000000e+03	3.444000000000000000e+03	3.411000000000000000e+03	3.368000000000000000e+03	3.331000000000000000e+03	3.299000000000000000e+03	3.254000000000000000e+03	3.200000000000000000e+03	3.172000000000000000e+03	3.128000000000000000e+03	3.058000000000000000e+03	3.006000000000000000e+03
1.000000000000000000e+01	2.100000000000000000e+01	2.600000000000000000e+01	4.200000000000000000e+01	5.600000000000000000e+01	7.100000000000000000e+01	8.900000000000000000e+01	1.270000000000000000e+02	1.570000000000000000e+02	2.010000000000000000e+02	2.550000000000000000e+02	3.260000000000000000e+02	4.340000000000000000e+02	5.610000000000000000e+02	7.040000000000000000e+02	8.750000000000000000e+02	1.037000000000000000e+03	1.227000000000000000e+03	1.428000000000000000e+03	1.641000000000000000e+03	1.838000000000000000e+03	2.052000000000000000e+03	2.221000000000000000e+03	2.380000000000000000e+03	2.544000000000000000e+03	2.649000000000000000e+03	2.720000000000000000e+03	2.780000000000000000e+03	2.883000000000000000e+03	2.914000000000000000e+03	2.939000000000000000e+03	2.933000000000000000e+03	2.943000000000000000e+03	2.959000000000000000e+03	2.932000000000000000e+03	2.893000000000000000e+03	2.912000000000000000e+03	2.883000000000000000e+03	2.858000000000000000e+03	2.834000000000000000e+03	2.824000000000000000e+03	2.801000000000000000e+03	2.758000000000000000e+03	2.731000000000000000e+03	2.721000000000000000e+03	2.671000000000000000e+03	2.634000000000000000e+03	2.590000000000000000e+03	2.546000000000000000e+03	2.518000000000000000e+03
1.000000000000000000e+01	1.700000000000000000e+01	2.200000000000000000e+01	3.400000000000000000e+01	5.300000000000000000e+01	6.300000000000000000e+01	9.100000000000000000e+01	1.150000000000000000e+02	1.530000000000000000e+02	2.090000000000000000e+02	2.840000000000000000e+02	3.690000000000000000e+02	4.880000000000000000e+02	6.350000000000000000e+02	8.300000000000000000e+02	1.025000000000000000e+03	1.214000000000000000e+03	1.453000000000000000e+03	1.713000000000000000e+03	2.003000000000000000e+03	2.239000000000000000e+03	2.471000000000000000e+03	2.680000000000000000e+03	2.873000000000000000e+03	3.027000000000000000e+03	3.150000000000000000e+03	3.242000000000000000e+03	3.338000000000000000e+03	3.356000000000000000e+03	3.392000000000000000e+03	3.440000000000000000e+03	3.445000000000000000e+03	3.432000000000000000e+03	3.441000000000000000e+03	3.419000000000000000e+03	3.379000000000000000e+03	3.389000000000000000e+03	3.334000000000000000e+03	3.296000000000000000e+03	3.249000000000000000e+03	3.204000000000000000e+03	3.163000000000000000e+03	3.116000000000000000e+03	3.089000000000000000e+03	3.030000000000000000e+03	2.992000000000000000e+03	2.935000000000000000e+03	2.851000000000000000e+03	2.826000000000000000e+03	2.792000000000000000e+03
1.000000000000000000e+01	2.300000000000000000e+01	3.500000000000000000e+01	4.600000000000000000e+01	7.100000000000000000e+01	9.800000000000000000e+01	1.270000000000000000e+02	1.660000000000000000e+02	2.250000000000000000e+02	2.900000000000000000e+02	3.620000000000000000e+02	4.590000000000000000e+02	5.700000000000000000e+02	6.960000000000000000e+02	8.490000000000000000e+02	9.970000000000000000e+02	1.248000000000000000e+03	1.501000000000000000e+03	1.721000000000000000e+03	1.980000000000000000e+03	2.231000000000000000e+03	2.445000000000000000e+03	2.669000000000000000e+03	2.813000000000000000e+03	2.930000000000000000e+03	3.028000000000000000e+03	3.088000000000000000e+03	3.132000000000000000e+03	3.166000000000000000e+03	3.179000000000000000e+03	3.237000000000000000e+03	3.245000000000000000e+03	3.215000000000000000e+03	3.212000000000000000e+03	3.181000000000000000e+03	3.127000000000000000e+03	3.091000000000000000e+03	3.075000000000000000e+03	3.075000000000000000e+03	3.016000000000000000e+03	2.975000000000000000e+03	2.956000000000000000e+03	2.935000000000000000e+03	2.876000000000000000e+03	2.853000000000000000e+03	2.792000000000000000e+03	2.745000000000000000e+03	2.703000000000000000e+03	2.654000000000000000e+03	2.612000000000000000e+03
1.000000000000000000e+01	2.500000000000000000e+01	3.600000000000000000e+01	5.400000000000000000e+01	7.800000000000000000e+01	1.110000000000000000e+02	1.440000000000000000e+02	1.870000000000000000e+02	2.680000000000000000e+02	3.650000000000000000e+02	4.580000000000000000e+02	5.820000000000000000e+02	7.290000000000000000e+02	9.320000000000000000e+02	1.152000000000000000e+03	1.412000000000000000e+03	1.654000000000000000e+03	1.936000000000000000e+03	2.201000000000000000e+03	2.392000000000000000e+03	2.614000000000000000e+03	2.805000000000000000e+03	2.975000000000000000e+03	3.061000000000000000e+03	3.138000000000000000e+03	3.195000000000000000e+03	3.287000000000000000e+03	3.320000000000000000e+03	3.313000000000000000e+03	3.305000000000000000e+03	3.288000000000000000e+03	3.262000000000000000e+03	3.254000000000000000e+03	3.207000000000000000e+03	3.209000000000000000e+03	3.181000000000000000e+03	3.167000000000000000e+03	3.120000000000000000e+03	3.074000000000000000e+03	3.040000000000000000e+03	3.012000000000000000e+03	2.978000000000000000e+03	2.941000000000000000e+03	2.892000000000000000e+03	2.847000000000000000e+03	2.809000000000000000e+03	2.773000000000000000e+03	2.717000000000000000e+03	2.702000000000000000e+03	2.653000000000000000e+03
1.000000000000000000e+01	1.700000000000000000e+01	2.100000000000000000e+01	3.100000000000000000e+01	4.100000000000000000e+01	5.900000000000000000e+01	8.000000000000000000e+01	1.070000000000000000e+02	1.440000000000000000e+02	1.850000000000000000e+02	2.680000000000000000e+02	3.600000000000000000e+02	4.610000000000000000e+02	5.880000000000000000e+02	7.350000000000000000e+02	9.300000000000000000e+02	1.134000000000000000e+03	1.361000000000000000e+03	1.558000000000000000e+03	1.794000000000000000e+03	2.029000000000000000e+03	2.231000000000000000e+03	2.382000000000000000e+03	2.527000000000000000e+03	2.663000000000000000e+03	2.754000000000000000e+03	2.898000000000000000e+03	2.952000000000000000e+03	2.968000000000000000e+03	3.017000000000000000e+03	3.041000000000000000e+03	3.061000000000000000e+03	3.069000000000000000e+03	3.056000000000000000e+03	3.057000000000000000e+03	3.054000000000000000e+03	3.019000000000000000e+03	3.012000000000000000e+03	2.983000000000000000e+03	2.973000000000000000e+03	2.938000000000000000e+03	2.898000000000000000e+03	2.864000000000000000e+03	2.843000000000000000e+03	2.805000000000000000e+03	2.755000000000000000e+03	2.711000000000000000e+03	2.688000000000000000e+03	2.669000000000000000e+03	2.629000000000000000e+03
1.000000000000000000e+01	1.200000000000000000e+01	2.200000000000000000e+01	3.200000000000000000e+01	5.400000000000000000e+01	7.500000000000000000e+01	1.030000000000000000e+02	1.400000000000000000e+02	1.870000000000000000e+02	2.440000000000000000e+02	3.300000000000000000e+02	4.140000000000000000e+02	5.410000000000000000e+02	6.980000000000000000e+02	8.730000000000000000e+02	1.060000000000000000e+03	1.307000000000000000e+03	1.577000000000000000e+03	1.808000000000000000e+03	2.039000000000000000e+03	2.302000000000000000e+03	2.518000000000000000e+03	2.721000000000000000e+03	2.910000000000000000e+03	3.053000000000000000e+03	3.162000000000000000e+03	3.264000000000000000e+03	3.315000000000000000e+03	3.367000000000000000e+03	3.412000000000000000e+03	3.405000000000000000e+03	3.424000000000000000e+03	3.390000000000000000e+03	3.336000000000000000e+03	3.311000000000000000e+03	3.283000000000000000e+03	3.259000000000000000e+03	3.226000000000000000e+03	3.179000000000000000e+03	3.187000000000000000e+03	3.128000000000000000e+03	3.089000000000000000e+03	3.059000000000000000e+03	3.032000000000000000e+03	3.003000000000000000e+03	2.937000000000000000e+03	2.897000000000000000e+03	2.845000000000000000e+03	2.805000000000000000e+03	2.759000000000000000e+03
1.000000000000000000e+01	1.300000000000000000e+01	2.000000000000000000e+01	3.000000000000000000e+01	4.100000000000000000e+01	5.300000000000000000e+01	7.100000000000000000e+01	9.800000000000000000e+01	1.250000000000000000e+02	1.700000000000000000e+02	2.120000000000000000e+02	2.620000000000000000e+02	3.220000000000000000e+02	3.830000000000000000e+02	4.870000000000000000e+02	5.950000000000000000e+02	7.100000000000000000e+02	8.480000000000000000e+02	1.009000000000000000e+03	1.142000000000000000e+03	1.310000000000000000e+03	1.441000000000000000e+03	1.574000000000000000e+03	1.729000000000000000e+03	1.869000000000000000e+03	1.964000000000000000e+03	2.067000000000000000e+03	2.152000000000000000e+03	2.194000000000000000e+03	2.231000000000000000e+03	2.281000000000000000e+03	2.305000000000000000e+03	2.330000000000000000e+03	2.335000000000000000e+03	2.342000000000000000e+03	2.349000000000000000e+03	2.326000000000000000e+03	2.358000000000000000e+03	2.386000000000000000e+03	2.364000000000000000e+03	2.320000000000000000e+03	2.322000000000000000e+03	2.273000000000000000e+03	2.266000000000000000e+03	2.231000000000000000e+03	2.217000000000000000e+03	2.192000000000000000e+03	2.195000000000000000e+03	2.176000000000000000e+03	2.172000000000000000e+03
1.000000000000000000e+01	1.000000000000000000e+01	1.100000000000000000e+01	1.300000000000000000e+01	1.800000000000000000e+01	2.600000000000000000e+01	4.300000000000000000e+01	5.800000000000000000e+01	7.700000000000000000e+01	1.020000000000000000e+02	1.380000000000000000e+02	1.680000000000000000e+02	2.100000000000000000e+02	2.580000000000000000e+02	3.320000000000000000e+02	4.310000000000000000e+02	5.220000000000000000e+02	6.640000000000000000e+02	8.340000000000000000e+02	1.003000000000000000e+03	1.193000000000000000e+03	1.388000000000000000e+03	1.578000000000000000e+03	1.739000000000000000e+03	1.915000000000000000e+03	2.051000000000000000e+03	2.199000000000000000e+03	2.308000000000000000e+03	2.396000000000000000e+03	2.472000000000000000e+03	2.493000000000000000e+03	2.517000000000000000e+03	2.524000000000000000e+03	2.521000000000000000e+03	2.554000000000000000e+03	2.560000000000000000e+03	2.548000000000000000e+03	2.543000000000000000e+03	2.543000000000000000e+03	2.503000000000000000e+03	2.477000000000000000e+03	2.441000000000000000e+03	2.424000000000000000e+03	2.379000000000000000e+03	2.345000000000000000e+03	2.340000000000000000e+03	2.317000000000000000e+03	2.302000000000000000e+03	2.262000000000000000e+03	2.262000000000000000e+03
1.000000000000000000e+01	1.400000000000000000e+01	1.800000000000000000e+01	2.500000000000000000e+01	3.000000000000000000e+01	3.400000000000000000e+01	5.700000000000000000e+01	7.500000000000000000e+01	1.010000000000000000e+02	1.250000000000000000e+02	1.630000000000000000e+02	2.080000000000000000e+02	2.660000000000000000e+02	3.310000000000000000e+02	4.240000000000000000e+02	5.280000000000000000e+02	6.590000000000000000e+02	8.150000000000000000e+02	9.960000000000000000e+02	1.216000000000000000e+03	1.435000000000000000e+03	1.667000000000000000e+03	1.825000000000000000e+03	1.962000000000000000e+03	2.127000000000000000e+03	2.259000000000000000e+03	2.392000000000000000e+03	2.487000000000000000e+03	2.533000000000000000e+03	2.608000000000000000e+03	2.615000000000000000e+03	2.633000000000000000e+03	2.634000000000000000e+03	2.626000000000000000e+03	2.641000000000000000e+03	2.645000000000000000e+03	2.624000000000000000e+03	2.613000000000000000e+03	2.587000000000000000e+03	2.548000000000000000e+03	2.519000000000000000e+03	2.489000000000000000e+03	2.482000000000000000e+03	2.466000000000000000e+03	2.444000000000000000e+03	2.425000000000000000e+03	2.427000000000000000e+03	2.411000000000000000e+03	2.384000000000000000e+03	2.371000000000000000e+03
1.000000000000000000e+01	1.400000000000000000e+01	1.500000000000000000e+01	2.900000000000000000e+01	4.300000000000000000e+01	5.600000000000000000e+01	7.400000000000000000e+01	9.200000000000000000e+01	1.190000000000000000e+02	1.650000000000000000e+02	2.170000000000000000e+02	2.700000000000000000e+02	3.400000000000000000e+02	4.330000000000000000e+02	5.400000000000000000e+02	6.990000000000000000e+02	8.660000000000000000e+02	1.029000000000000000e+03	1.242000000000000000e+03	1.427000000000000000e+03	1.609000000000000000e+03	1.803000000000000000e+03	1.963000000000000000e+03	2.102000000000000000e+03	2.201000000000000000e+03	2.298000000000000000e+03	2.342000000000000000e+03	2.402000000000000000e+03	2.469000000000000000e+03	2.513000000000000000e+03	2.523000000000000000e+03	2.554000000000000000e+03	2.543000000000000000e+03	2.563000000000000000e+03	2.538000000000000000e+03	2.532000000000000000e+03	2.504000000000000000e+03	2.471000000000000000e+03	2.441000000000000000e+03	2.463000000000000000e+03	2.434000000000000000e+03	2.406000000000000000e+03	2.389000000000000000e+03	2.360000000000000000e+03	2.365000000000000000e+03	2.337000000000000000e+03	2.305000000000000000e+03	2.280000000000000000e+03	2.249000000000000000e+03	2.224000000000000000e+03
1.000000000000000000e+01	1.800000000000000000e+01	2.100000000000000000e+01	2.700000000000000000e+01	3.300000000000000000e+01	3.800000000000000000e+01	5.100000000000000000e+01	6.800000000000000000e+01	9.400000000000000000e+01	1.260000000000000000e+02	1.720000000000000000e+02	2.410000000000000000e+02	3.020000000000000000e+02	4.190000000000000000e+02	5.400000000000000000e+02	6.930000000000000000e+02	8.640000000000000000e+02	1.058000000000000000e+03	1.265000000000000000e+03	1.480000000000000000e+03	1.701000000000000000e+03	1.892000000000000000e+03	2.119000000000000000e+03	2.292000000000000000e+03	2.440000000000000000e+03	2.583000000000000000e+03	2.666000000000000000e+03	2.717000000000000000e+03	2.760000000000000000e+03	2.765000000000000000e+03	2.798000000000000000e+03	2.852000000000000000e+03	2.840000000000000000e+03	2.831000000000000000e+03	2.842000000000000000e+03	2.828000000000000000e+03	2.817000000000000000e+03	2.824000000000000000e+03	2.788000000000000000e+03	2.755000000000000000e+03	2.735000000000000000e+03	2.726000000000000000e+03	2.689000000000000000e+03	2.651000000000000000e+03	2.642000000000000000e+03	2.598000000000000000e+03	2.593000000000000000e+03	2.547000000000000000e+03	2.510000000000000000e+03	2.468000000000000000e+03
1.000000000000000000e+01	2.100000000000000000e+01	3.000000000000000000e+01	4.000000000000000000e+01	5.600000000000000000e+01	7.200000000000000000e+01	1.060000000000000000e+02	1.460000000000000000e+02	2.100000000000000000e+02	2.690000000000000000e+02	3.470000000000000000e+02	4.430000000000000000e+02	5.580000000000000000e+02	6.990000000000000000e+02	8.780000000000000000e+02	1.078000000000000000e+03	1.287000000000000000e+03	1.545000000000000000e+03	1.784000000000000000e+03	2.040000000000000000e+03	2.259000000000000000e+03	2.499000000000000000e+03	2.677000000000000000e+03	2.818000000000000000e+03	2.913000000000000000e+03	3.044000000000000000e+03	3.133000000000000000e+03	3.166000000000000000e+03	3.215000000000000000e+03	3.259000000000000000e+03	3.282000000000000000e+03	3.277000000000000000e+03	3.293000000000000000e+03	3.280000000000000000e+03	3.236000000000000000e+03	3.190000000000000000e+03	3.167000000000000000e+03	3.134000000000000000e+03	3.089000000000000000e+03	3.020000000000000000e+03	2.995000000000000000e+03	2.964000000000000000e+03	2.929000000000000000e+03	2.908000000000000000e+03	2.831000000000000000e+03	2.766000000000000000e+03	2.735000000000000000e+03	2.684000000000000000e+03	2.680000000000000000e+03	2.613000000000000000e+03
1.000000000000000000e+01	1.700000000000000000e+01	2.600000000000000000e+01	3.700000000000000000e+01	6.600000000000000000e+01	9.000000000000000000e+01	1.250000000000000000e+02	1.720000000000000000e+02	2.390000000000000000e+02	3.230000000000000000e+02	4.280000000000000000e+02	5.570000000000000000e+02	7.190000000000000000e+02	9.130000000000000000e+02	1.141000000000000000e+03	1.386000000000000000e+03	1.666000000000000000e+03	1.948000000000000000e+03	2.211000000000000000e+03	2.474000000000000000e+03	2.717000000000000000e+03	2.928000000000000000e+03	3.073000000000000000e+03	3.250000000000000000e+03	3.389000000000000000e+03	3.516000000000000000e+03	3.607000000000000000e+03	3.655000000000000000e+03	3.707000000000000000e+03	3.706000000000000000e+03	3.707000000000000000e+03	3.721000000000000000e+03	3.715000000000000000e+03	3.712000000000000000e+03	3.683000000000000000e+03	3.658000000000000000e+03	3.608000000000000000e+03	3.552000000000000000e+03	3.486000000000000000e+03	3.443000000000000000e+03	3.394000000000000000e+03	3.338000000000000000e+03	3.293000000000000000e+03	3.251000000000000000e+03	3.209000000000000000e+03	3.139000000000000000e+03	3.101000000000000000e+03	3.036000000000000000e+03	2.966000000000000000e+03	2.930000000000000000e+03
1.000000000000000000e+01	1.600000000000000000e+01	2.100000000000000000e+01	3.200000000000000000e+01	4.100000000000000000e+01	5.900000000000000000e+01	8.700000000000000000e+01	1.150000000000000000e+02	1.580000000000000000e+02	1.870000000000000000e+02	2.400000000000000000e+02	2.860000000000000000e+02	3.600000000000000000e+02	4.860000000000000000e+02	6.110000000000000000e+02	7.720000000000000000e+02	9.740000000000000000e+02	1.199000000000000000e+03	1.442000000000000000e+03	1.686000000000000000e+03	1.978000000000000000e+03	2.232000000000000000e+03	2.479000000000000000e+03	2.660000000000000000e+03	2.826000000000000000e+03	2.996000000000000000e+03	3.105000000000000000e+03	3.216000000000000000e+03	3.285000000000000000e+03	3.343000000000000000e+03	3.411000000000000000e+03	3.395000000000000000e+03	3.412000000000000000e+03	3.405000000000000000e+03	3.382000000000000000e+03	3.326000000000000000e+03	3.287000000000000000e+03	3.279000000000000000e+03	3.242000000000000000e+03	3.220000000000000000e+03	3.165000000000000000e+03	3.127000000000000000e+03	3.095000000000000000e+03	3.035000000000000000e+03	3.010000000000000000e+03	3.001000000000000000e+03	2.972000000000000000e+03	2.937000000000000000e+03	2.880000000000000000e+03	2.826000000000000000e+03
1.000000000000000000e+01	1.200000000000000000e+01	2.100000000000000000e+01	3.500000000000000000e+01	4.800000000000000000e+01	7.100000000000000000e+01	1.090000000000000000e+02	1.580000000000000000e+02	2.140000000000000000e+02	2.910000000000000000e+02	3.880000000000000000e+02	5.130000000000000000e+02	6.590000000000000000e+02	8.490000000000000000e+02	1.046000000000000000e+03	1.287000000000000000e+03	1.565000000000000000e+03	1.859000000000000000e+03	2.143000000000000000e+03	2.396000000000000000e+03	2.628000000000000000e+03	2.820000000000000000e+03	3.012000000000000000e+03	3.170000000000000000e+03	3.261000000000000000e+03	3.378000000000000000e+03	3.429000000000000000e+03	3.437000000000000000e+03	3.469000000000000000e+03	3.466000000000000000e+03	3.459000000000000000e+03	3.461000000000000000e+03	3.427000000000000000e+03	3.411000000000000000e+03	3.395000000000000000e+03	3.339000000000000000e+03	3.292000000000000000e+03	3.237000000000000000e+03	3.192000000000000000e+03	3.147000000000000000e+03	3.111000000000000000e+03	3.069000000000000000e+03	3.029000000000000000e+03	2.966000000000000000e+03	2.922000000000000000e+03	2.873000000000000000e+03	2.819000000000000000e+03	2.801000000000000000e+03	2.752000000000000000e+03	2.735000000000000000e+03
1.000000000000000000e+01	2.000000000000000000e+01	2.700000000000000000e+01	4.100000000000000000e+01	6.100000000000000000e+01	8.300000000000000000e+01	1.090000000000000000e+02	1.430000000000000000e+02	1.870000000000000000e+02	2.530000000000000000e+02	3.190000000000000000e+02	4.090000000000000000e+02	5.160000000000000000e+02	6.390000000000000000e+02	8.120000000000000000e+02	9.990000000000000000e+02	1.257000000000000000e+03	1.500000000000000000e+03	1.751000000000000000e+03	2.059000000000000000e+03	2.325000000000000000e+03	2.494000000000000000e+03	2.672000000000000000e+03	2.846000000000000000e+03	2.990000000000000000e+03	3.106000000000000000e+03	3.180000000000000000e+03	3.235000000000000000e+03	3.266000000000000000e+03	3.282000000000000000e+03	3.314000000000000000e+03	3.337000000000000000e+03	3.348000000000000000e+03	3.340000000000000000e+03	3.331000000000000000e+03	3.317000000000000000e+03	3.300000000000000000e+03	3.274000000000000000e+03	3.201000000000000000e+03	3.182000000000000000e+03	3.149000000000000000e+03	3.112000000000000000e+03	3.091000000000000000e+03	3.062000000000000000e+03	3.032000000000000000e+03	3.000000000000000000e+03	2.966000000000000000e+03	2.911000000000000000e+03	2.902000000000000000e+03	2.847000000000000000e+03
1.000000000000000000e+01	1.800000000000000000e+01	2.700000000000000000e+01	4.100000000000000000e+01	5.600000000000000000e+01	7.700000000000000000e+01	1.060000000000000000e+02	1.520000000000000000e+02	2.060000000000000000e+02	2.690000000000000000e+02	3.590000000000000000e+02	4.710000000000000000e+02	6.140000000000000000e+02	7.630000000000000000e+02	9.330000000000000000e+02	1.112000000000000000e+03	1.338000000000000000e+03	1.578000000000000000e+03	1.872000000000000000e+03	2.121000000000000000e+03	2.413000000000000000e+03	2.649000000000000000e+03	2.838000000000000000e+03	3.033000000000000000e+03	3.189000000000000000e+03	3.321000000000000000e+03	3.399000000000000000e+03	3.449000000000000000e+03	3.495000000000000000e+03	3.558000000000000000e+03	3.558000000000000000e+03	3.568000000000000000e+03	3.547000000000000000e+03	3.554000000000000000e+03	3.542000000000000000e+03	3.531000000000000000e+03	3.515000000000000000e+03	3.513000000000000000e+03	3.461000000000000000e+03	3.446000000000000000e+03	3.380000000000000000e+03	3.333000000000000000e+03	3.299000000000000000e+03	3.236000000000000000e+03	3.199000000000000000e+03	3.151000000000000000e+03	3.122000000000000000e+03	3.078000000000000000e+03	3.045000000000000000e+03	3.001000000000000000e+03
1.000000000000000000e+01	1.900000000000000000e+01	3.100000000000000000e+01	3.500000000000000000e+01	3.900000000000000000e+01	5.100000000000000000e+01	6.900000000000000000e+01	8.600000000000000000e+01	1.090000000000000000e+02	1.440000000000000000e+02	1.870000000000000000e+02	2.460000000000000000e+02	3.310000000000000000e+02	4.440000000000000000e+02	5.620000000000000000e+02	7.170000000000000000e+02	8.830000000000000000e+02	1.065000000000000000e+03	1.293000000000000000e+03	1.551000000000000000e+03	1.797000000000000000e+03	2.083000000000000000e+03	2.278000000000000000e+03	2.475000000000000000e+03	2.640000000000000000e+03	2.798000000000000000e+03	2.877000000000000000e+03	2.944000000000000000e+03	3.018000000000000000e+03	3.055000000000000000e+03	3.093000000000000000e+03	3.104000000000000000e+03	3.107000000000000000e+03	3.115000000000000000e+03	3.064000000000000000e+03	3.036000000000000000e+03	3.016000000000000000e+03	3.012000000000000000e+03	2.983000000000000000e+03	2.935000000000000000e+03	2.899000000000000000e+03	2.853000000000000000e+03	2.828000000000000000e+03	2.796000000000000000e+03	2.723000000000000000e+03	2.677000000000000000e+03	2.650000000000000000e+03	2.615000000000000000e+03	2.590000000000000000e+03	2.550000000000000000e+03
1.000000000000000000e+01	1.700000000000000000e+01	2.600000000000000000e+01	3.400000000000000000e+01	4.700000000000000000e+01	7.800000000000000000e+01	1.040000000000000000e+02	1.320000000000000000e+02	1.960000000000000000e+02	2.690000000000000000e+02	3.450000000000000000e+02	4.740000000000000000e+02	6.050000000000000000e+02	7.800000000000000000e+02	9.780000000000000000e+02	1.131000000000000000e+03	1.351000000000000000e+03	1.550000000000000000e+03	1.757000000000000000e+03	1.982000000000000000e+03	2.166000000000000000e+03	2.339000000000000000e+03	2.468000000000000000e+03	2.588000000000000000e+03	2.667000000000000000e+03	2.755000000000000000e+03	2.789000000000000000e+03	2.844000000000000000e+03	2.855000000000000000e+03	2.868000000000000000e+03	2.901000000000000000e+03	2.943000000000000000e+03	2.919000000000000000e+03	2.884000000000000000e+03	2.851000000000000000e+03	2.826000000000000000e+03	2.825000000000000000e+03	2.786000000000000000e+03	2.770000000000000000e+03	2.742000000000000000e+03	2.713000000000000000e+03	2.686000000000000000e+03	2.667000000000000000e+03	2.615000000000000000e+03	2.587000000000000000e+03	2.531000000000000000e+03	2.484000000000000000e+03	2.461000000000000000e+03	2.437000000000000000e+03	2.427000000000000000e+03
1.000000000000000000e+01	1.200000000000000000e+01	1.600000000000000000e+01	1.800000000000000000e+01	2.400000000000000000e+01	3.200000000000000000e+01	5.600000000000000000e+01	8.300000000000000000e+01	1.310000000000000000e+02	1.640000000000000000e+02	2.160000000000000000e+02	2.630000000000000000e+02	3.230000000000000000e+02	4.170000000000000000e+02	5.460000000000000000e+02	6.980000000000000000e+02	8.450000000000000000e+02	1.029000000000000000e+03	1.216000000000000000e+03	1.465000000000000000e+03	1.703000000000000000e+03	1.954000000000000000e+03	2.177000000000000000e+03	2.391000000000000000e+03	2.586000000000000000e+03	2.720000000000000000e+03	2.844000000000000000e+03	2.949000000000000000e+03	3.042000000000000000e+03	3.147000000000000000e+03	3.197000000000000000e+03	3.211000000000000000e+03	3.228000000000000000e+03	3.235000000000000000e+03	3.224000000000000000e+03	3.219000000000000000e+03	3.198000000000000000e+03	3.184000000000000000e+03	3.132000000000000000e+03	3.128000000000000000e+03	3.084000000000000000e+03	3.057000000000000000e+03	3.069000000000000000e+03	3.068000000000000000e+03	3.017000000000000000e+03	2.991000000000000000e+03	2.940000000000000000e+03	2.910000000000000000e+03	2.866000000000000000e+03	2.810000000000000000e+03
1.000000000000000000e+01	1.500000000000000000e+01	2.000000000000000000e+01	3.200000000000000000e+01	4.800000000000000000e+01	6.800000000000000000e+01	9.500000000000000000e+01	1.270000000000000000e+02	1.780000000000000000e+02	2.300000000000000000e+02	2.970000000000000000e+02	3.750000000000000000e+02	4.880000000000000000e+02	5.970000000000000000e+02	7.540000000000000000e+02	9.310000000000000000e+02	1.139000000000000000e+03	1.360000000000000000e+03	1.604000000000000000e+03	1.831000000000000000e+03	2.063000000000000000e+03	2.270000000000000000e+03	2.420000000000000000e+03	2.591000000000000000e+03	2.697000000000000000e+03	2.859000000000000000e+03	2.971000000000000000e+03	3.053000000000000000e+03	3.066000000000000000e+03	3.115000000000000000e+03	3.134000000000000000e+03	3.168000000000000000e+03	3.183000000000000000e+03	3.158000000000000000e+03	3.114000000000000000e+03	3.060000000000000000e+03	3.036000000000000000e+03	2.980000000000000000e+03	2.947000000000000000e+03	2.931000000000000000e+03	2.886000000000000000e+03	2.854000000000000000e+03	2.847000000000000000e+03	2.823000000000000000e+03	2.759000000000000000e+03	2.750000000000000000e+03	2.705000000000000000e+03	2.654000000000000000e+03	2.626000000000000000e+03	2.605000000000000000e+03
1.000000000000000000e+01	1.500000000000000000e+01	2.600000000000000000e+01	4.000000000000000000e+01	5.500000000000000000e+01	7.300000000000000000e+01	9.500000000000000000e+01	1.260000000000000000e+02	1.720000000000000000e+02	2.350000000000000000e+02	3.160000000000000000e+02	4.010000000000000000e+02	5.050000000000000000e+02	6.430000000000000000e+02	7.850000000000000000e+02	9.820000000000000000e+02	1.209000000000000000e+03	1.460000000000000000e+03	1.734000000000000000e+03	1.990000000000000000e+03	2.282000000000000000e+03	2.574000000000000000e+03	2.832000000000000000e+03	3.022000000000000000e+03	3.178000000000000000e+03	3.337000000000000000e+03	3.468000000000000000e+03	3.569000000000000000e+03	3.637000000000000000e+03	3.681000000000000000e+03	3.724000000000000000e+03	3.715000000000000000e+03	3.718000000000000000e+03	3.721000000000000000e+03	3.732000000000000000e+03	3.707000000000000000e+03	3.662000000000000000e+03	3.649000000000000000e+03	3.609000000000000000e+03	3.541000000000000000e+03	3.535000000000000000e+03	3.503000000000000000e+03	3.465000000000000000e+03	3.444000000000000000e+03	3.393000000000000000e+03	3.348000000000000000e+03	3.277000000000000000e+03	3.251000000000000000e+03	3.228000000000000000e+03	3.197000000000000000e+03
1.000000000000000000e+01	1.700000000000000000e+01	2.800000000000000000e+01	3.900000000000000000e+01	5.900000000000000000e+01	7.000000000000000000e+01	9.100000000000000000e+01	1.150000000000000000e+02	1.460000000000000000e+02	2.140000000000000000e+02	2.750000000000000000e+02	3.460000000000000000e+02	4.530000000000000000e+02	5.740000000000000000e+02	7.260000000000000000e+02	8.920000000000000000e+02	1.092000000000000000e+03	1.290000000000000000e+03	1.460000000000000000e+03	1.658000000000000000e+03	1.867000000000000000e+03	2.060000000000000000e+03	2.239000000000000000e+03	2.383000000000000000e+03	2.519000000000000000e+03	2.610000000000000000e+03	2.689000000000000000e+03	2.790000000000000000e+03	2.838000000000000000e+03	2.866000000000000000e+03	2.866000000000000000e+03	2.911000000000000000e+03	2.875000000000000000e+03	2.861000000000000000e+03	2.861000000000000000e+03	2.801000000000000000e+03	2.774000000000000000e+03	2.776000000000000000e+03	2.720000000000000000e+03	2.679000000000000000e+03	2.646000000000000000e+03	2.639000000000000000e+03	2.624000000000000000e+03	2.586000000000000000e+03	2.561000000000000000e+03	2.519000000000000000e+03	2.464000000000000000e+03	2.427000000000000000e+03	2.355000000000000000e+03	2.349000000000000000e+03
1.000000000000000000e+01	1.300000000000000000e+01	2.400000000000000000e+01	2.800000000000000000e+01	4.100000000000000000e+01	5.000000000000000000e+01	6.200000000000000000e+01	8.000000000000000000e+01	1.120000000000000000e+02	1.590000000000000000e+02	2.070000000000000000e+02	2.750000000000000000e+02	3.470000000000000000e+02	4.390000000000000000e+02	5.620000000000000000e+02	6.710000000000000000e+02	7.950000000000000000e+02	9.650000000000000000e+02	1.131000000000000000e+03	1.332000000000000000e+03	1.522000000000000000e+03	1.684000000000000000e+03	1.886000000000000000e+03	2.053000000000000000e+03	2.194000000000000000e+03	2.316000000000000000e+03	2.401000000000000000e+03	2.505000000000000000e+03	2.570000000000000000e+03	2.609000000000000000e+03	2.623000000000000000e+03	2.637000000000000000e+03	2.657000000000000000e+03	2.650000000000000000e+03	2.630000000000000000e+03	2.645000000000000000e+03	2.607000000000000000e+03	2.620000000000000000e+03	2.609000000000000000e+03	2.593000000000000000e+03	2.576000000000000000e+03	2.526000000000000000e+03	2.498000000000000000e+03	2.499000000000000000e+03	2.466000000000000000e+03	2.429000000000000000e+03	2.397000000000000000e+03	2.357000000000000000e+03	2.343000000000000000e+03	2.304000000000000000e+03
[truncated: 350 more columns]
