# Supplementary material for: Omicron vs. the rest: Assessing the competitive dynamics and coinfection scenarios of COVID-19 strains on a social network
Source: PLoS One. 2024 Jan 25;19(1):e0287623. doi: 10.1371/journal.pone.0287623 (PMC10810514; doi:10.1371/journal.pone.0287623)
Supplement: S1 Data — (ZIP) [file pone.0287623.s001.zip › Data Figures/Fig10/c/Total infections.csv]

2.000000000000000000e+01	3.800000000000000000e+01	6.200000000000000000e+01	7.800000000000000000e+01	1.160000000000000000e+02	1.520000000000000000e+02	2.080000000000000000e+02	2.670000000000000000e+02	3.470000000000000000e+02	4.510000000000000000e+02	5.640000000000000000e+02	6.730000000000000000e+02	7.880000000000000000e+02	9.370000000000000000e+02	1.136000000000000000e+03	1.401000000000000000e+03	1.618000000000000000e+03	1.854000000000000000e+03	2.107000000000000000e+03	2.358000000000000000e+03	2.606000000000000000e+03	2.793000000000000000e+03	2.944000000000000000e+03	3.063000000000000000e+03	3.143000000000000000e+03	3.252000000000000000e+03	3.339000000000000000e+03	3.361000000000000000e+03	3.367000000000000000e+03	3.394000000000000000e+03	3.415000000000000000e+03	3.418000000000000000e+03	3.380000000000000000e+03	3.380000000000000000e+03	3.365000000000000000e+03	3.399000000000000000e+03	3.384000000000000000e+03	3.358000000000000000e+03	3.369000000000000000e+03	3.358000000000000000e+03	3.342000000000000000e+03	3.288000000000000000e+03	3.253000000000000000e+03	3.177000000000000000e+03	3.144000000000000000e+03	3.110000000000000000e+03	3.088000000000000000e+03	3.049000000000000000e+03	3.032000000000000000e+03	3.021000000000000000e+03
2.000000000000000000e+01	3.500000000000000000e+01	6.200000000000000000e+01	8.100000000000000000e+01	1.210000000000000000e+02	1.540000000000000000e+02	2.040000000000000000e+02	2.680000000000000000e+02	3.500000000000000000e+02	4.410000000000000000e+02	5.670000000000000000e+02	7.090000000000000000e+02	8.660000000000000000e+02	1.019000000000000000e+03	1.232000000000000000e+03	1.455000000000000000e+03	1.664000000000000000e+03	1.891000000000000000e+03	2.114000000000000000e+03	2.337000000000000000e+03	2.532000000000000000e+03	2.763000000000000000e+03	2.898000000000000000e+03	3.046000000000000000e+03	3.095000000000000000e+03	3.203000000000000000e+03	3.250000000000000000e+03	3.323000000000000000e+03	3.336000000000000000e+03	3.348000000000000000e+03	3.355000000000000000e+03	3.374000000000000000e+03	3.337000000000000000e+03	3.292000000000000000e+03	3.273000000000000000e+03	3.251000000000000000e+03	3.205000000000000000e+03	3.174000000000000000e+03	3.149000000000000000e+03	3.107000000000000000e+03	3.097000000000000000e+03	3.072000000000000000e+03	3.036000000000000000e+03	3.043000000000000000e+03	2.982000000000000000e+03	2.944000000000000000e+03	2.915000000000000000e+03	2.902000000000000000e+03	2.867000000000000000e+03	2.853000000000000000e+03
2.000000000000000000e+01	3.300000000000000000e+01	4.200000000000000000e+01	6.900000000000000000e+01	8.800000000000000000e+01	1.190000000000000000e+02	1.550000000000000000e+02	1.950000000000000000e+02	2.750000000000000000e+02	3.540000000000000000e+02	4.410000000000000000e+02	5.530000000000000000e+02	6.720000000000000000e+02	8.380000000000000000e+02	1.020000000000000000e+03	1.248000000000000000e+03	1.477000000000000000e+03	1.723000000000000000e+03	1.986000000000000000e+03	2.230000000000000000e+03	2.449000000000000000e+03	2.652000000000000000e+03	2.843000000000000000e+03	2.996000000000000000e+03	3.110000000000000000e+03	3.223000000000000000e+03	3.343000000000000000e+03	3.391000000000000000e+03	3.436000000000000000e+03	3.438000000000000000e+03	3.508000000000000000e+03	3.478000000000000000e+03	3.468000000000000000e+03	3.465000000000000000e+03	3.444000000000000000e+03	3.451000000000000000e+03	3.433000000000000000e+03	3.460000000000000000e+03	3.423000000000000000e+03	3.363000000000000000e+03	3.288000000000000000e+03	3.290000000000000000e+03	3.243000000000000000e+03	3.163000000000000000e+03	3.140000000000000000e+03	3.106000000000000000e+03	3.080000000000000000e+03	3.038000000000000000e+03	3.000000000000000000e+03	2.962000000000000000e+03
2.000000000000000000e+01	3.100000000000000000e+01	3.700000000000000000e+01	4.800000000000000000e+01	6.800000000000000000e+01	8.500000000000000000e+01	1.050000000000000000e+02	1.290000000000000000e+02	1.600000000000000000e+02	2.080000000000000000e+02	2.540000000000000000e+02	3.180000000000000000e+02	3.860000000000000000e+02	4.880000000000000000e+02	6.170000000000000000e+02	7.410000000000000000e+02	9.170000000000000000e+02	1.077000000000000000e+03	1.288000000000000000e+03	1.531000000000000000e+03	1.760000000000000000e+03	1.979000000000000000e+03	2.211000000000000000e+03	2.431000000000000000e+03	2.634000000000000000e+03	2.813000000000000000e+03	2.939000000000000000e+03	3.026000000000000000e+03	3.109000000000000000e+03	3.167000000000000000e+03	3.194000000000000000e+03	3.219000000000000000e+03	3.220000000000000000e+03	3.232000000000000000e+03	3.284000000000000000e+03	3.317000000000000000e+03	3.283000000000000000e+03	3.221000000000000000e+03	3.196000000000000000e+03	3.182000000000000000e+03	3.150000000000000000e+03	3.096000000000000000e+03	3.044000000000000000e+03	3.038000000000000000e+03	3.077000000000000000e+03	3.034000000000000000e+03	3.021000000000000000e+03	2.983000000000000000e+03	2.960000000000000000e+03	2.948000000000000000e+03
2.000000000000000000e+01	2.700000000000000000e+01	4.700000000000000000e+01	6.900000000000000000e+01	8.700000000000000000e+01	1.120000000000000000e+02	1.420000000000000000e+02	1.830000000000000000e+02	2.440000000000000000e+02	3.320000000000000000e+02	4.370000000000000000e+02	5.350000000000000000e+02	6.790000000000000000e+02	8.130000000000000000e+02	1.019000000000000000e+03	1.214000000000000000e+03	1.470000000000000000e+03	1.738000000000000000e+03	1.956000000000000000e+03	2.194000000000000000e+03	2.425000000000000000e+03	2.623000000000000000e+03	2.794000000000000000e+03	2.897000000000000000e+03	3.041000000000000000e+03	3.161000000000000000e+03	3.250000000000000000e+03	3.350000000000000000e+03	3.381000000000000000e+03	3.405000000000000000e+03	3.393000000000000000e+03	3.373000000000000000e+03	3.396000000000000000e+03	3.420000000000000000e+03	3.415000000000000000e+03	3.417000000000000000e+03	3.392000000000000000e+03	3.339000000000000000e+03	3.290000000000000000e+03	3.289000000000000000e+03	3.239000000000000000e+03	3.207000000000000000e+03	3.156000000000000000e+03	3.132000000000000000e+03	3.100000000000000000e+03	3.053000000000000000e+03	3.002000000000000000e+03	2.977000000000000000e+03	2.964000000000000000e+03	2.962000000000000000e+03
2.000000000000000000e+01	2.900000000000000000e+01	4.300000000000000000e+01	6.800000000000000000e+01	8.100000000000000000e+01	1.160000000000000000e+02	1.530000000000000000e+02	1.990000000000000000e+02	2.420000000000000000e+02	3.250000000000000000e+02	4.000000000000000000e+02	4.940000000000000000e+02	6.080000000000000000e+02	7.830000000000000000e+02	9.600000000000000000e+02	1.184000000000000000e+03	1.463000000000000000e+03	1.719000000000000000e+03	2.009000000000000000e+03	2.264000000000000000e+03	2.509000000000000000e+03	2.742000000000000000e+03	2.913000000000000000e+03	3.097000000000000000e+03	3.280000000000000000e+03	3.370000000000000000e+03	3.441000000000000000e+03	3.513000000000000000e+03	3.530000000000000000e+03	3.527000000000000000e+03	3.500000000000000000e+03	3.514000000000000000e+03	3.504000000000000000e+03	3.511000000000000000e+03	3.486000000000000000e+03	3.497000000000000000e+03	3.481000000000000000e+03	3.457000000000000000e+03	3.420000000000000000e+03	3.394000000000000000e+03	3.344000000000000000e+03	3.328000000000000000e+03	3.280000000000000000e+03	3.222000000000000000e+03	3.189000000000000000e+03	3.173000000000000000e+03	3.154000000000000000e+03	3.108000000000000000e+03	3.075000000000000000e+03	3.018000000000000000e+03
2.000000000000000000e+01	2.800000000000000000e+01	4.100000000000000000e+01	6.400000000000000000e+01	7.200000000000000000e+01	9.800000000000000000e+01	1.370000000000000000e+02	1.640000000000000000e+02	2.050000000000000000e+02	2.550000000000000000e+02	3.070000000000000000e+02	3.840000000000000000e+02	4.620000000000000000e+02	5.760000000000000000e+02	6.870000000000000000e+02	8.400000000000000000e+02	1.013000000000000000e+03	1.222000000000000000e+03	1.451000000000000000e+03	1.673000000000000000e+03	1.881000000000000000e+03	2.115000000000000000e+03	2.334000000000000000e+03	2.499000000000000000e+03	2.616000000000000000e+03	2.745000000000000000e+03	2.839000000000000000e+03	2.931000000000000000e+03	2.967000000000000000e+03	3.040000000000000000e+03	3.094000000000000000e+03	3.134000000000000000e+03	3.156000000000000000e+03	3.127000000000000000e+03	3.103000000000000000e+03	3.116000000000000000e+03	3.152000000000000000e+03	3.163000000000000000e+03	3.176000000000000000e+03	3.144000000000000000e+03	3.072000000000000000e+03	3.065000000000000000e+03	3.046000000000000000e+03	3.011000000000000000e+03	2.986000000000000000e+03	2.989000000000000000e+03	2.965000000000000000e+03	2.920000000000000000e+03	2.871000000000000000e+03	2.844000000000000000e+03
2.000000000000000000e+01	3.000000000000000000e+01	5.100000000000000000e+01	7.800000000000000000e+01	1.060000000000000000e+02	1.400000000000000000e+02	1.740000000000000000e+02	2.290000000000000000e+02	2.990000000000000000e+02	3.970000000000000000e+02	4.940000000000000000e+02	6.140000000000000000e+02	7.550000000000000000e+02	9.200000000000000000e+02	1.108000000000000000e+03	1.335000000000000000e+03	1.589000000000000000e+03	1.874000000000000000e+03	2.165000000000000000e+03	2.399000000000000000e+03	2.607000000000000000e+03	2.849000000000000000e+03	3.031000000000000000e+03	3.207000000000000000e+03	3.360000000000000000e+03	3.462000000000000000e+03	3.523000000000000000e+03	3.621000000000000000e+03	3.647000000000000000e+03	3.670000000000000000e+03	3.648000000000000000e+03	3.620000000000000000e+03	3.569000000000000000e+03	3.568000000000000000e+03	3.556000000000000000e+03	3.509000000000000000e+03	3.467000000000000000e+03	3.435000000000000000e+03	3.407000000000000000e+03	3.401000000000000000e+03	3.363000000000000000e+03	3.304000000000000000e+03	3.285000000000000000e+03	3.243000000000000000e+03	3.207000000000000000e+03	3.179000000000000000e+03	3.153000000000000000e+03	3.146000000000000000e+03	3.104000000000000000e+03	3.072000000000000000e+03
2.000000000000000000e+01	2.700000000000000000e+01	4.100000000000000000e+01	5.600000000000000000e+01	7.400000000000000000e+01	1.090000000000000000e+02	1.470000000000000000e+02	2.010000000000000000e+02	2.660000000000000000e+02	3.330000000000000000e+02	4.240000000000000000e+02	5.390000000000000000e+02	6.680000000000000000e+02	8.390000000000000000e+02	1.045000000000000000e+03	1.224000000000000000e+03	1.455000000000000000e+03	1.702000000000000000e+03	1.974000000000000000e+03	2.210000000000000000e+03	2.473000000000000000e+03	2.680000000000000000e+03	2.894000000000000000e+03	3.069000000000000000e+03	3.226000000000000000e+03	3.324000000000000000e+03	3.380000000000000000e+03	3.455000000000000000e+03	3.510000000000000000e+03	3.537000000000000000e+03	3.541000000000000000e+03	3.528000000000000000e+03	3.535000000000000000e+03	3.510000000000000000e+03	3.495000000000000000e+03	3.505000000000000000e+03	3.473000000000000000e+03	3.451000000000000000e+03	3.444000000000000000e+03	3.408000000000000000e+03	3.366000000000000000e+03	3.350000000000000000e+03	3.324000000000000000e+03	3.313000000000000000e+03	3.309000000000000000e+03	3.272000000000000000e+03	3.238000000000000000e+03	3.184000000000000000e+03	3.174000000000000000e+03	3.113000000000000000e+03
2.000000000000000000e+01	2.800000000000000000e+01	4.300000000000000000e+01	6.700000000000000000e+01	9.000000000000000000e+01	1.280000000000000000e+02	1.710000000000000000e+02	2.140000000000000000e+02	2.700000000000000000e+02	3.420000000000000000e+02	4.460000000000000000e+02	5.840000000000000000e+02	7.320000000000000000e+02	9.440000000000000000e+02	1.181000000000000000e+03	1.441000000000000000e+03	1.684000000000000000e+03	1.987000000000000000e+03	2.208000000000000000e+03	2.477000000000000000e+03	2.748000000000000000e+03	2.940000000000000000e+03	3.132000000000000000e+03	3.273000000000000000e+03	3.386000000000000000e+03	3.512000000000000000e+03	3.546000000000000000e+03	3.638000000000000000e+03	3.674000000000000000e+03	3.706000000000000000e+03	3.705000000000000000e+03	3.728000000000000000e+03	3.716000000000000000e+03	3.689000000000000000e+03	3.664000000000000000e+03	3.609000000000000000e+03	3.576000000000000000e+03	3.541000000000000000e+03	3.519000000000000000e+03	3.454000000000000000e+03	3.406000000000000000e+03	3.423000000000000000e+03	3.373000000000000000e+03	3.349000000000000000e+03	3.297000000000000000e+03	3.287000000000000000e+03	3.232000000000000000e+03	3.154000000000000000e+03	3.123000000000000000e+03	3.047000000000000000e+03
2.000000000000000000e+01	2.600000000000000000e+01	4.300000000000000000e+01	6.000000000000000000e+01	8.800000000000000000e+01	1.230000000000000000e+02	1.720000000000000000e+02	2.300000000000000000e+02	3.100000000000000000e+02	4.120000000000000000e+02	5.550000000000000000e+02	6.940000000000000000e+02	8.950000000000000000e+02	1.104000000000000000e+03	1.335000000000000000e+03	1.623000000000000000e+03	1.894000000000000000e+03	2.189000000000000000e+03	2.508000000000000000e+03	2.782000000000000000e+03	3.065000000000000000e+03	3.293000000000000000e+03	3.472000000000000000e+03	3.626000000000000000e+03	3.721000000000000000e+03	3.804000000000000000e+03	3.853000000000000000e+03	3.923000000000000000e+03	3.917000000000000000e+03	3.948000000000000000e+03	3.962000000000000000e+03	3.945000000000000000e+03	3.938000000000000000e+03	3.934000000000000000e+03	3.901000000000000000e+03	3.878000000000000000e+03	3.841000000000000000e+03	3.824000000000000000e+03	3.796000000000000000e+03	3.768000000000000000e+03	3.736000000000000000e+03	3.704000000000000000e+03	3.663000000000000000e+03	3.605000000000000000e+03	3.551000000000000000e+03	3.495000000000000000e+03	3.444000000000000000e+03	3.383000000000000000e+03	3.334000000000000000e+03	3.293000000000000000e+03
2.000000000000000000e+01	3.000000000000000000e+01	4.600000000000000000e+01	6.800000000000000000e+01	8.800000000000000000e+01	1.180000000000000000e+02	1.550000000000000000e+02	1.930000000000000000e+02	2.410000000000000000e+02	3.070000000000000000e+02	3.980000000000000000e+02	4.960000000000000000e+02	6.090000000000000000e+02	7.540000000000000000e+02	9.080000000000000000e+02	1.084000000000000000e+03	1.292000000000000000e+03	1.504000000000000000e+03	1.749000000000000000e+03	2.026000000000000000e+03	2.298000000000000000e+03	2.515000000000000000e+03	2.755000000000000000e+03	2.905000000000000000e+03	3.078000000000000000e+03	3.166000000000000000e+03	3.275000000000000000e+03	3.347000000000000000e+03	3.383000000000000000e+03	3.372000000000000000e+03	3.362000000000000000e+03	3.401000000000000000e+03	3.398000000000000000e+03	3.358000000000000000e+03	3.356000000000000000e+03	3.341000000000000000e+03	3.296000000000000000e+03	3.272000000000000000e+03	3.240000000000000000e+03	3.243000000000000000e+03	3.224000000000000000e+03	3.189000000000000000e+03	3.166000000000000000e+03	3.133000000000000000e+03	3.126000000000000000e+03	3.110000000000000000e+03	3.086000000000000000e+03	3.059000000000000000e+03	3.017000000000000000e+03	2.998000000000000000e+03
2.000000000000000000e+01	4.000000000000000000e+01	5.300000000000000000e+01	7.000000000000000000e+01	8.500000000000000000e+01	1.060000000000000000e+02	1.460000000000000000e+02	1.820000000000000000e+02	2.390000000000000000e+02	2.940000000000000000e+02	3.580000000000000000e+02	4.810000000000000000e+02	6.130000000000000000e+02	7.680000000000000000e+02	9.750000000000000000e+02	1.191000000000000000e+03	1.424000000000000000e+03	1.681000000000000000e+03	1.950000000000000000e+03	2.207000000000000000e+03	2.471000000000000000e+03	2.710000000000000000e+03	2.903000000000000000e+03	3.101000000000000000e+03	3.270000000000000000e+03	3.395000000000000000e+03	3.525000000000000000e+03	3.630000000000000000e+03	3.699000000000000000e+03	3.734000000000000000e+03	3.767000000000000000e+03	3.800000000000000000e+03	3.798000000000000000e+03	3.813000000000000000e+03	3.795000000000000000e+03	3.774000000000000000e+03	3.721000000000000000e+03	3.706000000000000000e+03	3.703000000000000000e+03	3.680000000000000000e+03	3.632000000000000000e+03	3.590000000000000000e+03	3.540000000000000000e+03	3.500000000000000000e+03	3.443000000000000000e+03	3.433000000000000000e+03	3.381000000000000000e+03	3.292000000000000000e+03	3.274000000000000000e+03	3.243000000000000000e+03
2.000000000000000000e+01	3.300000000000000000e+01	5.300000000000000000e+01	7.100000000000000000e+01	1.030000000000000000e+02	1.330000000000000000e+02	1.590000000000000000e+02	2.080000000000000000e+02	2.680000000000000000e+02	3.490000000000000000e+02	4.500000000000000000e+02	5.730000000000000000e+02	7.220000000000000000e+02	9.060000000000000000e+02	1.069000000000000000e+03	1.298000000000000000e+03	1.534000000000000000e+03	1.786000000000000000e+03	2.031000000000000000e+03	2.270000000000000000e+03	2.494000000000000000e+03	2.715000000000000000e+03	2.903000000000000000e+03	3.042000000000000000e+03	3.152000000000000000e+03	3.260000000000000000e+03	3.371000000000000000e+03	3.394000000000000000e+03	3.417000000000000000e+03	3.442000000000000000e+03	3.444000000000000000e+03	3.463000000000000000e+03	3.444000000000000000e+03	3.435000000000000000e+03	3.441000000000000000e+03	3.443000000000000000e+03	3.424000000000000000e+03	3.439000000000000000e+03	3.436000000000000000e+03	3.394000000000000000e+03	3.376000000000000000e+03	3.330000000000000000e+03	3.322000000000000000e+03	3.223000000000000000e+03	3.193000000000000000e+03	3.170000000000000000e+03	3.133000000000000000e+03	3.095000000000000000e+03	3.095000000000000000e+03	3.073000000000000000e+03
2.000000000000000000e+01	3.300000000000000000e+01	5.200000000000000000e+01	7.200000000000000000e+01	1.010000000000000000e+02	1.300000000000000000e+02	1.780000000000000000e+02	2.260000000000000000e+02	3.050000000000000000e+02	3.750000000000000000e+02	4.750000000000000000e+02	6.110000000000000000e+02	7.370000000000000000e+02	9.230000000000000000e+02	1.103000000000000000e+03	1.286000000000000000e+03	1.503000000000000000e+03	1.763000000000000000e+03	2.027000000000000000e+03	2.262000000000000000e+03	2.483000000000000000e+03	2.668000000000000000e+03	2.841000000000000000e+03	2.991000000000000000e+03	3.157000000000000000e+03	3.217000000000000000e+03	3.307000000000000000e+03	3.358000000000000000e+03	3.389000000000000000e+03	3.400000000000000000e+03	3.412000000000000000e+03	3.393000000000000000e+03	3.403000000000000000e+03	3.405000000000000000e+03	3.400000000000000000e+03	3.357000000000000000e+03	3.324000000000000000e+03	3.322000000000000000e+03	3.294000000000000000e+03	3.279000000000000000e+03	3.275000000000000000e+03	3.232000000000000000e+03	3.206000000000000000e+03	3.188000000000000000e+03	3.142000000000000000e+03	3.091000000000000000e+03	3.062000000000000000e+03	3.035000000000000000e+03	2.986000000000000000e+03	2.961000000000000000e+03
2.000000000000000000e+01	2.700000000000000000e+01	3.900000000000000000e+01	6.000000000000000000e+01	9.400000000000000000e+01	1.170000000000000000e+02	1.540000000000000000e+02	1.980000000000000000e+02	2.600000000000000000e+02	3.380000000000000000e+02	4.480000000000000000e+02	5.710000000000000000e+02	7.090000000000000000e+02	8.810000000000000000e+02	1.067000000000000000e+03	1.276000000000000000e+03	1.493000000000000000e+03	1.736000000000000000e+03	1.980000000000000000e+03	2.218000000000000000e+03	2.422000000000000000e+03	2.644000000000000000e+03	2.858000000000000000e+03	3.034000000000000000e+03	3.176000000000000000e+03	3.284000000000000000e+03	3.350000000000000000e+03	3.424000000000000000e+03	3.436000000000000000e+03	3.443000000000000000e+03	3.451000000000000000e+03	3.464000000000000000e+03	3.509000000000000000e+03	3.499000000000000000e+03	3.470000000000000000e+03	3.469000000000000000e+03	3.438000000000000000e+03	3.405000000000000000e+03	3.368000000000000000e+03	3.336000000000000000e+03	3.283000000000000000e+03	3.235000000000000000e+03	3.177000000000000000e+03	3.163000000000000000e+03	3.120000000000000000e+03	3.059000000000000000e+03	3.042000000000000000e+03	3.007000000000000000e+03	2.965000000000000000e+03	2.930000000000000000e+03
2.000000000000000000e+01	3.100000000000000000e+01	4.100000000000000000e+01	7.000000000000000000e+01	8.100000000000000000e+01	9.900000000000000000e+01	1.350000000000000000e+02	1.620000000000000000e+02	2.020000000000000000e+02	2.410000000000000000e+02	2.960000000000000000e+02	3.730000000000000000e+02	4.520000000000000000e+02	5.630000000000000000e+02	7.090000000000000000e+02	8.240000000000000000e+02	9.970000000000000000e+02	1.166000000000000000e+03	1.382000000000000000e+03	1.559000000000000000e+03	1.782000000000000000e+03	1.972000000000000000e+03	2.176000000000000000e+03	2.355000000000000000e+03	2.486000000000000000e+03	2.557000000000000000e+03	2.639000000000000000e+03	2.678000000000000000e+03	2.756000000000000000e+03	2.799000000000000000e+03	2.783000000000000000e+03	2.809000000000000000e+03	2.844000000000000000e+03	2.849000000000000000e+03	2.866000000000000000e+03	2.887000000000000000e+03	2.879000000000000000e+03	2.888000000000000000e+03	2.866000000000000000e+03	2.844000000000000000e+03	2.859000000000000000e+03	2.798000000000000000e+03	2.762000000000000000e+03	2.754000000000000000e+03	2.745000000000000000e+03	2.763000000000000000e+03	2.719000000000000000e+03	2.705000000000000000e+03	2.671000000000000000e+03	2.653000000000000000e+03
2.000000000000000000e+01	3.300000000000000000e+01	4.500000000000000000e+01	6.200000000000000000e+01	8.000000000000000000e+01	9.900000000000000000e+01	1.290000000000000000e+02	1.610000000000000000e+02	2.070000000000000000e+02	2.650000000000000000e+02	3.430000000000000000e+02	4.680000000000000000e+02	5.930000000000000000e+02	7.380000000000000000e+02	8.960000000000000000e+02	1.083000000000000000e+03	1.303000000000000000e+03	1.551000000000000000e+03	1.773000000000000000e+03	2.057000000000000000e+03	2.323000000000000000e+03	2.568000000000000000e+03	2.782000000000000000e+03	3.015000000000000000e+03	3.205000000000000000e+03	3.341000000000000000e+03	3.448000000000000000e+03	3.564000000000000000e+03	3.597000000000000000e+03	3.650000000000000000e+03	3.692000000000000000e+03	3.697000000000000000e+03	3.713000000000000000e+03	3.700000000000000000e+03	3.686000000000000000e+03	3.689000000000000000e+03	3.668000000000000000e+03	3.638000000000000000e+03	3.589000000000000000e+03	3.550000000000000000e+03	3.551000000000000000e+03	3.515000000000000000e+03	3.472000000000000000e+03	3.453000000000000000e+03	3.429000000000000000e+03	3.388000000000000000e+03	3.348000000000000000e+03	3.351000000000000000e+03	3.281000000000000000e+03	3.235000000000000000e+03
2.000000000000000000e+01	3.500000000000000000e+01	4.400000000000000000e+01	7.500000000000000000e+01	9.800000000000000000e+01	1.210000000000000000e+02	1.580000000000000000e+02	1.950000000000000000e+02	2.420000000000000000e+02	3.110000000000000000e+02	3.950000000000000000e+02	5.080000000000000000e+02	6.730000000000000000e+02	8.180000000000000000e+02	9.880000000000000000e+02	1.154000000000000000e+03	1.355000000000000000e+03	1.579000000000000000e+03	1.832000000000000000e+03	2.092000000000000000e+03	2.306000000000000000e+03	2.537000000000000000e+03	2.757000000000000000e+03	2.929000000000000000e+03	3.022000000000000000e+03	3.123000000000000000e+03	3.192000000000000000e+03	3.238000000000000000e+03	3.293000000000000000e+03	3.361000000000000000e+03	3.382000000000000000e+03	3.369000000000000000e+03	3.387000000000000000e+03	3.369000000000000000e+03	3.361000000000000000e+03	3.358000000000000000e+03	3.305000000000000000e+03	3.246000000000000000e+03	3.216000000000000000e+03	3.192000000000000000e+03	3.176000000000000000e+03	3.147000000000000000e+03	3.131000000000000000e+03	3.100000000000000000e+03	3.062000000000000000e+03	3.012000000000000000e+03	2.983000000000000000e+03	2.936000000000000000e+03	2.919000000000000000e+03	2.880000000000000000e+03
2.000000000000000000e+01	3.600000000000000000e+01	5.700000000000000000e+01	8.100000000000000000e+01	1.200000000000000000e+02	1.490000000000000000e+02	2.000000000000000000e+02	2.600000000000000000e+02	3.260000000000000000e+02	4.030000000000000000e+02	5.010000000000000000e+02	6.470000000000000000e+02	8.000000000000000000e+02	9.840000000000000000e+02	1.214000000000000000e+03	1.460000000000000000e+03	1.679000000000000000e+03	1.933000000000000000e+03	2.159000000000000000e+03	2.429000000000000000e+03	2.604000000000000000e+03	2.773000000000000000e+03	2.921000000000000000e+03	2.990000000000000000e+03	3.099000000000000000e+03	3.131000000000000000e+03	3.186000000000000000e+03	3.216000000000000000e+03	3.223000000000000000e+03	3.236000000000000000e+03	3.211000000000000000e+03	3.192000000000000000e+03	3.207000000000000000e+03	3.184000000000000000e+03	3.157000000000000000e+03	3.181000000000000000e+03	3.179000000000000000e+03	3.154000000000000000e+03	3.093000000000000000e+03	3.070000000000000000e+03	3.050000000000000000e+03	3.012000000000000000e+03	3.045000000000000000e+03	3.033000000000000000e+03	3.013000000000000000e+03	3.016000000000000000e+03	2.995000000000000000e+03	2.968000000000000000e+03	2.930000000000000000e+03	2.920000000000000000e+03
2.000000000000000000e+01	3.500000000000000000e+01	4.600000000000000000e+01	6.600000000000000000e+01	9.200000000000000000e+01	1.100000000000000000e+02	1.360000000000000000e+02	1.700000000000000000e+02	2.210000000000000000e+02	2.840000000000000000e+02	3.670000000000000000e+02	4.660000000000000000e+02	6.070000000000000000e+02	7.580000000000000000e+02	9.500000000000000000e+02	1.198000000000000000e+03	1.426000000000000000e+03	1.658000000000000000e+03	1.914000000000000000e+03	2.192000000000000000e+03	2.439000000000000000e+03	2.648000000000000000e+03	2.852000000000000000e+03	3.026000000000000000e+03	3.179000000000000000e+03	3.243000000000000000e+03	3.313000000000000000e+03	3.320000000000000000e+03	3.348000000000000000e+03	3.410000000000000000e+03	3.426000000000000000e+03	3.428000000000000000e+03	3.411000000000000000e+03	3.384000000000000000e+03	3.343000000000000000e+03	3.336000000000000000e+03	3.342000000000000000e+03	3.332000000000000000e+03	3.289000000000000000e+03	3.297000000000000000e+03	3.326000000000000000e+03	3.306000000000000000e+03	3.263000000000000000e+03	3.252000000000000000e+03	3.228000000000000000e+03	3.186000000000000000e+03	3.128000000000000000e+03	3.086000000000000000e+03	3.039000000000000000e+03	3.000000000000000000e+03
2.000000000000000000e+01	3.100000000000000000e+01	4.100000000000000000e+01	5.900000000000000000e+01	8.700000000000000000e+01	1.160000000000000000e+02	1.440000000000000000e+02	1.750000000000000000e+02	2.260000000000000000e+02	2.870000000000000000e+02	3.610000000000000000e+02	4.700000000000000000e+02	6.130000000000000000e+02	7.690000000000000000e+02	9.440000000000000000e+02	1.165000000000000000e+03	1.397000000000000000e+03	1.649000000000000000e+03	1.902000000000000000e+03	2.126000000000000000e+03	2.392000000000000000e+03	2.655000000000000000e+03	2.851000000000000000e+03	3.020000000000000000e+03	3.145000000000000000e+03	3.301000000000000000e+03	3.396000000000000000e+03	3.463000000000000000e+03	3.497000000000000000e+03	3.535000000000000000e+03	3.558000000000000000e+03	3.583000000000000000e+03	3.594000000000000000e+03	3.585000000000000000e+03	3.618000000000000000e+03	3.603000000000000000e+03	3.609000000000000000e+03	3.549000000000000000e+03	3.543000000000000000e+03	3.504000000000000000e+03	3.482000000000000000e+03	3.444000000000000000e+03	3.386000000000000000e+03	3.358000000000000000e+03	3.325000000000000000e+03	3.284000000000000000e+03	3.255000000000000000e+03	3.244000000000000000e+03	3.221000000000000000e+03	3.174000000000000000e+03
2.000000000000000000e+01	3.500000000000000000e+01	5.500000000000000000e+01	7.300000000000000000e+01	9.000000000000000000e+01	1.070000000000000000e+02	1.350000000000000000e+02	1.760000000000000000e+02	2.110000000000000000e+02	2.670000000000000000e+02	3.360000000000000000e+02	4.120000000000000000e+02	5.170000000000000000e+02	6.400000000000000000e+02	7.820000000000000000e+02	9.590000000000000000e+02	1.172000000000000000e+03	1.386000000000000000e+03	1.629000000000000000e+03	1.903000000000000000e+03	2.108000000000000000e+03	2.345000000000000000e+03	2.588000000000000000e+03	2.759000000000000000e+03	2.932000000000000000e+03	3.076000000000000000e+03	3.144000000000000000e+03	3.182000000000000000e+03	3.208000000000000000e+03	3.255000000000000000e+03	3.308000000000000000e+03	3.328000000000000000e+03	3.343000000000000000e+03	3.317000000000000000e+03	3.344000000000000000e+03	3.292000000000000000e+03	3.283000000000000000e+03	3.286000000000000000e+03	3.271000000000000000e+03	3.227000000000000000e+03	3.197000000000000000e+03	3.150000000000000000e+03	3.144000000000000000e+03	3.118000000000000000e+03	3.100000000000000000e+03	3.082000000000000000e+03	3.066000000000000000e+03	3.031000000000000000e+03	3.000000000000000000e+03	2.950000000000000000e+03
2.000000000000000000e+01	3.000000000000000000e+01	4.300000000000000000e+01	6.600000000000000000e+01	1.030000000000000000e+02	1.420000000000000000e+02	1.850000000000000000e+02	2.410000000000000000e+02	3.160000000000000000e+02	4.030000000000000000e+02	5.010000000000000000e+02	6.140000000000000000e+02	7.630000000000000000e+02	9.510000000000000000e+02	1.159000000000000000e+03	1.414000000000000000e+03	1.622000000000000000e+03	1.856000000000000000e+03	2.083000000000000000e+03	2.283000000000000000e+03	2.488000000000000000e+03	2.726000000000000000e+03	2.873000000000000000e+03	3.027000000000000000e+03	3.155000000000000000e+03	3.268000000000000000e+03	3.325000000000000000e+03	3.409000000000000000e+03	3.406000000000000000e+03	3.395000000000000000e+03	3.420000000000000000e+03	3.420000000000000000e+03	3.372000000000000000e+03	3.343000000000000000e+03	3.348000000000000000e+03	3.343000000000000000e+03	3.334000000000000000e+03	3.300000000000000000e+03	3.265000000000000000e+03	3.225000000000000000e+03	3.206000000000000000e+03	3.189000000000000000e+03	3.163000000000000000e+03	3.145000000000000000e+03	3.084000000000000000e+03	3.071000000000000000e+03	3.048000000000000000e+03	3.019000000000000000e+03	2.977000000000000000e+03	2.942000000000000000e+03
2.000000000000000000e+01	2.900000000000000000e+01	4.300000000000000000e+01	6.900000000000000000e+01	9.500000000000000000e+01	1.260000000000000000e+02	1.730000000000000000e+02	2.220000000000000000e+02	3.110000000000000000e+02	3.960000000000000000e+02	4.930000000000000000e+02	6.330000000000000000e+02	8.000000000000000000e+02	9.870000000000000000e+02	1.204000000000000000e+03	1.416000000000000000e+03	1.716000000000000000e+03	1.982000000000000000e+03	2.244000000000000000e+03	2.533000000000000000e+03	2.772000000000000000e+03	3.029000000000000000e+03	3.193000000000000000e+03	3.365000000000000000e+03	3.502000000000000000e+03	3.629000000000000000e+03	3.693000000000000000e+03	3.734000000000000000e+03	3.757000000000000000e+03	3.774000000000000000e+03	3.787000000000000000e+03	3.749000000000000000e+03	3.771000000000000000e+03	3.763000000000000000e+03	3.771000000000000000e+03	3.725000000000000000e+03	3.708000000000000000e+03	3.681000000000000000e+03	3.627000000000000000e+03	3.587000000000000000e+03	3.556000000000000000e+03	3.518000000000000000e+03	3.480000000000000000e+03	3.440000000000000000e+03	3.396000000000000000e+03	3.368000000000000000e+03	3.322000000000000000e+03	3.271000000000000000e+03	3.205000000000000000e+03	3.148000000000000000e+03
2.000000000000000000e+01	3.000000000000000000e+01	4.400000000000000000e+01	5.900000000000000000e+01	7.900000000000000000e+01	9.600000000000000000e+01	1.240000000000000000e+02	1.770000000000000000e+02	2.340000000000000000e+02	3.070000000000000000e+02	3.880000000000000000e+02	4.980000000000000000e+02	6.170000000000000000e+02	7.810000000000000000e+02	9.530000000000000000e+02	1.158000000000000000e+03	1.380000000000000000e+03	1.633000000000000000e+03	1.891000000000000000e+03	2.161000000000000000e+03	2.448000000000000000e+03	2.684000000000000000e+03	2.887000000000000000e+03	3.109000000000000000e+03	3.289000000000000000e+03	3.443000000000000000e+03	3.580000000000000000e+03	3.690000000000000000e+03	3.730000000000000000e+03	3.765000000000000000e+03	3.784000000000000000e+03	3.824000000000000000e+03	3.807000000000000000e+03	3.809000000000000000e+03	3.816000000000000000e+03	3.782000000000000000e+03	3.764000000000000000e+03	3.756000000000000000e+03	3.717000000000000000e+03	3.675000000000000000e+03	3.631000000000000000e+03	3.590000000000000000e+03	3.553000000000000000e+03	3.515000000000000000e+03	3.483000000000000000e+03	3.427000000000000000e+03	3.405000000000000000e+03	3.370000000000000000e+03	3.294000000000000000e+03	3.246000000000000000e+03
2.000000000000000000e+01	3.300000000000000000e+01	4.200000000000000000e+01	6.500000000000000000e+01	8.600000000000000000e+01	1.100000000000000000e+02	1.400000000000000000e+02	1.830000000000000000e+02	2.280000000000000000e+02	2.960000000000000000e+02	3.660000000000000000e+02	4.620000000000000000e+02	6.070000000000000000e+02	7.890000000000000000e+02	9.750000000000000000e+02	1.174000000000000000e+03	1.376000000000000000e+03	1.600000000000000000e+03	1.831000000000000000e+03	2.065000000000000000e+03	2.256000000000000000e+03	2.472000000000000000e+03	2.629000000000000000e+03	2.789000000000000000e+03	2.956000000000000000e+03	3.066000000000000000e+03	3.142000000000000000e+03	3.195000000000000000e+03	3.300000000000000000e+03	3.337000000000000000e+03	3.371000000000000000e+03	3.361000000000000000e+03	3.366000000000000000e+03	3.373000000000000000e+03	3.354000000000000000e+03	3.316000000000000000e+03	3.334000000000000000e+03	3.301000000000000000e+03	3.278000000000000000e+03	3.262000000000000000e+03	3.253000000000000000e+03	3.220000000000000000e+03	3.192000000000000000e+03	3.151000000000000000e+03	3.131000000000000000e+03	3.072000000000000000e+03	3.057000000000000000e+03	3.003000000000000000e+03	2.957000000000000000e+03	2.922000000000000000e+03
2.000000000000000000e+01	3.200000000000000000e+01	4.300000000000000000e+01	5.900000000000000000e+01	8.200000000000000000e+01	9.900000000000000000e+01	1.340000000000000000e+02	1.660000000000000000e+02	2.220000000000000000e+02	3.010000000000000000e+02	3.950000000000000000e+02	4.950000000000000000e+02	6.340000000000000000e+02	8.030000000000000000e+02	1.026000000000000000e+03	1.239000000000000000e+03	1.460000000000000000e+03	1.721000000000000000e+03	1.985000000000000000e+03	2.304000000000000000e+03	2.552000000000000000e+03	2.795000000000000000e+03	2.999000000000000000e+03	3.194000000000000000e+03	3.337000000000000000e+03	3.448000000000000000e+03	3.523000000000000000e+03	3.630000000000000000e+03	3.650000000000000000e+03	3.676000000000000000e+03	3.716000000000000000e+03	3.719000000000000000e+03	3.704000000000000000e+03	3.708000000000000000e+03	3.682000000000000000e+03	3.650000000000000000e+03	3.664000000000000000e+03	3.617000000000000000e+03	3.581000000000000000e+03	3.536000000000000000e+03	3.488000000000000000e+03	3.454000000000000000e+03	3.402000000000000000e+03	3.404000000000000000e+03	3.366000000000000000e+03	3.315000000000000000e+03	3.251000000000000000e+03	3.173000000000000000e+03	3.149000000000000000e+03	3.112000000000000000e+03
2.000000000000000000e+01	3.800000000000000000e+01	5.800000000000000000e+01	7.900000000000000000e+01	1.160000000000000000e+02	1.570000000000000000e+02	2.010000000000000000e+02	2.540000000000000000e+02	3.340000000000000000e+02	4.240000000000000000e+02	5.090000000000000000e+02	6.280000000000000000e+02	7.730000000000000000e+02	9.290000000000000000e+02	1.115000000000000000e+03	1.308000000000000000e+03	1.574000000000000000e+03	1.839000000000000000e+03	2.089000000000000000e+03	2.361000000000000000e+03	2.626000000000000000e+03	2.846000000000000000e+03	3.089000000000000000e+03	3.213000000000000000e+03	3.308000000000000000e+03	3.415000000000000000e+03	3.463000000000000000e+03	3.490000000000000000e+03	3.505000000000000000e+03	3.528000000000000000e+03	3.574000000000000000e+03	3.585000000000000000e+03	3.555000000000000000e+03	3.556000000000000000e+03	3.514000000000000000e+03	3.469000000000000000e+03	3.443000000000000000e+03	3.432000000000000000e+03	3.426000000000000000e+03	3.368000000000000000e+03	3.350000000000000000e+03	3.329000000000000000e+03	3.301000000000000000e+03	3.253000000000000000e+03	3.216000000000000000e+03	3.160000000000000000e+03	3.120000000000000000e+03	3.072000000000000000e+03	3.022000000000000000e+03	2.978000000000000000e+03
2.000000000000000000e+01	4.100000000000000000e+01	5.900000000000000000e+01	8.200000000000000000e+01	1.170000000000000000e+02	1.580000000000000000e+02	2.040000000000000000e+02	2.650000000000000000e+02	3.550000000000000000e+02	4.700000000000000000e+02	5.800000000000000000e+02	7.370000000000000000e+02	9.060000000000000000e+02	1.145000000000000000e+03	1.389000000000000000e+03	1.659000000000000000e+03	1.924000000000000000e+03	2.213000000000000000e+03	2.491000000000000000e+03	2.689000000000000000e+03	2.919000000000000000e+03	3.128000000000000000e+03	3.291000000000000000e+03	3.368000000000000000e+03	3.449000000000000000e+03	3.494000000000000000e+03	3.583000000000000000e+03	3.621000000000000000e+03	3.617000000000000000e+03	3.592000000000000000e+03	3.585000000000000000e+03	3.566000000000000000e+03	3.567000000000000000e+03	3.532000000000000000e+03	3.542000000000000000e+03	3.504000000000000000e+03	3.487000000000000000e+03	3.455000000000000000e+03	3.412000000000000000e+03	3.376000000000000000e+03	3.351000000000000000e+03	3.324000000000000000e+03	3.265000000000000000e+03	3.228000000000000000e+03	3.190000000000000000e+03	3.162000000000000000e+03	3.113000000000000000e+03	3.061000000000000000e+03	3.031000000000000000e+03	2.979000000000000000e+03
2.000000000000000000e+01	3.300000000000000000e+01	4.100000000000000000e+01	6.200000000000000000e+01	8.100000000000000000e+01	1.050000000000000000e+02	1.370000000000000000e+02	1.840000000000000000e+02	2.370000000000000000e+02	2.900000000000000000e+02	3.940000000000000000e+02	5.150000000000000000e+02	6.470000000000000000e+02	7.990000000000000000e+02	9.710000000000000000e+02	1.193000000000000000e+03	1.413000000000000000e+03	1.654000000000000000e+03	1.868000000000000000e+03	2.127000000000000000e+03	2.350000000000000000e+03	2.552000000000000000e+03	2.739000000000000000e+03	2.888000000000000000e+03	3.037000000000000000e+03	3.117000000000000000e+03	3.264000000000000000e+03	3.317000000000000000e+03	3.322000000000000000e+03	3.354000000000000000e+03	3.379000000000000000e+03	3.407000000000000000e+03	3.415000000000000000e+03	3.394000000000000000e+03	3.406000000000000000e+03	3.399000000000000000e+03	3.370000000000000000e+03	3.371000000000000000e+03	3.356000000000000000e+03	3.355000000000000000e+03	3.320000000000000000e+03	3.294000000000000000e+03	3.267000000000000000e+03	3.252000000000000000e+03	3.200000000000000000e+03	3.150000000000000000e+03	3.102000000000000000e+03	3.075000000000000000e+03	3.057000000000000000e+03	3.015000000000000000e+03
2.000000000000000000e+01	2.700000000000000000e+01	4.200000000000000000e+01	6.000000000000000000e+01	8.400000000000000000e+01	1.190000000000000000e+02	1.540000000000000000e+02	1.990000000000000000e+02	2.600000000000000000e+02	3.290000000000000000e+02	4.300000000000000000e+02	5.240000000000000000e+02	6.780000000000000000e+02	8.470000000000000000e+02	1.052000000000000000e+03	1.262000000000000000e+03	1.538000000000000000e+03	1.822000000000000000e+03	2.076000000000000000e+03	2.315000000000000000e+03	2.584000000000000000e+03	2.812000000000000000e+03	3.016000000000000000e+03	3.197000000000000000e+03	3.339000000000000000e+03	3.436000000000000000e+03	3.521000000000000000e+03	3.562000000000000000e+03	3.631000000000000000e+03	3.682000000000000000e+03	3.685000000000000000e+03	3.704000000000000000e+03	3.654000000000000000e+03	3.608000000000000000e+03	3.584000000000000000e+03	3.560000000000000000e+03	3.546000000000000000e+03	3.530000000000000000e+03	3.480000000000000000e+03	3.520000000000000000e+03	3.470000000000000000e+03	3.419000000000000000e+03	3.388000000000000000e+03	3.363000000000000000e+03	3.341000000000000000e+03	3.277000000000000000e+03	3.238000000000000000e+03	3.191000000000000000e+03	3.136000000000000000e+03	3.091000000000000000e+03
2.000000000000000000e+01	2.900000000000000000e+01	4.400000000000000000e+01	6.100000000000000000e+01	8.700000000000000000e+01	1.140000000000000000e+02	1.520000000000000000e+02	2.000000000000000000e+02	2.510000000000000000e+02	3.420000000000000000e+02	4.210000000000000000e+02	4.990000000000000000e+02	6.060000000000000000e+02	7.290000000000000000e+02	9.030000000000000000e+02	1.082000000000000000e+03	1.266000000000000000e+03	1.467000000000000000e+03	1.685000000000000000e+03	1.874000000000000000e+03	2.079000000000000000e+03	2.248000000000000000e+03	2.423000000000000000e+03	2.538000000000000000e+03	2.669000000000000000e+03	2.757000000000000000e+03	2.845000000000000000e+03	2.898000000000000000e+03	2.934000000000000000e+03	2.924000000000000000e+03	2.966000000000000000e+03	2.966000000000000000e+03	3.004000000000000000e+03	3.002000000000000000e+03	3.002000000000000000e+03	3.026000000000000000e+03	2.990000000000000000e+03	3.009000000000000000e+03	3.047000000000000000e+03	3.025000000000000000e+03	2.971000000000000000e+03	2.959000000000000000e+03	2.895000000000000000e+03	2.898000000000000000e+03	2.869000000000000000e+03	2.852000000000000000e+03	2.823000000000000000e+03	2.816000000000000000e+03	2.800000000000000000e+03	2.793000000000000000e+03
2.000000000000000000e+01	2.300000000000000000e+01	2.500000000000000000e+01	3.200000000000000000e+01	4.300000000000000000e+01	5.900000000000000000e+01	8.400000000000000000e+01	1.060000000000000000e+02	1.420000000000000000e+02	1.840000000000000000e+02	2.360000000000000000e+02	2.870000000000000000e+02	3.560000000000000000e+02	4.340000000000000000e+02	5.460000000000000000e+02	7.020000000000000000e+02	8.430000000000000000e+02	1.035000000000000000e+03	1.280000000000000000e+03	1.507000000000000000e+03	1.751000000000000000e+03	1.987000000000000000e+03	2.208000000000000000e+03	2.396000000000000000e+03	2.562000000000000000e+03	2.699000000000000000e+03	2.854000000000000000e+03	2.955000000000000000e+03	3.038000000000000000e+03	3.094000000000000000e+03	3.105000000000000000e+03	3.134000000000000000e+03	3.131000000000000000e+03	3.134000000000000000e+03	3.163000000000000000e+03	3.150000000000000000e+03	3.152000000000000000e+03	3.141000000000000000e+03	3.142000000000000000e+03	3.108000000000000000e+03	3.065000000000000000e+03	3.030000000000000000e+03	3.004000000000000000e+03	2.961000000000000000e+03	2.920000000000000000e+03	2.933000000000000000e+03	2.908000000000000000e+03	2.916000000000000000e+03	2.863000000000000000e+03	2.875000000000000000e+03
2.000000000000000000e+01	2.800000000000000000e+01	3.500000000000000000e+01	5.200000000000000000e+01	6.900000000000000000e+01	8.300000000000000000e+01	1.210000000000000000e+02	1.480000000000000000e+02	2.040000000000000000e+02	2.540000000000000000e+02	3.270000000000000000e+02	3.960000000000000000e+02	4.880000000000000000e+02	5.990000000000000000e+02	7.470000000000000000e+02	8.960000000000000000e+02	1.077000000000000000e+03	1.284000000000000000e+03	1.514000000000000000e+03	1.765000000000000000e+03	2.008000000000000000e+03	2.259000000000000000e+03	2.423000000000000000e+03	2.564000000000000000e+03	2.721000000000000000e+03	2.839000000000000000e+03	2.956000000000000000e+03	3.037000000000000000e+03	3.086000000000000000e+03	3.155000000000000000e+03	3.149000000000000000e+03	3.149000000000000000e+03	3.118000000000000000e+03	3.108000000000000000e+03	3.125000000000000000e+03	3.124000000000000000e+03	3.109000000000000000e+03	3.123000000000000000e+03	3.090000000000000000e+03	3.060000000000000000e+03	3.030000000000000000e+03	3.003000000000000000e+03	2.995000000000000000e+03	2.979000000000000000e+03	2.961000000000000000e+03	2.941000000000000000e+03	2.953000000000000000e+03	2.926000000000000000e+03	2.893000000000000000e+03	2.890000000000000000e+03
2.000000000000000000e+01	3.600000000000000000e+01	4.500000000000000000e+01	6.700000000000000000e+01	9.800000000000000000e+01	1.250000000000000000e+02	1.620000000000000000e+02	1.960000000000000000e+02	2.530000000000000000e+02	3.240000000000000000e+02	4.060000000000000000e+02	4.940000000000000000e+02	5.940000000000000000e+02	7.440000000000000000e+02	9.060000000000000000e+02	1.130000000000000000e+03	1.359000000000000000e+03	1.566000000000000000e+03	1.827000000000000000e+03	2.077000000000000000e+03	2.280000000000000000e+03	2.498000000000000000e+03	2.645000000000000000e+03	2.798000000000000000e+03	2.899000000000000000e+03	2.997000000000000000e+03	3.049000000000000000e+03	3.091000000000000000e+03	3.133000000000000000e+03	3.168000000000000000e+03	3.155000000000000000e+03	3.171000000000000000e+03	3.141000000000000000e+03	3.154000000000000000e+03	3.122000000000000000e+03	3.125000000000000000e+03	3.104000000000000000e+03	3.066000000000000000e+03	3.052000000000000000e+03	3.078000000000000000e+03	3.058000000000000000e+03	3.035000000000000000e+03	3.019000000000000000e+03	2.993000000000000000e+03	2.997000000000000000e+03	2.951000000000000000e+03	2.915000000000000000e+03	2.885000000000000000e+03	2.848000000000000000e+03	2.838000000000000000e+03
2.000000000000000000e+01	3.700000000000000000e+01	4.200000000000000000e+01	5.500000000000000000e+01	6.300000000000000000e+01	7.600000000000000000e+01	1.060000000000000000e+02	1.400000000000000000e+02	1.740000000000000000e+02	2.250000000000000000e+02	2.920000000000000000e+02	3.930000000000000000e+02	4.880000000000000000e+02	6.350000000000000000e+02	7.970000000000000000e+02	9.850000000000000000e+02	1.195000000000000000e+03	1.415000000000000000e+03	1.672000000000000000e+03	1.926000000000000000e+03	2.162000000000000000e+03	2.390000000000000000e+03	2.658000000000000000e+03	2.832000000000000000e+03	2.963000000000000000e+03	3.089000000000000000e+03	3.174000000000000000e+03	3.204000000000000000e+03	3.240000000000000000e+03	3.223000000000000000e+03	3.264000000000000000e+03	3.328000000000000000e+03	3.294000000000000000e+03	3.297000000000000000e+03	3.293000000000000000e+03	3.278000000000000000e+03	3.288000000000000000e+03	3.295000000000000000e+03	3.270000000000000000e+03	3.253000000000000000e+03	3.211000000000000000e+03	3.206000000000000000e+03	3.179000000000000000e+03	3.135000000000000000e+03	3.132000000000000000e+03	3.091000000000000000e+03	3.075000000000000000e+03	3.007000000000000000e+03	2.968000000000000000e+03	2.925000000000000000e+03
2.000000000000000000e+01	3.400000000000000000e+01	4.900000000000000000e+01	6.500000000000000000e+01	9.300000000000000000e+01	1.190000000000000000e+02	1.630000000000000000e+02	2.180000000000000000e+02	2.950000000000000000e+02	3.730000000000000000e+02	4.730000000000000000e+02	5.800000000000000000e+02	7.170000000000000000e+02	8.810000000000000000e+02	1.080000000000000000e+03	1.306000000000000000e+03	1.534000000000000000e+03	1.831000000000000000e+03	2.094000000000000000e+03	2.377000000000000000e+03	2.606000000000000000e+03	2.830000000000000000e+03	2.998000000000000000e+03	3.128000000000000000e+03	3.232000000000000000e+03	3.354000000000000000e+03	3.441000000000000000e+03	3.472000000000000000e+03	3.518000000000000000e+03	3.555000000000000000e+03	3.575000000000000000e+03	3.573000000000000000e+03	3.590000000000000000e+03	3.589000000000000000e+03	3.550000000000000000e+03	3.508000000000000000e+03	3.495000000000000000e+03	3.451000000000000000e+03	3.418000000000000000e+03	3.347000000000000000e+03	3.335000000000000000e+03	3.306000000000000000e+03	3.270000000000000000e+03	3.259000000000000000e+03	3.183000000000000000e+03	3.130000000000000000e+03	3.088000000000000000e+03	3.032000000000000000e+03	3.044000000000000000e+03	2.972000000000000000e+03
2.000000000000000000e+01	3.300000000000000000e+01	4.400000000000000000e+01	6.600000000000000000e+01	1.010000000000000000e+02	1.320000000000000000e+02	1.740000000000000000e+02	2.330000000000000000e+02	3.180000000000000000e+02	4.180000000000000000e+02	5.320000000000000000e+02	6.730000000000000000e+02	8.480000000000000000e+02	1.049000000000000000e+03	1.296000000000000000e+03	1.566000000000000000e+03	1.849000000000000000e+03	2.141000000000000000e+03	2.413000000000000000e+03	2.664000000000000000e+03	2.906000000000000000e+03	3.110000000000000000e+03	3.266000000000000000e+03	3.442000000000000000e+03	3.573000000000000000e+03	3.701000000000000000e+03	3.786000000000000000e+03	3.845000000000000000e+03	3.895000000000000000e+03	3.902000000000000000e+03	3.897000000000000000e+03	3.904000000000000000e+03	3.896000000000000000e+03	3.885000000000000000e+03	3.872000000000000000e+03	3.870000000000000000e+03	3.826000000000000000e+03	3.777000000000000000e+03	3.706000000000000000e+03	3.670000000000000000e+03	3.631000000000000000e+03	3.575000000000000000e+03	3.527000000000000000e+03	3.490000000000000000e+03	3.450000000000000000e+03	3.383000000000000000e+03	3.356000000000000000e+03	3.294000000000000000e+03	3.230000000000000000e+03	3.197000000000000000e+03
2.000000000000000000e+01	2.700000000000000000e+01	3.400000000000000000e+01	5.000000000000000000e+01	6.300000000000000000e+01	8.500000000000000000e+01	1.180000000000000000e+02	1.560000000000000000e+02	2.100000000000000000e+02	2.540000000000000000e+02	3.080000000000000000e+02	3.670000000000000000e+02	4.570000000000000000e+02	5.950000000000000000e+02	7.430000000000000000e+02	9.330000000000000000e+02	1.165000000000000000e+03	1.405000000000000000e+03	1.672000000000000000e+03	1.944000000000000000e+03	2.253000000000000000e+03	2.527000000000000000e+03	2.791000000000000000e+03	2.984000000000000000e+03	3.162000000000000000e+03	3.310000000000000000e+03	3.406000000000000000e+03	3.522000000000000000e+03	3.581000000000000000e+03	3.645000000000000000e+03	3.696000000000000000e+03	3.671000000000000000e+03	3.688000000000000000e+03	3.677000000000000000e+03	3.674000000000000000e+03	3.616000000000000000e+03	3.580000000000000000e+03	3.575000000000000000e+03	3.546000000000000000e+03	3.529000000000000000e+03	3.491000000000000000e+03	3.451000000000000000e+03	3.422000000000000000e+03	3.353000000000000000e+03	3.342000000000000000e+03	3.334000000000000000e+03	3.308000000000000000e+03	3.288000000000000000e+03	3.244000000000000000e+03	3.198000000000000000e+03
2.000000000000000000e+01	2.800000000000000000e+01	4.000000000000000000e+01	6.300000000000000000e+01	8.400000000000000000e+01	1.150000000000000000e+02	1.570000000000000000e+02	2.120000000000000000e+02	2.810000000000000000e+02	3.760000000000000000e+02	4.980000000000000000e+02	6.440000000000000000e+02	8.100000000000000000e+02	1.019000000000000000e+03	1.234000000000000000e+03	1.501000000000000000e+03	1.801000000000000000e+03	2.112000000000000000e+03	2.414000000000000000e+03	2.686000000000000000e+03	2.934000000000000000e+03	3.112000000000000000e+03	3.289000000000000000e+03	3.446000000000000000e+03	3.524000000000000000e+03	3.650000000000000000e+03	3.707000000000000000e+03	3.707000000000000000e+03	3.734000000000000000e+03	3.738000000000000000e+03	3.738000000000000000e+03	3.716000000000000000e+03	3.698000000000000000e+03	3.689000000000000000e+03	3.673000000000000000e+03	3.626000000000000000e+03	3.582000000000000000e+03	3.524000000000000000e+03	3.468000000000000000e+03	3.440000000000000000e+03	3.418000000000000000e+03	3.382000000000000000e+03	3.336000000000000000e+03	3.288000000000000000e+03	3.234000000000000000e+03	3.184000000000000000e+03	3.135000000000000000e+03	3.110000000000000000e+03	3.064000000000000000e+03	3.038000000000000000e+03
2.000000000000000000e+01	3.200000000000000000e+01	4.800000000000000000e+01	6.800000000000000000e+01	9.300000000000000000e+01	1.270000000000000000e+02	1.560000000000000000e+02	2.000000000000000000e+02	2.570000000000000000e+02	3.350000000000000000e+02	4.160000000000000000e+02	5.230000000000000000e+02	6.530000000000000000e+02	8.020000000000000000e+02	9.950000000000000000e+02	1.214000000000000000e+03	1.497000000000000000e+03	1.762000000000000000e+03	2.021000000000000000e+03	2.352000000000000000e+03	2.624000000000000000e+03	2.781000000000000000e+03	2.965000000000000000e+03	3.136000000000000000e+03	3.283000000000000000e+03	3.370000000000000000e+03	3.442000000000000000e+03	3.502000000000000000e+03	3.547000000000000000e+03	3.566000000000000000e+03	3.582000000000000000e+03	3.605000000000000000e+03	3.608000000000000000e+03	3.592000000000000000e+03	3.575000000000000000e+03	3.560000000000000000e+03	3.539000000000000000e+03	3.513000000000000000e+03	3.462000000000000000e+03	3.458000000000000000e+03	3.427000000000000000e+03	3.404000000000000000e+03	3.381000000000000000e+03	3.360000000000000000e+03	3.346000000000000000e+03	3.306000000000000000e+03	3.277000000000000000e+03	3.213000000000000000e+03	3.198000000000000000e+03	3.159000000000000000e+03
2.000000000000000000e+01	2.700000000000000000e+01	4.000000000000000000e+01	5.700000000000000000e+01	8.100000000000000000e+01	1.060000000000000000e+02	1.410000000000000000e+02	1.950000000000000000e+02	2.540000000000000000e+02	3.250000000000000000e+02	4.410000000000000000e+02	5.670000000000000000e+02	7.210000000000000000e+02	8.880000000000000000e+02	1.078000000000000000e+03	1.281000000000000000e+03	1.511000000000000000e+03	1.760000000000000000e+03	2.065000000000000000e+03	2.319000000000000000e+03	2.613000000000000000e+03	2.851000000000000000e+03	3.052000000000000000e+03	3.247000000000000000e+03	3.400000000000000000e+03	3.528000000000000000e+03	3.611000000000000000e+03	3.653000000000000000e+03	3.688000000000000000e+03	3.763000000000000000e+03	3.763000000000000000e+03	3.776000000000000000e+03	3.765000000000000000e+03	3.760000000000000000e+03	3.757000000000000000e+03	3.752000000000000000e+03	3.735000000000000000e+03	3.733000000000000000e+03	3.676000000000000000e+03	3.664000000000000000e+03	3.608000000000000000e+03	3.559000000000000000e+03	3.533000000000000000e+03	3.478000000000000000e+03	3.439000000000000000e+03	3.391000000000000000e+03	3.358000000000000000e+03	3.312000000000000000e+03	3.280000000000000000e+03	3.236000000000000000e+03
2.000000000000000000e+01	3.000000000000000000e+01	4.800000000000000000e+01	5.500000000000000000e+01	6.500000000000000000e+01	8.900000000000000000e+01	1.150000000000000000e+02	1.410000000000000000e+02	1.770000000000000000e+02	2.330000000000000000e+02	2.890000000000000000e+02	3.720000000000000000e+02	4.800000000000000000e+02	6.060000000000000000e+02	7.650000000000000000e+02	9.590000000000000000e+02	1.164000000000000000e+03	1.373000000000000000e+03	1.655000000000000000e+03	1.928000000000000000e+03	2.180000000000000000e+03	2.482000000000000000e+03	2.684000000000000000e+03	2.893000000000000000e+03	3.058000000000000000e+03	3.197000000000000000e+03	3.281000000000000000e+03	3.345000000000000000e+03	3.421000000000000000e+03	3.451000000000000000e+03	3.486000000000000000e+03	3.496000000000000000e+03	3.505000000000000000e+03	3.524000000000000000e+03	3.476000000000000000e+03	3.453000000000000000e+03	3.440000000000000000e+03	3.454000000000000000e+03	3.446000000000000000e+03	3.385000000000000000e+03	3.350000000000000000e+03	3.294000000000000000e+03	3.286000000000000000e+03	3.244000000000000000e+03	3.158000000000000000e+03	3.105000000000000000e+03	3.080000000000000000e+03	3.045000000000000000e+03	3.035000000000000000e+03	2.998000000000000000e+03
2.000000000000000000e+01	3.500000000000000000e+01	4.900000000000000000e+01	7.100000000000000000e+01	1.020000000000000000e+02	1.460000000000000000e+02	1.920000000000000000e+02	2.450000000000000000e+02	3.430000000000000000e+02	4.540000000000000000e+02	5.680000000000000000e+02	7.300000000000000000e+02	9.030000000000000000e+02	1.113000000000000000e+03	1.357000000000000000e+03	1.545000000000000000e+03	1.806000000000000000e+03	2.041000000000000000e+03	2.286000000000000000e+03	2.523000000000000000e+03	2.719000000000000000e+03	2.872000000000000000e+03	3.002000000000000000e+03	3.096000000000000000e+03	3.155000000000000000e+03	3.223000000000000000e+03	3.238000000000000000e+03	3.286000000000000000e+03	3.296000000000000000e+03	3.313000000000000000e+03	3.339000000000000000e+03	3.390000000000000000e+03	3.374000000000000000e+03	3.330000000000000000e+03	3.298000000000000000e+03	3.275000000000000000e+03	3.294000000000000000e+03	3.256000000000000000e+03	3.224000000000000000e+03	3.188000000000000000e+03	3.168000000000000000e+03	3.149000000000000000e+03	3.135000000000000000e+03	3.081000000000000000e+03	3.052000000000000000e+03	3.001000000000000000e+03	2.953000000000000000e+03	2.931000000000000000e+03	2.913000000000000000e+03	2.895000000000000000e+03
2.000000000000000000e+01	2.200000000000000000e+01	2.800000000000000000e+01	3.600000000000000000e+01	4.500000000000000000e+01	6.000000000000000000e+01	9.100000000000000000e+01	1.220000000000000000e+02	1.810000000000000000e+02	2.280000000000000000e+02	2.950000000000000000e+02	3.600000000000000000e+02	4.460000000000000000e+02	5.680000000000000000e+02	7.150000000000000000e+02	8.960000000000000000e+02	1.068000000000000000e+03	1.272000000000000000e+03	1.495000000000000000e+03	1.774000000000000000e+03	2.029000000000000000e+03	2.294000000000000000e+03	2.531000000000000000e+03	2.753000000000000000e+03	2.961000000000000000e+03	3.096000000000000000e+03	3.201000000000000000e+03	3.301000000000000000e+03	3.383000000000000000e+03	3.479000000000000000e+03	3.518000000000000000e+03	3.525000000000000000e+03	3.546000000000000000e+03	3.565000000000000000e+03	3.548000000000000000e+03	3.558000000000000000e+03	3.532000000000000000e+03	3.514000000000000000e+03	3.464000000000000000e+03	3.469000000000000000e+03	3.439000000000000000e+03	3.403000000000000000e+03	3.417000000000000000e+03	3.417000000000000000e+03	3.376000000000000000e+03	3.360000000000000000e+03	3.292000000000000000e+03	3.270000000000000000e+03	3.221000000000000000e+03	3.183000000000000000e+03
2.000000000000000000e+01	2.400000000000000000e+01	3.000000000000000000e+01	5.100000000000000000e+01	7.700000000000000000e+01	1.080000000000000000e+02	1.470000000000000000e+02	1.930000000000000000e+02	2.490000000000000000e+02	3.240000000000000000e+02	4.030000000000000000e+02	5.060000000000000000e+02	6.370000000000000000e+02	7.770000000000000000e+02	9.700000000000000000e+02	1.175000000000000000e+03	1.406000000000000000e+03	1.652000000000000000e+03	1.926000000000000000e+03	2.175000000000000000e+03	2.405000000000000000e+03	2.618000000000000000e+03	2.772000000000000000e+03	2.937000000000000000e+03	3.033000000000000000e+03	3.199000000000000000e+03	3.320000000000000000e+03	3.407000000000000000e+03	3.428000000000000000e+03	3.467000000000000000e+03	3.494000000000000000e+03	3.511000000000000000e+03	3.525000000000000000e+03	3.509000000000000000e+03	3.475000000000000000e+03	3.424000000000000000e+03	3.398000000000000000e+03	3.342000000000000000e+03	3.310000000000000000e+03	3.315000000000000000e+03	3.273000000000000000e+03	3.253000000000000000e+03	3.238000000000000000e+03	3.225000000000000000e+03	3.153000000000000000e+03	3.155000000000000000e+03	3.151000000000000000e+03	3.117000000000000000e+03	3.086000000000000000e+03	3.060000000000000000e+03
2.000000000000000000e+01	2.400000000000000000e+01	4.200000000000000000e+01	6.000000000000000000e+01	7.900000000000000000e+01	1.000000000000000000e+02	1.280000000000000000e+02	1.660000000000000000e+02	2.200000000000000000e+02	2.870000000000000000e+02	3.840000000000000000e+02	4.780000000000000000e+02	5.990000000000000000e+02	7.570000000000000000e+02	9.090000000000000000e+02	1.118000000000000000e+03	1.357000000000000000e+03	1.622000000000000000e+03	1.909000000000000000e+03	2.181000000000000000e+03	2.484000000000000000e+03	2.766000000000000000e+03	3.024000000000000000e+03	3.204000000000000000e+03	3.362000000000000000e+03	3.511000000000000000e+03	3.646000000000000000e+03	3.739000000000000000e+03	3.807000000000000000e+03	3.847000000000000000e+03	3.893000000000000000e+03	3.881000000000000000e+03	3.884000000000000000e+03	3.888000000000000000e+03	3.898000000000000000e+03	3.889000000000000000e+03	3.858000000000000000e+03	3.860000000000000000e+03	3.813000000000000000e+03	3.749000000000000000e+03	3.745000000000000000e+03	3.730000000000000000e+03	3.696000000000000000e+03	3.669000000000000000e+03	3.615000000000000000e+03	3.587000000000000000e+03	3.528000000000000000e+03	3.494000000000000000e+03	3.462000000000000000e+03	3.441000000000000000e+03
2.000000000000000000e+01	3.500000000000000000e+01	5.400000000000000000e+01	7.900000000000000000e+01	1.070000000000000000e+02	1.300000000000000000e+02	1.600000000000000000e+02	2.080000000000000000e+02	2.600000000000000000e+02	3.460000000000000000e+02	4.460000000000000000e+02	5.340000000000000000e+02	6.820000000000000000e+02	8.420000000000000000e+02	1.027000000000000000e+03	1.247000000000000000e+03	1.479000000000000000e+03	1.712000000000000000e+03	1.917000000000000000e+03	2.137000000000000000e+03	2.358000000000000000e+03	2.541000000000000000e+03	2.706000000000000000e+03	2.864000000000000000e+03	3.003000000000000000e+03	3.073000000000000000e+03	3.165000000000000000e+03	3.257000000000000000e+03	3.315000000000000000e+03	3.334000000000000000e+03	3.338000000000000000e+03	3.373000000000000000e+03	3.329000000000000000e+03	3.304000000000000000e+03	3.303000000000000000e+03	3.247000000000000000e+03	3.226000000000000000e+03	3.228000000000000000e+03	3.161000000000000000e+03	3.124000000000000000e+03	3.105000000000000000e+03	3.084000000000000000e+03	3.066000000000000000e+03	3.039000000000000000e+03	3.037000000000000000e+03	3.013000000000000000e+03	2.951000000000000000e+03	2.916000000000000000e+03	2.823000000000000000e+03	2.806000000000000000e+03
2.000000000000000000e+01	3.100000000000000000e+01	4.900000000000000000e+01	6.200000000000000000e+01	8.600000000000000000e+01	1.110000000000000000e+02	1.370000000000000000e+02	1.720000000000000000e+02	2.240000000000000000e+02	2.950000000000000000e+02	3.800000000000000000e+02	4.770000000000000000e+02	5.840000000000000000e+02	7.060000000000000000e+02	8.930000000000000000e+02	1.061000000000000000e+03	1.258000000000000000e+03	1.460000000000000000e+03	1.673000000000000000e+03	1.897000000000000000e+03	2.106000000000000000e+03	2.274000000000000000e+03	2.504000000000000000e+03	2.676000000000000000e+03	2.830000000000000000e+03	2.941000000000000000e+03	3.035000000000000000e+03	3.133000000000000000e+03	3.191000000000000000e+03	3.197000000000000000e+03	3.164000000000000000e+03	3.191000000000000000e+03	3.206000000000000000e+03	3.183000000000000000e+03	3.159000000000000000e+03	3.169000000000000000e+03	3.136000000000000000e+03	3.158000000000000000e+03	3.153000000000000000e+03	3.141000000000000000e+03	3.119000000000000000e+03	3.065000000000000000e+03	3.051000000000000000e+03	3.068000000000000000e+03	3.022000000000000000e+03	3.001000000000000000e+03	2.975000000000000000e+03	2.937000000000000000e+03	2.912000000000000000e+03	2.874000000000000000e+03
[truncated: 350 more columns]
