# Supplementary material for: Omicron vs. the rest: Assessing the competitive dynamics and coinfection scenarios of COVID-19 strains on a social network
Source: PLoS One. 2024 Jan 25;19(1):e0287623. doi: 10.1371/journal.pone.0287623 (PMC10810514; doi:10.1371/journal.pone.0287623)
Supplement: S1 Data — (ZIP) [file pone.0287623.s001.zip › Data Figures/Fig10/d/Infected(o).csv]

1.000000000000000000e+01	1.400000000000000000e+01	2.400000000000000000e+01	4.000000000000000000e+01	5.500000000000000000e+01	7.600000000000000000e+01	1.160000000000000000e+02	1.490000000000000000e+02	1.990000000000000000e+02	2.760000000000000000e+02	3.560000000000000000e+02	4.800000000000000000e+02	6.340000000000000000e+02	8.070000000000000000e+02	9.820000000000000000e+02	1.203000000000000000e+03	1.415000000000000000e+03	1.679000000000000000e+03	1.969000000000000000e+03	2.253000000000000000e+03	2.528000000000000000e+03	2.745000000000000000e+03	2.946000000000000000e+03	3.153000000000000000e+03	3.334000000000000000e+03	3.437000000000000000e+03	3.536000000000000000e+03	3.579000000000000000e+03	3.672000000000000000e+03	3.725000000000000000e+03	3.737000000000000000e+03	3.755000000000000000e+03	3.752000000000000000e+03	3.751000000000000000e+03	3.753000000000000000e+03	3.718000000000000000e+03	3.687000000000000000e+03	3.655000000000000000e+03	3.620000000000000000e+03	3.574000000000000000e+03	3.563000000000000000e+03	3.528000000000000000e+03	3.452000000000000000e+03	3.404000000000000000e+03	3.343000000000000000e+03	3.286000000000000000e+03	3.234000000000000000e+03	3.191000000000000000e+03	3.126000000000000000e+03	3.053000000000000000e+03
1.000000000000000000e+01	1.600000000000000000e+01	1.900000000000000000e+01	3.000000000000000000e+01	4.600000000000000000e+01	6.100000000000000000e+01	8.400000000000000000e+01	1.220000000000000000e+02	1.700000000000000000e+02	2.280000000000000000e+02	2.980000000000000000e+02	3.700000000000000000e+02	4.650000000000000000e+02	6.090000000000000000e+02	7.370000000000000000e+02	8.980000000000000000e+02	1.056000000000000000e+03	1.236000000000000000e+03	1.477000000000000000e+03	1.713000000000000000e+03	1.919000000000000000e+03	2.097000000000000000e+03	2.245000000000000000e+03	2.423000000000000000e+03	2.552000000000000000e+03	2.651000000000000000e+03	2.727000000000000000e+03	2.802000000000000000e+03	2.803000000000000000e+03	2.819000000000000000e+03	2.815000000000000000e+03	2.817000000000000000e+03	2.831000000000000000e+03	2.830000000000000000e+03	2.853000000000000000e+03	2.811000000000000000e+03	2.779000000000000000e+03	2.780000000000000000e+03	2.766000000000000000e+03	2.744000000000000000e+03	2.731000000000000000e+03	2.684000000000000000e+03	2.665000000000000000e+03	2.628000000000000000e+03	2.638000000000000000e+03	2.612000000000000000e+03	2.571000000000000000e+03	2.549000000000000000e+03	2.495000000000000000e+03	2.475000000000000000e+03
1.000000000000000000e+01	1.700000000000000000e+01	2.500000000000000000e+01	2.600000000000000000e+01	3.100000000000000000e+01	3.100000000000000000e+01	3.700000000000000000e+01	4.600000000000000000e+01	6.400000000000000000e+01	7.600000000000000000e+01	9.800000000000000000e+01	1.230000000000000000e+02	1.710000000000000000e+02	2.150000000000000000e+02	2.800000000000000000e+02	3.360000000000000000e+02	4.210000000000000000e+02	5.360000000000000000e+02	6.590000000000000000e+02	8.280000000000000000e+02	1.056000000000000000e+03	1.306000000000000000e+03	1.565000000000000000e+03	1.845000000000000000e+03	2.120000000000000000e+03	2.380000000000000000e+03	2.573000000000000000e+03	2.753000000000000000e+03	2.924000000000000000e+03	3.019000000000000000e+03	3.084000000000000000e+03	3.150000000000000000e+03	3.208000000000000000e+03	3.205000000000000000e+03	3.212000000000000000e+03	3.208000000000000000e+03	3.236000000000000000e+03	3.224000000000000000e+03	3.219000000000000000e+03	3.209000000000000000e+03	3.179000000000000000e+03	3.146000000000000000e+03	3.095000000000000000e+03	3.065000000000000000e+03	3.023000000000000000e+03	2.997000000000000000e+03	3.002000000000000000e+03	2.975000000000000000e+03	2.940000000000000000e+03	2.886000000000000000e+03
1.000000000000000000e+01	2.000000000000000000e+01	3.500000000000000000e+01	6.100000000000000000e+01	8.300000000000000000e+01	1.200000000000000000e+02	1.800000000000000000e+02	2.610000000000000000e+02	3.640000000000000000e+02	4.990000000000000000e+02	6.330000000000000000e+02	7.880000000000000000e+02	1.001000000000000000e+03	1.231000000000000000e+03	1.492000000000000000e+03	1.752000000000000000e+03	2.007000000000000000e+03	2.281000000000000000e+03	2.521000000000000000e+03	2.779000000000000000e+03	3.009000000000000000e+03	3.192000000000000000e+03	3.329000000000000000e+03	3.443000000000000000e+03	3.552000000000000000e+03	3.660000000000000000e+03	3.769000000000000000e+03	3.795000000000000000e+03	3.831000000000000000e+03	3.857000000000000000e+03	3.884000000000000000e+03	3.877000000000000000e+03	3.867000000000000000e+03	3.867000000000000000e+03	3.854000000000000000e+03	3.809000000000000000e+03	3.776000000000000000e+03	3.739000000000000000e+03	3.702000000000000000e+03	3.638000000000000000e+03	3.594000000000000000e+03	3.539000000000000000e+03	3.491000000000000000e+03	3.464000000000000000e+03	3.447000000000000000e+03	3.415000000000000000e+03	3.365000000000000000e+03	3.283000000000000000e+03	3.225000000000000000e+03	3.185000000000000000e+03
1.000000000000000000e+01	1.900000000000000000e+01	2.200000000000000000e+01	4.100000000000000000e+01	5.600000000000000000e+01	7.000000000000000000e+01	1.020000000000000000e+02	1.320000000000000000e+02	1.660000000000000000e+02	2.240000000000000000e+02	2.940000000000000000e+02	3.730000000000000000e+02	4.630000000000000000e+02	6.040000000000000000e+02	7.940000000000000000e+02	9.590000000000000000e+02	1.129000000000000000e+03	1.293000000000000000e+03	1.500000000000000000e+03	1.670000000000000000e+03	1.829000000000000000e+03	2.042000000000000000e+03	2.212000000000000000e+03	2.366000000000000000e+03	2.463000000000000000e+03	2.574000000000000000e+03	2.706000000000000000e+03	2.772000000000000000e+03	2.846000000000000000e+03	2.846000000000000000e+03	2.864000000000000000e+03	2.897000000000000000e+03	2.929000000000000000e+03	2.908000000000000000e+03	2.888000000000000000e+03	2.874000000000000000e+03	2.817000000000000000e+03	2.787000000000000000e+03	2.733000000000000000e+03	2.715000000000000000e+03	2.670000000000000000e+03	2.621000000000000000e+03	2.592000000000000000e+03	2.557000000000000000e+03	2.550000000000000000e+03	2.478000000000000000e+03	2.461000000000000000e+03	2.444000000000000000e+03	2.416000000000000000e+03	2.414000000000000000e+03
1.000000000000000000e+01	1.900000000000000000e+01	3.300000000000000000e+01	4.700000000000000000e+01	5.600000000000000000e+01	6.600000000000000000e+01	1.100000000000000000e+02	1.660000000000000000e+02	2.170000000000000000e+02	2.950000000000000000e+02	3.980000000000000000e+02	5.090000000000000000e+02	6.440000000000000000e+02	7.940000000000000000e+02	9.970000000000000000e+02	1.252000000000000000e+03	1.544000000000000000e+03	1.822000000000000000e+03	2.074000000000000000e+03	2.324000000000000000e+03	2.568000000000000000e+03	2.786000000000000000e+03	2.961000000000000000e+03	3.106000000000000000e+03	3.197000000000000000e+03	3.261000000000000000e+03	3.331000000000000000e+03	3.372000000000000000e+03	3.402000000000000000e+03	3.412000000000000000e+03	3.408000000000000000e+03	3.389000000000000000e+03	3.371000000000000000e+03	3.367000000000000000e+03	3.353000000000000000e+03	3.369000000000000000e+03	3.311000000000000000e+03	3.243000000000000000e+03	3.191000000000000000e+03	3.137000000000000000e+03	3.100000000000000000e+03	3.070000000000000000e+03	3.047000000000000000e+03	3.015000000000000000e+03	2.982000000000000000e+03	2.950000000000000000e+03	2.935000000000000000e+03	2.880000000000000000e+03	2.849000000000000000e+03	2.808000000000000000e+03
1.000000000000000000e+01	1.800000000000000000e+01	3.800000000000000000e+01	5.000000000000000000e+01	7.100000000000000000e+01	9.200000000000000000e+01	1.180000000000000000e+02	1.570000000000000000e+02	2.060000000000000000e+02	2.770000000000000000e+02	3.580000000000000000e+02	4.780000000000000000e+02	6.120000000000000000e+02	7.850000000000000000e+02	9.870000000000000000e+02	1.167000000000000000e+03	1.453000000000000000e+03	1.752000000000000000e+03	2.032000000000000000e+03	2.331000000000000000e+03	2.574000000000000000e+03	2.832000000000000000e+03	3.060000000000000000e+03	3.221000000000000000e+03	3.385000000000000000e+03	3.511000000000000000e+03	3.626000000000000000e+03	3.693000000000000000e+03	3.733000000000000000e+03	3.734000000000000000e+03	3.753000000000000000e+03	3.720000000000000000e+03	3.704000000000000000e+03	3.703000000000000000e+03	3.706000000000000000e+03	3.644000000000000000e+03	3.586000000000000000e+03	3.555000000000000000e+03	3.489000000000000000e+03	3.447000000000000000e+03	3.416000000000000000e+03	3.391000000000000000e+03	3.353000000000000000e+03	3.282000000000000000e+03	3.249000000000000000e+03	3.191000000000000000e+03	3.148000000000000000e+03	3.107000000000000000e+03	3.044000000000000000e+03	2.988000000000000000e+03
1.000000000000000000e+01	1.700000000000000000e+01	2.100000000000000000e+01	2.800000000000000000e+01	3.300000000000000000e+01	4.000000000000000000e+01	5.900000000000000000e+01	7.700000000000000000e+01	1.030000000000000000e+02	1.310000000000000000e+02	1.660000000000000000e+02	2.210000000000000000e+02	2.950000000000000000e+02	3.790000000000000000e+02	4.940000000000000000e+02	6.290000000000000000e+02	7.630000000000000000e+02	8.970000000000000000e+02	1.094000000000000000e+03	1.302000000000000000e+03	1.536000000000000000e+03	1.739000000000000000e+03	1.966000000000000000e+03	2.168000000000000000e+03	2.356000000000000000e+03	2.480000000000000000e+03	2.563000000000000000e+03	2.675000000000000000e+03	2.758000000000000000e+03	2.820000000000000000e+03	2.884000000000000000e+03	2.906000000000000000e+03	2.926000000000000000e+03	2.932000000000000000e+03	2.939000000000000000e+03	2.929000000000000000e+03	2.941000000000000000e+03	2.940000000000000000e+03	2.915000000000000000e+03	2.900000000000000000e+03	2.875000000000000000e+03	2.863000000000000000e+03	2.833000000000000000e+03	2.804000000000000000e+03	2.780000000000000000e+03	2.782000000000000000e+03	2.736000000000000000e+03	2.718000000000000000e+03	2.694000000000000000e+03	2.635000000000000000e+03
1.000000000000000000e+01	2.000000000000000000e+01	3.100000000000000000e+01	4.800000000000000000e+01	5.600000000000000000e+01	6.800000000000000000e+01	7.600000000000000000e+01	1.160000000000000000e+02	1.570000000000000000e+02	2.100000000000000000e+02	2.760000000000000000e+02	3.470000000000000000e+02	4.690000000000000000e+02	6.490000000000000000e+02	8.580000000000000000e+02	1.073000000000000000e+03	1.306000000000000000e+03	1.546000000000000000e+03	1.874000000000000000e+03	2.176000000000000000e+03	2.442000000000000000e+03	2.673000000000000000e+03	2.876000000000000000e+03	3.041000000000000000e+03	3.205000000000000000e+03	3.312000000000000000e+03	3.384000000000000000e+03	3.453000000000000000e+03	3.452000000000000000e+03	3.483000000000000000e+03	3.504000000000000000e+03	3.519000000000000000e+03	3.501000000000000000e+03	3.500000000000000000e+03	3.503000000000000000e+03	3.453000000000000000e+03	3.433000000000000000e+03	3.386000000000000000e+03	3.345000000000000000e+03	3.309000000000000000e+03	3.268000000000000000e+03	3.252000000000000000e+03	3.221000000000000000e+03	3.183000000000000000e+03	3.151000000000000000e+03	3.115000000000000000e+03	3.071000000000000000e+03	3.022000000000000000e+03	2.942000000000000000e+03	2.907000000000000000e+03
1.000000000000000000e+01	1.400000000000000000e+01	1.500000000000000000e+01	2.600000000000000000e+01	4.100000000000000000e+01	5.100000000000000000e+01	7.600000000000000000e+01	9.600000000000000000e+01	1.460000000000000000e+02	1.960000000000000000e+02	2.680000000000000000e+02	3.410000000000000000e+02	4.270000000000000000e+02	5.460000000000000000e+02	6.810000000000000000e+02	8.220000000000000000e+02	9.710000000000000000e+02	1.122000000000000000e+03	1.303000000000000000e+03	1.471000000000000000e+03	1.602000000000000000e+03	1.746000000000000000e+03	1.885000000000000000e+03	2.000000000000000000e+03	2.072000000000000000e+03	2.166000000000000000e+03	2.163000000000000000e+03	2.231000000000000000e+03	2.261000000000000000e+03	2.300000000000000000e+03	2.326000000000000000e+03	2.319000000000000000e+03	2.330000000000000000e+03	2.360000000000000000e+03	2.355000000000000000e+03	2.330000000000000000e+03	2.335000000000000000e+03	2.332000000000000000e+03	2.316000000000000000e+03	2.303000000000000000e+03	2.297000000000000000e+03	2.286000000000000000e+03	2.272000000000000000e+03	2.275000000000000000e+03	2.283000000000000000e+03	2.234000000000000000e+03	2.236000000000000000e+03	2.234000000000000000e+03	2.213000000000000000e+03	2.188000000000000000e+03
1.000000000000000000e+01	1.100000000000000000e+01	1.300000000000000000e+01	2.100000000000000000e+01	3.800000000000000000e+01	6.100000000000000000e+01	9.100000000000000000e+01	1.220000000000000000e+02	1.740000000000000000e+02	2.250000000000000000e+02	3.040000000000000000e+02	3.970000000000000000e+02	4.920000000000000000e+02	6.250000000000000000e+02	7.670000000000000000e+02	9.130000000000000000e+02	1.099000000000000000e+03	1.306000000000000000e+03	1.552000000000000000e+03	1.719000000000000000e+03	1.911000000000000000e+03	2.103000000000000000e+03	2.287000000000000000e+03	2.415000000000000000e+03	2.533000000000000000e+03	2.615000000000000000e+03	2.660000000000000000e+03	2.707000000000000000e+03	2.754000000000000000e+03	2.761000000000000000e+03	2.761000000000000000e+03	2.791000000000000000e+03	2.811000000000000000e+03	2.815000000000000000e+03	2.786000000000000000e+03	2.771000000000000000e+03	2.736000000000000000e+03	2.745000000000000000e+03	2.712000000000000000e+03	2.650000000000000000e+03	2.624000000000000000e+03	2.598000000000000000e+03	2.539000000000000000e+03	2.505000000000000000e+03	2.475000000000000000e+03	2.458000000000000000e+03	2.431000000000000000e+03	2.396000000000000000e+03	2.363000000000000000e+03	2.318000000000000000e+03
1.000000000000000000e+01	2.300000000000000000e+01	3.300000000000000000e+01	4.300000000000000000e+01	6.400000000000000000e+01	1.150000000000000000e+02	1.830000000000000000e+02	2.530000000000000000e+02	3.560000000000000000e+02	4.600000000000000000e+02	6.000000000000000000e+02	7.590000000000000000e+02	9.660000000000000000e+02	1.213000000000000000e+03	1.488000000000000000e+03	1.762000000000000000e+03	2.072000000000000000e+03	2.339000000000000000e+03	2.609000000000000000e+03	2.849000000000000000e+03	3.059000000000000000e+03	3.175000000000000000e+03	3.280000000000000000e+03	3.404000000000000000e+03	3.492000000000000000e+03	3.554000000000000000e+03	3.578000000000000000e+03	3.625000000000000000e+03	3.638000000000000000e+03	3.641000000000000000e+03	3.635000000000000000e+03	3.635000000000000000e+03	3.597000000000000000e+03	3.565000000000000000e+03	3.555000000000000000e+03	3.489000000000000000e+03	3.472000000000000000e+03	3.426000000000000000e+03	3.385000000000000000e+03	3.363000000000000000e+03	3.291000000000000000e+03	3.233000000000000000e+03	3.174000000000000000e+03	3.122000000000000000e+03	3.063000000000000000e+03	3.022000000000000000e+03	2.998000000000000000e+03	2.921000000000000000e+03	2.869000000000000000e+03	2.801000000000000000e+03
1.000000000000000000e+01	1.500000000000000000e+01	1.700000000000000000e+01	2.400000000000000000e+01	4.200000000000000000e+01	6.600000000000000000e+01	1.030000000000000000e+02	1.250000000000000000e+02	1.650000000000000000e+02	2.200000000000000000e+02	2.930000000000000000e+02	3.860000000000000000e+02	4.810000000000000000e+02	6.430000000000000000e+02	8.010000000000000000e+02	9.920000000000000000e+02	1.159000000000000000e+03	1.359000000000000000e+03	1.569000000000000000e+03	1.787000000000000000e+03	1.955000000000000000e+03	2.188000000000000000e+03	2.358000000000000000e+03	2.508000000000000000e+03	2.631000000000000000e+03	2.754000000000000000e+03	2.844000000000000000e+03	2.916000000000000000e+03	3.001000000000000000e+03	3.046000000000000000e+03	3.084000000000000000e+03	3.072000000000000000e+03	3.055000000000000000e+03	3.046000000000000000e+03	3.071000000000000000e+03	3.088000000000000000e+03	3.084000000000000000e+03	3.043000000000000000e+03	3.011000000000000000e+03	2.997000000000000000e+03	2.962000000000000000e+03	2.893000000000000000e+03	2.891000000000000000e+03	2.806000000000000000e+03	2.768000000000000000e+03	2.753000000000000000e+03	2.728000000000000000e+03	2.687000000000000000e+03	2.649000000000000000e+03	2.588000000000000000e+03
1.000000000000000000e+01	1.400000000000000000e+01	1.800000000000000000e+01	2.300000000000000000e+01	3.000000000000000000e+01	4.000000000000000000e+01	5.100000000000000000e+01	6.400000000000000000e+01	7.600000000000000000e+01	9.400000000000000000e+01	1.050000000000000000e+02	1.180000000000000000e+02	1.500000000000000000e+02	1.930000000000000000e+02	2.550000000000000000e+02	3.060000000000000000e+02	3.580000000000000000e+02	4.220000000000000000e+02	5.240000000000000000e+02	6.550000000000000000e+02	7.910000000000000000e+02	9.450000000000000000e+02	1.113000000000000000e+03	1.271000000000000000e+03	1.497000000000000000e+03	1.705000000000000000e+03	1.894000000000000000e+03	2.056000000000000000e+03	2.220000000000000000e+03	2.390000000000000000e+03	2.509000000000000000e+03	2.628000000000000000e+03	2.655000000000000000e+03	2.680000000000000000e+03	2.703000000000000000e+03	2.729000000000000000e+03	2.743000000000000000e+03	2.747000000000000000e+03	2.732000000000000000e+03	2.707000000000000000e+03	2.713000000000000000e+03	2.722000000000000000e+03	2.674000000000000000e+03	2.666000000000000000e+03	2.624000000000000000e+03	2.604000000000000000e+03	2.610000000000000000e+03	2.561000000000000000e+03	2.526000000000000000e+03	2.511000000000000000e+03
1.000000000000000000e+01	1.000000000000000000e+01	1.800000000000000000e+01	2.800000000000000000e+01	3.500000000000000000e+01	4.200000000000000000e+01	5.600000000000000000e+01	7.000000000000000000e+01	1.040000000000000000e+02	1.440000000000000000e+02	1.900000000000000000e+02	2.400000000000000000e+02	3.070000000000000000e+02	3.820000000000000000e+02	4.980000000000000000e+02	6.140000000000000000e+02	7.720000000000000000e+02	9.430000000000000000e+02	1.138000000000000000e+03	1.363000000000000000e+03	1.596000000000000000e+03	1.823000000000000000e+03	2.059000000000000000e+03	2.295000000000000000e+03	2.515000000000000000e+03	2.681000000000000000e+03	2.795000000000000000e+03	2.890000000000000000e+03	2.971000000000000000e+03	3.031000000000000000e+03	3.068000000000000000e+03	3.101000000000000000e+03	3.160000000000000000e+03	3.146000000000000000e+03	3.105000000000000000e+03	3.093000000000000000e+03	3.077000000000000000e+03	3.078000000000000000e+03	3.024000000000000000e+03	2.969000000000000000e+03	2.937000000000000000e+03	2.919000000000000000e+03	2.884000000000000000e+03	2.857000000000000000e+03	2.794000000000000000e+03	2.775000000000000000e+03	2.764000000000000000e+03	2.707000000000000000e+03	2.676000000000000000e+03	2.673000000000000000e+03
1.000000000000000000e+01	1.600000000000000000e+01	2.500000000000000000e+01	3.000000000000000000e+01	4.400000000000000000e+01	5.400000000000000000e+01	6.800000000000000000e+01	1.050000000000000000e+02	1.450000000000000000e+02	2.010000000000000000e+02	2.660000000000000000e+02	3.420000000000000000e+02	4.390000000000000000e+02	5.470000000000000000e+02	6.740000000000000000e+02	8.200000000000000000e+02	9.900000000000000000e+02	1.198000000000000000e+03	1.415000000000000000e+03	1.627000000000000000e+03	1.858000000000000000e+03	2.050000000000000000e+03	2.295000000000000000e+03	2.497000000000000000e+03	2.673000000000000000e+03	2.805000000000000000e+03	2.923000000000000000e+03	3.016000000000000000e+03	3.062000000000000000e+03	3.117000000000000000e+03	3.142000000000000000e+03	3.129000000000000000e+03	3.134000000000000000e+03	3.136000000000000000e+03	3.153000000000000000e+03	3.137000000000000000e+03	3.115000000000000000e+03	3.100000000000000000e+03	3.076000000000000000e+03	3.056000000000000000e+03	3.010000000000000000e+03	2.980000000000000000e+03	2.930000000000000000e+03	2.897000000000000000e+03	2.863000000000000000e+03	2.815000000000000000e+03	2.777000000000000000e+03	2.748000000000000000e+03	2.723000000000000000e+03	2.690000000000000000e+03
1.000000000000000000e+01	2.200000000000000000e+01	2.900000000000000000e+01	3.600000000000000000e+01	4.500000000000000000e+01	5.600000000000000000e+01	7.100000000000000000e+01	9.700000000000000000e+01	1.290000000000000000e+02	1.700000000000000000e+02	2.240000000000000000e+02	2.960000000000000000e+02	3.860000000000000000e+02	4.700000000000000000e+02	5.870000000000000000e+02	6.980000000000000000e+02	8.350000000000000000e+02	1.038000000000000000e+03	1.248000000000000000e+03	1.454000000000000000e+03	1.719000000000000000e+03	1.970000000000000000e+03	2.221000000000000000e+03	2.458000000000000000e+03	2.642000000000000000e+03	2.794000000000000000e+03	2.922000000000000000e+03	3.028000000000000000e+03	3.134000000000000000e+03	3.194000000000000000e+03	3.236000000000000000e+03	3.273000000000000000e+03	3.279000000000000000e+03	3.285000000000000000e+03	3.273000000000000000e+03	3.262000000000000000e+03	3.251000000000000000e+03	3.203000000000000000e+03	3.189000000000000000e+03	3.143000000000000000e+03	3.146000000000000000e+03	3.105000000000000000e+03	3.035000000000000000e+03	2.962000000000000000e+03	2.947000000000000000e+03	2.890000000000000000e+03	2.857000000000000000e+03	2.819000000000000000e+03	2.791000000000000000e+03	2.764000000000000000e+03
1.000000000000000000e+01	3.900000000000000000e+01	7.700000000000000000e+01	1.210000000000000000e+02	1.820000000000000000e+02	2.520000000000000000e+02	3.380000000000000000e+02	4.400000000000000000e+02	5.980000000000000000e+02	8.290000000000000000e+02	1.087000000000000000e+03	1.345000000000000000e+03	1.631000000000000000e+03	1.981000000000000000e+03	2.286000000000000000e+03	2.572000000000000000e+03	2.840000000000000000e+03	3.100000000000000000e+03	3.322000000000000000e+03	3.525000000000000000e+03	3.654000000000000000e+03	3.760000000000000000e+03	3.844000000000000000e+03	3.910000000000000000e+03	3.945000000000000000e+03	3.988000000000000000e+03	3.989000000000000000e+03	3.988000000000000000e+03	3.957000000000000000e+03	3.943000000000000000e+03	3.918000000000000000e+03	3.883000000000000000e+03	3.817000000000000000e+03	3.778000000000000000e+03	3.733000000000000000e+03	3.690000000000000000e+03	3.639000000000000000e+03	3.611000000000000000e+03	3.538000000000000000e+03	3.498000000000000000e+03	3.449000000000000000e+03	3.385000000000000000e+03	3.337000000000000000e+03	3.267000000000000000e+03	3.236000000000000000e+03	3.178000000000000000e+03	3.111000000000000000e+03	3.058000000000000000e+03	3.006000000000000000e+03	2.931000000000000000e+03
1.000000000000000000e+01	4.300000000000000000e+01	6.400000000000000000e+01	1.030000000000000000e+02	1.640000000000000000e+02	2.320000000000000000e+02	3.140000000000000000e+02	4.140000000000000000e+02	5.420000000000000000e+02	6.620000000000000000e+02	7.920000000000000000e+02	9.540000000000000000e+02	1.153000000000000000e+03	1.330000000000000000e+03	1.551000000000000000e+03	1.788000000000000000e+03	1.992000000000000000e+03	2.136000000000000000e+03	2.258000000000000000e+03	2.360000000000000000e+03	2.436000000000000000e+03	2.533000000000000000e+03	2.602000000000000000e+03	2.645000000000000000e+03	2.677000000000000000e+03	2.689000000000000000e+03	2.680000000000000000e+03	2.686000000000000000e+03	2.661000000000000000e+03	2.644000000000000000e+03	2.622000000000000000e+03	2.614000000000000000e+03	2.599000000000000000e+03	2.549000000000000000e+03	2.549000000000000000e+03	2.540000000000000000e+03	2.525000000000000000e+03	2.508000000000000000e+03	2.517000000000000000e+03	2.474000000000000000e+03	2.450000000000000000e+03	2.433000000000000000e+03	2.397000000000000000e+03	2.368000000000000000e+03	2.352000000000000000e+03	2.318000000000000000e+03	2.299000000000000000e+03	2.295000000000000000e+03	2.243000000000000000e+03	2.203000000000000000e+03
1.000000000000000000e+01	1.100000000000000000e+01	1.200000000000000000e+01	1.700000000000000000e+01	2.800000000000000000e+01	3.500000000000000000e+01	5.900000000000000000e+01	7.800000000000000000e+01	1.070000000000000000e+02	1.360000000000000000e+02	1.690000000000000000e+02	2.180000000000000000e+02	2.970000000000000000e+02	3.780000000000000000e+02	4.670000000000000000e+02	6.230000000000000000e+02	7.820000000000000000e+02	9.680000000000000000e+02	1.170000000000000000e+03	1.389000000000000000e+03	1.617000000000000000e+03	1.889000000000000000e+03	2.122000000000000000e+03	2.341000000000000000e+03	2.551000000000000000e+03	2.758000000000000000e+03	2.911000000000000000e+03	3.069000000000000000e+03	3.171000000000000000e+03	3.221000000000000000e+03	3.274000000000000000e+03	3.321000000000000000e+03	3.326000000000000000e+03	3.322000000000000000e+03	3.330000000000000000e+03	3.339000000000000000e+03	3.313000000000000000e+03	3.292000000000000000e+03	3.237000000000000000e+03	3.197000000000000000e+03	3.172000000000000000e+03	3.146000000000000000e+03	3.094000000000000000e+03	3.059000000000000000e+03	3.048000000000000000e+03	3.035000000000000000e+03	2.976000000000000000e+03	2.960000000000000000e+03	2.915000000000000000e+03	2.874000000000000000e+03
1.000000000000000000e+01	1.800000000000000000e+01	3.200000000000000000e+01	5.400000000000000000e+01	7.400000000000000000e+01	1.030000000000000000e+02	1.380000000000000000e+02	1.940000000000000000e+02	2.460000000000000000e+02	3.500000000000000000e+02	4.370000000000000000e+02	5.720000000000000000e+02	7.540000000000000000e+02	9.550000000000000000e+02	1.159000000000000000e+03	1.401000000000000000e+03	1.643000000000000000e+03	1.908000000000000000e+03	2.113000000000000000e+03	2.289000000000000000e+03	2.487000000000000000e+03	2.614000000000000000e+03	2.738000000000000000e+03	2.840000000000000000e+03	2.912000000000000000e+03	2.988000000000000000e+03	3.054000000000000000e+03	3.097000000000000000e+03	3.073000000000000000e+03	3.099000000000000000e+03	3.127000000000000000e+03	3.124000000000000000e+03	3.144000000000000000e+03	3.125000000000000000e+03	3.110000000000000000e+03	3.067000000000000000e+03	3.055000000000000000e+03	3.031000000000000000e+03	3.000000000000000000e+03	2.963000000000000000e+03	2.931000000000000000e+03	2.860000000000000000e+03	2.836000000000000000e+03	2.781000000000000000e+03	2.760000000000000000e+03	2.742000000000000000e+03	2.696000000000000000e+03	2.647000000000000000e+03	2.620000000000000000e+03	2.553000000000000000e+03
1.000000000000000000e+01	1.600000000000000000e+01	3.300000000000000000e+01	4.800000000000000000e+01	6.600000000000000000e+01	8.500000000000000000e+01	1.070000000000000000e+02	1.490000000000000000e+02	1.840000000000000000e+02	2.300000000000000000e+02	3.050000000000000000e+02	3.660000000000000000e+02	4.440000000000000000e+02	5.750000000000000000e+02	7.120000000000000000e+02	8.400000000000000000e+02	1.008000000000000000e+03	1.217000000000000000e+03	1.432000000000000000e+03	1.674000000000000000e+03	1.911000000000000000e+03	2.103000000000000000e+03	2.329000000000000000e+03	2.550000000000000000e+03	2.707000000000000000e+03	2.875000000000000000e+03	2.974000000000000000e+03	3.081000000000000000e+03	3.127000000000000000e+03	3.198000000000000000e+03	3.229000000000000000e+03	3.220000000000000000e+03	3.213000000000000000e+03	3.192000000000000000e+03	3.195000000000000000e+03	3.148000000000000000e+03	3.169000000000000000e+03	3.155000000000000000e+03	3.125000000000000000e+03	3.083000000000000000e+03	3.061000000000000000e+03	3.028000000000000000e+03	2.989000000000000000e+03	2.928000000000000000e+03	2.881000000000000000e+03	2.868000000000000000e+03	2.806000000000000000e+03	2.752000000000000000e+03	2.674000000000000000e+03	2.631000000000000000e+03
1.000000000000000000e+01	3.200000000000000000e+01	4.600000000000000000e+01	6.800000000000000000e+01	1.150000000000000000e+02	1.740000000000000000e+02	2.590000000000000000e+02	3.430000000000000000e+02	4.830000000000000000e+02	6.690000000000000000e+02	8.930000000000000000e+02	1.151000000000000000e+03	1.417000000000000000e+03	1.719000000000000000e+03	2.043000000000000000e+03	2.353000000000000000e+03	2.640000000000000000e+03	2.943000000000000000e+03	3.203000000000000000e+03	3.424000000000000000e+03	3.621000000000000000e+03	3.767000000000000000e+03	3.894000000000000000e+03	3.972000000000000000e+03	4.057000000000000000e+03	4.081000000000000000e+03	4.128000000000000000e+03	4.188000000000000000e+03	4.195000000000000000e+03	4.190000000000000000e+03	4.203000000000000000e+03	4.205000000000000000e+03	4.154000000000000000e+03	4.117000000000000000e+03	4.058000000000000000e+03	4.018000000000000000e+03	3.978000000000000000e+03	3.966000000000000000e+03	3.917000000000000000e+03	3.871000000000000000e+03	3.784000000000000000e+03	3.727000000000000000e+03	3.672000000000000000e+03	3.608000000000000000e+03	3.557000000000000000e+03	3.501000000000000000e+03	3.462000000000000000e+03	3.389000000000000000e+03	3.340000000000000000e+03	3.289000000000000000e+03
1.000000000000000000e+01	2.500000000000000000e+01	3.800000000000000000e+01	7.700000000000000000e+01	1.080000000000000000e+02	1.440000000000000000e+02	1.830000000000000000e+02	2.500000000000000000e+02	3.380000000000000000e+02	4.620000000000000000e+02	5.950000000000000000e+02	7.440000000000000000e+02	9.600000000000000000e+02	1.173000000000000000e+03	1.425000000000000000e+03	1.677000000000000000e+03	1.978000000000000000e+03	2.277000000000000000e+03	2.553000000000000000e+03	2.822000000000000000e+03	3.072000000000000000e+03	3.300000000000000000e+03	3.485000000000000000e+03	3.644000000000000000e+03	3.777000000000000000e+03	3.883000000000000000e+03	3.968000000000000000e+03	3.997000000000000000e+03	3.998000000000000000e+03	4.038000000000000000e+03	4.010000000000000000e+03	4.025000000000000000e+03	4.006000000000000000e+03	3.967000000000000000e+03	3.947000000000000000e+03	3.948000000000000000e+03	3.921000000000000000e+03	3.878000000000000000e+03	3.866000000000000000e+03	3.826000000000000000e+03	3.792000000000000000e+03	3.726000000000000000e+03	3.704000000000000000e+03	3.672000000000000000e+03	3.603000000000000000e+03	3.557000000000000000e+03	3.521000000000000000e+03	3.463000000000000000e+03	3.402000000000000000e+03	3.342000000000000000e+03
1.000000000000000000e+01	1.700000000000000000e+01	2.100000000000000000e+01	2.300000000000000000e+01	2.900000000000000000e+01	4.100000000000000000e+01	5.800000000000000000e+01	7.800000000000000000e+01	1.110000000000000000e+02	1.380000000000000000e+02	1.790000000000000000e+02	2.340000000000000000e+02	2.900000000000000000e+02	3.580000000000000000e+02	4.590000000000000000e+02	5.710000000000000000e+02	7.240000000000000000e+02	8.790000000000000000e+02	1.041000000000000000e+03	1.220000000000000000e+03	1.420000000000000000e+03	1.626000000000000000e+03	1.780000000000000000e+03	1.927000000000000000e+03	2.051000000000000000e+03	2.147000000000000000e+03	2.226000000000000000e+03	2.276000000000000000e+03	2.319000000000000000e+03	2.372000000000000000e+03	2.405000000000000000e+03	2.434000000000000000e+03	2.478000000000000000e+03	2.486000000000000000e+03	2.503000000000000000e+03	2.472000000000000000e+03	2.456000000000000000e+03	2.460000000000000000e+03	2.438000000000000000e+03	2.441000000000000000e+03	2.425000000000000000e+03	2.412000000000000000e+03	2.390000000000000000e+03	2.347000000000000000e+03	2.310000000000000000e+03	2.286000000000000000e+03	2.256000000000000000e+03	2.226000000000000000e+03	2.197000000000000000e+03	2.175000000000000000e+03
1.000000000000000000e+01	1.500000000000000000e+01	2.400000000000000000e+01	3.300000000000000000e+01	4.800000000000000000e+01	5.700000000000000000e+01	7.300000000000000000e+01	9.900000000000000000e+01	1.310000000000000000e+02	1.700000000000000000e+02	2.340000000000000000e+02	3.170000000000000000e+02	4.300000000000000000e+02	5.520000000000000000e+02	7.140000000000000000e+02	9.180000000000000000e+02	1.119000000000000000e+03	1.330000000000000000e+03	1.559000000000000000e+03	1.776000000000000000e+03	2.002000000000000000e+03	2.177000000000000000e+03	2.342000000000000000e+03	2.525000000000000000e+03	2.634000000000000000e+03	2.729000000000000000e+03	2.826000000000000000e+03	2.858000000000000000e+03	2.932000000000000000e+03	2.969000000000000000e+03	2.975000000000000000e+03	2.987000000000000000e+03	2.959000000000000000e+03	2.955000000000000000e+03	2.931000000000000000e+03	2.937000000000000000e+03	2.913000000000000000e+03	2.908000000000000000e+03	2.882000000000000000e+03	2.826000000000000000e+03	2.803000000000000000e+03	2.763000000000000000e+03	2.719000000000000000e+03	2.676000000000000000e+03	2.640000000000000000e+03	2.597000000000000000e+03	2.529000000000000000e+03	2.494000000000000000e+03	2.485000000000000000e+03	2.438000000000000000e+03
1.000000000000000000e+01	1.300000000000000000e+01	2.300000000000000000e+01	3.400000000000000000e+01	4.500000000000000000e+01	5.700000000000000000e+01	6.500000000000000000e+01	8.800000000000000000e+01	1.060000000000000000e+02	1.250000000000000000e+02	1.540000000000000000e+02	2.030000000000000000e+02	2.510000000000000000e+02	3.090000000000000000e+02	3.940000000000000000e+02	5.020000000000000000e+02	6.670000000000000000e+02	8.440000000000000000e+02	1.011000000000000000e+03	1.256000000000000000e+03	1.472000000000000000e+03	1.709000000000000000e+03	1.919000000000000000e+03	2.123000000000000000e+03	2.322000000000000000e+03	2.493000000000000000e+03	2.659000000000000000e+03	2.784000000000000000e+03	2.863000000000000000e+03	2.936000000000000000e+03	2.983000000000000000e+03	3.015000000000000000e+03	3.055000000000000000e+03	3.057000000000000000e+03	3.048000000000000000e+03	3.029000000000000000e+03	2.999000000000000000e+03	2.992000000000000000e+03	2.950000000000000000e+03	2.934000000000000000e+03	2.900000000000000000e+03	2.878000000000000000e+03	2.850000000000000000e+03	2.785000000000000000e+03	2.771000000000000000e+03	2.742000000000000000e+03	2.696000000000000000e+03	2.672000000000000000e+03	2.663000000000000000e+03	2.643000000000000000e+03
1.000000000000000000e+01	1.800000000000000000e+01	2.200000000000000000e+01	3.500000000000000000e+01	4.400000000000000000e+01	5.500000000000000000e+01	7.900000000000000000e+01	1.060000000000000000e+02	1.600000000000000000e+02	2.200000000000000000e+02	3.000000000000000000e+02	4.110000000000000000e+02	5.160000000000000000e+02	6.480000000000000000e+02	7.890000000000000000e+02	1.001000000000000000e+03	1.209000000000000000e+03	1.455000000000000000e+03	1.709000000000000000e+03	1.981000000000000000e+03	2.231000000000000000e+03	2.454000000000000000e+03	2.633000000000000000e+03	2.806000000000000000e+03	2.933000000000000000e+03	3.052000000000000000e+03	3.182000000000000000e+03	3.256000000000000000e+03	3.307000000000000000e+03	3.352000000000000000e+03	3.395000000000000000e+03	3.387000000000000000e+03	3.416000000000000000e+03	3.374000000000000000e+03	3.345000000000000000e+03	3.324000000000000000e+03	3.288000000000000000e+03	3.256000000000000000e+03	3.211000000000000000e+03	3.172000000000000000e+03	3.132000000000000000e+03	3.096000000000000000e+03	3.026000000000000000e+03	2.985000000000000000e+03	2.968000000000000000e+03	2.915000000000000000e+03	2.869000000000000000e+03	2.830000000000000000e+03	2.789000000000000000e+03	2.739000000000000000e+03
1.000000000000000000e+01	1.700000000000000000e+01	2.000000000000000000e+01	2.400000000000000000e+01	3.000000000000000000e+01	4.600000000000000000e+01	6.600000000000000000e+01	1.050000000000000000e+02	1.300000000000000000e+02	1.740000000000000000e+02	2.220000000000000000e+02	3.140000000000000000e+02	4.280000000000000000e+02	5.760000000000000000e+02	7.640000000000000000e+02	9.640000000000000000e+02	1.183000000000000000e+03	1.423000000000000000e+03	1.684000000000000000e+03	1.970000000000000000e+03	2.183000000000000000e+03	2.376000000000000000e+03	2.589000000000000000e+03	2.750000000000000000e+03	2.870000000000000000e+03	2.997000000000000000e+03	3.102000000000000000e+03	3.176000000000000000e+03	3.180000000000000000e+03	3.197000000000000000e+03	3.216000000000000000e+03	3.220000000000000000e+03	3.205000000000000000e+03	3.226000000000000000e+03	3.215000000000000000e+03	3.207000000000000000e+03	3.178000000000000000e+03	3.160000000000000000e+03	3.139000000000000000e+03	3.151000000000000000e+03	3.105000000000000000e+03	3.081000000000000000e+03	3.011000000000000000e+03	2.970000000000000000e+03	2.934000000000000000e+03	2.914000000000000000e+03	2.870000000000000000e+03	2.827000000000000000e+03	2.765000000000000000e+03	2.702000000000000000e+03
1.000000000000000000e+01	1.500000000000000000e+01	2.800000000000000000e+01	4.200000000000000000e+01	6.100000000000000000e+01	8.000000000000000000e+01	9.800000000000000000e+01	1.220000000000000000e+02	1.490000000000000000e+02	1.940000000000000000e+02	2.580000000000000000e+02	3.430000000000000000e+02	4.230000000000000000e+02	5.200000000000000000e+02	6.600000000000000000e+02	8.210000000000000000e+02	1.003000000000000000e+03	1.181000000000000000e+03	1.422000000000000000e+03	1.690000000000000000e+03	1.940000000000000000e+03	2.186000000000000000e+03	2.382000000000000000e+03	2.547000000000000000e+03	2.732000000000000000e+03	2.872000000000000000e+03	3.010000000000000000e+03	3.094000000000000000e+03	3.178000000000000000e+03	3.204000000000000000e+03	3.222000000000000000e+03	3.287000000000000000e+03	3.295000000000000000e+03	3.309000000000000000e+03	3.282000000000000000e+03	3.274000000000000000e+03	3.282000000000000000e+03	3.253000000000000000e+03	3.222000000000000000e+03	3.206000000000000000e+03	3.150000000000000000e+03	3.082000000000000000e+03	3.045000000000000000e+03	3.035000000000000000e+03	2.991000000000000000e+03	2.960000000000000000e+03	2.903000000000000000e+03	2.866000000000000000e+03	2.792000000000000000e+03	2.767000000000000000e+03
1.000000000000000000e+01	1.900000000000000000e+01	2.900000000000000000e+01	4.500000000000000000e+01	6.700000000000000000e+01	8.800000000000000000e+01	1.380000000000000000e+02	2.010000000000000000e+02	2.740000000000000000e+02	3.660000000000000000e+02	4.960000000000000000e+02	6.220000000000000000e+02	7.800000000000000000e+02	9.370000000000000000e+02	1.154000000000000000e+03	1.371000000000000000e+03	1.641000000000000000e+03	1.872000000000000000e+03	2.093000000000000000e+03	2.277000000000000000e+03	2.446000000000000000e+03	2.595000000000000000e+03	2.726000000000000000e+03	2.852000000000000000e+03	2.922000000000000000e+03	2.978000000000000000e+03	3.008000000000000000e+03	3.042000000000000000e+03	3.071000000000000000e+03	3.057000000000000000e+03	3.034000000000000000e+03	3.012000000000000000e+03	3.005000000000000000e+03	2.996000000000000000e+03	2.980000000000000000e+03	2.941000000000000000e+03	2.921000000000000000e+03	2.909000000000000000e+03	2.870000000000000000e+03	2.829000000000000000e+03	2.811000000000000000e+03	2.761000000000000000e+03	2.743000000000000000e+03	2.725000000000000000e+03	2.675000000000000000e+03	2.665000000000000000e+03	2.607000000000000000e+03	2.560000000000000000e+03	2.512000000000000000e+03	2.454000000000000000e+03
1.000000000000000000e+01	1.700000000000000000e+01	2.800000000000000000e+01	3.500000000000000000e+01	3.900000000000000000e+01	4.300000000000000000e+01	5.100000000000000000e+01	6.000000000000000000e+01	8.300000000000000000e+01	1.140000000000000000e+02	1.550000000000000000e+02	2.050000000000000000e+02	2.560000000000000000e+02	3.340000000000000000e+02	4.260000000000000000e+02	5.190000000000000000e+02	6.200000000000000000e+02	7.320000000000000000e+02	8.390000000000000000e+02	9.130000000000000000e+02	9.870000000000000000e+02	1.081000000000000000e+03	1.161000000000000000e+03	1.204000000000000000e+03	1.274000000000000000e+03	1.329000000000000000e+03	1.341000000000000000e+03	1.376000000000000000e+03	1.398000000000000000e+03	1.385000000000000000e+03	1.438000000000000000e+03	1.449000000000000000e+03	1.473000000000000000e+03	1.508000000000000000e+03	1.538000000000000000e+03	1.547000000000000000e+03	1.562000000000000000e+03	1.577000000000000000e+03	1.576000000000000000e+03	1.583000000000000000e+03	1.603000000000000000e+03	1.605000000000000000e+03	1.584000000000000000e+03	1.568000000000000000e+03	1.574000000000000000e+03	1.568000000000000000e+03	1.573000000000000000e+03	1.573000000000000000e+03	1.555000000000000000e+03	1.548000000000000000e+03
1.000000000000000000e+01	1.500000000000000000e+01	2.600000000000000000e+01	4.900000000000000000e+01	7.100000000000000000e+01	1.220000000000000000e+02	2.080000000000000000e+02	3.020000000000000000e+02	4.300000000000000000e+02	5.520000000000000000e+02	7.180000000000000000e+02	9.320000000000000000e+02	1.186000000000000000e+03	1.438000000000000000e+03	1.708000000000000000e+03	2.002000000000000000e+03	2.281000000000000000e+03	2.584000000000000000e+03	2.849000000000000000e+03	3.089000000000000000e+03	3.280000000000000000e+03	3.420000000000000000e+03	3.521000000000000000e+03	3.629000000000000000e+03	3.690000000000000000e+03	3.748000000000000000e+03	3.785000000000000000e+03	3.786000000000000000e+03	3.805000000000000000e+03	3.808000000000000000e+03	3.784000000000000000e+03	3.751000000000000000e+03	3.737000000000000000e+03	3.704000000000000000e+03	3.686000000000000000e+03	3.636000000000000000e+03	3.611000000000000000e+03	3.534000000000000000e+03	3.487000000000000000e+03	3.408000000000000000e+03	3.377000000000000000e+03	3.368000000000000000e+03	3.325000000000000000e+03	3.263000000000000000e+03	3.225000000000000000e+03	3.165000000000000000e+03	3.109000000000000000e+03	3.066000000000000000e+03	3.014000000000000000e+03	2.956000000000000000e+03
1.000000000000000000e+01	1.400000000000000000e+01	1.800000000000000000e+01	2.400000000000000000e+01	3.500000000000000000e+01	4.500000000000000000e+01	6.200000000000000000e+01	8.500000000000000000e+01	1.100000000000000000e+02	1.430000000000000000e+02	1.900000000000000000e+02	2.620000000000000000e+02	3.420000000000000000e+02	4.380000000000000000e+02	5.450000000000000000e+02	7.040000000000000000e+02	8.460000000000000000e+02	1.035000000000000000e+03	1.223000000000000000e+03	1.434000000000000000e+03	1.642000000000000000e+03	1.902000000000000000e+03	2.101000000000000000e+03	2.285000000000000000e+03	2.490000000000000000e+03	2.648000000000000000e+03	2.775000000000000000e+03	2.902000000000000000e+03	2.987000000000000000e+03	3.028000000000000000e+03	3.093000000000000000e+03	3.139000000000000000e+03	3.140000000000000000e+03	3.134000000000000000e+03	3.150000000000000000e+03	3.124000000000000000e+03	3.120000000000000000e+03	3.093000000000000000e+03	3.077000000000000000e+03	3.058000000000000000e+03	3.041000000000000000e+03	3.020000000000000000e+03	3.012000000000000000e+03	2.973000000000000000e+03	2.934000000000000000e+03	2.895000000000000000e+03	2.863000000000000000e+03	2.833000000000000000e+03	2.817000000000000000e+03	2.788000000000000000e+03
1.000000000000000000e+01	1.600000000000000000e+01	2.300000000000000000e+01	3.400000000000000000e+01	4.500000000000000000e+01	5.200000000000000000e+01	7.200000000000000000e+01	9.000000000000000000e+01	1.150000000000000000e+02	1.470000000000000000e+02	1.910000000000000000e+02	2.600000000000000000e+02	3.370000000000000000e+02	4.260000000000000000e+02	5.520000000000000000e+02	6.970000000000000000e+02	8.780000000000000000e+02	1.074000000000000000e+03	1.304000000000000000e+03	1.536000000000000000e+03	1.838000000000000000e+03	2.077000000000000000e+03	2.300000000000000000e+03	2.542000000000000000e+03	2.760000000000000000e+03	2.940000000000000000e+03	3.085000000000000000e+03	3.171000000000000000e+03	3.241000000000000000e+03	3.290000000000000000e+03	3.321000000000000000e+03	3.346000000000000000e+03	3.346000000000000000e+03	3.332000000000000000e+03	3.323000000000000000e+03	3.310000000000000000e+03	3.263000000000000000e+03	3.233000000000000000e+03	3.196000000000000000e+03	3.211000000000000000e+03	3.159000000000000000e+03	3.117000000000000000e+03	3.065000000000000000e+03	3.021000000000000000e+03	2.977000000000000000e+03	2.947000000000000000e+03	2.898000000000000000e+03	2.840000000000000000e+03	2.781000000000000000e+03	2.765000000000000000e+03
1.000000000000000000e+01	2.200000000000000000e+01	4.300000000000000000e+01	6.400000000000000000e+01	1.090000000000000000e+02	1.540000000000000000e+02	1.990000000000000000e+02	2.550000000000000000e+02	3.260000000000000000e+02	4.200000000000000000e+02	5.520000000000000000e+02	6.830000000000000000e+02	8.490000000000000000e+02	1.049000000000000000e+03	1.256000000000000000e+03	1.514000000000000000e+03	1.776000000000000000e+03	2.032000000000000000e+03	2.307000000000000000e+03	2.615000000000000000e+03	2.808000000000000000e+03	3.016000000000000000e+03	3.121000000000000000e+03	3.238000000000000000e+03	3.325000000000000000e+03	3.405000000000000000e+03	3.468000000000000000e+03	3.532000000000000000e+03	3.583000000000000000e+03	3.603000000000000000e+03	3.605000000000000000e+03	3.624000000000000000e+03	3.567000000000000000e+03	3.545000000000000000e+03	3.524000000000000000e+03	3.470000000000000000e+03	3.417000000000000000e+03	3.379000000000000000e+03	3.344000000000000000e+03	3.309000000000000000e+03	3.265000000000000000e+03	3.215000000000000000e+03	3.143000000000000000e+03	3.105000000000000000e+03	3.070000000000000000e+03	3.003000000000000000e+03	2.939000000000000000e+03	2.881000000000000000e+03	2.840000000000000000e+03	2.792000000000000000e+03
1.000000000000000000e+01	2.300000000000000000e+01	3.400000000000000000e+01	5.100000000000000000e+01	6.800000000000000000e+01	8.800000000000000000e+01	1.140000000000000000e+02	1.470000000000000000e+02	1.960000000000000000e+02	2.470000000000000000e+02	3.130000000000000000e+02	3.780000000000000000e+02	4.850000000000000000e+02	5.900000000000000000e+02	7.190000000000000000e+02	8.630000000000000000e+02	1.013000000000000000e+03	1.186000000000000000e+03	1.373000000000000000e+03	1.582000000000000000e+03	1.753000000000000000e+03	1.938000000000000000e+03	2.064000000000000000e+03	2.208000000000000000e+03	2.317000000000000000e+03	2.404000000000000000e+03	2.510000000000000000e+03	2.550000000000000000e+03	2.583000000000000000e+03	2.631000000000000000e+03	2.663000000000000000e+03	2.697000000000000000e+03	2.741000000000000000e+03	2.766000000000000000e+03	2.764000000000000000e+03	2.763000000000000000e+03	2.748000000000000000e+03	2.717000000000000000e+03	2.734000000000000000e+03	2.711000000000000000e+03	2.642000000000000000e+03	2.602000000000000000e+03	2.576000000000000000e+03	2.555000000000000000e+03	2.490000000000000000e+03	2.464000000000000000e+03	2.441000000000000000e+03	2.428000000000000000e+03	2.415000000000000000e+03	2.364000000000000000e+03
1.000000000000000000e+01	1.700000000000000000e+01	2.200000000000000000e+01	3.100000000000000000e+01	3.700000000000000000e+01	5.300000000000000000e+01	7.000000000000000000e+01	1.010000000000000000e+02	1.350000000000000000e+02	1.900000000000000000e+02	2.500000000000000000e+02	3.210000000000000000e+02	4.130000000000000000e+02	5.430000000000000000e+02	6.960000000000000000e+02	8.460000000000000000e+02	1.020000000000000000e+03	1.263000000000000000e+03	1.471000000000000000e+03	1.704000000000000000e+03	1.949000000000000000e+03	2.154000000000000000e+03	2.388000000000000000e+03	2.578000000000000000e+03	2.733000000000000000e+03	2.873000000000000000e+03	2.967000000000000000e+03	3.017000000000000000e+03	3.061000000000000000e+03	3.082000000000000000e+03	3.106000000000000000e+03	3.119000000000000000e+03	3.118000000000000000e+03	3.078000000000000000e+03	3.089000000000000000e+03	3.102000000000000000e+03	3.073000000000000000e+03	3.064000000000000000e+03	3.037000000000000000e+03	3.009000000000000000e+03	2.977000000000000000e+03	2.918000000000000000e+03	2.880000000000000000e+03	2.871000000000000000e+03	2.860000000000000000e+03	2.826000000000000000e+03	2.799000000000000000e+03	2.784000000000000000e+03	2.742000000000000000e+03	2.671000000000000000e+03
1.000000000000000000e+01	1.500000000000000000e+01	2.100000000000000000e+01	3.800000000000000000e+01	5.300000000000000000e+01	7.000000000000000000e+01	1.000000000000000000e+02	1.260000000000000000e+02	1.640000000000000000e+02	2.090000000000000000e+02	2.690000000000000000e+02	3.410000000000000000e+02	4.700000000000000000e+02	6.030000000000000000e+02	7.690000000000000000e+02	9.480000000000000000e+02	1.123000000000000000e+03	1.374000000000000000e+03	1.577000000000000000e+03	1.827000000000000000e+03	2.103000000000000000e+03	2.385000000000000000e+03	2.648000000000000000e+03	2.863000000000000000e+03	3.057000000000000000e+03	3.221000000000000000e+03	3.305000000000000000e+03	3.364000000000000000e+03	3.445000000000000000e+03	3.512000000000000000e+03	3.534000000000000000e+03	3.578000000000000000e+03	3.559000000000000000e+03	3.555000000000000000e+03	3.561000000000000000e+03	3.505000000000000000e+03	3.463000000000000000e+03	3.427000000000000000e+03	3.382000000000000000e+03	3.306000000000000000e+03	3.245000000000000000e+03	3.175000000000000000e+03	3.131000000000000000e+03	3.054000000000000000e+03	2.992000000000000000e+03	2.923000000000000000e+03	2.876000000000000000e+03	2.822000000000000000e+03	2.783000000000000000e+03	2.745000000000000000e+03
1.000000000000000000e+01	1.400000000000000000e+01	2.200000000000000000e+01	3.500000000000000000e+01	4.000000000000000000e+01	5.500000000000000000e+01	7.100000000000000000e+01	9.700000000000000000e+01	1.260000000000000000e+02	1.680000000000000000e+02	2.110000000000000000e+02	2.500000000000000000e+02	3.170000000000000000e+02	3.830000000000000000e+02	4.450000000000000000e+02	5.350000000000000000e+02	6.050000000000000000e+02	6.730000000000000000e+02	7.610000000000000000e+02	8.650000000000000000e+02	9.320000000000000000e+02	1.023000000000000000e+03	1.102000000000000000e+03	1.221000000000000000e+03	1.286000000000000000e+03	1.347000000000000000e+03	1.394000000000000000e+03	1.429000000000000000e+03	1.469000000000000000e+03	1.485000000000000000e+03	1.500000000000000000e+03	1.536000000000000000e+03	1.569000000000000000e+03	1.607000000000000000e+03	1.631000000000000000e+03	1.637000000000000000e+03	1.668000000000000000e+03	1.707000000000000000e+03	1.705000000000000000e+03	1.704000000000000000e+03	1.715000000000000000e+03	1.722000000000000000e+03	1.718000000000000000e+03	1.712000000000000000e+03	1.725000000000000000e+03	1.725000000000000000e+03	1.730000000000000000e+03	1.743000000000000000e+03	1.755000000000000000e+03	1.742000000000000000e+03
1.000000000000000000e+01	2.400000000000000000e+01	4.000000000000000000e+01	6.100000000000000000e+01	1.010000000000000000e+02	1.540000000000000000e+02	2.270000000000000000e+02	2.950000000000000000e+02	3.870000000000000000e+02	4.930000000000000000e+02	6.200000000000000000e+02	7.960000000000000000e+02	1.029000000000000000e+03	1.269000000000000000e+03	1.517000000000000000e+03	1.794000000000000000e+03	2.032000000000000000e+03	2.278000000000000000e+03	2.509000000000000000e+03	2.704000000000000000e+03	2.926000000000000000e+03	3.023000000000000000e+03	3.123000000000000000e+03	3.213000000000000000e+03	3.302000000000000000e+03	3.368000000000000000e+03	3.435000000000000000e+03	3.454000000000000000e+03	3.463000000000000000e+03	3.470000000000000000e+03	3.488000000000000000e+03	3.501000000000000000e+03	3.485000000000000000e+03	3.449000000000000000e+03	3.422000000000000000e+03	3.415000000000000000e+03	3.385000000000000000e+03	3.346000000000000000e+03	3.252000000000000000e+03	3.226000000000000000e+03	3.197000000000000000e+03	3.117000000000000000e+03	3.084000000000000000e+03	3.007000000000000000e+03	2.949000000000000000e+03	2.879000000000000000e+03	2.815000000000000000e+03	2.777000000000000000e+03	2.734000000000000000e+03	2.654000000000000000e+03
1.000000000000000000e+01	2.200000000000000000e+01	3.800000000000000000e+01	6.200000000000000000e+01	8.500000000000000000e+01	1.000000000000000000e+02	1.240000000000000000e+02	1.730000000000000000e+02	2.310000000000000000e+02	3.090000000000000000e+02	3.860000000000000000e+02	5.050000000000000000e+02	6.410000000000000000e+02	8.080000000000000000e+02	9.990000000000000000e+02	1.233000000000000000e+03	1.459000000000000000e+03	1.723000000000000000e+03	1.959000000000000000e+03	2.217000000000000000e+03	2.473000000000000000e+03	2.709000000000000000e+03	2.868000000000000000e+03	2.989000000000000000e+03	3.135000000000000000e+03	3.238000000000000000e+03	3.343000000000000000e+03	3.418000000000000000e+03	3.461000000000000000e+03	3.478000000000000000e+03	3.517000000000000000e+03	3.536000000000000000e+03	3.520000000000000000e+03	3.512000000000000000e+03	3.455000000000000000e+03	3.439000000000000000e+03	3.414000000000000000e+03	3.390000000000000000e+03	3.362000000000000000e+03	3.329000000000000000e+03	3.312000000000000000e+03	3.268000000000000000e+03	3.235000000000000000e+03	3.196000000000000000e+03	3.162000000000000000e+03	3.097000000000000000e+03	3.067000000000000000e+03	2.996000000000000000e+03	2.960000000000000000e+03	2.923000000000000000e+03
1.000000000000000000e+01	1.300000000000000000e+01	1.600000000000000000e+01	2.200000000000000000e+01	2.300000000000000000e+01	2.700000000000000000e+01	4.000000000000000000e+01	6.400000000000000000e+01	9.000000000000000000e+01	1.150000000000000000e+02	1.570000000000000000e+02	2.340000000000000000e+02	3.120000000000000000e+02	4.060000000000000000e+02	5.350000000000000000e+02	6.640000000000000000e+02	8.010000000000000000e+02	9.530000000000000000e+02	1.112000000000000000e+03	1.309000000000000000e+03	1.467000000000000000e+03	1.628000000000000000e+03	1.749000000000000000e+03	1.926000000000000000e+03	2.064000000000000000e+03	2.171000000000000000e+03	2.251000000000000000e+03	2.323000000000000000e+03	2.380000000000000000e+03	2.446000000000000000e+03	2.465000000000000000e+03	2.491000000000000000e+03	2.488000000000000000e+03	2.480000000000000000e+03	2.521000000000000000e+03	2.514000000000000000e+03	2.511000000000000000e+03	2.505000000000000000e+03	2.485000000000000000e+03	2.449000000000000000e+03	2.421000000000000000e+03	2.409000000000000000e+03	2.379000000000000000e+03	2.365000000000000000e+03	2.330000000000000000e+03	2.327000000000000000e+03	2.306000000000000000e+03	2.294000000000000000e+03	2.293000000000000000e+03	2.294000000000000000e+03
1.000000000000000000e+01	2.000000000000000000e+01	3.300000000000000000e+01	4.600000000000000000e+01	6.500000000000000000e+01	1.030000000000000000e+02	1.620000000000000000e+02	2.300000000000000000e+02	2.930000000000000000e+02	3.860000000000000000e+02	4.990000000000000000e+02	6.390000000000000000e+02	7.880000000000000000e+02	9.920000000000000000e+02	1.211000000000000000e+03	1.442000000000000000e+03	1.660000000000000000e+03	1.834000000000000000e+03	2.095000000000000000e+03	2.310000000000000000e+03	2.500000000000000000e+03	2.633000000000000000e+03	2.743000000000000000e+03	2.797000000000000000e+03	2.853000000000000000e+03	2.895000000000000000e+03	2.950000000000000000e+03	2.960000000000000000e+03	2.987000000000000000e+03	2.983000000000000000e+03	2.970000000000000000e+03	2.953000000000000000e+03	2.937000000000000000e+03	2.906000000000000000e+03	2.861000000000000000e+03	2.836000000000000000e+03	2.786000000000000000e+03	2.765000000000000000e+03	2.710000000000000000e+03	2.698000000000000000e+03	2.680000000000000000e+03	2.648000000000000000e+03	2.619000000000000000e+03	2.577000000000000000e+03	2.572000000000000000e+03	2.520000000000000000e+03	2.472000000000000000e+03	2.451000000000000000e+03	2.408000000000000000e+03	2.368000000000000000e+03
1.000000000000000000e+01	1.200000000000000000e+01	2.000000000000000000e+01	2.700000000000000000e+01	3.600000000000000000e+01	4.400000000000000000e+01	5.600000000000000000e+01	8.300000000000000000e+01	1.240000000000000000e+02	1.810000000000000000e+02	2.350000000000000000e+02	3.260000000000000000e+02	4.180000000000000000e+02	5.280000000000000000e+02	6.560000000000000000e+02	7.910000000000000000e+02	9.800000000000000000e+02	1.205000000000000000e+03	1.390000000000000000e+03	1.589000000000000000e+03	1.812000000000000000e+03	2.054000000000000000e+03	2.273000000000000000e+03	2.438000000000000000e+03	2.611000000000000000e+03	2.772000000000000000e+03	2.866000000000000000e+03	2.921000000000000000e+03	2.985000000000000000e+03	3.025000000000000000e+03	3.059000000000000000e+03	3.089000000000000000e+03	3.103000000000000000e+03	3.130000000000000000e+03	3.106000000000000000e+03	3.104000000000000000e+03	3.097000000000000000e+03	3.077000000000000000e+03	3.068000000000000000e+03	3.041000000000000000e+03	2.998000000000000000e+03	2.956000000000000000e+03	2.903000000000000000e+03	2.834000000000000000e+03	2.808000000000000000e+03	2.750000000000000000e+03	2.720000000000000000e+03	2.704000000000000000e+03	2.646000000000000000e+03	2.607000000000000000e+03
1.000000000000000000e+01	1.700000000000000000e+01	2.200000000000000000e+01	2.500000000000000000e+01	3.500000000000000000e+01	5.400000000000000000e+01	6.400000000000000000e+01	8.800000000000000000e+01	1.100000000000000000e+02	1.540000000000000000e+02	2.000000000000000000e+02	2.620000000000000000e+02	3.250000000000000000e+02	4.200000000000000000e+02	5.470000000000000000e+02	7.140000000000000000e+02	8.860000000000000000e+02	1.100000000000000000e+03	1.337000000000000000e+03	1.597000000000000000e+03	1.875000000000000000e+03	2.140000000000000000e+03	2.369000000000000000e+03	2.574000000000000000e+03	2.745000000000000000e+03	2.891000000000000000e+03	3.025000000000000000e+03	3.146000000000000000e+03	3.246000000000000000e+03	3.281000000000000000e+03	3.339000000000000000e+03	3.331000000000000000e+03	3.350000000000000000e+03	3.367000000000000000e+03	3.394000000000000000e+03	3.368000000000000000e+03	3.366000000000000000e+03	3.361000000000000000e+03	3.352000000000000000e+03	3.305000000000000000e+03	3.273000000000000000e+03	3.269000000000000000e+03	3.244000000000000000e+03	3.218000000000000000e+03	3.175000000000000000e+03	3.143000000000000000e+03	3.121000000000000000e+03	3.094000000000000000e+03	3.030000000000000000e+03	3.011000000000000000e+03
1.000000000000000000e+01	1.200000000000000000e+01	1.600000000000000000e+01	2.200000000000000000e+01	2.600000000000000000e+01	3.600000000000000000e+01	5.600000000000000000e+01	6.400000000000000000e+01	8.600000000000000000e+01	1.240000000000000000e+02	1.850000000000000000e+02	2.640000000000000000e+02	3.840000000000000000e+02	5.090000000000000000e+02	6.090000000000000000e+02	7.830000000000000000e+02	9.870000000000000000e+02	1.197000000000000000e+03	1.443000000000000000e+03	1.697000000000000000e+03	1.972000000000000000e+03	2.254000000000000000e+03	2.490000000000000000e+03	2.701000000000000000e+03	2.915000000000000000e+03	3.083000000000000000e+03	3.181000000000000000e+03	3.266000000000000000e+03	3.339000000000000000e+03	3.387000000000000000e+03	3.494000000000000000e+03	3.516000000000000000e+03	3.540000000000000000e+03	3.552000000000000000e+03	3.548000000000000000e+03	3.509000000000000000e+03	3.511000000000000000e+03	3.483000000000000000e+03	3.462000000000000000e+03	3.431000000000000000e+03	3.416000000000000000e+03	3.409000000000000000e+03	3.368000000000000000e+03	3.353000000000000000e+03	3.299000000000000000e+03	3.250000000000000000e+03	3.234000000000000000e+03	3.202000000000000000e+03	3.142000000000000000e+03	3.085000000000000000e+03
1.000000000000000000e+01	1.500000000000000000e+01	2.000000000000000000e+01	2.500000000000000000e+01	2.600000000000000000e+01	3.600000000000000000e+01	5.600000000000000000e+01	6.900000000000000000e+01	8.300000000000000000e+01	9.900000000000000000e+01	1.250000000000000000e+02	1.600000000000000000e+02	2.110000000000000000e+02	2.700000000000000000e+02	3.340000000000000000e+02	4.360000000000000000e+02	5.410000000000000000e+02	6.900000000000000000e+02	8.260000000000000000e+02	9.960000000000000000e+02	1.180000000000000000e+03	1.376000000000000000e+03	1.570000000000000000e+03	1.745000000000000000e+03	1.880000000000000000e+03	2.048000000000000000e+03	2.196000000000000000e+03	2.344000000000000000e+03	2.451000000000000000e+03	2.572000000000000000e+03	2.636000000000000000e+03	2.710000000000000000e+03	2.750000000000000000e+03	2.771000000000000000e+03	2.757000000000000000e+03	2.728000000000000000e+03	2.725000000000000000e+03	2.703000000000000000e+03	2.677000000000000000e+03	2.666000000000000000e+03	2.634000000000000000e+03	2.606000000000000000e+03	2.590000000000000000e+03	2.593000000000000000e+03	2.560000000000000000e+03	2.524000000000000000e+03	2.498000000000000000e+03	2.493000000000000000e+03	2.489000000000000000e+03	2.456000000000000000e+03
1.000000000000000000e+01	1.400000000000000000e+01	2.400000000000000000e+01	3.800000000000000000e+01	5.100000000000000000e+01	7.200000000000000000e+01	8.800000000000000000e+01	1.100000000000000000e+02	1.330000000000000000e+02	1.700000000000000000e+02	2.090000000000000000e+02	2.620000000000000000e+02	3.490000000000000000e+02	4.730000000000000000e+02	6.200000000000000000e+02	7.670000000000000000e+02	9.260000000000000000e+02	1.125000000000000000e+03	1.353000000000000000e+03	1.607000000000000000e+03	1.866000000000000000e+03	2.100000000000000000e+03	2.341000000000000000e+03	2.578000000000000000e+03	2.779000000000000000e+03	2.954000000000000000e+03	3.095000000000000000e+03	3.154000000000000000e+03	3.238000000000000000e+03	3.266000000000000000e+03	3.337000000000000000e+03	3.332000000000000000e+03	3.317000000000000000e+03	3.330000000000000000e+03	3.313000000000000000e+03	3.296000000000000000e+03	3.281000000000000000e+03	3.263000000000000000e+03	3.222000000000000000e+03	3.213000000000000000e+03	3.165000000000000000e+03	3.135000000000000000e+03	3.111000000000000000e+03	3.080000000000000000e+03	3.060000000000000000e+03	3.031000000000000000e+03	2.965000000000000000e+03	2.925000000000000000e+03	2.873000000000000000e+03	2.804000000000000000e+03
1.000000000000000000e+01	1.900000000000000000e+01	3.100000000000000000e+01	4.500000000000000000e+01	5.600000000000000000e+01	8.700000000000000000e+01	1.220000000000000000e+02	1.510000000000000000e+02	1.920000000000000000e+02	2.400000000000000000e+02	3.350000000000000000e+02	4.350000000000000000e+02	5.490000000000000000e+02	6.840000000000000000e+02	8.450000000000000000e+02	1.046000000000000000e+03	1.282000000000000000e+03	1.528000000000000000e+03	1.787000000000000000e+03	2.069000000000000000e+03	2.323000000000000000e+03	2.575000000000000000e+03	2.805000000000000000e+03	3.010000000000000000e+03	3.221000000000000000e+03	3.338000000000000000e+03	3.486000000000000000e+03	3.608000000000000000e+03	3.699000000000000000e+03	3.758000000000000000e+03	3.787000000000000000e+03	3.842000000000000000e+03	3.849000000000000000e+03	3.877000000000000000e+03	3.857000000000000000e+03	3.853000000000000000e+03	3.823000000000000000e+03	3.815000000000000000e+03	3.774000000000000000e+03	3.719000000000000000e+03	3.673000000000000000e+03	3.631000000000000000e+03	3.585000000000000000e+03	3.543000000000000000e+03	3.517000000000000000e+03	3.471000000000000000e+03	3.424000000000000000e+03	3.383000000000000000e+03	3.341000000000000000e+03	3.269000000000000000e+03
[truncated: 350 more columns]
