# Supplementary material for: Omicron vs. the rest: Assessing the competitive dynamics and coinfection scenarios of COVID-19 strains on a social network
Source: PLoS One. 2024 Jan 25;19(1):e0287623. doi: 10.1371/journal.pone.0287623 (PMC10810514; doi:10.1371/journal.pone.0287623)
Supplement: S1 Data — (ZIP) [file pone.0287623.s001.zip › Data Figures/Fig10/d/Total infections.csv]

2.000000000000000000e+01	2.800000000000000000e+01	4.400000000000000000e+01	6.200000000000000000e+01	8.000000000000000000e+01	1.100000000000000000e+02	1.490000000000000000e+02	1.810000000000000000e+02	2.300000000000000000e+02	3.110000000000000000e+02	3.960000000000000000e+02	5.220000000000000000e+02	6.830000000000000000e+02	8.600000000000000000e+02	1.043000000000000000e+03	1.277000000000000000e+03	1.520000000000000000e+03	1.798000000000000000e+03	2.092000000000000000e+03	2.379000000000000000e+03	2.649000000000000000e+03	2.872000000000000000e+03	3.079000000000000000e+03	3.292000000000000000e+03	3.470000000000000000e+03	3.577000000000000000e+03	3.678000000000000000e+03	3.717000000000000000e+03	3.811000000000000000e+03	3.870000000000000000e+03	3.891000000000000000e+03	3.923000000000000000e+03	3.922000000000000000e+03	3.913000000000000000e+03	3.924000000000000000e+03	3.894000000000000000e+03	3.869000000000000000e+03	3.847000000000000000e+03	3.807000000000000000e+03	3.768000000000000000e+03	3.752000000000000000e+03	3.718000000000000000e+03	3.648000000000000000e+03	3.606000000000000000e+03	3.540000000000000000e+03	3.487000000000000000e+03	3.439000000000000000e+03	3.414000000000000000e+03	3.355000000000000000e+03	3.291000000000000000e+03
2.000000000000000000e+01	3.300000000000000000e+01	4.000000000000000000e+01	5.700000000000000000e+01	8.600000000000000000e+01	1.180000000000000000e+02	1.580000000000000000e+02	2.140000000000000000e+02	2.910000000000000000e+02	3.590000000000000000e+02	4.530000000000000000e+02	5.410000000000000000e+02	6.610000000000000000e+02	8.290000000000000000e+02	9.950000000000000000e+02	1.192000000000000000e+03	1.393000000000000000e+03	1.601000000000000000e+03	1.873000000000000000e+03	2.127000000000000000e+03	2.343000000000000000e+03	2.531000000000000000e+03	2.684000000000000000e+03	2.889000000000000000e+03	3.025000000000000000e+03	3.100000000000000000e+03	3.173000000000000000e+03	3.232000000000000000e+03	3.220000000000000000e+03	3.245000000000000000e+03	3.215000000000000000e+03	3.232000000000000000e+03	3.258000000000000000e+03	3.242000000000000000e+03	3.273000000000000000e+03	3.222000000000000000e+03	3.182000000000000000e+03	3.192000000000000000e+03	3.182000000000000000e+03	3.164000000000000000e+03	3.141000000000000000e+03	3.091000000000000000e+03	3.082000000000000000e+03	3.052000000000000000e+03	3.063000000000000000e+03	3.038000000000000000e+03	3.006000000000000000e+03	2.991000000000000000e+03	2.942000000000000000e+03	2.914000000000000000e+03
2.000000000000000000e+01	3.000000000000000000e+01	4.100000000000000000e+01	4.200000000000000000e+01	4.900000000000000000e+01	5.300000000000000000e+01	6.700000000000000000e+01	8.100000000000000000e+01	1.090000000000000000e+02	1.340000000000000000e+02	1.640000000000000000e+02	1.980000000000000000e+02	2.720000000000000000e+02	3.270000000000000000e+02	3.910000000000000000e+02	4.580000000000000000e+02	5.650000000000000000e+02	7.120000000000000000e+02	8.580000000000000000e+02	1.058000000000000000e+03	1.307000000000000000e+03	1.554000000000000000e+03	1.833000000000000000e+03	2.115000000000000000e+03	2.383000000000000000e+03	2.659000000000000000e+03	2.870000000000000000e+03	3.052000000000000000e+03	3.225000000000000000e+03	3.313000000000000000e+03	3.382000000000000000e+03	3.455000000000000000e+03	3.524000000000000000e+03	3.538000000000000000e+03	3.539000000000000000e+03	3.539000000000000000e+03	3.568000000000000000e+03	3.562000000000000000e+03	3.546000000000000000e+03	3.557000000000000000e+03	3.531000000000000000e+03	3.500000000000000000e+03	3.449000000000000000e+03	3.411000000000000000e+03	3.368000000000000000e+03	3.329000000000000000e+03	3.340000000000000000e+03	3.323000000000000000e+03	3.285000000000000000e+03	3.233000000000000000e+03
2.000000000000000000e+01	3.600000000000000000e+01	5.600000000000000000e+01	9.000000000000000000e+01	1.150000000000000000e+02	1.570000000000000000e+02	2.230000000000000000e+02	3.160000000000000000e+02	4.260000000000000000e+02	5.720000000000000000e+02	7.130000000000000000e+02	8.810000000000000000e+02	1.112000000000000000e+03	1.353000000000000000e+03	1.628000000000000000e+03	1.900000000000000000e+03	2.157000000000000000e+03	2.441000000000000000e+03	2.676000000000000000e+03	2.935000000000000000e+03	3.152000000000000000e+03	3.337000000000000000e+03	3.481000000000000000e+03	3.597000000000000000e+03	3.699000000000000000e+03	3.802000000000000000e+03	3.920000000000000000e+03	3.947000000000000000e+03	3.982000000000000000e+03	4.011000000000000000e+03	4.042000000000000000e+03	4.027000000000000000e+03	4.019000000000000000e+03	4.020000000000000000e+03	4.007000000000000000e+03	3.969000000000000000e+03	3.954000000000000000e+03	3.919000000000000000e+03	3.876000000000000000e+03	3.821000000000000000e+03	3.779000000000000000e+03	3.726000000000000000e+03	3.687000000000000000e+03	3.653000000000000000e+03	3.638000000000000000e+03	3.607000000000000000e+03	3.565000000000000000e+03	3.480000000000000000e+03	3.430000000000000000e+03	3.391000000000000000e+03
2.000000000000000000e+01	3.200000000000000000e+01	4.700000000000000000e+01	8.000000000000000000e+01	1.020000000000000000e+02	1.230000000000000000e+02	1.690000000000000000e+02	2.140000000000000000e+02	2.680000000000000000e+02	3.500000000000000000e+02	4.640000000000000000e+02	5.850000000000000000e+02	7.090000000000000000e+02	8.920000000000000000e+02	1.140000000000000000e+03	1.363000000000000000e+03	1.575000000000000000e+03	1.753000000000000000e+03	1.998000000000000000e+03	2.202000000000000000e+03	2.365000000000000000e+03	2.589000000000000000e+03	2.743000000000000000e+03	2.891000000000000000e+03	2.988000000000000000e+03	3.076000000000000000e+03	3.190000000000000000e+03	3.269000000000000000e+03	3.345000000000000000e+03	3.345000000000000000e+03	3.353000000000000000e+03	3.370000000000000000e+03	3.406000000000000000e+03	3.399000000000000000e+03	3.393000000000000000e+03	3.385000000000000000e+03	3.338000000000000000e+03	3.308000000000000000e+03	3.259000000000000000e+03	3.242000000000000000e+03	3.207000000000000000e+03	3.159000000000000000e+03	3.120000000000000000e+03	3.073000000000000000e+03	3.054000000000000000e+03	2.978000000000000000e+03	2.959000000000000000e+03	2.924000000000000000e+03	2.906000000000000000e+03	2.913000000000000000e+03
2.000000000000000000e+01	3.700000000000000000e+01	5.300000000000000000e+01	7.500000000000000000e+01	9.200000000000000000e+01	1.100000000000000000e+02	1.680000000000000000e+02	2.330000000000000000e+02	2.990000000000000000e+02	3.920000000000000000e+02	5.010000000000000000e+02	6.250000000000000000e+02	7.770000000000000000e+02	9.480000000000000000e+02	1.175000000000000000e+03	1.438000000000000000e+03	1.750000000000000000e+03	2.056000000000000000e+03	2.318000000000000000e+03	2.577000000000000000e+03	2.816000000000000000e+03	3.040000000000000000e+03	3.216000000000000000e+03	3.356000000000000000e+03	3.456000000000000000e+03	3.517000000000000000e+03	3.595000000000000000e+03	3.642000000000000000e+03	3.679000000000000000e+03	3.704000000000000000e+03	3.706000000000000000e+03	3.676000000000000000e+03	3.652000000000000000e+03	3.646000000000000000e+03	3.637000000000000000e+03	3.667000000000000000e+03	3.613000000000000000e+03	3.546000000000000000e+03	3.492000000000000000e+03	3.448000000000000000e+03	3.421000000000000000e+03	3.386000000000000000e+03	3.394000000000000000e+03	3.355000000000000000e+03	3.313000000000000000e+03	3.291000000000000000e+03	3.277000000000000000e+03	3.218000000000000000e+03	3.190000000000000000e+03	3.146000000000000000e+03
2.000000000000000000e+01	3.500000000000000000e+01	5.900000000000000000e+01	8.200000000000000000e+01	1.150000000000000000e+02	1.390000000000000000e+02	1.770000000000000000e+02	2.300000000000000000e+02	2.830000000000000000e+02	3.640000000000000000e+02	4.500000000000000000e+02	5.780000000000000000e+02	7.210000000000000000e+02	9.020000000000000000e+02	1.123000000000000000e+03	1.301000000000000000e+03	1.600000000000000000e+03	1.899000000000000000e+03	2.178000000000000000e+03	2.477000000000000000e+03	2.733000000000000000e+03	2.986000000000000000e+03	3.210000000000000000e+03	3.383000000000000000e+03	3.539000000000000000e+03	3.672000000000000000e+03	3.773000000000000000e+03	3.839000000000000000e+03	3.876000000000000000e+03	3.888000000000000000e+03	3.897000000000000000e+03	3.867000000000000000e+03	3.871000000000000000e+03	3.876000000000000000e+03	3.884000000000000000e+03	3.823000000000000000e+03	3.771000000000000000e+03	3.748000000000000000e+03	3.694000000000000000e+03	3.660000000000000000e+03	3.647000000000000000e+03	3.636000000000000000e+03	3.592000000000000000e+03	3.518000000000000000e+03	3.488000000000000000e+03	3.431000000000000000e+03	3.384000000000000000e+03	3.350000000000000000e+03	3.287000000000000000e+03	3.243000000000000000e+03
2.000000000000000000e+01	3.100000000000000000e+01	4.100000000000000000e+01	5.500000000000000000e+01	7.100000000000000000e+01	8.300000000000000000e+01	1.120000000000000000e+02	1.420000000000000000e+02	1.760000000000000000e+02	2.230000000000000000e+02	2.790000000000000000e+02	3.610000000000000000e+02	4.490000000000000000e+02	5.650000000000000000e+02	7.170000000000000000e+02	8.820000000000000000e+02	1.037000000000000000e+03	1.206000000000000000e+03	1.435000000000000000e+03	1.666000000000000000e+03	1.921000000000000000e+03	2.136000000000000000e+03	2.354000000000000000e+03	2.570000000000000000e+03	2.769000000000000000e+03	2.902000000000000000e+03	2.998000000000000000e+03	3.094000000000000000e+03	3.190000000000000000e+03	3.255000000000000000e+03	3.310000000000000000e+03	3.313000000000000000e+03	3.352000000000000000e+03	3.366000000000000000e+03	3.354000000000000000e+03	3.345000000000000000e+03	3.343000000000000000e+03	3.342000000000000000e+03	3.321000000000000000e+03	3.310000000000000000e+03	3.294000000000000000e+03	3.276000000000000000e+03	3.237000000000000000e+03	3.212000000000000000e+03	3.191000000000000000e+03	3.169000000000000000e+03	3.122000000000000000e+03	3.121000000000000000e+03	3.095000000000000000e+03	3.024000000000000000e+03
2.000000000000000000e+01	3.300000000000000000e+01	4.700000000000000000e+01	6.400000000000000000e+01	7.400000000000000000e+01	9.400000000000000000e+01	1.100000000000000000e+02	1.610000000000000000e+02	2.150000000000000000e+02	2.860000000000000000e+02	3.680000000000000000e+02	4.580000000000000000e+02	5.940000000000000000e+02	8.060000000000000000e+02	1.031000000000000000e+03	1.282000000000000000e+03	1.544000000000000000e+03	1.792000000000000000e+03	2.138000000000000000e+03	2.434000000000000000e+03	2.704000000000000000e+03	2.935000000000000000e+03	3.150000000000000000e+03	3.317000000000000000e+03	3.462000000000000000e+03	3.567000000000000000e+03	3.648000000000000000e+03	3.714000000000000000e+03	3.706000000000000000e+03	3.725000000000000000e+03	3.746000000000000000e+03	3.765000000000000000e+03	3.733000000000000000e+03	3.753000000000000000e+03	3.759000000000000000e+03	3.706000000000000000e+03	3.698000000000000000e+03	3.651000000000000000e+03	3.616000000000000000e+03	3.590000000000000000e+03	3.544000000000000000e+03	3.534000000000000000e+03	3.505000000000000000e+03	3.471000000000000000e+03	3.447000000000000000e+03	3.416000000000000000e+03	3.375000000000000000e+03	3.313000000000000000e+03	3.243000000000000000e+03	3.204000000000000000e+03
2.000000000000000000e+01	3.600000000000000000e+01	5.300000000000000000e+01	7.000000000000000000e+01	9.100000000000000000e+01	1.110000000000000000e+02	1.620000000000000000e+02	2.210000000000000000e+02	3.160000000000000000e+02	4.140000000000000000e+02	5.440000000000000000e+02	6.750000000000000000e+02	8.170000000000000000e+02	1.001000000000000000e+03	1.202000000000000000e+03	1.422000000000000000e+03	1.632000000000000000e+03	1.826000000000000000e+03	2.017000000000000000e+03	2.220000000000000000e+03	2.364000000000000000e+03	2.512000000000000000e+03	2.668000000000000000e+03	2.764000000000000000e+03	2.818000000000000000e+03	2.886000000000000000e+03	2.878000000000000000e+03	2.932000000000000000e+03	2.964000000000000000e+03	3.003000000000000000e+03	3.027000000000000000e+03	3.011000000000000000e+03	2.995000000000000000e+03	3.040000000000000000e+03	3.040000000000000000e+03	2.987000000000000000e+03	2.992000000000000000e+03	2.999000000000000000e+03	2.983000000000000000e+03	2.962000000000000000e+03	2.957000000000000000e+03	2.944000000000000000e+03	2.924000000000000000e+03	2.901000000000000000e+03	2.911000000000000000e+03	2.841000000000000000e+03	2.833000000000000000e+03	2.799000000000000000e+03	2.785000000000000000e+03	2.750000000000000000e+03
2.000000000000000000e+01	2.700000000000000000e+01	3.400000000000000000e+01	5.300000000000000000e+01	7.800000000000000000e+01	1.120000000000000000e+02	1.510000000000000000e+02	2.000000000000000000e+02	2.660000000000000000e+02	3.430000000000000000e+02	4.470000000000000000e+02	5.790000000000000000e+02	7.100000000000000000e+02	8.860000000000000000e+02	1.082000000000000000e+03	1.285000000000000000e+03	1.520000000000000000e+03	1.761000000000000000e+03	2.033000000000000000e+03	2.230000000000000000e+03	2.421000000000000000e+03	2.638000000000000000e+03	2.839000000000000000e+03	2.975000000000000000e+03	3.079000000000000000e+03	3.166000000000000000e+03	3.227000000000000000e+03	3.257000000000000000e+03	3.301000000000000000e+03	3.315000000000000000e+03	3.301000000000000000e+03	3.323000000000000000e+03	3.337000000000000000e+03	3.352000000000000000e+03	3.318000000000000000e+03	3.303000000000000000e+03	3.278000000000000000e+03	3.281000000000000000e+03	3.253000000000000000e+03	3.204000000000000000e+03	3.194000000000000000e+03	3.180000000000000000e+03	3.110000000000000000e+03	3.070000000000000000e+03	3.048000000000000000e+03	3.034000000000000000e+03	3.010000000000000000e+03	2.970000000000000000e+03	2.956000000000000000e+03	2.903000000000000000e+03
2.000000000000000000e+01	4.000000000000000000e+01	5.700000000000000000e+01	7.400000000000000000e+01	9.900000000000000000e+01	1.680000000000000000e+02	2.440000000000000000e+02	3.200000000000000000e+02	4.340000000000000000e+02	5.540000000000000000e+02	7.110000000000000000e+02	8.850000000000000000e+02	1.109000000000000000e+03	1.375000000000000000e+03	1.665000000000000000e+03	1.947000000000000000e+03	2.279000000000000000e+03	2.548000000000000000e+03	2.820000000000000000e+03	3.079000000000000000e+03	3.293000000000000000e+03	3.411000000000000000e+03	3.503000000000000000e+03	3.638000000000000000e+03	3.711000000000000000e+03	3.781000000000000000e+03	3.810000000000000000e+03	3.848000000000000000e+03	3.867000000000000000e+03	3.869000000000000000e+03	3.892000000000000000e+03	3.898000000000000000e+03	3.840000000000000000e+03	3.796000000000000000e+03	3.789000000000000000e+03	3.720000000000000000e+03	3.723000000000000000e+03	3.683000000000000000e+03	3.631000000000000000e+03	3.606000000000000000e+03	3.543000000000000000e+03	3.497000000000000000e+03	3.444000000000000000e+03	3.409000000000000000e+03	3.337000000000000000e+03	3.293000000000000000e+03	3.276000000000000000e+03	3.217000000000000000e+03	3.177000000000000000e+03	3.118000000000000000e+03
2.000000000000000000e+01	2.800000000000000000e+01	3.300000000000000000e+01	4.500000000000000000e+01	7.100000000000000000e+01	1.180000000000000000e+02	1.690000000000000000e+02	2.130000000000000000e+02	2.840000000000000000e+02	3.720000000000000000e+02	4.690000000000000000e+02	5.860000000000000000e+02	6.950000000000000000e+02	8.970000000000000000e+02	1.092000000000000000e+03	1.319000000000000000e+03	1.520000000000000000e+03	1.757000000000000000e+03	1.991000000000000000e+03	2.237000000000000000e+03	2.398000000000000000e+03	2.656000000000000000e+03	2.832000000000000000e+03	2.989000000000000000e+03	3.108000000000000000e+03	3.205000000000000000e+03	3.273000000000000000e+03	3.320000000000000000e+03	3.396000000000000000e+03	3.451000000000000000e+03	3.489000000000000000e+03	3.470000000000000000e+03	3.458000000000000000e+03	3.453000000000000000e+03	3.478000000000000000e+03	3.497000000000000000e+03	3.508000000000000000e+03	3.477000000000000000e+03	3.448000000000000000e+03	3.429000000000000000e+03	3.399000000000000000e+03	3.343000000000000000e+03	3.348000000000000000e+03	3.265000000000000000e+03	3.209000000000000000e+03	3.215000000000000000e+03	3.190000000000000000e+03	3.164000000000000000e+03	3.111000000000000000e+03	3.042000000000000000e+03
2.000000000000000000e+01	2.600000000000000000e+01	3.400000000000000000e+01	4.200000000000000000e+01	5.300000000000000000e+01	7.000000000000000000e+01	8.900000000000000000e+01	1.120000000000000000e+02	1.300000000000000000e+02	1.670000000000000000e+02	1.900000000000000000e+02	2.190000000000000000e+02	2.750000000000000000e+02	3.490000000000000000e+02	4.400000000000000000e+02	5.200000000000000000e+02	6.020000000000000000e+02	6.960000000000000000e+02	8.330000000000000000e+02	1.011000000000000000e+03	1.203000000000000000e+03	1.394000000000000000e+03	1.603000000000000000e+03	1.790000000000000000e+03	2.057000000000000000e+03	2.293000000000000000e+03	2.484000000000000000e+03	2.658000000000000000e+03	2.811000000000000000e+03	2.954000000000000000e+03	3.069000000000000000e+03	3.186000000000000000e+03	3.207000000000000000e+03	3.226000000000000000e+03	3.233000000000000000e+03	3.269000000000000000e+03	3.274000000000000000e+03	3.274000000000000000e+03	3.254000000000000000e+03	3.212000000000000000e+03	3.201000000000000000e+03	3.211000000000000000e+03	3.172000000000000000e+03	3.158000000000000000e+03	3.111000000000000000e+03	3.098000000000000000e+03	3.112000000000000000e+03	3.064000000000000000e+03	3.015000000000000000e+03	3.001000000000000000e+03
2.000000000000000000e+01	2.100000000000000000e+01	3.500000000000000000e+01	4.800000000000000000e+01	6.200000000000000000e+01	7.200000000000000000e+01	8.900000000000000000e+01	1.060000000000000000e+02	1.510000000000000000e+02	2.030000000000000000e+02	2.590000000000000000e+02	3.230000000000000000e+02	4.170000000000000000e+02	5.090000000000000000e+02	6.520000000000000000e+02	7.890000000000000000e+02	9.810000000000000000e+02	1.182000000000000000e+03	1.413000000000000000e+03	1.676000000000000000e+03	1.930000000000000000e+03	2.181000000000000000e+03	2.437000000000000000e+03	2.678000000000000000e+03	2.890000000000000000e+03	3.065000000000000000e+03	3.159000000000000000e+03	3.243000000000000000e+03	3.299000000000000000e+03	3.358000000000000000e+03	3.399000000000000000e+03	3.436000000000000000e+03	3.509000000000000000e+03	3.517000000000000000e+03	3.463000000000000000e+03	3.470000000000000000e+03	3.467000000000000000e+03	3.476000000000000000e+03	3.420000000000000000e+03	3.373000000000000000e+03	3.329000000000000000e+03	3.298000000000000000e+03	3.265000000000000000e+03	3.243000000000000000e+03	3.184000000000000000e+03	3.184000000000000000e+03	3.168000000000000000e+03	3.138000000000000000e+03	3.118000000000000000e+03	3.106000000000000000e+03
2.000000000000000000e+01	3.100000000000000000e+01	4.600000000000000000e+01	5.600000000000000000e+01	7.800000000000000000e+01	9.400000000000000000e+01	1.130000000000000000e+02	1.660000000000000000e+02	2.150000000000000000e+02	2.790000000000000000e+02	3.620000000000000000e+02	4.540000000000000000e+02	5.680000000000000000e+02	7.060000000000000000e+02	8.620000000000000000e+02	1.019000000000000000e+03	1.225000000000000000e+03	1.465000000000000000e+03	1.723000000000000000e+03	1.975000000000000000e+03	2.224000000000000000e+03	2.423000000000000000e+03	2.664000000000000000e+03	2.883000000000000000e+03	3.062000000000000000e+03	3.189000000000000000e+03	3.300000000000000000e+03	3.395000000000000000e+03	3.432000000000000000e+03	3.479000000000000000e+03	3.507000000000000000e+03	3.495000000000000000e+03	3.511000000000000000e+03	3.508000000000000000e+03	3.536000000000000000e+03	3.527000000000000000e+03	3.507000000000000000e+03	3.511000000000000000e+03	3.481000000000000000e+03	3.489000000000000000e+03	3.437000000000000000e+03	3.398000000000000000e+03	3.342000000000000000e+03	3.318000000000000000e+03	3.279000000000000000e+03	3.234000000000000000e+03	3.189000000000000000e+03	3.170000000000000000e+03	3.155000000000000000e+03	3.119000000000000000e+03
2.000000000000000000e+01	3.800000000000000000e+01	4.800000000000000000e+01	6.000000000000000000e+01	7.600000000000000000e+01	9.000000000000000000e+01	1.120000000000000000e+02	1.450000000000000000e+02	1.910000000000000000e+02	2.410000000000000000e+02	2.990000000000000000e+02	3.820000000000000000e+02	4.890000000000000000e+02	6.010000000000000000e+02	7.270000000000000000e+02	8.510000000000000000e+02	1.010000000000000000e+03	1.247000000000000000e+03	1.471000000000000000e+03	1.699000000000000000e+03	1.985000000000000000e+03	2.238000000000000000e+03	2.490000000000000000e+03	2.731000000000000000e+03	2.925000000000000000e+03	3.077000000000000000e+03	3.215000000000000000e+03	3.328000000000000000e+03	3.433000000000000000e+03	3.487000000000000000e+03	3.524000000000000000e+03	3.555000000000000000e+03	3.574000000000000000e+03	3.582000000000000000e+03	3.576000000000000000e+03	3.562000000000000000e+03	3.557000000000000000e+03	3.536000000000000000e+03	3.531000000000000000e+03	3.488000000000000000e+03	3.482000000000000000e+03	3.443000000000000000e+03	3.368000000000000000e+03	3.306000000000000000e+03	3.286000000000000000e+03	3.235000000000000000e+03	3.216000000000000000e+03	3.197000000000000000e+03	3.166000000000000000e+03	3.141000000000000000e+03
2.000000000000000000e+01	5.200000000000000000e+01	9.400000000000000000e+01	1.430000000000000000e+02	2.100000000000000000e+02	2.910000000000000000e+02	3.870000000000000000e+02	5.040000000000000000e+02	6.700000000000000000e+02	9.100000000000000000e+02	1.174000000000000000e+03	1.440000000000000000e+03	1.734000000000000000e+03	2.092000000000000000e+03	2.403000000000000000e+03	2.687000000000000000e+03	2.966000000000000000e+03	3.213000000000000000e+03	3.441000000000000000e+03	3.646000000000000000e+03	3.773000000000000000e+03	3.871000000000000000e+03	3.950000000000000000e+03	4.019000000000000000e+03	4.047000000000000000e+03	4.094000000000000000e+03	4.111000000000000000e+03	4.108000000000000000e+03	4.075000000000000000e+03	4.063000000000000000e+03	4.045000000000000000e+03	4.002000000000000000e+03	3.942000000000000000e+03	3.908000000000000000e+03	3.868000000000000000e+03	3.821000000000000000e+03	3.780000000000000000e+03	3.766000000000000000e+03	3.691000000000000000e+03	3.652000000000000000e+03	3.609000000000000000e+03	3.542000000000000000e+03	3.496000000000000000e+03	3.430000000000000000e+03	3.394000000000000000e+03	3.338000000000000000e+03	3.271000000000000000e+03	3.219000000000000000e+03	3.172000000000000000e+03	3.102000000000000000e+03
2.000000000000000000e+01	6.700000000000000000e+01	9.800000000000000000e+01	1.560000000000000000e+02	2.410000000000000000e+02	3.280000000000000000e+02	4.230000000000000000e+02	5.500000000000000000e+02	7.110000000000000000e+02	8.870000000000000000e+02	1.059000000000000000e+03	1.261000000000000000e+03	1.516000000000000000e+03	1.745000000000000000e+03	2.009000000000000000e+03	2.287000000000000000e+03	2.513000000000000000e+03	2.685000000000000000e+03	2.810000000000000000e+03	2.901000000000000000e+03	2.978000000000000000e+03	3.062000000000000000e+03	3.134000000000000000e+03	3.166000000000000000e+03	3.231000000000000000e+03	3.244000000000000000e+03	3.222000000000000000e+03	3.225000000000000000e+03	3.189000000000000000e+03	3.170000000000000000e+03	3.149000000000000000e+03	3.153000000000000000e+03	3.134000000000000000e+03	3.091000000000000000e+03	3.105000000000000000e+03	3.099000000000000000e+03	3.093000000000000000e+03	3.082000000000000000e+03	3.076000000000000000e+03	3.019000000000000000e+03	3.021000000000000000e+03	2.992000000000000000e+03	2.942000000000000000e+03	2.904000000000000000e+03	2.881000000000000000e+03	2.850000000000000000e+03	2.836000000000000000e+03	2.838000000000000000e+03	2.794000000000000000e+03	2.731000000000000000e+03
2.000000000000000000e+01	2.500000000000000000e+01	3.000000000000000000e+01	4.100000000000000000e+01	6.500000000000000000e+01	7.900000000000000000e+01	1.090000000000000000e+02	1.360000000000000000e+02	1.750000000000000000e+02	2.210000000000000000e+02	2.650000000000000000e+02	3.310000000000000000e+02	4.270000000000000000e+02	5.370000000000000000e+02	6.590000000000000000e+02	8.410000000000000000e+02	1.028000000000000000e+03	1.231000000000000000e+03	1.454000000000000000e+03	1.698000000000000000e+03	1.930000000000000000e+03	2.197000000000000000e+03	2.427000000000000000e+03	2.623000000000000000e+03	2.825000000000000000e+03	3.029000000000000000e+03	3.201000000000000000e+03	3.352000000000000000e+03	3.452000000000000000e+03	3.492000000000000000e+03	3.551000000000000000e+03	3.605000000000000000e+03	3.610000000000000000e+03	3.586000000000000000e+03	3.587000000000000000e+03	3.609000000000000000e+03	3.578000000000000000e+03	3.572000000000000000e+03	3.525000000000000000e+03	3.488000000000000000e+03	3.483000000000000000e+03	3.470000000000000000e+03	3.430000000000000000e+03	3.393000000000000000e+03	3.390000000000000000e+03	3.379000000000000000e+03	3.333000000000000000e+03	3.316000000000000000e+03	3.271000000000000000e+03	3.232000000000000000e+03
2.000000000000000000e+01	3.000000000000000000e+01	5.200000000000000000e+01	7.900000000000000000e+01	1.080000000000000000e+02	1.550000000000000000e+02	2.110000000000000000e+02	3.020000000000000000e+02	3.760000000000000000e+02	5.060000000000000000e+02	6.230000000000000000e+02	7.960000000000000000e+02	1.010000000000000000e+03	1.248000000000000000e+03	1.487000000000000000e+03	1.765000000000000000e+03	2.027000000000000000e+03	2.308000000000000000e+03	2.526000000000000000e+03	2.713000000000000000e+03	2.900000000000000000e+03	3.033000000000000000e+03	3.146000000000000000e+03	3.223000000000000000e+03	3.313000000000000000e+03	3.378000000000000000e+03	3.422000000000000000e+03	3.503000000000000000e+03	3.475000000000000000e+03	3.499000000000000000e+03	3.537000000000000000e+03	3.531000000000000000e+03	3.543000000000000000e+03	3.536000000000000000e+03	3.517000000000000000e+03	3.465000000000000000e+03	3.446000000000000000e+03	3.426000000000000000e+03	3.390000000000000000e+03	3.364000000000000000e+03	3.345000000000000000e+03	3.274000000000000000e+03	3.262000000000000000e+03	3.225000000000000000e+03	3.193000000000000000e+03	3.185000000000000000e+03	3.142000000000000000e+03	3.094000000000000000e+03	3.089000000000000000e+03	3.015000000000000000e+03
2.000000000000000000e+01	2.700000000000000000e+01	4.600000000000000000e+01	6.400000000000000000e+01	8.900000000000000000e+01	1.140000000000000000e+02	1.450000000000000000e+02	1.940000000000000000e+02	2.480000000000000000e+02	3.030000000000000000e+02	3.880000000000000000e+02	4.750000000000000000e+02	5.830000000000000000e+02	7.430000000000000000e+02	9.020000000000000000e+02	1.066000000000000000e+03	1.269000000000000000e+03	1.512000000000000000e+03	1.747000000000000000e+03	2.013000000000000000e+03	2.271000000000000000e+03	2.472000000000000000e+03	2.690000000000000000e+03	2.925000000000000000e+03	3.073000000000000000e+03	3.231000000000000000e+03	3.319000000000000000e+03	3.414000000000000000e+03	3.459000000000000000e+03	3.531000000000000000e+03	3.565000000000000000e+03	3.556000000000000000e+03	3.555000000000000000e+03	3.537000000000000000e+03	3.531000000000000000e+03	3.484000000000000000e+03	3.505000000000000000e+03	3.477000000000000000e+03	3.473000000000000000e+03	3.448000000000000000e+03	3.432000000000000000e+03	3.403000000000000000e+03	3.379000000000000000e+03	3.326000000000000000e+03	3.248000000000000000e+03	3.237000000000000000e+03	3.173000000000000000e+03	3.133000000000000000e+03	3.058000000000000000e+03	3.016000000000000000e+03
2.000000000000000000e+01	4.100000000000000000e+01	5.700000000000000000e+01	8.100000000000000000e+01	1.290000000000000000e+02	1.900000000000000000e+02	2.760000000000000000e+02	3.610000000000000000e+02	5.060000000000000000e+02	7.010000000000000000e+02	9.250000000000000000e+02	1.191000000000000000e+03	1.457000000000000000e+03	1.758000000000000000e+03	2.084000000000000000e+03	2.397000000000000000e+03	2.683000000000000000e+03	2.988000000000000000e+03	3.255000000000000000e+03	3.473000000000000000e+03	3.670000000000000000e+03	3.822000000000000000e+03	3.948000000000000000e+03	4.021000000000000000e+03	4.098000000000000000e+03	4.127000000000000000e+03	4.176000000000000000e+03	4.239000000000000000e+03	4.252000000000000000e+03	4.252000000000000000e+03	4.269000000000000000e+03	4.278000000000000000e+03	4.233000000000000000e+03	4.196000000000000000e+03	4.134000000000000000e+03	4.099000000000000000e+03	4.062000000000000000e+03	4.047000000000000000e+03	3.999000000000000000e+03	3.957000000000000000e+03	3.879000000000000000e+03	3.827000000000000000e+03	3.771000000000000000e+03	3.707000000000000000e+03	3.657000000000000000e+03	3.598000000000000000e+03	3.566000000000000000e+03	3.500000000000000000e+03	3.444000000000000000e+03	3.393000000000000000e+03
2.000000000000000000e+01	4.300000000000000000e+01	6.300000000000000000e+01	1.060000000000000000e+02	1.400000000000000000e+02	1.860000000000000000e+02	2.240000000000000000e+02	3.010000000000000000e+02	3.990000000000000000e+02	5.300000000000000000e+02	6.680000000000000000e+02	8.260000000000000000e+02	1.053000000000000000e+03	1.269000000000000000e+03	1.529000000000000000e+03	1.796000000000000000e+03	2.095000000000000000e+03	2.399000000000000000e+03	2.672000000000000000e+03	2.934000000000000000e+03	3.182000000000000000e+03	3.401000000000000000e+03	3.586000000000000000e+03	3.740000000000000000e+03	3.878000000000000000e+03	3.988000000000000000e+03	4.071000000000000000e+03	4.097000000000000000e+03	4.088000000000000000e+03	4.135000000000000000e+03	4.101000000000000000e+03	4.107000000000000000e+03	4.100000000000000000e+03	4.063000000000000000e+03	4.040000000000000000e+03	4.042000000000000000e+03	4.014000000000000000e+03	3.972000000000000000e+03	3.956000000000000000e+03	3.925000000000000000e+03	3.898000000000000000e+03	3.820000000000000000e+03	3.800000000000000000e+03	3.769000000000000000e+03	3.696000000000000000e+03	3.656000000000000000e+03	3.628000000000000000e+03	3.574000000000000000e+03	3.509000000000000000e+03	3.459000000000000000e+03
2.000000000000000000e+01	3.400000000000000000e+01	4.900000000000000000e+01	5.700000000000000000e+01	7.800000000000000000e+01	1.050000000000000000e+02	1.340000000000000000e+02	1.660000000000000000e+02	2.160000000000000000e+02	2.680000000000000000e+02	3.320000000000000000e+02	4.230000000000000000e+02	5.160000000000000000e+02	6.360000000000000000e+02	7.730000000000000000e+02	9.340000000000000000e+02	1.141000000000000000e+03	1.333000000000000000e+03	1.572000000000000000e+03	1.807000000000000000e+03	2.046000000000000000e+03	2.285000000000000000e+03	2.442000000000000000e+03	2.620000000000000000e+03	2.750000000000000000e+03	2.851000000000000000e+03	2.900000000000000000e+03	2.936000000000000000e+03	2.970000000000000000e+03	2.990000000000000000e+03	3.004000000000000000e+03	3.014000000000000000e+03	3.065000000000000000e+03	3.060000000000000000e+03	3.089000000000000000e+03	3.061000000000000000e+03	3.048000000000000000e+03	3.069000000000000000e+03	3.062000000000000000e+03	3.054000000000000000e+03	3.037000000000000000e+03	3.028000000000000000e+03	3.003000000000000000e+03	2.971000000000000000e+03	2.908000000000000000e+03	2.869000000000000000e+03	2.870000000000000000e+03	2.837000000000000000e+03	2.794000000000000000e+03	2.779000000000000000e+03
2.000000000000000000e+01	3.000000000000000000e+01	5.600000000000000000e+01	7.400000000000000000e+01	1.030000000000000000e+02	1.140000000000000000e+02	1.400000000000000000e+02	1.780000000000000000e+02	2.230000000000000000e+02	2.830000000000000000e+02	3.830000000000000000e+02	4.930000000000000000e+02	6.360000000000000000e+02	7.960000000000000000e+02	9.950000000000000000e+02	1.235000000000000000e+03	1.443000000000000000e+03	1.679000000000000000e+03	1.938000000000000000e+03	2.186000000000000000e+03	2.423000000000000000e+03	2.598000000000000000e+03	2.776000000000000000e+03	2.933000000000000000e+03	3.041000000000000000e+03	3.140000000000000000e+03	3.227000000000000000e+03	3.263000000000000000e+03	3.318000000000000000e+03	3.353000000000000000e+03	3.370000000000000000e+03	3.382000000000000000e+03	3.354000000000000000e+03	3.355000000000000000e+03	3.333000000000000000e+03	3.334000000000000000e+03	3.304000000000000000e+03	3.317000000000000000e+03	3.312000000000000000e+03	3.256000000000000000e+03	3.231000000000000000e+03	3.183000000000000000e+03	3.136000000000000000e+03	3.101000000000000000e+03	3.082000000000000000e+03	3.039000000000000000e+03	2.996000000000000000e+03	2.958000000000000000e+03	2.953000000000000000e+03	2.915000000000000000e+03
2.000000000000000000e+01	2.300000000000000000e+01	3.500000000000000000e+01	4.900000000000000000e+01	6.400000000000000000e+01	7.700000000000000000e+01	8.900000000000000000e+01	1.240000000000000000e+02	1.470000000000000000e+02	1.770000000000000000e+02	2.210000000000000000e+02	2.890000000000000000e+02	3.560000000000000000e+02	4.310000000000000000e+02	5.470000000000000000e+02	6.690000000000000000e+02	8.630000000000000000e+02	1.054000000000000000e+03	1.247000000000000000e+03	1.499000000000000000e+03	1.749000000000000000e+03	2.006000000000000000e+03	2.230000000000000000e+03	2.477000000000000000e+03	2.691000000000000000e+03	2.861000000000000000e+03	3.027000000000000000e+03	3.151000000000000000e+03	3.240000000000000000e+03	3.316000000000000000e+03	3.355000000000000000e+03	3.395000000000000000e+03	3.439000000000000000e+03	3.445000000000000000e+03	3.452000000000000000e+03	3.441000000000000000e+03	3.399000000000000000e+03	3.386000000000000000e+03	3.352000000000000000e+03	3.337000000000000000e+03	3.321000000000000000e+03	3.319000000000000000e+03	3.290000000000000000e+03	3.228000000000000000e+03	3.217000000000000000e+03	3.185000000000000000e+03	3.144000000000000000e+03	3.089000000000000000e+03	3.073000000000000000e+03	3.052000000000000000e+03
2.000000000000000000e+01	3.500000000000000000e+01	4.300000000000000000e+01	5.700000000000000000e+01	7.200000000000000000e+01	8.800000000000000000e+01	1.240000000000000000e+02	1.660000000000000000e+02	2.360000000000000000e+02	3.030000000000000000e+02	4.020000000000000000e+02	5.440000000000000000e+02	6.740000000000000000e+02	8.300000000000000000e+02	9.940000000000000000e+02	1.235000000000000000e+03	1.475000000000000000e+03	1.744000000000000000e+03	2.015000000000000000e+03	2.299000000000000000e+03	2.548000000000000000e+03	2.775000000000000000e+03	2.958000000000000000e+03	3.129000000000000000e+03	3.252000000000000000e+03	3.387000000000000000e+03	3.501000000000000000e+03	3.567000000000000000e+03	3.614000000000000000e+03	3.648000000000000000e+03	3.696000000000000000e+03	3.689000000000000000e+03	3.729000000000000000e+03	3.700000000000000000e+03	3.666000000000000000e+03	3.634000000000000000e+03	3.603000000000000000e+03	3.580000000000000000e+03	3.547000000000000000e+03	3.508000000000000000e+03	3.473000000000000000e+03	3.439000000000000000e+03	3.382000000000000000e+03	3.351000000000000000e+03	3.333000000000000000e+03	3.282000000000000000e+03	3.236000000000000000e+03	3.201000000000000000e+03	3.166000000000000000e+03	3.131000000000000000e+03
2.000000000000000000e+01	3.100000000000000000e+01	3.900000000000000000e+01	5.100000000000000000e+01	6.400000000000000000e+01	9.100000000000000000e+01	1.290000000000000000e+02	1.880000000000000000e+02	2.360000000000000000e+02	3.080000000000000000e+02	3.830000000000000000e+02	5.050000000000000000e+02	6.380000000000000000e+02	8.230000000000000000e+02	1.042000000000000000e+03	1.263000000000000000e+03	1.506000000000000000e+03	1.753000000000000000e+03	2.024000000000000000e+03	2.321000000000000000e+03	2.540000000000000000e+03	2.742000000000000000e+03	2.950000000000000000e+03	3.099000000000000000e+03	3.201000000000000000e+03	3.329000000000000000e+03	3.429000000000000000e+03	3.518000000000000000e+03	3.521000000000000000e+03	3.536000000000000000e+03	3.572000000000000000e+03	3.565000000000000000e+03	3.565000000000000000e+03	3.600000000000000000e+03	3.594000000000000000e+03	3.590000000000000000e+03	3.560000000000000000e+03	3.541000000000000000e+03	3.518000000000000000e+03	3.539000000000000000e+03	3.499000000000000000e+03	3.475000000000000000e+03	3.388000000000000000e+03	3.373000000000000000e+03	3.343000000000000000e+03	3.330000000000000000e+03	3.284000000000000000e+03	3.240000000000000000e+03	3.167000000000000000e+03	3.111000000000000000e+03
2.000000000000000000e+01	3.000000000000000000e+01	5.100000000000000000e+01	7.400000000000000000e+01	1.020000000000000000e+02	1.390000000000000000e+02	1.670000000000000000e+02	2.130000000000000000e+02	2.520000000000000000e+02	3.080000000000000000e+02	3.900000000000000000e+02	4.890000000000000000e+02	5.890000000000000000e+02	7.040000000000000000e+02	8.850000000000000000e+02	1.074000000000000000e+03	1.275000000000000000e+03	1.469000000000000000e+03	1.728000000000000000e+03	1.996000000000000000e+03	2.250000000000000000e+03	2.499000000000000000e+03	2.698000000000000000e+03	2.862000000000000000e+03	3.046000000000000000e+03	3.169000000000000000e+03	3.332000000000000000e+03	3.400000000000000000e+03	3.472000000000000000e+03	3.487000000000000000e+03	3.498000000000000000e+03	3.561000000000000000e+03	3.563000000000000000e+03	3.588000000000000000e+03	3.577000000000000000e+03	3.568000000000000000e+03	3.582000000000000000e+03	3.569000000000000000e+03	3.547000000000000000e+03	3.525000000000000000e+03	3.462000000000000000e+03	3.396000000000000000e+03	3.363000000000000000e+03	3.369000000000000000e+03	3.326000000000000000e+03	3.303000000000000000e+03	3.253000000000000000e+03	3.230000000000000000e+03	3.165000000000000000e+03	3.136000000000000000e+03
2.000000000000000000e+01	4.000000000000000000e+01	6.100000000000000000e+01	9.300000000000000000e+01	1.230000000000000000e+02	1.590000000000000000e+02	2.220000000000000000e+02	2.970000000000000000e+02	3.780000000000000000e+02	4.840000000000000000e+02	6.350000000000000000e+02	7.870000000000000000e+02	9.720000000000000000e+02	1.158000000000000000e+03	1.404000000000000000e+03	1.649000000000000000e+03	1.960000000000000000e+03	2.225000000000000000e+03	2.458000000000000000e+03	2.649000000000000000e+03	2.843000000000000000e+03	2.983000000000000000e+03	3.121000000000000000e+03	3.259000000000000000e+03	3.314000000000000000e+03	3.382000000000000000e+03	3.411000000000000000e+03	3.439000000000000000e+03	3.476000000000000000e+03	3.451000000000000000e+03	3.440000000000000000e+03	3.414000000000000000e+03	3.414000000000000000e+03	3.414000000000000000e+03	3.394000000000000000e+03	3.360000000000000000e+03	3.335000000000000000e+03	3.333000000000000000e+03	3.298000000000000000e+03	3.247000000000000000e+03	3.238000000000000000e+03	3.187000000000000000e+03	3.182000000000000000e+03	3.174000000000000000e+03	3.108000000000000000e+03	3.095000000000000000e+03	3.036000000000000000e+03	2.997000000000000000e+03	2.981000000000000000e+03	2.908000000000000000e+03
2.000000000000000000e+01	3.900000000000000000e+01	7.600000000000000000e+01	1.080000000000000000e+02	1.310000000000000000e+02	1.590000000000000000e+02	2.030000000000000000e+02	2.450000000000000000e+02	3.020000000000000000e+02	3.880000000000000000e+02	4.950000000000000000e+02	6.170000000000000000e+02	7.790000000000000000e+02	9.450000000000000000e+02	1.129000000000000000e+03	1.300000000000000000e+03	1.488000000000000000e+03	1.699000000000000000e+03	1.893000000000000000e+03	2.062000000000000000e+03	2.222000000000000000e+03	2.359000000000000000e+03	2.482000000000000000e+03	2.529000000000000000e+03	2.600000000000000000e+03	2.663000000000000000e+03	2.652000000000000000e+03	2.661000000000000000e+03	2.673000000000000000e+03	2.664000000000000000e+03	2.704000000000000000e+03	2.676000000000000000e+03	2.666000000000000000e+03	2.678000000000000000e+03	2.691000000000000000e+03	2.696000000000000000e+03	2.687000000000000000e+03	2.681000000000000000e+03	2.670000000000000000e+03	2.662000000000000000e+03	2.659000000000000000e+03	2.635000000000000000e+03	2.598000000000000000e+03	2.558000000000000000e+03	2.550000000000000000e+03	2.530000000000000000e+03	2.524000000000000000e+03	2.520000000000000000e+03	2.493000000000000000e+03	2.473000000000000000e+03
2.000000000000000000e+01	3.200000000000000000e+01	4.600000000000000000e+01	7.400000000000000000e+01	1.000000000000000000e+02	1.620000000000000000e+02	2.570000000000000000e+02	3.680000000000000000e+02	5.060000000000000000e+02	6.400000000000000000e+02	8.140000000000000000e+02	1.038000000000000000e+03	1.300000000000000000e+03	1.580000000000000000e+03	1.865000000000000000e+03	2.169000000000000000e+03	2.445000000000000000e+03	2.743000000000000000e+03	3.011000000000000000e+03	3.233000000000000000e+03	3.418000000000000000e+03	3.547000000000000000e+03	3.642000000000000000e+03	3.761000000000000000e+03	3.825000000000000000e+03	3.893000000000000000e+03	3.920000000000000000e+03	3.920000000000000000e+03	3.945000000000000000e+03	3.948000000000000000e+03	3.939000000000000000e+03	3.902000000000000000e+03	3.895000000000000000e+03	3.872000000000000000e+03	3.850000000000000000e+03	3.796000000000000000e+03	3.768000000000000000e+03	3.693000000000000000e+03	3.649000000000000000e+03	3.575000000000000000e+03	3.532000000000000000e+03	3.528000000000000000e+03	3.489000000000000000e+03	3.428000000000000000e+03	3.386000000000000000e+03	3.334000000000000000e+03	3.293000000000000000e+03	3.252000000000000000e+03	3.204000000000000000e+03	3.148000000000000000e+03
2.000000000000000000e+01	2.700000000000000000e+01	3.200000000000000000e+01	4.200000000000000000e+01	5.500000000000000000e+01	6.800000000000000000e+01	9.900000000000000000e+01	1.370000000000000000e+02	1.770000000000000000e+02	2.190000000000000000e+02	2.810000000000000000e+02	3.660000000000000000e+02	4.710000000000000000e+02	5.880000000000000000e+02	7.290000000000000000e+02	9.120000000000000000e+02	1.085000000000000000e+03	1.302000000000000000e+03	1.507000000000000000e+03	1.739000000000000000e+03	1.978000000000000000e+03	2.263000000000000000e+03	2.470000000000000000e+03	2.658000000000000000e+03	2.862000000000000000e+03	3.009000000000000000e+03	3.134000000000000000e+03	3.261000000000000000e+03	3.355000000000000000e+03	3.407000000000000000e+03	3.466000000000000000e+03	3.501000000000000000e+03	3.496000000000000000e+03	3.509000000000000000e+03	3.515000000000000000e+03	3.491000000000000000e+03	3.482000000000000000e+03	3.465000000000000000e+03	3.444000000000000000e+03	3.427000000000000000e+03	3.431000000000000000e+03	3.410000000000000000e+03	3.408000000000000000e+03	3.358000000000000000e+03	3.321000000000000000e+03	3.278000000000000000e+03	3.218000000000000000e+03	3.186000000000000000e+03	3.180000000000000000e+03	3.138000000000000000e+03
2.000000000000000000e+01	2.900000000000000000e+01	4.100000000000000000e+01	5.500000000000000000e+01	7.000000000000000000e+01	8.300000000000000000e+01	1.060000000000000000e+02	1.340000000000000000e+02	1.690000000000000000e+02	2.160000000000000000e+02	2.690000000000000000e+02	3.590000000000000000e+02	4.570000000000000000e+02	5.720000000000000000e+02	7.250000000000000000e+02	8.870000000000000000e+02	1.086000000000000000e+03	1.301000000000000000e+03	1.564000000000000000e+03	1.825000000000000000e+03	2.124000000000000000e+03	2.375000000000000000e+03	2.620000000000000000e+03	2.869000000000000000e+03	3.105000000000000000e+03	3.296000000000000000e+03	3.433000000000000000e+03	3.512000000000000000e+03	3.581000000000000000e+03	3.635000000000000000e+03	3.671000000000000000e+03	3.670000000000000000e+03	3.677000000000000000e+03	3.676000000000000000e+03	3.675000000000000000e+03	3.665000000000000000e+03	3.592000000000000000e+03	3.570000000000000000e+03	3.565000000000000000e+03	3.585000000000000000e+03	3.543000000000000000e+03	3.496000000000000000e+03	3.435000000000000000e+03	3.397000000000000000e+03	3.358000000000000000e+03	3.316000000000000000e+03	3.267000000000000000e+03	3.226000000000000000e+03	3.169000000000000000e+03	3.158000000000000000e+03
2.000000000000000000e+01	3.300000000000000000e+01	5.800000000000000000e+01	8.200000000000000000e+01	1.280000000000000000e+02	1.750000000000000000e+02	2.230000000000000000e+02	2.840000000000000000e+02	3.580000000000000000e+02	4.580000000000000000e+02	6.010000000000000000e+02	7.470000000000000000e+02	9.260000000000000000e+02	1.150000000000000000e+03	1.383000000000000000e+03	1.663000000000000000e+03	1.927000000000000000e+03	2.208000000000000000e+03	2.491000000000000000e+03	2.812000000000000000e+03	3.004000000000000000e+03	3.214000000000000000e+03	3.329000000000000000e+03	3.450000000000000000e+03	3.538000000000000000e+03	3.617000000000000000e+03	3.673000000000000000e+03	3.741000000000000000e+03	3.789000000000000000e+03	3.818000000000000000e+03	3.809000000000000000e+03	3.831000000000000000e+03	3.777000000000000000e+03	3.763000000000000000e+03	3.749000000000000000e+03	3.700000000000000000e+03	3.647000000000000000e+03	3.607000000000000000e+03	3.592000000000000000e+03	3.553000000000000000e+03	3.512000000000000000e+03	3.470000000000000000e+03	3.415000000000000000e+03	3.381000000000000000e+03	3.353000000000000000e+03	3.301000000000000000e+03	3.232000000000000000e+03	3.163000000000000000e+03	3.119000000000000000e+03	3.051000000000000000e+03
2.000000000000000000e+01	4.300000000000000000e+01	6.000000000000000000e+01	9.100000000000000000e+01	1.240000000000000000e+02	1.670000000000000000e+02	2.100000000000000000e+02	2.740000000000000000e+02	3.460000000000000000e+02	4.190000000000000000e+02	5.160000000000000000e+02	6.030000000000000000e+02	7.360000000000000000e+02	8.700000000000000000e+02	1.037000000000000000e+03	1.211000000000000000e+03	1.381000000000000000e+03	1.585000000000000000e+03	1.803000000000000000e+03	2.035000000000000000e+03	2.237000000000000000e+03	2.442000000000000000e+03	2.575000000000000000e+03	2.725000000000000000e+03	2.828000000000000000e+03	2.910000000000000000e+03	2.990000000000000000e+03	3.028000000000000000e+03	3.051000000000000000e+03	3.115000000000000000e+03	3.145000000000000000e+03	3.175000000000000000e+03	3.217000000000000000e+03	3.227000000000000000e+03	3.257000000000000000e+03	3.262000000000000000e+03	3.253000000000000000e+03	3.213000000000000000e+03	3.221000000000000000e+03	3.180000000000000000e+03	3.130000000000000000e+03	3.094000000000000000e+03	3.087000000000000000e+03	3.074000000000000000e+03	2.994000000000000000e+03	2.976000000000000000e+03	2.950000000000000000e+03	2.938000000000000000e+03	2.915000000000000000e+03	2.854000000000000000e+03
2.000000000000000000e+01	3.900000000000000000e+01	5.100000000000000000e+01	6.600000000000000000e+01	8.100000000000000000e+01	1.110000000000000000e+02	1.450000000000000000e+02	1.880000000000000000e+02	2.370000000000000000e+02	3.080000000000000000e+02	3.900000000000000000e+02	4.700000000000000000e+02	5.860000000000000000e+02	7.430000000000000000e+02	9.180000000000000000e+02	1.094000000000000000e+03	1.287000000000000000e+03	1.551000000000000000e+03	1.786000000000000000e+03	2.052000000000000000e+03	2.307000000000000000e+03	2.519000000000000000e+03	2.754000000000000000e+03	2.950000000000000000e+03	3.103000000000000000e+03	3.232000000000000000e+03	3.331000000000000000e+03	3.380000000000000000e+03	3.411000000000000000e+03	3.433000000000000000e+03	3.475000000000000000e+03	3.486000000000000000e+03	3.476000000000000000e+03	3.420000000000000000e+03	3.444000000000000000e+03	3.463000000000000000e+03	3.438000000000000000e+03	3.423000000000000000e+03	3.378000000000000000e+03	3.349000000000000000e+03	3.314000000000000000e+03	3.259000000000000000e+03	3.221000000000000000e+03	3.215000000000000000e+03	3.205000000000000000e+03	3.171000000000000000e+03	3.157000000000000000e+03	3.160000000000000000e+03	3.148000000000000000e+03	3.062000000000000000e+03
2.000000000000000000e+01	3.100000000000000000e+01	4.100000000000000000e+01	6.700000000000000000e+01	8.200000000000000000e+01	1.040000000000000000e+02	1.410000000000000000e+02	1.730000000000000000e+02	2.200000000000000000e+02	2.800000000000000000e+02	3.520000000000000000e+02	4.390000000000000000e+02	5.850000000000000000e+02	7.280000000000000000e+02	9.180000000000000000e+02	1.123000000000000000e+03	1.317000000000000000e+03	1.566000000000000000e+03	1.783000000000000000e+03	2.042000000000000000e+03	2.319000000000000000e+03	2.607000000000000000e+03	2.861000000000000000e+03	3.078000000000000000e+03	3.276000000000000000e+03	3.437000000000000000e+03	3.520000000000000000e+03	3.588000000000000000e+03	3.664000000000000000e+03	3.735000000000000000e+03	3.776000000000000000e+03	3.815000000000000000e+03	3.823000000000000000e+03	3.826000000000000000e+03	3.846000000000000000e+03	3.789000000000000000e+03	3.746000000000000000e+03	3.730000000000000000e+03	3.693000000000000000e+03	3.622000000000000000e+03	3.567000000000000000e+03	3.504000000000000000e+03	3.455000000000000000e+03	3.403000000000000000e+03	3.338000000000000000e+03	3.262000000000000000e+03	3.222000000000000000e+03	3.180000000000000000e+03	3.149000000000000000e+03	3.125000000000000000e+03
2.000000000000000000e+01	4.000000000000000000e+01	5.900000000000000000e+01	9.100000000000000000e+01	1.210000000000000000e+02	1.680000000000000000e+02	2.170000000000000000e+02	2.860000000000000000e+02	3.600000000000000000e+02	4.630000000000000000e+02	5.530000000000000000e+02	6.700000000000000000e+02	8.250000000000000000e+02	9.550000000000000000e+02	1.114000000000000000e+03	1.308000000000000000e+03	1.464000000000000000e+03	1.632000000000000000e+03	1.804000000000000000e+03	1.997000000000000000e+03	2.123000000000000000e+03	2.282000000000000000e+03	2.395000000000000000e+03	2.552000000000000000e+03	2.649000000000000000e+03	2.715000000000000000e+03	2.743000000000000000e+03	2.751000000000000000e+03	2.779000000000000000e+03	2.778000000000000000e+03	2.769000000000000000e+03	2.755000000000000000e+03	2.746000000000000000e+03	2.771000000000000000e+03	2.756000000000000000e+03	2.749000000000000000e+03	2.758000000000000000e+03	2.778000000000000000e+03	2.760000000000000000e+03	2.731000000000000000e+03	2.719000000000000000e+03	2.696000000000000000e+03	2.682000000000000000e+03	2.629000000000000000e+03	2.635000000000000000e+03	2.617000000000000000e+03	2.630000000000000000e+03	2.642000000000000000e+03	2.655000000000000000e+03	2.649000000000000000e+03
2.000000000000000000e+01	3.500000000000000000e+01	5.300000000000000000e+01	7.800000000000000000e+01	1.200000000000000000e+02	1.830000000000000000e+02	2.700000000000000000e+02	3.500000000000000000e+02	4.630000000000000000e+02	5.870000000000000000e+02	7.320000000000000000e+02	9.240000000000000000e+02	1.181000000000000000e+03	1.460000000000000000e+03	1.736000000000000000e+03	2.023000000000000000e+03	2.275000000000000000e+03	2.521000000000000000e+03	2.763000000000000000e+03	2.960000000000000000e+03	3.186000000000000000e+03	3.287000000000000000e+03	3.385000000000000000e+03	3.482000000000000000e+03	3.567000000000000000e+03	3.650000000000000000e+03	3.712000000000000000e+03	3.729000000000000000e+03	3.751000000000000000e+03	3.752000000000000000e+03	3.771000000000000000e+03	3.783000000000000000e+03	3.754000000000000000e+03	3.733000000000000000e+03	3.703000000000000000e+03	3.698000000000000000e+03	3.676000000000000000e+03	3.636000000000000000e+03	3.552000000000000000e+03	3.510000000000000000e+03	3.492000000000000000e+03	3.411000000000000000e+03	3.383000000000000000e+03	3.305000000000000000e+03	3.259000000000000000e+03	3.179000000000000000e+03	3.121000000000000000e+03	3.088000000000000000e+03	3.058000000000000000e+03	2.982000000000000000e+03
2.000000000000000000e+01	3.400000000000000000e+01	5.500000000000000000e+01	8.700000000000000000e+01	1.190000000000000000e+02	1.400000000000000000e+02	1.760000000000000000e+02	2.340000000000000000e+02	3.050000000000000000e+02	3.870000000000000000e+02	4.770000000000000000e+02	6.060000000000000000e+02	7.500000000000000000e+02	9.290000000000000000e+02	1.134000000000000000e+03	1.368000000000000000e+03	1.611000000000000000e+03	1.891000000000000000e+03	2.146000000000000000e+03	2.406000000000000000e+03	2.673000000000000000e+03	2.903000000000000000e+03	3.075000000000000000e+03	3.204000000000000000e+03	3.324000000000000000e+03	3.422000000000000000e+03	3.534000000000000000e+03	3.611000000000000000e+03	3.636000000000000000e+03	3.657000000000000000e+03	3.703000000000000000e+03	3.713000000000000000e+03	3.701000000000000000e+03	3.715000000000000000e+03	3.646000000000000000e+03	3.620000000000000000e+03	3.596000000000000000e+03	3.578000000000000000e+03	3.557000000000000000e+03	3.531000000000000000e+03	3.515000000000000000e+03	3.484000000000000000e+03	3.463000000000000000e+03	3.431000000000000000e+03	3.400000000000000000e+03	3.349000000000000000e+03	3.331000000000000000e+03	3.258000000000000000e+03	3.231000000000000000e+03	3.204000000000000000e+03
2.000000000000000000e+01	2.400000000000000000e+01	3.600000000000000000e+01	5.600000000000000000e+01	6.600000000000000000e+01	7.500000000000000000e+01	9.600000000000000000e+01	1.340000000000000000e+02	1.750000000000000000e+02	2.150000000000000000e+02	2.860000000000000000e+02	3.960000000000000000e+02	5.320000000000000000e+02	6.830000000000000000e+02	8.740000000000000000e+02	1.051000000000000000e+03	1.237000000000000000e+03	1.445000000000000000e+03	1.653000000000000000e+03	1.908000000000000000e+03	2.122000000000000000e+03	2.307000000000000000e+03	2.414000000000000000e+03	2.601000000000000000e+03	2.731000000000000000e+03	2.844000000000000000e+03	2.914000000000000000e+03	2.982000000000000000e+03	3.025000000000000000e+03	3.081000000000000000e+03	3.094000000000000000e+03	3.136000000000000000e+03	3.124000000000000000e+03	3.112000000000000000e+03	3.146000000000000000e+03	3.111000000000000000e+03	3.098000000000000000e+03	3.108000000000000000e+03	3.083000000000000000e+03	3.031000000000000000e+03	3.015000000000000000e+03	3.009000000000000000e+03	2.990000000000000000e+03	2.964000000000000000e+03	2.920000000000000000e+03	2.914000000000000000e+03	2.888000000000000000e+03	2.892000000000000000e+03	2.887000000000000000e+03	2.895000000000000000e+03
2.000000000000000000e+01	3.600000000000000000e+01	6.000000000000000000e+01	7.700000000000000000e+01	1.130000000000000000e+02	1.650000000000000000e+02	2.340000000000000000e+02	3.140000000000000000e+02	4.010000000000000000e+02	5.230000000000000000e+02	6.820000000000000000e+02	8.530000000000000000e+02	1.038000000000000000e+03	1.286000000000000000e+03	1.524000000000000000e+03	1.798000000000000000e+03	2.044000000000000000e+03	2.226000000000000000e+03	2.512000000000000000e+03	2.733000000000000000e+03	2.942000000000000000e+03	3.098000000000000000e+03	3.212000000000000000e+03	3.269000000000000000e+03	3.319000000000000000e+03	3.350000000000000000e+03	3.397000000000000000e+03	3.414000000000000000e+03	3.426000000000000000e+03	3.408000000000000000e+03	3.396000000000000000e+03	3.397000000000000000e+03	3.386000000000000000e+03	3.351000000000000000e+03	3.319000000000000000e+03	3.298000000000000000e+03	3.243000000000000000e+03	3.227000000000000000e+03	3.172000000000000000e+03	3.149000000000000000e+03	3.136000000000000000e+03	3.104000000000000000e+03	3.077000000000000000e+03	3.029000000000000000e+03	3.030000000000000000e+03	2.967000000000000000e+03	2.924000000000000000e+03	2.906000000000000000e+03	2.856000000000000000e+03	2.813000000000000000e+03
2.000000000000000000e+01	2.800000000000000000e+01	4.500000000000000000e+01	5.800000000000000000e+01	7.900000000000000000e+01	9.500000000000000000e+01	1.160000000000000000e+02	1.550000000000000000e+02	2.110000000000000000e+02	2.900000000000000000e+02	3.620000000000000000e+02	4.770000000000000000e+02	6.040000000000000000e+02	7.440000000000000000e+02	8.980000000000000000e+02	1.047000000000000000e+03	1.267000000000000000e+03	1.513000000000000000e+03	1.706000000000000000e+03	1.937000000000000000e+03	2.154000000000000000e+03	2.406000000000000000e+03	2.620000000000000000e+03	2.798000000000000000e+03	2.972000000000000000e+03	3.117000000000000000e+03	3.216000000000000000e+03	3.268000000000000000e+03	3.353000000000000000e+03	3.375000000000000000e+03	3.410000000000000000e+03	3.414000000000000000e+03	3.428000000000000000e+03	3.446000000000000000e+03	3.437000000000000000e+03	3.434000000000000000e+03	3.430000000000000000e+03	3.408000000000000000e+03	3.408000000000000000e+03	3.387000000000000000e+03	3.347000000000000000e+03	3.296000000000000000e+03	3.249000000000000000e+03	3.189000000000000000e+03	3.151000000000000000e+03	3.114000000000000000e+03	3.106000000000000000e+03	3.104000000000000000e+03	3.036000000000000000e+03	2.994000000000000000e+03
2.000000000000000000e+01	2.900000000000000000e+01	4.200000000000000000e+01	4.800000000000000000e+01	6.400000000000000000e+01	9.400000000000000000e+01	1.120000000000000000e+02	1.410000000000000000e+02	1.710000000000000000e+02	2.270000000000000000e+02	2.880000000000000000e+02	3.710000000000000000e+02	4.530000000000000000e+02	5.560000000000000000e+02	7.090000000000000000e+02	9.000000000000000000e+02	1.102000000000000000e+03	1.331000000000000000e+03	1.595000000000000000e+03	1.867000000000000000e+03	2.152000000000000000e+03	2.431000000000000000e+03	2.659000000000000000e+03	2.868000000000000000e+03	3.048000000000000000e+03	3.186000000000000000e+03	3.317000000000000000e+03	3.430000000000000000e+03	3.525000000000000000e+03	3.543000000000000000e+03	3.597000000000000000e+03	3.586000000000000000e+03	3.617000000000000000e+03	3.624000000000000000e+03	3.664000000000000000e+03	3.638000000000000000e+03	3.628000000000000000e+03	3.632000000000000000e+03	3.631000000000000000e+03	3.586000000000000000e+03	3.546000000000000000e+03	3.537000000000000000e+03	3.519000000000000000e+03	3.497000000000000000e+03	3.451000000000000000e+03	3.431000000000000000e+03	3.414000000000000000e+03	3.375000000000000000e+03	3.310000000000000000e+03	3.288000000000000000e+03
2.000000000000000000e+01	2.200000000000000000e+01	2.800000000000000000e+01	4.000000000000000000e+01	4.800000000000000000e+01	6.400000000000000000e+01	9.400000000000000000e+01	1.100000000000000000e+02	1.490000000000000000e+02	2.020000000000000000e+02	2.720000000000000000e+02	3.610000000000000000e+02	4.960000000000000000e+02	6.300000000000000000e+02	7.460000000000000000e+02	9.340000000000000000e+02	1.158000000000000000e+03	1.384000000000000000e+03	1.652000000000000000e+03	1.921000000000000000e+03	2.199000000000000000e+03	2.479000000000000000e+03	2.712000000000000000e+03	2.935000000000000000e+03	3.130000000000000000e+03	3.302000000000000000e+03	3.399000000000000000e+03	3.483000000000000000e+03	3.557000000000000000e+03	3.593000000000000000e+03	3.699000000000000000e+03	3.723000000000000000e+03	3.757000000000000000e+03	3.772000000000000000e+03	3.783000000000000000e+03	3.739000000000000000e+03	3.742000000000000000e+03	3.713000000000000000e+03	3.690000000000000000e+03	3.663000000000000000e+03	3.657000000000000000e+03	3.636000000000000000e+03	3.600000000000000000e+03	3.598000000000000000e+03	3.568000000000000000e+03	3.522000000000000000e+03	3.492000000000000000e+03	3.473000000000000000e+03	3.420000000000000000e+03	3.358000000000000000e+03
2.000000000000000000e+01	2.900000000000000000e+01	3.900000000000000000e+01	5.100000000000000000e+01	6.400000000000000000e+01	8.100000000000000000e+01	1.030000000000000000e+02	1.240000000000000000e+02	1.460000000000000000e+02	1.810000000000000000e+02	2.240000000000000000e+02	2.830000000000000000e+02	3.550000000000000000e+02	4.440000000000000000e+02	5.490000000000000000e+02	7.060000000000000000e+02	8.550000000000000000e+02	1.058000000000000000e+03	1.230000000000000000e+03	1.424000000000000000e+03	1.636000000000000000e+03	1.860000000000000000e+03	2.109000000000000000e+03	2.303000000000000000e+03	2.442000000000000000e+03	2.624000000000000000e+03	2.767000000000000000e+03	2.904000000000000000e+03	2.991000000000000000e+03	3.121000000000000000e+03	3.188000000000000000e+03	3.253000000000000000e+03	3.275000000000000000e+03	3.299000000000000000e+03	3.269000000000000000e+03	3.256000000000000000e+03	3.240000000000000000e+03	3.233000000000000000e+03	3.211000000000000000e+03	3.217000000000000000e+03	3.207000000000000000e+03	3.183000000000000000e+03	3.141000000000000000e+03	3.148000000000000000e+03	3.102000000000000000e+03	3.085000000000000000e+03	3.054000000000000000e+03	3.035000000000000000e+03	3.046000000000000000e+03	3.021000000000000000e+03
2.000000000000000000e+01	2.400000000000000000e+01	3.600000000000000000e+01	5.600000000000000000e+01	7.400000000000000000e+01	1.000000000000000000e+02	1.250000000000000000e+02	1.510000000000000000e+02	1.900000000000000000e+02	2.350000000000000000e+02	2.800000000000000000e+02	3.440000000000000000e+02	4.370000000000000000e+02	5.780000000000000000e+02	7.380000000000000000e+02	9.020000000000000000e+02	1.083000000000000000e+03	1.304000000000000000e+03	1.563000000000000000e+03	1.851000000000000000e+03	2.154000000000000000e+03	2.400000000000000000e+03	2.646000000000000000e+03	2.886000000000000000e+03	3.094000000000000000e+03	3.279000000000000000e+03	3.415000000000000000e+03	3.496000000000000000e+03	3.550000000000000000e+03	3.575000000000000000e+03	3.633000000000000000e+03	3.618000000000000000e+03	3.606000000000000000e+03	3.617000000000000000e+03	3.607000000000000000e+03	3.602000000000000000e+03	3.589000000000000000e+03	3.572000000000000000e+03	3.524000000000000000e+03	3.521000000000000000e+03	3.479000000000000000e+03	3.442000000000000000e+03	3.397000000000000000e+03	3.369000000000000000e+03	3.346000000000000000e+03	3.331000000000000000e+03	3.286000000000000000e+03	3.256000000000000000e+03	3.221000000000000000e+03	3.139000000000000000e+03
2.000000000000000000e+01	3.000000000000000000e+01	4.000000000000000000e+01	5.900000000000000000e+01	7.600000000000000000e+01	1.110000000000000000e+02	1.550000000000000000e+02	1.940000000000000000e+02	2.400000000000000000e+02	2.980000000000000000e+02	3.970000000000000000e+02	5.040000000000000000e+02	6.280000000000000000e+02	7.770000000000000000e+02	9.640000000000000000e+02	1.177000000000000000e+03	1.419000000000000000e+03	1.674000000000000000e+03	1.939000000000000000e+03	2.218000000000000000e+03	2.482000000000000000e+03	2.735000000000000000e+03	2.967000000000000000e+03	3.172000000000000000e+03	3.376000000000000000e+03	3.495000000000000000e+03	3.634000000000000000e+03	3.752000000000000000e+03	3.836000000000000000e+03	3.897000000000000000e+03	3.928000000000000000e+03	3.980000000000000000e+03	4.000000000000000000e+03	4.027000000000000000e+03	4.008000000000000000e+03	4.006000000000000000e+03	3.969000000000000000e+03	3.966000000000000000e+03	3.920000000000000000e+03	3.859000000000000000e+03	3.825000000000000000e+03	3.784000000000000000e+03	3.739000000000000000e+03	3.689000000000000000e+03	3.661000000000000000e+03	3.613000000000000000e+03	3.565000000000000000e+03	3.532000000000000000e+03	3.496000000000000000e+03	3.431000000000000000e+03
[truncated: 350 more columns]
