# Supplementary material for: Omicron vs. the rest: Assessing the competitive dynamics and coinfection scenarios of COVID-19 strains on a social network
Source: PLoS One. 2024 Jan 25;19(1):e0287623. doi: 10.1371/journal.pone.0287623 (PMC10810514; doi:10.1371/journal.pone.0287623)
Supplement: S1 Data — (ZIP) [file pone.0287623.s001.zip › Data Figures/Fig3/b/Infected(α).csv]

1.000000000000000000e+01	1.200000000000000000e+01	1.600000000000000000e+01	1.600000000000000000e+01	1.900000000000000000e+01	2.100000000000000000e+01	2.500000000000000000e+01	3.200000000000000000e+01	3.400000000000000000e+01	4.600000000000000000e+01	5.300000000000000000e+01	5.600000000000000000e+01	6.100000000000000000e+01	6.400000000000000000e+01	6.600000000000000000e+01	7.200000000000000000e+01	8.200000000000000000e+01	8.500000000000000000e+01	9.600000000000000000e+01	1.080000000000000000e+02	1.180000000000000000e+02	1.210000000000000000e+02	1.380000000000000000e+02	1.480000000000000000e+02	1.490000000000000000e+02	1.600000000000000000e+02	1.780000000000000000e+02	1.920000000000000000e+02	2.180000000000000000e+02	2.360000000000000000e+02	2.560000000000000000e+02	2.900000000000000000e+02	3.270000000000000000e+02	3.640000000000000000e+02	4.000000000000000000e+02	4.430000000000000000e+02	4.820000000000000000e+02	5.260000000000000000e+02	5.820000000000000000e+02	6.290000000000000000e+02	6.830000000000000000e+02	7.350000000000000000e+02	7.940000000000000000e+02	8.460000000000000000e+02	9.230000000000000000e+02	1.004000000000000000e+03	1.055000000000000000e+03	1.141000000000000000e+03	1.213000000000000000e+03	1.279000000000000000e+03
1.000000000000000000e+01	1.200000000000000000e+01	1.400000000000000000e+01	1.700000000000000000e+01	2.000000000000000000e+01	2.200000000000000000e+01	2.500000000000000000e+01	2.600000000000000000e+01	2.800000000000000000e+01	3.400000000000000000e+01	4.100000000000000000e+01	4.100000000000000000e+01	4.900000000000000000e+01	5.300000000000000000e+01	5.900000000000000000e+01	6.100000000000000000e+01	6.400000000000000000e+01	7.400000000000000000e+01	8.100000000000000000e+01	9.600000000000000000e+01	1.070000000000000000e+02	1.130000000000000000e+02	1.290000000000000000e+02	1.430000000000000000e+02	1.540000000000000000e+02	1.710000000000000000e+02	1.940000000000000000e+02	2.170000000000000000e+02	2.430000000000000000e+02	2.710000000000000000e+02	2.930000000000000000e+02	3.210000000000000000e+02	3.550000000000000000e+02	3.970000000000000000e+02	4.250000000000000000e+02	4.470000000000000000e+02	4.880000000000000000e+02	5.530000000000000000e+02	5.900000000000000000e+02	6.430000000000000000e+02	6.940000000000000000e+02	7.460000000000000000e+02	8.150000000000000000e+02	8.730000000000000000e+02	9.330000000000000000e+02	1.004000000000000000e+03	1.087000000000000000e+03	1.172000000000000000e+03	1.274000000000000000e+03	1.363000000000000000e+03
1.000000000000000000e+01	9.000000000000000000e+00	1.000000000000000000e+01	1.300000000000000000e+01	1.200000000000000000e+01	1.300000000000000000e+01	1.400000000000000000e+01	1.300000000000000000e+01	1.600000000000000000e+01	1.700000000000000000e+01	2.000000000000000000e+01	2.200000000000000000e+01	2.700000000000000000e+01	3.200000000000000000e+01	3.400000000000000000e+01	3.700000000000000000e+01	4.200000000000000000e+01	4.800000000000000000e+01	5.300000000000000000e+01	6.000000000000000000e+01	6.800000000000000000e+01	8.600000000000000000e+01	9.000000000000000000e+01	1.020000000000000000e+02	1.120000000000000000e+02	1.200000000000000000e+02	1.320000000000000000e+02	1.480000000000000000e+02	1.620000000000000000e+02	1.770000000000000000e+02	1.930000000000000000e+02	2.110000000000000000e+02	2.260000000000000000e+02	2.410000000000000000e+02	2.630000000000000000e+02	2.920000000000000000e+02	3.300000000000000000e+02	3.730000000000000000e+02	3.970000000000000000e+02	4.290000000000000000e+02	4.670000000000000000e+02	4.940000000000000000e+02	5.350000000000000000e+02	5.880000000000000000e+02	6.380000000000000000e+02	6.910000000000000000e+02	7.720000000000000000e+02	8.390000000000000000e+02	9.160000000000000000e+02	1.004000000000000000e+03
1.000000000000000000e+01	1.100000000000000000e+01	2.000000000000000000e+01	2.100000000000000000e+01	2.500000000000000000e+01	3.200000000000000000e+01	3.500000000000000000e+01	3.300000000000000000e+01	3.500000000000000000e+01	4.300000000000000000e+01	4.700000000000000000e+01	5.400000000000000000e+01	6.400000000000000000e+01	6.900000000000000000e+01	7.600000000000000000e+01	8.300000000000000000e+01	8.600000000000000000e+01	8.800000000000000000e+01	1.010000000000000000e+02	1.140000000000000000e+02	1.240000000000000000e+02	1.400000000000000000e+02	1.490000000000000000e+02	1.690000000000000000e+02	1.790000000000000000e+02	2.000000000000000000e+02	2.180000000000000000e+02	2.390000000000000000e+02	2.670000000000000000e+02	2.970000000000000000e+02	3.350000000000000000e+02	3.770000000000000000e+02	4.170000000000000000e+02	4.660000000000000000e+02	5.160000000000000000e+02	5.550000000000000000e+02	6.100000000000000000e+02	6.630000000000000000e+02	7.230000000000000000e+02	7.850000000000000000e+02	8.580000000000000000e+02	9.310000000000000000e+02	9.980000000000000000e+02	1.083000000000000000e+03	1.168000000000000000e+03	1.250000000000000000e+03	1.346000000000000000e+03	1.447000000000000000e+03	1.540000000000000000e+03	1.587000000000000000e+03
1.000000000000000000e+01	1.100000000000000000e+01	1.400000000000000000e+01	1.300000000000000000e+01	1.600000000000000000e+01	1.700000000000000000e+01	2.000000000000000000e+01	2.100000000000000000e+01	2.400000000000000000e+01	2.600000000000000000e+01	2.900000000000000000e+01	3.300000000000000000e+01	3.800000000000000000e+01	4.400000000000000000e+01	5.300000000000000000e+01	5.700000000000000000e+01	6.900000000000000000e+01	8.600000000000000000e+01	9.600000000000000000e+01	1.080000000000000000e+02	1.230000000000000000e+02	1.440000000000000000e+02	1.680000000000000000e+02	1.850000000000000000e+02	2.100000000000000000e+02	2.290000000000000000e+02	2.520000000000000000e+02	2.780000000000000000e+02	3.120000000000000000e+02	3.670000000000000000e+02	4.050000000000000000e+02	4.400000000000000000e+02	4.820000000000000000e+02	5.210000000000000000e+02	5.690000000000000000e+02	6.160000000000000000e+02	6.660000000000000000e+02	7.130000000000000000e+02	7.480000000000000000e+02	8.290000000000000000e+02	9.020000000000000000e+02	9.690000000000000000e+02	1.022000000000000000e+03	1.108000000000000000e+03	1.190000000000000000e+03	1.288000000000000000e+03	1.366000000000000000e+03	1.453000000000000000e+03	1.535000000000000000e+03	1.618000000000000000e+03
1.000000000000000000e+01	1.100000000000000000e+01	1.200000000000000000e+01	1.400000000000000000e+01	1.800000000000000000e+01	2.400000000000000000e+01	2.800000000000000000e+01	3.200000000000000000e+01	3.700000000000000000e+01	4.300000000000000000e+01	5.000000000000000000e+01	5.400000000000000000e+01	6.200000000000000000e+01	6.300000000000000000e+01	7.900000000000000000e+01	9.400000000000000000e+01	1.030000000000000000e+02	1.190000000000000000e+02	1.360000000000000000e+02	1.500000000000000000e+02	1.660000000000000000e+02	1.820000000000000000e+02	2.010000000000000000e+02	2.250000000000000000e+02	2.480000000000000000e+02	2.740000000000000000e+02	3.110000000000000000e+02	3.430000000000000000e+02	3.900000000000000000e+02	4.350000000000000000e+02	4.900000000000000000e+02	5.320000000000000000e+02	5.820000000000000000e+02	6.360000000000000000e+02	6.950000000000000000e+02	7.640000000000000000e+02	8.240000000000000000e+02	9.050000000000000000e+02	9.720000000000000000e+02	1.032000000000000000e+03	1.101000000000000000e+03	1.170000000000000000e+03	1.267000000000000000e+03	1.329000000000000000e+03	1.394000000000000000e+03	1.505000000000000000e+03	1.586000000000000000e+03	1.695000000000000000e+03	1.753000000000000000e+03	1.838000000000000000e+03
1.000000000000000000e+01	1.800000000000000000e+01	1.800000000000000000e+01	1.800000000000000000e+01	1.900000000000000000e+01	2.300000000000000000e+01	2.700000000000000000e+01	3.100000000000000000e+01	4.000000000000000000e+01	4.300000000000000000e+01	4.800000000000000000e+01	5.600000000000000000e+01	6.300000000000000000e+01	7.000000000000000000e+01	8.500000000000000000e+01	9.200000000000000000e+01	1.090000000000000000e+02	1.220000000000000000e+02	1.390000000000000000e+02	1.520000000000000000e+02	1.630000000000000000e+02	1.660000000000000000e+02	1.880000000000000000e+02	2.230000000000000000e+02	2.490000000000000000e+02	2.670000000000000000e+02	2.920000000000000000e+02	3.190000000000000000e+02	3.520000000000000000e+02	3.950000000000000000e+02	4.420000000000000000e+02	4.970000000000000000e+02	5.500000000000000000e+02	6.150000000000000000e+02	6.770000000000000000e+02	7.340000000000000000e+02	8.040000000000000000e+02	8.670000000000000000e+02	9.360000000000000000e+02	1.021000000000000000e+03	1.109000000000000000e+03	1.207000000000000000e+03	1.275000000000000000e+03	1.332000000000000000e+03	1.406000000000000000e+03	1.484000000000000000e+03	1.529000000000000000e+03	1.590000000000000000e+03	1.667000000000000000e+03	1.736000000000000000e+03
1.000000000000000000e+01	1.100000000000000000e+01	1.400000000000000000e+01	1.400000000000000000e+01	1.600000000000000000e+01	1.700000000000000000e+01	1.800000000000000000e+01	2.000000000000000000e+01	2.100000000000000000e+01	2.300000000000000000e+01	2.600000000000000000e+01	2.700000000000000000e+01	3.000000000000000000e+01	3.200000000000000000e+01	3.400000000000000000e+01	3.800000000000000000e+01	4.300000000000000000e+01	4.800000000000000000e+01	5.500000000000000000e+01	6.200000000000000000e+01	6.700000000000000000e+01	7.400000000000000000e+01	8.000000000000000000e+01	9.800000000000000000e+01	1.160000000000000000e+02	1.300000000000000000e+02	1.390000000000000000e+02	1.470000000000000000e+02	1.560000000000000000e+02	1.720000000000000000e+02	1.810000000000000000e+02	1.990000000000000000e+02	2.290000000000000000e+02	2.570000000000000000e+02	2.820000000000000000e+02	3.140000000000000000e+02	3.550000000000000000e+02	3.990000000000000000e+02	4.420000000000000000e+02	4.770000000000000000e+02	5.290000000000000000e+02	6.040000000000000000e+02	6.580000000000000000e+02	7.290000000000000000e+02	8.000000000000000000e+02	8.700000000000000000e+02	9.490000000000000000e+02	1.013000000000000000e+03	1.091000000000000000e+03	1.155000000000000000e+03
1.000000000000000000e+01	1.400000000000000000e+01	1.500000000000000000e+01	1.600000000000000000e+01	1.800000000000000000e+01	2.100000000000000000e+01	2.200000000000000000e+01	2.400000000000000000e+01	2.400000000000000000e+01	2.700000000000000000e+01	2.700000000000000000e+01	2.900000000000000000e+01	3.500000000000000000e+01	3.900000000000000000e+01	4.000000000000000000e+01	5.000000000000000000e+01	6.000000000000000000e+01	6.800000000000000000e+01	7.600000000000000000e+01	7.600000000000000000e+01	9.100000000000000000e+01	1.020000000000000000e+02	1.160000000000000000e+02	1.350000000000000000e+02	1.540000000000000000e+02	1.780000000000000000e+02	2.060000000000000000e+02	2.330000000000000000e+02	2.640000000000000000e+02	3.010000000000000000e+02	3.330000000000000000e+02	3.650000000000000000e+02	3.930000000000000000e+02	4.200000000000000000e+02	4.660000000000000000e+02	5.230000000000000000e+02	5.560000000000000000e+02	6.120000000000000000e+02	6.460000000000000000e+02	7.050000000000000000e+02	7.500000000000000000e+02	8.170000000000000000e+02	8.770000000000000000e+02	9.310000000000000000e+02	9.990000000000000000e+02	1.055000000000000000e+03	1.132000000000000000e+03	1.216000000000000000e+03	1.290000000000000000e+03	1.340000000000000000e+03
1.000000000000000000e+01	1.200000000000000000e+01	1.200000000000000000e+01	1.800000000000000000e+01	2.300000000000000000e+01	2.700000000000000000e+01	2.900000000000000000e+01	2.900000000000000000e+01	3.100000000000000000e+01	3.100000000000000000e+01	3.600000000000000000e+01	4.500000000000000000e+01	4.900000000000000000e+01	5.400000000000000000e+01	5.900000000000000000e+01	6.500000000000000000e+01	7.200000000000000000e+01	8.500000000000000000e+01	9.200000000000000000e+01	1.050000000000000000e+02	1.240000000000000000e+02	1.440000000000000000e+02	1.570000000000000000e+02	1.760000000000000000e+02	1.960000000000000000e+02	2.090000000000000000e+02	2.330000000000000000e+02	2.470000000000000000e+02	2.710000000000000000e+02	3.010000000000000000e+02	3.260000000000000000e+02	3.730000000000000000e+02	4.210000000000000000e+02	4.670000000000000000e+02	5.110000000000000000e+02	5.500000000000000000e+02	6.090000000000000000e+02	6.690000000000000000e+02	7.300000000000000000e+02	7.800000000000000000e+02	8.360000000000000000e+02	9.340000000000000000e+02	1.009000000000000000e+03	1.119000000000000000e+03	1.220000000000000000e+03	1.301000000000000000e+03	1.374000000000000000e+03	1.479000000000000000e+03	1.538000000000000000e+03	1.645000000000000000e+03
1.000000000000000000e+01	1.100000000000000000e+01	1.200000000000000000e+01	1.300000000000000000e+01	1.700000000000000000e+01	2.000000000000000000e+01	2.500000000000000000e+01	2.700000000000000000e+01	2.600000000000000000e+01	2.800000000000000000e+01	3.200000000000000000e+01	3.100000000000000000e+01	3.200000000000000000e+01	3.900000000000000000e+01	4.400000000000000000e+01	5.200000000000000000e+01	5.900000000000000000e+01	6.200000000000000000e+01	7.000000000000000000e+01	7.500000000000000000e+01	8.500000000000000000e+01	9.900000000000000000e+01	1.130000000000000000e+02	1.290000000000000000e+02	1.460000000000000000e+02	1.640000000000000000e+02	1.830000000000000000e+02	2.010000000000000000e+02	2.360000000000000000e+02	2.660000000000000000e+02	2.870000000000000000e+02	3.190000000000000000e+02	3.490000000000000000e+02	3.790000000000000000e+02	4.250000000000000000e+02	4.630000000000000000e+02	5.060000000000000000e+02	5.680000000000000000e+02	6.300000000000000000e+02	6.870000000000000000e+02	7.680000000000000000e+02	8.430000000000000000e+02	9.190000000000000000e+02	9.950000000000000000e+02	1.073000000000000000e+03	1.174000000000000000e+03	1.248000000000000000e+03	1.320000000000000000e+03	1.413000000000000000e+03	1.505000000000000000e+03
1.000000000000000000e+01	1.200000000000000000e+01	1.300000000000000000e+01	1.400000000000000000e+01	1.500000000000000000e+01	1.600000000000000000e+01	1.600000000000000000e+01	2.000000000000000000e+01	2.200000000000000000e+01	2.300000000000000000e+01	2.700000000000000000e+01	2.800000000000000000e+01	2.700000000000000000e+01	2.800000000000000000e+01	3.000000000000000000e+01	3.300000000000000000e+01	3.400000000000000000e+01	3.600000000000000000e+01	3.800000000000000000e+01	4.200000000000000000e+01	5.600000000000000000e+01	6.000000000000000000e+01	6.600000000000000000e+01	7.800000000000000000e+01	9.100000000000000000e+01	9.900000000000000000e+01	1.140000000000000000e+02	1.230000000000000000e+02	1.330000000000000000e+02	1.560000000000000000e+02	1.700000000000000000e+02	1.860000000000000000e+02	2.050000000000000000e+02	2.220000000000000000e+02	2.350000000000000000e+02	2.560000000000000000e+02	2.680000000000000000e+02	2.970000000000000000e+02	3.160000000000000000e+02	3.440000000000000000e+02	3.740000000000000000e+02	4.130000000000000000e+02	4.390000000000000000e+02	4.890000000000000000e+02	5.500000000000000000e+02	6.120000000000000000e+02	6.800000000000000000e+02	7.310000000000000000e+02	8.020000000000000000e+02	8.630000000000000000e+02
1.000000000000000000e+01	1.100000000000000000e+01	1.300000000000000000e+01	1.600000000000000000e+01	1.900000000000000000e+01	2.200000000000000000e+01	2.600000000000000000e+01	2.700000000000000000e+01	3.200000000000000000e+01	3.600000000000000000e+01	4.300000000000000000e+01	4.900000000000000000e+01	5.800000000000000000e+01	6.600000000000000000e+01	7.500000000000000000e+01	8.100000000000000000e+01	9.500000000000000000e+01	1.060000000000000000e+02	1.140000000000000000e+02	1.260000000000000000e+02	1.370000000000000000e+02	1.520000000000000000e+02	1.670000000000000000e+02	1.790000000000000000e+02	1.900000000000000000e+02	2.150000000000000000e+02	2.280000000000000000e+02	2.530000000000000000e+02	2.870000000000000000e+02	3.170000000000000000e+02	3.420000000000000000e+02	3.770000000000000000e+02	4.050000000000000000e+02	4.630000000000000000e+02	5.120000000000000000e+02	5.530000000000000000e+02	6.110000000000000000e+02	6.590000000000000000e+02	6.990000000000000000e+02	7.630000000000000000e+02	8.120000000000000000e+02	8.690000000000000000e+02	9.170000000000000000e+02	9.960000000000000000e+02	1.040000000000000000e+03	1.115000000000000000e+03	1.193000000000000000e+03	1.284000000000000000e+03	1.379000000000000000e+03	1.481000000000000000e+03
1.000000000000000000e+01	1.100000000000000000e+01	1.100000000000000000e+01	1.500000000000000000e+01	1.500000000000000000e+01	2.200000000000000000e+01	2.400000000000000000e+01	2.700000000000000000e+01	3.300000000000000000e+01	3.700000000000000000e+01	4.000000000000000000e+01	4.600000000000000000e+01	5.300000000000000000e+01	5.600000000000000000e+01	6.100000000000000000e+01	6.600000000000000000e+01	6.900000000000000000e+01	7.800000000000000000e+01	8.400000000000000000e+01	9.500000000000000000e+01	1.060000000000000000e+02	1.140000000000000000e+02	1.330000000000000000e+02	1.460000000000000000e+02	1.590000000000000000e+02	1.760000000000000000e+02	2.020000000000000000e+02	2.270000000000000000e+02	2.520000000000000000e+02	2.910000000000000000e+02	3.210000000000000000e+02	3.370000000000000000e+02	3.570000000000000000e+02	3.950000000000000000e+02	4.240000000000000000e+02	4.550000000000000000e+02	5.120000000000000000e+02	5.590000000000000000e+02	6.030000000000000000e+02	6.590000000000000000e+02	7.130000000000000000e+02	7.890000000000000000e+02	8.570000000000000000e+02	9.190000000000000000e+02	1.005000000000000000e+03	1.082000000000000000e+03	1.167000000000000000e+03	1.248000000000000000e+03	1.312000000000000000e+03	1.397000000000000000e+03
1.000000000000000000e+01	9.000000000000000000e+00	1.100000000000000000e+01	1.200000000000000000e+01	1.300000000000000000e+01	1.700000000000000000e+01	2.100000000000000000e+01	2.300000000000000000e+01	2.500000000000000000e+01	3.100000000000000000e+01	3.300000000000000000e+01	4.100000000000000000e+01	4.600000000000000000e+01	5.700000000000000000e+01	6.300000000000000000e+01	6.700000000000000000e+01	7.700000000000000000e+01	9.600000000000000000e+01	1.130000000000000000e+02	1.230000000000000000e+02	1.510000000000000000e+02	1.650000000000000000e+02	1.850000000000000000e+02	2.030000000000000000e+02	2.220000000000000000e+02	2.520000000000000000e+02	2.770000000000000000e+02	3.060000000000000000e+02	3.360000000000000000e+02	3.680000000000000000e+02	4.280000000000000000e+02	4.810000000000000000e+02	5.440000000000000000e+02	6.110000000000000000e+02	6.690000000000000000e+02	7.390000000000000000e+02	8.020000000000000000e+02	8.600000000000000000e+02	9.210000000000000000e+02	9.870000000000000000e+02	1.088000000000000000e+03	1.163000000000000000e+03	1.261000000000000000e+03	1.327000000000000000e+03	1.416000000000000000e+03	1.495000000000000000e+03	1.571000000000000000e+03	1.649000000000000000e+03	1.748000000000000000e+03	1.838000000000000000e+03
1.000000000000000000e+01	1.200000000000000000e+01	1.300000000000000000e+01	1.800000000000000000e+01	2.000000000000000000e+01	2.200000000000000000e+01	2.200000000000000000e+01	2.500000000000000000e+01	2.700000000000000000e+01	2.700000000000000000e+01	2.800000000000000000e+01	2.900000000000000000e+01	3.300000000000000000e+01	3.600000000000000000e+01	3.800000000000000000e+01	4.000000000000000000e+01	4.100000000000000000e+01	5.100000000000000000e+01	5.900000000000000000e+01	6.300000000000000000e+01	6.700000000000000000e+01	7.400000000000000000e+01	8.300000000000000000e+01	9.300000000000000000e+01	8.900000000000000000e+01	1.010000000000000000e+02	1.140000000000000000e+02	1.290000000000000000e+02	1.390000000000000000e+02	1.480000000000000000e+02	1.560000000000000000e+02	1.740000000000000000e+02	1.920000000000000000e+02	2.140000000000000000e+02	2.350000000000000000e+02	2.640000000000000000e+02	2.910000000000000000e+02	3.260000000000000000e+02	3.660000000000000000e+02	4.030000000000000000e+02	4.680000000000000000e+02	5.070000000000000000e+02	5.540000000000000000e+02	5.920000000000000000e+02	6.300000000000000000e+02	6.900000000000000000e+02	7.400000000000000000e+02	8.000000000000000000e+02	8.740000000000000000e+02	9.510000000000000000e+02
1.000000000000000000e+01	1.200000000000000000e+01	1.200000000000000000e+01	1.500000000000000000e+01	1.700000000000000000e+01	2.400000000000000000e+01	3.200000000000000000e+01	3.800000000000000000e+01	4.100000000000000000e+01	4.300000000000000000e+01	5.000000000000000000e+01	5.300000000000000000e+01	6.400000000000000000e+01	7.200000000000000000e+01	7.500000000000000000e+01	8.000000000000000000e+01	9.500000000000000000e+01	9.900000000000000000e+01	1.120000000000000000e+02	1.300000000000000000e+02	1.470000000000000000e+02	1.670000000000000000e+02	1.850000000000000000e+02	2.120000000000000000e+02	2.310000000000000000e+02	2.560000000000000000e+02	2.830000000000000000e+02	3.160000000000000000e+02	3.570000000000000000e+02	3.960000000000000000e+02	4.530000000000000000e+02	4.980000000000000000e+02	5.600000000000000000e+02	5.990000000000000000e+02	6.730000000000000000e+02	7.410000000000000000e+02	8.000000000000000000e+02	8.660000000000000000e+02	9.470000000000000000e+02	1.025000000000000000e+03	1.116000000000000000e+03	1.210000000000000000e+03	1.305000000000000000e+03	1.371000000000000000e+03	1.439000000000000000e+03	1.515000000000000000e+03	1.597000000000000000e+03	1.684000000000000000e+03	1.759000000000000000e+03	1.852000000000000000e+03
1.000000000000000000e+01	1.300000000000000000e+01	1.700000000000000000e+01	2.000000000000000000e+01	2.200000000000000000e+01	2.700000000000000000e+01	3.100000000000000000e+01	3.900000000000000000e+01	4.600000000000000000e+01	5.000000000000000000e+01	5.900000000000000000e+01	6.800000000000000000e+01	7.000000000000000000e+01	7.600000000000000000e+01	8.700000000000000000e+01	1.020000000000000000e+02	1.180000000000000000e+02	1.330000000000000000e+02	1.440000000000000000e+02	1.570000000000000000e+02	1.740000000000000000e+02	1.910000000000000000e+02	2.030000000000000000e+02	2.250000000000000000e+02	2.520000000000000000e+02	2.770000000000000000e+02	3.160000000000000000e+02	3.650000000000000000e+02	4.020000000000000000e+02	4.560000000000000000e+02	4.990000000000000000e+02	5.360000000000000000e+02	5.790000000000000000e+02	6.320000000000000000e+02	6.900000000000000000e+02	7.480000000000000000e+02	8.110000000000000000e+02	8.970000000000000000e+02	9.730000000000000000e+02	1.044000000000000000e+03	1.132000000000000000e+03	1.214000000000000000e+03	1.310000000000000000e+03	1.402000000000000000e+03	1.477000000000000000e+03	1.577000000000000000e+03	1.669000000000000000e+03	1.747000000000000000e+03	1.821000000000000000e+03	1.889000000000000000e+03
1.000000000000000000e+01	1.100000000000000000e+01	1.400000000000000000e+01	1.400000000000000000e+01	1.800000000000000000e+01	1.800000000000000000e+01	2.000000000000000000e+01	2.000000000000000000e+01	2.900000000000000000e+01	2.800000000000000000e+01	3.500000000000000000e+01	3.700000000000000000e+01	4.300000000000000000e+01	4.700000000000000000e+01	5.600000000000000000e+01	6.800000000000000000e+01	8.000000000000000000e+01	9.100000000000000000e+01	9.800000000000000000e+01	1.060000000000000000e+02	1.160000000000000000e+02	1.310000000000000000e+02	1.510000000000000000e+02	1.600000000000000000e+02	1.710000000000000000e+02	1.920000000000000000e+02	2.090000000000000000e+02	2.230000000000000000e+02	2.540000000000000000e+02	2.770000000000000000e+02	3.000000000000000000e+02	3.290000000000000000e+02	3.570000000000000000e+02	3.890000000000000000e+02	4.280000000000000000e+02	4.780000000000000000e+02	5.260000000000000000e+02	5.710000000000000000e+02	6.100000000000000000e+02	6.740000000000000000e+02	7.210000000000000000e+02	7.660000000000000000e+02	8.520000000000000000e+02	9.170000000000000000e+02	9.900000000000000000e+02	1.063000000000000000e+03	1.159000000000000000e+03	1.243000000000000000e+03	1.350000000000000000e+03	1.424000000000000000e+03
1.000000000000000000e+01	1.300000000000000000e+01	1.300000000000000000e+01	1.400000000000000000e+01	1.400000000000000000e+01	1.600000000000000000e+01	1.700000000000000000e+01	1.800000000000000000e+01	1.900000000000000000e+01	2.200000000000000000e+01	2.200000000000000000e+01	2.400000000000000000e+01	2.200000000000000000e+01	2.300000000000000000e+01	2.200000000000000000e+01	2.600000000000000000e+01	3.100000000000000000e+01	3.800000000000000000e+01	4.400000000000000000e+01	5.200000000000000000e+01	5.500000000000000000e+01	6.800000000000000000e+01	7.600000000000000000e+01	8.700000000000000000e+01	8.700000000000000000e+01	1.050000000000000000e+02	1.160000000000000000e+02	1.300000000000000000e+02	1.410000000000000000e+02	1.610000000000000000e+02	1.780000000000000000e+02	1.930000000000000000e+02	2.250000000000000000e+02	2.530000000000000000e+02	2.790000000000000000e+02	3.010000000000000000e+02	3.380000000000000000e+02	3.680000000000000000e+02	4.020000000000000000e+02	4.480000000000000000e+02	4.900000000000000000e+02	5.500000000000000000e+02	6.080000000000000000e+02	6.540000000000000000e+02	7.240000000000000000e+02	7.740000000000000000e+02	8.360000000000000000e+02	9.300000000000000000e+02	1.000000000000000000e+03	1.064000000000000000e+03
1.000000000000000000e+01	1.000000000000000000e+01	1.000000000000000000e+01	1.400000000000000000e+01	1.800000000000000000e+01	2.000000000000000000e+01	2.200000000000000000e+01	2.600000000000000000e+01	2.600000000000000000e+01	3.000000000000000000e+01	3.200000000000000000e+01	3.800000000000000000e+01	4.200000000000000000e+01	5.200000000000000000e+01	6.100000000000000000e+01	6.500000000000000000e+01	6.900000000000000000e+01	7.100000000000000000e+01	8.300000000000000000e+01	9.800000000000000000e+01	1.100000000000000000e+02	1.200000000000000000e+02	1.340000000000000000e+02	1.450000000000000000e+02	1.640000000000000000e+02	1.840000000000000000e+02	2.110000000000000000e+02	2.300000000000000000e+02	2.680000000000000000e+02	2.970000000000000000e+02	3.330000000000000000e+02	3.650000000000000000e+02	4.110000000000000000e+02	4.480000000000000000e+02	4.830000000000000000e+02	5.440000000000000000e+02	6.060000000000000000e+02	6.640000000000000000e+02	7.510000000000000000e+02	8.210000000000000000e+02	8.710000000000000000e+02	9.670000000000000000e+02	1.036000000000000000e+03	1.114000000000000000e+03	1.216000000000000000e+03	1.329000000000000000e+03	1.420000000000000000e+03	1.516000000000000000e+03	1.581000000000000000e+03	1.666000000000000000e+03
1.000000000000000000e+01	1.800000000000000000e+01	2.000000000000000000e+01	2.100000000000000000e+01	2.200000000000000000e+01	2.300000000000000000e+01	2.300000000000000000e+01	2.700000000000000000e+01	3.700000000000000000e+01	3.700000000000000000e+01	4.300000000000000000e+01	4.700000000000000000e+01	5.100000000000000000e+01	5.500000000000000000e+01	6.300000000000000000e+01	7.200000000000000000e+01	7.700000000000000000e+01	7.800000000000000000e+01	8.100000000000000000e+01	8.600000000000000000e+01	9.200000000000000000e+01	9.700000000000000000e+01	1.030000000000000000e+02	1.140000000000000000e+02	1.320000000000000000e+02	1.460000000000000000e+02	1.690000000000000000e+02	1.850000000000000000e+02	2.020000000000000000e+02	2.250000000000000000e+02	2.480000000000000000e+02	2.650000000000000000e+02	2.930000000000000000e+02	3.260000000000000000e+02	3.560000000000000000e+02	4.000000000000000000e+02	4.280000000000000000e+02	4.710000000000000000e+02	5.070000000000000000e+02	5.450000000000000000e+02	5.880000000000000000e+02	6.400000000000000000e+02	6.860000000000000000e+02	7.470000000000000000e+02	8.100000000000000000e+02	8.570000000000000000e+02	9.180000000000000000e+02	9.810000000000000000e+02	1.073000000000000000e+03	1.146000000000000000e+03
1.000000000000000000e+01	1.300000000000000000e+01	1.800000000000000000e+01	1.800000000000000000e+01	2.000000000000000000e+01	2.300000000000000000e+01	2.700000000000000000e+01	2.900000000000000000e+01	3.200000000000000000e+01	3.700000000000000000e+01	3.800000000000000000e+01	4.300000000000000000e+01	4.600000000000000000e+01	5.000000000000000000e+01	6.500000000000000000e+01	6.800000000000000000e+01	7.600000000000000000e+01	8.100000000000000000e+01	9.300000000000000000e+01	1.060000000000000000e+02	1.160000000000000000e+02	1.310000000000000000e+02	1.440000000000000000e+02	1.690000000000000000e+02	1.920000000000000000e+02	2.050000000000000000e+02	2.310000000000000000e+02	2.590000000000000000e+02	2.810000000000000000e+02	3.140000000000000000e+02	3.610000000000000000e+02	3.900000000000000000e+02	4.260000000000000000e+02	4.670000000000000000e+02	5.240000000000000000e+02	5.810000000000000000e+02	6.290000000000000000e+02	6.710000000000000000e+02	7.270000000000000000e+02	7.910000000000000000e+02	8.320000000000000000e+02	9.080000000000000000e+02	9.690000000000000000e+02	1.032000000000000000e+03	1.113000000000000000e+03	1.174000000000000000e+03	1.244000000000000000e+03	1.332000000000000000e+03	1.404000000000000000e+03	1.490000000000000000e+03
1.000000000000000000e+01	1.100000000000000000e+01	1.500000000000000000e+01	1.600000000000000000e+01	1.700000000000000000e+01	2.300000000000000000e+01	2.900000000000000000e+01	3.100000000000000000e+01	4.000000000000000000e+01	4.600000000000000000e+01	4.800000000000000000e+01	5.000000000000000000e+01	5.500000000000000000e+01	5.900000000000000000e+01	6.400000000000000000e+01	7.200000000000000000e+01	7.500000000000000000e+01	8.400000000000000000e+01	9.600000000000000000e+01	1.040000000000000000e+02	1.120000000000000000e+02	1.300000000000000000e+02	1.470000000000000000e+02	1.610000000000000000e+02	1.870000000000000000e+02	2.230000000000000000e+02	2.420000000000000000e+02	2.720000000000000000e+02	2.920000000000000000e+02	3.260000000000000000e+02	3.680000000000000000e+02	4.080000000000000000e+02	4.470000000000000000e+02	4.780000000000000000e+02	5.120000000000000000e+02	5.560000000000000000e+02	6.070000000000000000e+02	6.710000000000000000e+02	7.320000000000000000e+02	8.020000000000000000e+02	8.590000000000000000e+02	9.270000000000000000e+02	9.960000000000000000e+02	1.068000000000000000e+03	1.151000000000000000e+03	1.225000000000000000e+03	1.278000000000000000e+03	1.338000000000000000e+03	1.415000000000000000e+03	1.482000000000000000e+03
1.000000000000000000e+01	1.100000000000000000e+01	1.300000000000000000e+01	1.300000000000000000e+01	1.400000000000000000e+01	1.800000000000000000e+01	2.100000000000000000e+01	2.300000000000000000e+01	2.500000000000000000e+01	2.400000000000000000e+01	2.900000000000000000e+01	3.300000000000000000e+01	3.700000000000000000e+01	4.400000000000000000e+01	5.100000000000000000e+01	5.300000000000000000e+01	6.300000000000000000e+01	7.400000000000000000e+01	8.300000000000000000e+01	8.500000000000000000e+01	9.500000000000000000e+01	1.030000000000000000e+02	1.180000000000000000e+02	1.330000000000000000e+02	1.490000000000000000e+02	1.550000000000000000e+02	1.640000000000000000e+02	1.770000000000000000e+02	1.880000000000000000e+02	2.040000000000000000e+02	2.240000000000000000e+02	2.550000000000000000e+02	2.750000000000000000e+02	3.140000000000000000e+02	3.400000000000000000e+02	3.790000000000000000e+02	4.240000000000000000e+02	4.810000000000000000e+02	5.310000000000000000e+02	5.740000000000000000e+02	6.190000000000000000e+02	6.710000000000000000e+02	7.210000000000000000e+02	7.650000000000000000e+02	8.220000000000000000e+02	8.840000000000000000e+02	9.520000000000000000e+02	1.025000000000000000e+03	1.105000000000000000e+03	1.189000000000000000e+03
1.000000000000000000e+01	1.400000000000000000e+01	1.700000000000000000e+01	1.800000000000000000e+01	2.300000000000000000e+01	2.400000000000000000e+01	2.900000000000000000e+01	3.300000000000000000e+01	3.800000000000000000e+01	4.300000000000000000e+01	5.100000000000000000e+01	5.900000000000000000e+01	7.300000000000000000e+01	7.700000000000000000e+01	8.400000000000000000e+01	9.000000000000000000e+01	1.070000000000000000e+02	1.170000000000000000e+02	1.310000000000000000e+02	1.400000000000000000e+02	1.520000000000000000e+02	1.750000000000000000e+02	1.860000000000000000e+02	2.000000000000000000e+02	2.200000000000000000e+02	2.340000000000000000e+02	2.510000000000000000e+02	2.570000000000000000e+02	2.850000000000000000e+02	3.220000000000000000e+02	3.650000000000000000e+02	3.940000000000000000e+02	4.340000000000000000e+02	4.690000000000000000e+02	5.030000000000000000e+02	5.490000000000000000e+02	5.840000000000000000e+02	6.350000000000000000e+02	7.050000000000000000e+02	7.500000000000000000e+02	8.040000000000000000e+02	8.790000000000000000e+02	9.590000000000000000e+02	1.035000000000000000e+03	1.091000000000000000e+03	1.141000000000000000e+03	1.232000000000000000e+03	1.298000000000000000e+03	1.369000000000000000e+03	1.479000000000000000e+03
1.000000000000000000e+01	1.300000000000000000e+01	1.400000000000000000e+01	1.600000000000000000e+01	1.800000000000000000e+01	2.000000000000000000e+01	2.100000000000000000e+01	2.200000000000000000e+01	2.400000000000000000e+01	2.600000000000000000e+01	3.100000000000000000e+01	3.200000000000000000e+01	3.300000000000000000e+01	3.300000000000000000e+01	4.000000000000000000e+01	4.300000000000000000e+01	4.800000000000000000e+01	5.400000000000000000e+01	5.800000000000000000e+01	6.300000000000000000e+01	6.400000000000000000e+01	6.900000000000000000e+01	7.400000000000000000e+01	8.200000000000000000e+01	9.200000000000000000e+01	9.700000000000000000e+01	1.020000000000000000e+02	1.100000000000000000e+02	1.210000000000000000e+02	1.240000000000000000e+02	1.450000000000000000e+02	1.590000000000000000e+02	1.740000000000000000e+02	1.900000000000000000e+02	2.130000000000000000e+02	2.390000000000000000e+02	2.640000000000000000e+02	2.830000000000000000e+02	3.290000000000000000e+02	3.620000000000000000e+02	3.910000000000000000e+02	4.260000000000000000e+02	4.730000000000000000e+02	5.000000000000000000e+02	5.640000000000000000e+02	6.170000000000000000e+02	6.690000000000000000e+02	7.310000000000000000e+02	7.880000000000000000e+02	8.450000000000000000e+02
1.000000000000000000e+01	1.100000000000000000e+01	1.200000000000000000e+01	1.400000000000000000e+01	1.700000000000000000e+01	2.300000000000000000e+01	2.100000000000000000e+01	2.500000000000000000e+01	2.600000000000000000e+01	2.900000000000000000e+01	3.000000000000000000e+01	3.700000000000000000e+01	3.800000000000000000e+01	4.200000000000000000e+01	4.900000000000000000e+01	5.500000000000000000e+01	6.100000000000000000e+01	6.400000000000000000e+01	6.900000000000000000e+01	7.900000000000000000e+01	8.900000000000000000e+01	9.900000000000000000e+01	1.090000000000000000e+02	1.200000000000000000e+02	1.320000000000000000e+02	1.460000000000000000e+02	1.540000000000000000e+02	1.710000000000000000e+02	1.840000000000000000e+02	2.060000000000000000e+02	2.290000000000000000e+02	2.530000000000000000e+02	2.720000000000000000e+02	2.990000000000000000e+02	3.400000000000000000e+02	3.680000000000000000e+02	4.060000000000000000e+02	4.440000000000000000e+02	4.870000000000000000e+02	5.240000000000000000e+02	5.680000000000000000e+02	6.180000000000000000e+02	6.620000000000000000e+02	7.140000000000000000e+02	7.790000000000000000e+02	8.370000000000000000e+02	8.990000000000000000e+02	9.390000000000000000e+02	1.005000000000000000e+03	1.073000000000000000e+03
1.000000000000000000e+01	1.200000000000000000e+01	1.400000000000000000e+01	1.400000000000000000e+01	1.700000000000000000e+01	1.900000000000000000e+01	2.100000000000000000e+01	2.900000000000000000e+01	3.100000000000000000e+01	3.800000000000000000e+01	4.500000000000000000e+01	5.000000000000000000e+01	6.000000000000000000e+01	7.200000000000000000e+01	8.700000000000000000e+01	9.200000000000000000e+01	1.090000000000000000e+02	1.110000000000000000e+02	1.170000000000000000e+02	1.330000000000000000e+02	1.450000000000000000e+02	1.600000000000000000e+02	1.850000000000000000e+02	2.020000000000000000e+02	2.180000000000000000e+02	2.340000000000000000e+02	2.490000000000000000e+02	2.700000000000000000e+02	2.800000000000000000e+02	3.130000000000000000e+02	3.420000000000000000e+02	3.890000000000000000e+02	4.260000000000000000e+02	4.700000000000000000e+02	5.170000000000000000e+02	5.760000000000000000e+02	6.390000000000000000e+02	6.870000000000000000e+02	7.510000000000000000e+02	7.960000000000000000e+02	8.490000000000000000e+02	9.000000000000000000e+02	9.550000000000000000e+02	1.010000000000000000e+03	1.087000000000000000e+03	1.144000000000000000e+03	1.233000000000000000e+03	1.317000000000000000e+03	1.394000000000000000e+03	1.450000000000000000e+03
1.000000000000000000e+01	1.100000000000000000e+01	1.300000000000000000e+01	2.000000000000000000e+01	2.300000000000000000e+01	2.300000000000000000e+01	2.600000000000000000e+01	2.900000000000000000e+01	3.000000000000000000e+01	3.400000000000000000e+01	3.800000000000000000e+01	4.200000000000000000e+01	4.900000000000000000e+01	5.600000000000000000e+01	5.900000000000000000e+01	6.500000000000000000e+01	7.100000000000000000e+01	8.400000000000000000e+01	9.600000000000000000e+01	9.900000000000000000e+01	1.110000000000000000e+02	1.250000000000000000e+02	1.380000000000000000e+02	1.510000000000000000e+02	1.710000000000000000e+02	1.910000000000000000e+02	2.010000000000000000e+02	2.270000000000000000e+02	2.540000000000000000e+02	2.720000000000000000e+02	3.020000000000000000e+02	3.210000000000000000e+02	3.480000000000000000e+02	3.890000000000000000e+02	4.260000000000000000e+02	4.510000000000000000e+02	5.080000000000000000e+02	5.590000000000000000e+02	6.130000000000000000e+02	6.710000000000000000e+02	7.220000000000000000e+02	7.850000000000000000e+02	8.570000000000000000e+02	9.050000000000000000e+02	9.540000000000000000e+02	1.035000000000000000e+03	1.110000000000000000e+03	1.185000000000000000e+03	1.273000000000000000e+03	1.342000000000000000e+03
1.000000000000000000e+01	1.500000000000000000e+01	1.400000000000000000e+01	1.700000000000000000e+01	1.700000000000000000e+01	1.900000000000000000e+01	2.000000000000000000e+01	2.200000000000000000e+01	2.500000000000000000e+01	2.600000000000000000e+01	2.800000000000000000e+01	3.000000000000000000e+01	3.000000000000000000e+01	3.500000000000000000e+01	3.800000000000000000e+01	4.100000000000000000e+01	4.600000000000000000e+01	5.900000000000000000e+01	6.800000000000000000e+01	7.400000000000000000e+01	8.700000000000000000e+01	9.600000000000000000e+01	1.130000000000000000e+02	1.310000000000000000e+02	1.420000000000000000e+02	1.510000000000000000e+02	1.710000000000000000e+02	1.830000000000000000e+02	1.990000000000000000e+02	2.180000000000000000e+02	2.450000000000000000e+02	2.650000000000000000e+02	2.990000000000000000e+02	3.270000000000000000e+02	3.460000000000000000e+02	3.780000000000000000e+02	4.130000000000000000e+02	4.440000000000000000e+02	4.850000000000000000e+02	5.320000000000000000e+02	5.720000000000000000e+02	6.310000000000000000e+02	6.780000000000000000e+02	7.380000000000000000e+02	8.090000000000000000e+02	8.770000000000000000e+02	9.520000000000000000e+02	1.029000000000000000e+03	1.081000000000000000e+03	1.148000000000000000e+03
1.000000000000000000e+01	1.400000000000000000e+01	1.700000000000000000e+01	1.900000000000000000e+01	2.100000000000000000e+01	2.400000000000000000e+01	3.000000000000000000e+01	3.700000000000000000e+01	4.400000000000000000e+01	4.500000000000000000e+01	4.800000000000000000e+01	5.300000000000000000e+01	6.200000000000000000e+01	6.700000000000000000e+01	7.400000000000000000e+01	8.700000000000000000e+01	9.600000000000000000e+01	1.010000000000000000e+02	1.170000000000000000e+02	1.270000000000000000e+02	1.410000000000000000e+02	1.550000000000000000e+02	1.670000000000000000e+02	1.850000000000000000e+02	2.130000000000000000e+02	2.360000000000000000e+02	2.630000000000000000e+02	2.880000000000000000e+02	3.260000000000000000e+02	3.550000000000000000e+02	3.780000000000000000e+02	4.170000000000000000e+02	4.590000000000000000e+02	4.950000000000000000e+02	5.230000000000000000e+02	5.860000000000000000e+02	6.350000000000000000e+02	6.940000000000000000e+02	7.690000000000000000e+02	8.430000000000000000e+02	9.020000000000000000e+02	9.690000000000000000e+02	1.048000000000000000e+03	1.138000000000000000e+03	1.218000000000000000e+03	1.304000000000000000e+03	1.372000000000000000e+03	1.443000000000000000e+03	1.523000000000000000e+03	1.593000000000000000e+03
1.000000000000000000e+01	1.500000000000000000e+01	1.700000000000000000e+01	2.200000000000000000e+01	2.700000000000000000e+01	2.800000000000000000e+01	3.100000000000000000e+01	3.400000000000000000e+01	3.300000000000000000e+01	3.600000000000000000e+01	4.200000000000000000e+01	4.500000000000000000e+01	5.000000000000000000e+01	5.600000000000000000e+01	5.900000000000000000e+01	6.600000000000000000e+01	7.400000000000000000e+01	8.000000000000000000e+01	9.800000000000000000e+01	1.070000000000000000e+02	1.210000000000000000e+02	1.350000000000000000e+02	1.550000000000000000e+02	1.720000000000000000e+02	1.860000000000000000e+02	2.010000000000000000e+02	2.290000000000000000e+02	2.670000000000000000e+02	2.990000000000000000e+02	3.270000000000000000e+02	3.570000000000000000e+02	3.930000000000000000e+02	4.280000000000000000e+02	4.620000000000000000e+02	5.230000000000000000e+02	5.700000000000000000e+02	6.200000000000000000e+02	6.890000000000000000e+02	7.370000000000000000e+02	7.980000000000000000e+02	8.870000000000000000e+02	9.300000000000000000e+02	9.900000000000000000e+02	1.071000000000000000e+03	1.147000000000000000e+03	1.231000000000000000e+03	1.313000000000000000e+03	1.399000000000000000e+03	1.489000000000000000e+03	1.589000000000000000e+03
1.000000000000000000e+01	1.300000000000000000e+01	1.500000000000000000e+01	2.000000000000000000e+01	1.900000000000000000e+01	1.900000000000000000e+01	2.000000000000000000e+01	2.500000000000000000e+01	3.500000000000000000e+01	3.300000000000000000e+01	3.700000000000000000e+01	3.800000000000000000e+01	4.100000000000000000e+01	4.300000000000000000e+01	4.600000000000000000e+01	4.800000000000000000e+01	5.000000000000000000e+01	5.900000000000000000e+01	6.600000000000000000e+01	7.000000000000000000e+01	7.900000000000000000e+01	9.100000000000000000e+01	1.050000000000000000e+02	1.170000000000000000e+02	1.320000000000000000e+02	1.470000000000000000e+02	1.650000000000000000e+02	1.830000000000000000e+02	2.060000000000000000e+02	2.370000000000000000e+02	2.580000000000000000e+02	2.860000000000000000e+02	3.160000000000000000e+02	3.520000000000000000e+02	3.860000000000000000e+02	4.160000000000000000e+02	4.460000000000000000e+02	5.010000000000000000e+02	5.440000000000000000e+02	5.830000000000000000e+02	6.360000000000000000e+02	6.700000000000000000e+02	7.210000000000000000e+02	7.730000000000000000e+02	8.390000000000000000e+02	8.910000000000000000e+02	9.700000000000000000e+02	1.039000000000000000e+03	1.128000000000000000e+03	1.208000000000000000e+03
1.000000000000000000e+01	1.200000000000000000e+01	1.600000000000000000e+01	1.700000000000000000e+01	1.700000000000000000e+01	1.700000000000000000e+01	2.400000000000000000e+01	2.600000000000000000e+01	3.500000000000000000e+01	4.500000000000000000e+01	4.600000000000000000e+01	4.500000000000000000e+01	4.900000000000000000e+01	5.100000000000000000e+01	5.800000000000000000e+01	6.000000000000000000e+01	6.400000000000000000e+01	7.700000000000000000e+01	8.700000000000000000e+01	9.900000000000000000e+01	1.130000000000000000e+02	1.330000000000000000e+02	1.510000000000000000e+02	1.720000000000000000e+02	1.860000000000000000e+02	1.980000000000000000e+02	2.110000000000000000e+02	2.290000000000000000e+02	2.550000000000000000e+02	2.790000000000000000e+02	3.130000000000000000e+02	3.500000000000000000e+02	3.900000000000000000e+02	4.250000000000000000e+02	4.790000000000000000e+02	5.360000000000000000e+02	5.950000000000000000e+02	6.470000000000000000e+02	7.060000000000000000e+02	7.600000000000000000e+02	8.170000000000000000e+02	8.870000000000000000e+02	9.600000000000000000e+02	1.035000000000000000e+03	1.110000000000000000e+03	1.172000000000000000e+03	1.306000000000000000e+03	1.393000000000000000e+03	1.449000000000000000e+03	1.520000000000000000e+03
1.000000000000000000e+01	9.000000000000000000e+00	1.200000000000000000e+01	1.300000000000000000e+01	1.200000000000000000e+01	1.300000000000000000e+01	1.400000000000000000e+01	1.500000000000000000e+01	1.900000000000000000e+01	2.200000000000000000e+01	2.500000000000000000e+01	2.700000000000000000e+01	3.300000000000000000e+01	3.800000000000000000e+01	4.400000000000000000e+01	5.000000000000000000e+01	5.800000000000000000e+01	5.900000000000000000e+01	6.800000000000000000e+01	7.100000000000000000e+01	8.500000000000000000e+01	9.000000000000000000e+01	9.600000000000000000e+01	1.190000000000000000e+02	1.450000000000000000e+02	1.620000000000000000e+02	1.780000000000000000e+02	1.990000000000000000e+02	2.240000000000000000e+02	2.630000000000000000e+02	2.880000000000000000e+02	3.290000000000000000e+02	3.630000000000000000e+02	4.010000000000000000e+02	4.470000000000000000e+02	4.690000000000000000e+02	5.080000000000000000e+02	5.600000000000000000e+02	5.940000000000000000e+02	6.450000000000000000e+02	7.220000000000000000e+02	7.810000000000000000e+02	8.460000000000000000e+02	9.060000000000000000e+02	9.910000000000000000e+02	1.072000000000000000e+03	1.157000000000000000e+03	1.280000000000000000e+03	1.380000000000000000e+03	1.466000000000000000e+03
1.000000000000000000e+01	1.100000000000000000e+01	1.200000000000000000e+01	1.500000000000000000e+01	1.500000000000000000e+01	1.600000000000000000e+01	1.600000000000000000e+01	2.000000000000000000e+01	2.500000000000000000e+01	2.700000000000000000e+01	3.000000000000000000e+01	3.400000000000000000e+01	3.600000000000000000e+01	4.500000000000000000e+01	5.000000000000000000e+01	6.400000000000000000e+01	7.000000000000000000e+01	7.700000000000000000e+01	8.500000000000000000e+01	1.030000000000000000e+02	1.130000000000000000e+02	1.340000000000000000e+02	1.460000000000000000e+02	1.630000000000000000e+02	1.900000000000000000e+02	2.130000000000000000e+02	2.510000000000000000e+02	2.790000000000000000e+02	3.060000000000000000e+02	3.360000000000000000e+02	3.640000000000000000e+02	4.140000000000000000e+02	4.490000000000000000e+02	4.920000000000000000e+02	5.300000000000000000e+02	5.790000000000000000e+02	6.440000000000000000e+02	6.950000000000000000e+02	7.470000000000000000e+02	8.270000000000000000e+02	9.090000000000000000e+02	9.660000000000000000e+02	1.018000000000000000e+03	1.101000000000000000e+03	1.163000000000000000e+03	1.209000000000000000e+03	1.264000000000000000e+03	1.346000000000000000e+03	1.418000000000000000e+03	1.504000000000000000e+03
1.000000000000000000e+01	1.400000000000000000e+01	1.500000000000000000e+01	1.700000000000000000e+01	2.100000000000000000e+01	2.400000000000000000e+01	3.000000000000000000e+01	3.600000000000000000e+01	4.200000000000000000e+01	5.100000000000000000e+01	5.900000000000000000e+01	7.000000000000000000e+01	7.400000000000000000e+01	8.100000000000000000e+01	9.000000000000000000e+01	1.120000000000000000e+02	1.220000000000000000e+02	1.380000000000000000e+02	1.530000000000000000e+02	1.710000000000000000e+02	1.900000000000000000e+02	2.080000000000000000e+02	2.220000000000000000e+02	2.500000000000000000e+02	2.680000000000000000e+02	2.940000000000000000e+02	3.210000000000000000e+02	3.440000000000000000e+02	3.730000000000000000e+02	4.030000000000000000e+02	4.360000000000000000e+02	4.740000000000000000e+02	5.250000000000000000e+02	5.710000000000000000e+02	6.290000000000000000e+02	6.890000000000000000e+02	7.420000000000000000e+02	7.930000000000000000e+02	8.480000000000000000e+02	9.040000000000000000e+02	9.720000000000000000e+02	1.023000000000000000e+03	1.097000000000000000e+03	1.168000000000000000e+03	1.222000000000000000e+03	1.280000000000000000e+03	1.355000000000000000e+03	1.396000000000000000e+03	1.486000000000000000e+03	1.573000000000000000e+03
1.000000000000000000e+01	1.400000000000000000e+01	1.600000000000000000e+01	2.000000000000000000e+01	2.400000000000000000e+01	3.100000000000000000e+01	3.400000000000000000e+01	4.000000000000000000e+01	4.700000000000000000e+01	5.800000000000000000e+01	6.900000000000000000e+01	7.700000000000000000e+01	8.400000000000000000e+01	1.020000000000000000e+02	1.180000000000000000e+02	1.280000000000000000e+02	1.380000000000000000e+02	1.450000000000000000e+02	1.540000000000000000e+02	1.740000000000000000e+02	1.860000000000000000e+02	2.150000000000000000e+02	2.300000000000000000e+02	2.440000000000000000e+02	2.540000000000000000e+02	2.810000000000000000e+02	3.230000000000000000e+02	3.650000000000000000e+02	4.060000000000000000e+02	4.480000000000000000e+02	4.930000000000000000e+02	5.400000000000000000e+02	5.870000000000000000e+02	6.290000000000000000e+02	7.020000000000000000e+02	7.460000000000000000e+02	7.850000000000000000e+02	8.480000000000000000e+02	9.210000000000000000e+02	9.800000000000000000e+02	1.033000000000000000e+03	1.119000000000000000e+03	1.200000000000000000e+03	1.273000000000000000e+03	1.349000000000000000e+03	1.418000000000000000e+03	1.477000000000000000e+03	1.558000000000000000e+03	1.598000000000000000e+03	1.671000000000000000e+03
1.000000000000000000e+01	1.500000000000000000e+01	1.800000000000000000e+01	2.400000000000000000e+01	2.500000000000000000e+01	3.400000000000000000e+01	3.700000000000000000e+01	3.900000000000000000e+01	3.800000000000000000e+01	4.200000000000000000e+01	4.900000000000000000e+01	5.200000000000000000e+01	6.100000000000000000e+01	6.500000000000000000e+01	7.100000000000000000e+01	7.700000000000000000e+01	8.200000000000000000e+01	9.200000000000000000e+01	1.050000000000000000e+02	1.160000000000000000e+02	1.320000000000000000e+02	1.530000000000000000e+02	1.670000000000000000e+02	1.830000000000000000e+02	2.000000000000000000e+02	2.220000000000000000e+02	2.470000000000000000e+02	2.820000000000000000e+02	3.200000000000000000e+02	3.510000000000000000e+02	3.920000000000000000e+02	4.410000000000000000e+02	4.840000000000000000e+02	5.240000000000000000e+02	5.790000000000000000e+02	6.260000000000000000e+02	6.900000000000000000e+02	7.550000000000000000e+02	8.170000000000000000e+02	9.060000000000000000e+02	9.870000000000000000e+02	1.056000000000000000e+03	1.120000000000000000e+03	1.207000000000000000e+03	1.291000000000000000e+03	1.336000000000000000e+03	1.413000000000000000e+03	1.481000000000000000e+03	1.539000000000000000e+03	1.635000000000000000e+03
1.000000000000000000e+01	1.200000000000000000e+01	1.300000000000000000e+01	1.500000000000000000e+01	2.000000000000000000e+01	2.300000000000000000e+01	2.300000000000000000e+01	3.500000000000000000e+01	3.700000000000000000e+01	3.900000000000000000e+01	4.100000000000000000e+01	5.000000000000000000e+01	5.400000000000000000e+01	6.000000000000000000e+01	6.700000000000000000e+01	7.100000000000000000e+01	7.700000000000000000e+01	8.200000000000000000e+01	8.900000000000000000e+01	1.010000000000000000e+02	1.170000000000000000e+02	1.290000000000000000e+02	1.410000000000000000e+02	1.540000000000000000e+02	1.650000000000000000e+02	1.940000000000000000e+02	2.150000000000000000e+02	2.440000000000000000e+02	2.680000000000000000e+02	3.070000000000000000e+02	3.350000000000000000e+02	3.660000000000000000e+02	4.010000000000000000e+02	4.330000000000000000e+02	4.830000000000000000e+02	5.310000000000000000e+02	5.920000000000000000e+02	6.570000000000000000e+02	6.890000000000000000e+02	7.540000000000000000e+02	8.150000000000000000e+02	8.710000000000000000e+02	9.260000000000000000e+02	9.840000000000000000e+02	1.063000000000000000e+03	1.144000000000000000e+03	1.213000000000000000e+03	1.307000000000000000e+03	1.397000000000000000e+03	1.472000000000000000e+03
1.000000000000000000e+01	1.300000000000000000e+01	1.500000000000000000e+01	1.800000000000000000e+01	2.300000000000000000e+01	2.200000000000000000e+01	2.800000000000000000e+01	2.700000000000000000e+01	2.900000000000000000e+01	3.500000000000000000e+01	4.400000000000000000e+01	4.800000000000000000e+01	5.300000000000000000e+01	6.100000000000000000e+01	7.500000000000000000e+01	9.200000000000000000e+01	1.040000000000000000e+02	1.180000000000000000e+02	1.290000000000000000e+02	1.510000000000000000e+02	1.720000000000000000e+02	1.940000000000000000e+02	2.120000000000000000e+02	2.380000000000000000e+02	2.750000000000000000e+02	3.030000000000000000e+02	3.270000000000000000e+02	3.620000000000000000e+02	3.980000000000000000e+02	4.420000000000000000e+02	4.950000000000000000e+02	5.350000000000000000e+02	5.880000000000000000e+02	6.540000000000000000e+02	7.210000000000000000e+02	8.000000000000000000e+02	8.660000000000000000e+02	9.520000000000000000e+02	1.006000000000000000e+03	1.123000000000000000e+03	1.212000000000000000e+03	1.278000000000000000e+03	1.369000000000000000e+03	1.474000000000000000e+03	1.581000000000000000e+03	1.687000000000000000e+03	1.756000000000000000e+03	1.842000000000000000e+03	1.899000000000000000e+03	1.998000000000000000e+03
1.000000000000000000e+01	1.000000000000000000e+01	1.200000000000000000e+01	1.300000000000000000e+01	1.500000000000000000e+01	1.500000000000000000e+01	1.300000000000000000e+01	1.600000000000000000e+01	1.800000000000000000e+01	1.600000000000000000e+01	2.000000000000000000e+01	2.200000000000000000e+01	2.200000000000000000e+01	2.700000000000000000e+01	3.100000000000000000e+01	3.100000000000000000e+01	3.500000000000000000e+01	4.200000000000000000e+01	4.600000000000000000e+01	4.900000000000000000e+01	5.200000000000000000e+01	6.600000000000000000e+01	7.000000000000000000e+01	7.800000000000000000e+01	8.500000000000000000e+01	1.020000000000000000e+02	1.080000000000000000e+02	1.210000000000000000e+02	1.360000000000000000e+02	1.480000000000000000e+02	1.580000000000000000e+02	1.720000000000000000e+02	1.940000000000000000e+02	2.070000000000000000e+02	2.240000000000000000e+02	2.450000000000000000e+02	2.760000000000000000e+02	3.000000000000000000e+02	3.300000000000000000e+02	3.510000000000000000e+02	3.710000000000000000e+02	4.080000000000000000e+02	4.570000000000000000e+02	4.880000000000000000e+02	5.480000000000000000e+02	5.990000000000000000e+02	6.820000000000000000e+02	7.490000000000000000e+02	8.220000000000000000e+02	9.000000000000000000e+02
1.000000000000000000e+01	1.500000000000000000e+01	1.600000000000000000e+01	2.000000000000000000e+01	2.600000000000000000e+01	2.700000000000000000e+01	2.800000000000000000e+01	3.200000000000000000e+01	3.100000000000000000e+01	3.500000000000000000e+01	3.800000000000000000e+01	4.400000000000000000e+01	5.000000000000000000e+01	5.000000000000000000e+01	5.400000000000000000e+01	6.000000000000000000e+01	6.700000000000000000e+01	7.100000000000000000e+01	8.200000000000000000e+01	9.200000000000000000e+01	1.040000000000000000e+02	1.240000000000000000e+02	1.420000000000000000e+02	1.600000000000000000e+02	1.780000000000000000e+02	1.940000000000000000e+02	2.260000000000000000e+02	2.450000000000000000e+02	2.580000000000000000e+02	2.960000000000000000e+02	3.370000000000000000e+02	3.540000000000000000e+02	3.850000000000000000e+02	4.220000000000000000e+02	4.560000000000000000e+02	5.080000000000000000e+02	5.710000000000000000e+02	6.200000000000000000e+02	6.940000000000000000e+02	7.290000000000000000e+02	7.580000000000000000e+02	8.190000000000000000e+02	8.900000000000000000e+02	9.330000000000000000e+02	1.003000000000000000e+03	1.079000000000000000e+03	1.155000000000000000e+03	1.240000000000000000e+03	1.323000000000000000e+03	1.400000000000000000e+03
1.000000000000000000e+01	1.200000000000000000e+01	1.300000000000000000e+01	2.200000000000000000e+01	2.900000000000000000e+01	3.400000000000000000e+01	4.100000000000000000e+01	4.500000000000000000e+01	5.100000000000000000e+01	5.900000000000000000e+01	7.000000000000000000e+01	7.900000000000000000e+01	8.900000000000000000e+01	9.800000000000000000e+01	1.080000000000000000e+02	1.150000000000000000e+02	1.210000000000000000e+02	1.370000000000000000e+02	1.600000000000000000e+02	1.750000000000000000e+02	1.960000000000000000e+02	2.250000000000000000e+02	2.490000000000000000e+02	2.720000000000000000e+02	2.980000000000000000e+02	3.320000000000000000e+02	3.680000000000000000e+02	4.120000000000000000e+02	4.520000000000000000e+02	4.870000000000000000e+02	5.470000000000000000e+02	5.910000000000000000e+02	6.400000000000000000e+02	7.070000000000000000e+02	7.600000000000000000e+02	8.330000000000000000e+02	8.940000000000000000e+02	9.660000000000000000e+02	1.058000000000000000e+03	1.143000000000000000e+03	1.233000000000000000e+03	1.302000000000000000e+03	1.385000000000000000e+03	1.461000000000000000e+03	1.549000000000000000e+03	1.641000000000000000e+03	1.747000000000000000e+03	1.852000000000000000e+03	1.933000000000000000e+03	2.031000000000000000e+03
1.000000000000000000e+01	1.200000000000000000e+01	1.400000000000000000e+01	1.700000000000000000e+01	1.900000000000000000e+01	2.100000000000000000e+01	2.100000000000000000e+01	2.100000000000000000e+01	2.700000000000000000e+01	3.200000000000000000e+01	3.600000000000000000e+01	4.200000000000000000e+01	4.400000000000000000e+01	4.700000000000000000e+01	5.100000000000000000e+01	5.800000000000000000e+01	6.600000000000000000e+01	7.400000000000000000e+01	8.400000000000000000e+01	9.300000000000000000e+01	1.040000000000000000e+02	1.160000000000000000e+02	1.310000000000000000e+02	1.400000000000000000e+02	1.560000000000000000e+02	1.690000000000000000e+02	1.820000000000000000e+02	1.890000000000000000e+02	2.030000000000000000e+02	2.270000000000000000e+02	2.450000000000000000e+02	2.670000000000000000e+02	2.950000000000000000e+02	3.200000000000000000e+02	3.630000000000000000e+02	3.960000000000000000e+02	4.410000000000000000e+02	4.900000000000000000e+02	5.290000000000000000e+02	5.730000000000000000e+02	6.110000000000000000e+02	6.650000000000000000e+02	7.460000000000000000e+02	8.170000000000000000e+02	9.000000000000000000e+02	9.820000000000000000e+02	1.055000000000000000e+03	1.153000000000000000e+03	1.224000000000000000e+03	1.309000000000000000e+03
1.000000000000000000e+01	1.200000000000000000e+01	1.900000000000000000e+01	2.500000000000000000e+01	2.900000000000000000e+01	3.500000000000000000e+01	3.800000000000000000e+01	4.400000000000000000e+01	4.900000000000000000e+01	5.800000000000000000e+01	6.200000000000000000e+01	6.400000000000000000e+01	7.500000000000000000e+01	8.200000000000000000e+01	8.700000000000000000e+01	9.400000000000000000e+01	1.080000000000000000e+02	1.220000000000000000e+02	1.360000000000000000e+02	1.600000000000000000e+02	1.720000000000000000e+02	1.880000000000000000e+02	2.110000000000000000e+02	2.370000000000000000e+02	2.610000000000000000e+02	2.840000000000000000e+02	3.220000000000000000e+02	3.490000000000000000e+02	3.860000000000000000e+02	4.160000000000000000e+02	4.470000000000000000e+02	5.050000000000000000e+02	5.450000000000000000e+02	6.100000000000000000e+02	6.680000000000000000e+02	6.990000000000000000e+02	7.460000000000000000e+02	7.970000000000000000e+02	8.630000000000000000e+02	9.370000000000000000e+02	1.006000000000000000e+03	1.089000000000000000e+03	1.155000000000000000e+03	1.229000000000000000e+03	1.318000000000000000e+03	1.424000000000000000e+03	1.502000000000000000e+03	1.556000000000000000e+03	1.627000000000000000e+03	1.703000000000000000e+03
1.000000000000000000e+01	1.100000000000000000e+01	1.100000000000000000e+01	1.500000000000000000e+01	1.600000000000000000e+01	1.600000000000000000e+01	1.800000000000000000e+01	2.200000000000000000e+01	2.800000000000000000e+01	3.000000000000000000e+01	2.900000000000000000e+01	3.400000000000000000e+01	3.500000000000000000e+01	4.300000000000000000e+01	4.700000000000000000e+01	4.800000000000000000e+01	5.300000000000000000e+01	5.900000000000000000e+01	6.100000000000000000e+01	6.800000000000000000e+01	7.400000000000000000e+01	8.400000000000000000e+01	9.700000000000000000e+01	1.040000000000000000e+02	1.170000000000000000e+02	1.290000000000000000e+02	1.410000000000000000e+02	1.560000000000000000e+02	1.640000000000000000e+02	1.710000000000000000e+02	1.830000000000000000e+02	2.000000000000000000e+02	2.090000000000000000e+02	2.290000000000000000e+02	2.510000000000000000e+02	2.830000000000000000e+02	3.080000000000000000e+02	3.300000000000000000e+02	3.710000000000000000e+02	3.890000000000000000e+02	4.320000000000000000e+02	4.690000000000000000e+02	5.080000000000000000e+02	5.710000000000000000e+02	6.200000000000000000e+02	6.780000000000000000e+02	7.520000000000000000e+02	8.080000000000000000e+02	8.740000000000000000e+02	9.570000000000000000e+02
1.000000000000000000e+01	1.600000000000000000e+01	2.100000000000000000e+01	2.500000000000000000e+01	3.100000000000000000e+01	3.400000000000000000e+01	3.800000000000000000e+01	4.000000000000000000e+01	4.500000000000000000e+01	4.900000000000000000e+01	5.700000000000000000e+01	6.300000000000000000e+01	7.300000000000000000e+01	8.400000000000000000e+01	8.800000000000000000e+01	1.040000000000000000e+02	1.180000000000000000e+02	1.280000000000000000e+02	1.470000000000000000e+02	1.670000000000000000e+02	1.780000000000000000e+02	2.000000000000000000e+02	2.280000000000000000e+02	2.510000000000000000e+02	2.710000000000000000e+02	2.920000000000000000e+02	3.200000000000000000e+02	3.360000000000000000e+02	3.710000000000000000e+02	4.110000000000000000e+02	4.350000000000000000e+02	4.830000000000000000e+02	5.240000000000000000e+02	5.780000000000000000e+02	6.540000000000000000e+02	7.300000000000000000e+02	7.930000000000000000e+02	8.720000000000000000e+02	9.400000000000000000e+02	1.005000000000000000e+03	1.087000000000000000e+03	1.158000000000000000e+03	1.262000000000000000e+03	1.329000000000000000e+03	1.395000000000000000e+03	1.483000000000000000e+03	1.558000000000000000e+03	1.648000000000000000e+03	1.717000000000000000e+03	1.788000000000000000e+03
1.000000000000000000e+01	1.000000000000000000e+01	1.400000000000000000e+01	1.700000000000000000e+01	2.400000000000000000e+01	2.600000000000000000e+01	3.200000000000000000e+01	3.600000000000000000e+01	4.000000000000000000e+01	4.700000000000000000e+01	5.300000000000000000e+01	6.300000000000000000e+01	6.900000000000000000e+01	7.300000000000000000e+01	7.700000000000000000e+01	9.500000000000000000e+01	1.150000000000000000e+02	1.260000000000000000e+02	1.420000000000000000e+02	1.600000000000000000e+02	1.760000000000000000e+02	1.850000000000000000e+02	2.010000000000000000e+02	2.250000000000000000e+02	2.430000000000000000e+02	2.840000000000000000e+02	3.240000000000000000e+02	3.540000000000000000e+02	3.890000000000000000e+02	4.230000000000000000e+02	4.630000000000000000e+02	5.070000000000000000e+02	5.640000000000000000e+02	6.280000000000000000e+02	6.870000000000000000e+02	7.400000000000000000e+02	8.180000000000000000e+02	8.820000000000000000e+02	9.550000000000000000e+02	1.044000000000000000e+03	1.130000000000000000e+03	1.209000000000000000e+03	1.292000000000000000e+03	1.380000000000000000e+03	1.471000000000000000e+03	1.560000000000000000e+03	1.655000000000000000e+03	1.713000000000000000e+03	1.801000000000000000e+03	1.856000000000000000e+03
[truncated: 350 more columns]
