# Supplementary material for: Omicron vs. the rest: Assessing the competitive dynamics and coinfection scenarios of COVID-19 strains on a social network
Source: PLoS One. 2024 Jan 25;19(1):e0287623. doi: 10.1371/journal.pone.0287623 (PMC10810514; doi:10.1371/journal.pone.0287623)
Supplement: S1 Data — (ZIP) [file pone.0287623.s001.zip › Data Figures/Fig3/d/Infected(δ).csv]

1.000000000000000000e+01	1.400000000000000000e+01	2.100000000000000000e+01	2.700000000000000000e+01	3.100000000000000000e+01	3.400000000000000000e+01	3.300000000000000000e+01	3.600000000000000000e+01	4.100000000000000000e+01	4.900000000000000000e+01	6.000000000000000000e+01	8.300000000000000000e+01	9.800000000000000000e+01	1.100000000000000000e+02	1.290000000000000000e+02	1.760000000000000000e+02	2.150000000000000000e+02	2.560000000000000000e+02	2.940000000000000000e+02	3.520000000000000000e+02	4.240000000000000000e+02	5.150000000000000000e+02	6.020000000000000000e+02	6.830000000000000000e+02	7.880000000000000000e+02	9.110000000000000000e+02	1.055000000000000000e+03	1.209000000000000000e+03	1.364000000000000000e+03	1.530000000000000000e+03	1.728000000000000000e+03	1.898000000000000000e+03	2.107000000000000000e+03	2.251000000000000000e+03	2.398000000000000000e+03	2.521000000000000000e+03	2.655000000000000000e+03	2.754000000000000000e+03	2.832000000000000000e+03	2.944000000000000000e+03	3.014000000000000000e+03	3.040000000000000000e+03	3.056000000000000000e+03	3.105000000000000000e+03	3.120000000000000000e+03	3.160000000000000000e+03	3.171000000000000000e+03	3.193000000000000000e+03	3.198000000000000000e+03	3.175000000000000000e+03
1.000000000000000000e+01	1.200000000000000000e+01	1.900000000000000000e+01	1.900000000000000000e+01	2.200000000000000000e+01	2.700000000000000000e+01	3.100000000000000000e+01	3.300000000000000000e+01	3.600000000000000000e+01	4.200000000000000000e+01	5.300000000000000000e+01	6.700000000000000000e+01	8.100000000000000000e+01	9.900000000000000000e+01	1.270000000000000000e+02	1.620000000000000000e+02	1.830000000000000000e+02	2.090000000000000000e+02	2.500000000000000000e+02	2.970000000000000000e+02	3.630000000000000000e+02	4.330000000000000000e+02	4.990000000000000000e+02	5.870000000000000000e+02	6.710000000000000000e+02	7.950000000000000000e+02	9.210000000000000000e+02	1.070000000000000000e+03	1.207000000000000000e+03	1.340000000000000000e+03	1.515000000000000000e+03	1.684000000000000000e+03	1.864000000000000000e+03	2.065000000000000000e+03	2.256000000000000000e+03	2.406000000000000000e+03	2.552000000000000000e+03	2.679000000000000000e+03	2.819000000000000000e+03	2.962000000000000000e+03	3.064000000000000000e+03	3.161000000000000000e+03	3.213000000000000000e+03	3.229000000000000000e+03	3.252000000000000000e+03	3.286000000000000000e+03	3.306000000000000000e+03	3.313000000000000000e+03	3.284000000000000000e+03	3.261000000000000000e+03
1.000000000000000000e+01	1.000000000000000000e+01	1.000000000000000000e+01	1.200000000000000000e+01	1.600000000000000000e+01	2.100000000000000000e+01	2.300000000000000000e+01	2.900000000000000000e+01	3.500000000000000000e+01	4.400000000000000000e+01	5.300000000000000000e+01	7.200000000000000000e+01	8.800000000000000000e+01	1.040000000000000000e+02	1.160000000000000000e+02	1.300000000000000000e+02	1.540000000000000000e+02	1.770000000000000000e+02	2.200000000000000000e+02	2.560000000000000000e+02	3.120000000000000000e+02	3.780000000000000000e+02	4.620000000000000000e+02	5.470000000000000000e+02	6.350000000000000000e+02	7.460000000000000000e+02	8.580000000000000000e+02	9.950000000000000000e+02	1.131000000000000000e+03	1.294000000000000000e+03	1.469000000000000000e+03	1.656000000000000000e+03	1.829000000000000000e+03	2.002000000000000000e+03	2.168000000000000000e+03	2.316000000000000000e+03	2.488000000000000000e+03	2.636000000000000000e+03	2.770000000000000000e+03	2.878000000000000000e+03	2.941000000000000000e+03	3.041000000000000000e+03	3.084000000000000000e+03	3.150000000000000000e+03	3.175000000000000000e+03	3.193000000000000000e+03	3.190000000000000000e+03	3.200000000000000000e+03	3.200000000000000000e+03	3.172000000000000000e+03
1.000000000000000000e+01	1.400000000000000000e+01	1.800000000000000000e+01	2.200000000000000000e+01	2.800000000000000000e+01	3.500000000000000000e+01	4.300000000000000000e+01	4.400000000000000000e+01	5.100000000000000000e+01	6.800000000000000000e+01	8.100000000000000000e+01	9.300000000000000000e+01	1.150000000000000000e+02	1.360000000000000000e+02	1.560000000000000000e+02	1.880000000000000000e+02	2.210000000000000000e+02	2.580000000000000000e+02	3.110000000000000000e+02	3.700000000000000000e+02	4.400000000000000000e+02	5.130000000000000000e+02	5.810000000000000000e+02	6.870000000000000000e+02	7.880000000000000000e+02	8.900000000000000000e+02	1.017000000000000000e+03	1.178000000000000000e+03	1.345000000000000000e+03	1.525000000000000000e+03	1.698000000000000000e+03	1.866000000000000000e+03	2.041000000000000000e+03	2.215000000000000000e+03	2.362000000000000000e+03	2.514000000000000000e+03	2.654000000000000000e+03	2.802000000000000000e+03	2.938000000000000000e+03	3.015000000000000000e+03	3.098000000000000000e+03	3.150000000000000000e+03	3.207000000000000000e+03	3.248000000000000000e+03	3.295000000000000000e+03	3.300000000000000000e+03	3.318000000000000000e+03	3.313000000000000000e+03	3.276000000000000000e+03	3.260000000000000000e+03
1.000000000000000000e+01	1.200000000000000000e+01	1.600000000000000000e+01	2.300000000000000000e+01	2.900000000000000000e+01	3.700000000000000000e+01	4.300000000000000000e+01	5.400000000000000000e+01	6.000000000000000000e+01	7.300000000000000000e+01	8.500000000000000000e+01	9.600000000000000000e+01	1.180000000000000000e+02	1.390000000000000000e+02	1.630000000000000000e+02	1.990000000000000000e+02	2.360000000000000000e+02	2.860000000000000000e+02	3.270000000000000000e+02	3.770000000000000000e+02	4.450000000000000000e+02	5.250000000000000000e+02	6.400000000000000000e+02	7.500000000000000000e+02	8.850000000000000000e+02	1.033000000000000000e+03	1.208000000000000000e+03	1.349000000000000000e+03	1.522000000000000000e+03	1.707000000000000000e+03	1.913000000000000000e+03	2.086000000000000000e+03	2.262000000000000000e+03	2.442000000000000000e+03	2.590000000000000000e+03	2.743000000000000000e+03	2.871000000000000000e+03	2.961000000000000000e+03	3.067000000000000000e+03	3.145000000000000000e+03	3.195000000000000000e+03	3.216000000000000000e+03	3.250000000000000000e+03	3.298000000000000000e+03	3.304000000000000000e+03	3.303000000000000000e+03	3.282000000000000000e+03	3.265000000000000000e+03	3.242000000000000000e+03	3.223000000000000000e+03
1.000000000000000000e+01	1.000000000000000000e+01	1.200000000000000000e+01	1.400000000000000000e+01	1.600000000000000000e+01	2.200000000000000000e+01	2.700000000000000000e+01	3.400000000000000000e+01	4.200000000000000000e+01	5.300000000000000000e+01	5.800000000000000000e+01	6.800000000000000000e+01	8.100000000000000000e+01	9.600000000000000000e+01	1.090000000000000000e+02	1.350000000000000000e+02	1.480000000000000000e+02	1.840000000000000000e+02	2.120000000000000000e+02	2.670000000000000000e+02	3.020000000000000000e+02	3.410000000000000000e+02	4.100000000000000000e+02	4.860000000000000000e+02	5.600000000000000000e+02	6.480000000000000000e+02	7.490000000000000000e+02	8.700000000000000000e+02	9.860000000000000000e+02	1.139000000000000000e+03	1.278000000000000000e+03	1.442000000000000000e+03	1.601000000000000000e+03	1.784000000000000000e+03	1.942000000000000000e+03	2.106000000000000000e+03	2.272000000000000000e+03	2.434000000000000000e+03	2.550000000000000000e+03	2.644000000000000000e+03	2.768000000000000000e+03	2.836000000000000000e+03	2.929000000000000000e+03	3.002000000000000000e+03	3.064000000000000000e+03	3.091000000000000000e+03	3.132000000000000000e+03	3.161000000000000000e+03	3.161000000000000000e+03	3.172000000000000000e+03
1.000000000000000000e+01	1.000000000000000000e+01	1.000000000000000000e+01	1.300000000000000000e+01	1.500000000000000000e+01	1.900000000000000000e+01	2.500000000000000000e+01	3.300000000000000000e+01	4.000000000000000000e+01	4.700000000000000000e+01	5.500000000000000000e+01	5.900000000000000000e+01	6.600000000000000000e+01	7.600000000000000000e+01	8.800000000000000000e+01	9.200000000000000000e+01	1.050000000000000000e+02	1.290000000000000000e+02	1.500000000000000000e+02	1.700000000000000000e+02	2.100000000000000000e+02	2.510000000000000000e+02	3.040000000000000000e+02	3.790000000000000000e+02	4.530000000000000000e+02	5.270000000000000000e+02	6.310000000000000000e+02	7.350000000000000000e+02	8.200000000000000000e+02	9.480000000000000000e+02	1.075000000000000000e+03	1.225000000000000000e+03	1.389000000000000000e+03	1.566000000000000000e+03	1.721000000000000000e+03	1.906000000000000000e+03	2.099000000000000000e+03	2.271000000000000000e+03	2.445000000000000000e+03	2.595000000000000000e+03	2.734000000000000000e+03	2.874000000000000000e+03	2.992000000000000000e+03	3.069000000000000000e+03	3.144000000000000000e+03	3.213000000000000000e+03	3.259000000000000000e+03	3.304000000000000000e+03	3.323000000000000000e+03	3.312000000000000000e+03
1.000000000000000000e+01	1.400000000000000000e+01	1.600000000000000000e+01	1.700000000000000000e+01	2.200000000000000000e+01	2.700000000000000000e+01	3.200000000000000000e+01	3.900000000000000000e+01	5.200000000000000000e+01	7.100000000000000000e+01	8.500000000000000000e+01	1.020000000000000000e+02	1.150000000000000000e+02	1.430000000000000000e+02	1.770000000000000000e+02	2.190000000000000000e+02	2.650000000000000000e+02	3.240000000000000000e+02	3.960000000000000000e+02	4.740000000000000000e+02	5.770000000000000000e+02	6.860000000000000000e+02	8.150000000000000000e+02	9.390000000000000000e+02	1.105000000000000000e+03	1.287000000000000000e+03	1.451000000000000000e+03	1.647000000000000000e+03	1.878000000000000000e+03	2.076000000000000000e+03	2.263000000000000000e+03	2.403000000000000000e+03	2.560000000000000000e+03	2.696000000000000000e+03	2.829000000000000000e+03	2.938000000000000000e+03	2.997000000000000000e+03	3.095000000000000000e+03	3.169000000000000000e+03	3.191000000000000000e+03	3.242000000000000000e+03	3.280000000000000000e+03	3.326000000000000000e+03	3.307000000000000000e+03	3.322000000000000000e+03	3.294000000000000000e+03	3.292000000000000000e+03	3.260000000000000000e+03	3.226000000000000000e+03	3.199000000000000000e+03
1.000000000000000000e+01	1.400000000000000000e+01	1.800000000000000000e+01	1.900000000000000000e+01	2.500000000000000000e+01	2.900000000000000000e+01	3.500000000000000000e+01	4.400000000000000000e+01	5.200000000000000000e+01	6.600000000000000000e+01	7.200000000000000000e+01	7.700000000000000000e+01	9.500000000000000000e+01	1.150000000000000000e+02	1.350000000000000000e+02	1.600000000000000000e+02	1.930000000000000000e+02	2.270000000000000000e+02	2.810000000000000000e+02	3.410000000000000000e+02	4.130000000000000000e+02	4.970000000000000000e+02	5.820000000000000000e+02	6.750000000000000000e+02	8.160000000000000000e+02	9.650000000000000000e+02	1.114000000000000000e+03	1.262000000000000000e+03	1.435000000000000000e+03	1.609000000000000000e+03	1.773000000000000000e+03	1.940000000000000000e+03	2.134000000000000000e+03	2.312000000000000000e+03	2.472000000000000000e+03	2.616000000000000000e+03	2.746000000000000000e+03	2.871000000000000000e+03	2.961000000000000000e+03	3.050000000000000000e+03	3.123000000000000000e+03	3.164000000000000000e+03	3.168000000000000000e+03	3.185000000000000000e+03	3.190000000000000000e+03	3.191000000000000000e+03	3.165000000000000000e+03	3.161000000000000000e+03	3.137000000000000000e+03	3.134000000000000000e+03
1.000000000000000000e+01	1.200000000000000000e+01	1.600000000000000000e+01	2.500000000000000000e+01	3.000000000000000000e+01	3.500000000000000000e+01	4.500000000000000000e+01	6.400000000000000000e+01	8.500000000000000000e+01	1.050000000000000000e+02	1.230000000000000000e+02	1.480000000000000000e+02	1.700000000000000000e+02	2.090000000000000000e+02	2.390000000000000000e+02	2.770000000000000000e+02	3.240000000000000000e+02	4.120000000000000000e+02	4.790000000000000000e+02	5.720000000000000000e+02	6.700000000000000000e+02	7.820000000000000000e+02	8.890000000000000000e+02	1.037000000000000000e+03	1.197000000000000000e+03	1.353000000000000000e+03	1.531000000000000000e+03	1.737000000000000000e+03	1.911000000000000000e+03	2.111000000000000000e+03	2.263000000000000000e+03	2.414000000000000000e+03	2.577000000000000000e+03	2.739000000000000000e+03	2.865000000000000000e+03	2.985000000000000000e+03	3.088000000000000000e+03	3.163000000000000000e+03	3.198000000000000000e+03	3.255000000000000000e+03	3.270000000000000000e+03	3.271000000000000000e+03	3.269000000000000000e+03	3.223000000000000000e+03	3.215000000000000000e+03	3.190000000000000000e+03	3.187000000000000000e+03	3.180000000000000000e+03	3.163000000000000000e+03	3.129000000000000000e+03
1.000000000000000000e+01	1.200000000000000000e+01	1.500000000000000000e+01	1.900000000000000000e+01	3.000000000000000000e+01	3.300000000000000000e+01	3.900000000000000000e+01	5.200000000000000000e+01	6.400000000000000000e+01	7.200000000000000000e+01	8.500000000000000000e+01	1.020000000000000000e+02	1.220000000000000000e+02	1.490000000000000000e+02	1.690000000000000000e+02	2.050000000000000000e+02	2.520000000000000000e+02	3.000000000000000000e+02	3.580000000000000000e+02	4.340000000000000000e+02	5.200000000000000000e+02	6.330000000000000000e+02	7.440000000000000000e+02	8.580000000000000000e+02	9.780000000000000000e+02	1.121000000000000000e+03	1.289000000000000000e+03	1.451000000000000000e+03	1.594000000000000000e+03	1.756000000000000000e+03	1.952000000000000000e+03	2.116000000000000000e+03	2.283000000000000000e+03	2.440000000000000000e+03	2.600000000000000000e+03	2.729000000000000000e+03	2.828000000000000000e+03	2.939000000000000000e+03	2.998000000000000000e+03	3.096000000000000000e+03	3.161000000000000000e+03	3.198000000000000000e+03	3.225000000000000000e+03	3.240000000000000000e+03	3.276000000000000000e+03	3.274000000000000000e+03	3.259000000000000000e+03	3.242000000000000000e+03	3.238000000000000000e+03	3.221000000000000000e+03
1.000000000000000000e+01	1.300000000000000000e+01	1.800000000000000000e+01	2.100000000000000000e+01	3.400000000000000000e+01	3.900000000000000000e+01	5.000000000000000000e+01	5.700000000000000000e+01	7.600000000000000000e+01	8.800000000000000000e+01	1.030000000000000000e+02	1.160000000000000000e+02	1.410000000000000000e+02	1.640000000000000000e+02	2.050000000000000000e+02	2.270000000000000000e+02	2.580000000000000000e+02	3.020000000000000000e+02	3.430000000000000000e+02	4.090000000000000000e+02	4.730000000000000000e+02	5.650000000000000000e+02	6.590000000000000000e+02	7.540000000000000000e+02	8.720000000000000000e+02	1.029000000000000000e+03	1.188000000000000000e+03	1.337000000000000000e+03	1.501000000000000000e+03	1.659000000000000000e+03	1.815000000000000000e+03	1.983000000000000000e+03	2.127000000000000000e+03	2.293000000000000000e+03	2.438000000000000000e+03	2.562000000000000000e+03	2.664000000000000000e+03	2.804000000000000000e+03	2.920000000000000000e+03	2.998000000000000000e+03	3.067000000000000000e+03	3.103000000000000000e+03	3.152000000000000000e+03	3.190000000000000000e+03	3.196000000000000000e+03	3.217000000000000000e+03	3.203000000000000000e+03	3.191000000000000000e+03	3.208000000000000000e+03	3.191000000000000000e+03
1.000000000000000000e+01	1.000000000000000000e+01	1.600000000000000000e+01	2.300000000000000000e+01	2.500000000000000000e+01	3.300000000000000000e+01	3.600000000000000000e+01	4.300000000000000000e+01	5.400000000000000000e+01	6.600000000000000000e+01	8.500000000000000000e+01	9.800000000000000000e+01	1.250000000000000000e+02	1.610000000000000000e+02	1.940000000000000000e+02	2.370000000000000000e+02	2.840000000000000000e+02	3.360000000000000000e+02	4.050000000000000000e+02	4.750000000000000000e+02	5.810000000000000000e+02	6.940000000000000000e+02	8.100000000000000000e+02	9.370000000000000000e+02	1.091000000000000000e+03	1.256000000000000000e+03	1.430000000000000000e+03	1.610000000000000000e+03	1.800000000000000000e+03	1.984000000000000000e+03	2.160000000000000000e+03	2.313000000000000000e+03	2.478000000000000000e+03	2.641000000000000000e+03	2.784000000000000000e+03	2.900000000000000000e+03	2.958000000000000000e+03	3.015000000000000000e+03	3.082000000000000000e+03	3.112000000000000000e+03	3.171000000000000000e+03	3.189000000000000000e+03	3.212000000000000000e+03	3.225000000000000000e+03	3.200000000000000000e+03	3.167000000000000000e+03	3.155000000000000000e+03	3.149000000000000000e+03	3.100000000000000000e+03	3.059000000000000000e+03
1.000000000000000000e+01	1.500000000000000000e+01	2.400000000000000000e+01	3.500000000000000000e+01	4.200000000000000000e+01	5.900000000000000000e+01	7.900000000000000000e+01	9.600000000000000000e+01	1.100000000000000000e+02	1.320000000000000000e+02	1.620000000000000000e+02	1.970000000000000000e+02	2.320000000000000000e+02	2.810000000000000000e+02	3.450000000000000000e+02	4.000000000000000000e+02	4.840000000000000000e+02	5.690000000000000000e+02	6.680000000000000000e+02	7.930000000000000000e+02	9.190000000000000000e+02	1.053000000000000000e+03	1.207000000000000000e+03	1.373000000000000000e+03	1.564000000000000000e+03	1.731000000000000000e+03	1.918000000000000000e+03	2.061000000000000000e+03	2.185000000000000000e+03	2.342000000000000000e+03	2.497000000000000000e+03	2.651000000000000000e+03	2.766000000000000000e+03	2.882000000000000000e+03	2.978000000000000000e+03	3.059000000000000000e+03	3.093000000000000000e+03	3.152000000000000000e+03	3.182000000000000000e+03	3.209000000000000000e+03	3.219000000000000000e+03	3.250000000000000000e+03	3.275000000000000000e+03	3.264000000000000000e+03	3.247000000000000000e+03	3.209000000000000000e+03	3.167000000000000000e+03	3.131000000000000000e+03	3.094000000000000000e+03	3.069000000000000000e+03
1.000000000000000000e+01	1.600000000000000000e+01	1.900000000000000000e+01	2.600000000000000000e+01	2.500000000000000000e+01	3.100000000000000000e+01	3.900000000000000000e+01	4.200000000000000000e+01	5.000000000000000000e+01	6.200000000000000000e+01	7.000000000000000000e+01	8.200000000000000000e+01	1.070000000000000000e+02	1.370000000000000000e+02	1.640000000000000000e+02	2.130000000000000000e+02	2.520000000000000000e+02	2.970000000000000000e+02	3.520000000000000000e+02	4.270000000000000000e+02	5.140000000000000000e+02	5.910000000000000000e+02	6.860000000000000000e+02	7.840000000000000000e+02	9.100000000000000000e+02	1.038000000000000000e+03	1.187000000000000000e+03	1.353000000000000000e+03	1.479000000000000000e+03	1.647000000000000000e+03	1.822000000000000000e+03	2.010000000000000000e+03	2.183000000000000000e+03	2.330000000000000000e+03	2.487000000000000000e+03	2.614000000000000000e+03	2.728000000000000000e+03	2.818000000000000000e+03	2.902000000000000000e+03	2.976000000000000000e+03	3.068000000000000000e+03	3.103000000000000000e+03	3.113000000000000000e+03	3.115000000000000000e+03	3.130000000000000000e+03	3.153000000000000000e+03	3.144000000000000000e+03	3.101000000000000000e+03	3.080000000000000000e+03	3.057000000000000000e+03
1.000000000000000000e+01	1.400000000000000000e+01	1.600000000000000000e+01	2.600000000000000000e+01	3.100000000000000000e+01	4.300000000000000000e+01	4.900000000000000000e+01	5.300000000000000000e+01	6.800000000000000000e+01	8.000000000000000000e+01	9.700000000000000000e+01	1.240000000000000000e+02	1.570000000000000000e+02	1.840000000000000000e+02	2.170000000000000000e+02	2.500000000000000000e+02	3.080000000000000000e+02	3.680000000000000000e+02	4.460000000000000000e+02	5.090000000000000000e+02	5.850000000000000000e+02	6.860000000000000000e+02	7.970000000000000000e+02	9.230000000000000000e+02	1.068000000000000000e+03	1.211000000000000000e+03	1.358000000000000000e+03	1.558000000000000000e+03	1.768000000000000000e+03	1.964000000000000000e+03	2.149000000000000000e+03	2.337000000000000000e+03	2.465000000000000000e+03	2.628000000000000000e+03	2.724000000000000000e+03	2.852000000000000000e+03	2.947000000000000000e+03	3.028000000000000000e+03	3.087000000000000000e+03	3.150000000000000000e+03	3.197000000000000000e+03	3.213000000000000000e+03	3.194000000000000000e+03	3.191000000000000000e+03	3.182000000000000000e+03	3.164000000000000000e+03	3.163000000000000000e+03	3.155000000000000000e+03	3.142000000000000000e+03	3.149000000000000000e+03
1.000000000000000000e+01	1.400000000000000000e+01	1.600000000000000000e+01	2.300000000000000000e+01	2.500000000000000000e+01	3.100000000000000000e+01	4.100000000000000000e+01	5.200000000000000000e+01	7.200000000000000000e+01	8.800000000000000000e+01	1.110000000000000000e+02	1.270000000000000000e+02	1.500000000000000000e+02	1.820000000000000000e+02	2.130000000000000000e+02	2.450000000000000000e+02	3.000000000000000000e+02	3.590000000000000000e+02	4.300000000000000000e+02	4.930000000000000000e+02	5.740000000000000000e+02	6.720000000000000000e+02	7.750000000000000000e+02	8.660000000000000000e+02	9.890000000000000000e+02	1.109000000000000000e+03	1.259000000000000000e+03	1.413000000000000000e+03	1.589000000000000000e+03	1.761000000000000000e+03	1.940000000000000000e+03	2.116000000000000000e+03	2.290000000000000000e+03	2.449000000000000000e+03	2.614000000000000000e+03	2.805000000000000000e+03	2.912000000000000000e+03	3.029000000000000000e+03	3.088000000000000000e+03	3.109000000000000000e+03	3.177000000000000000e+03	3.188000000000000000e+03	3.222000000000000000e+03	3.235000000000000000e+03	3.215000000000000000e+03	3.222000000000000000e+03	3.232000000000000000e+03	3.207000000000000000e+03	3.189000000000000000e+03	3.160000000000000000e+03
1.000000000000000000e+01	1.100000000000000000e+01	1.300000000000000000e+01	1.600000000000000000e+01	2.000000000000000000e+01	2.700000000000000000e+01	3.300000000000000000e+01	4.300000000000000000e+01	5.300000000000000000e+01	6.000000000000000000e+01	6.800000000000000000e+01	8.000000000000000000e+01	9.100000000000000000e+01	1.100000000000000000e+02	1.300000000000000000e+02	1.590000000000000000e+02	1.920000000000000000e+02	2.300000000000000000e+02	2.580000000000000000e+02	3.140000000000000000e+02	3.770000000000000000e+02	4.590000000000000000e+02	5.360000000000000000e+02	6.150000000000000000e+02	7.370000000000000000e+02	8.690000000000000000e+02	1.031000000000000000e+03	1.202000000000000000e+03	1.391000000000000000e+03	1.594000000000000000e+03	1.791000000000000000e+03	2.020000000000000000e+03	2.194000000000000000e+03	2.336000000000000000e+03	2.482000000000000000e+03	2.632000000000000000e+03	2.769000000000000000e+03	2.899000000000000000e+03	3.008000000000000000e+03	3.077000000000000000e+03	3.129000000000000000e+03	3.194000000000000000e+03	3.231000000000000000e+03	3.246000000000000000e+03	3.216000000000000000e+03	3.234000000000000000e+03	3.203000000000000000e+03	3.223000000000000000e+03	3.203000000000000000e+03	3.209000000000000000e+03
1.000000000000000000e+01	1.400000000000000000e+01	2.100000000000000000e+01	2.700000000000000000e+01	3.200000000000000000e+01	3.800000000000000000e+01	5.100000000000000000e+01	6.800000000000000000e+01	1.010000000000000000e+02	1.350000000000000000e+02	1.610000000000000000e+02	2.020000000000000000e+02	2.530000000000000000e+02	3.020000000000000000e+02	3.510000000000000000e+02	4.040000000000000000e+02	4.980000000000000000e+02	5.850000000000000000e+02	6.680000000000000000e+02	8.020000000000000000e+02	9.420000000000000000e+02	1.065000000000000000e+03	1.229000000000000000e+03	1.388000000000000000e+03	1.563000000000000000e+03	1.724000000000000000e+03	1.902000000000000000e+03	2.088000000000000000e+03	2.267000000000000000e+03	2.426000000000000000e+03	2.566000000000000000e+03	2.685000000000000000e+03	2.814000000000000000e+03	2.921000000000000000e+03	2.996000000000000000e+03	3.068000000000000000e+03	3.113000000000000000e+03	3.163000000000000000e+03	3.188000000000000000e+03	3.232000000000000000e+03	3.266000000000000000e+03	3.292000000000000000e+03	3.296000000000000000e+03	3.296000000000000000e+03	3.300000000000000000e+03	3.309000000000000000e+03	3.283000000000000000e+03	3.227000000000000000e+03	3.195000000000000000e+03	3.143000000000000000e+03
1.000000000000000000e+01	1.100000000000000000e+01	1.400000000000000000e+01	2.000000000000000000e+01	2.600000000000000000e+01	2.600000000000000000e+01	2.900000000000000000e+01	3.600000000000000000e+01	3.700000000000000000e+01	5.100000000000000000e+01	5.900000000000000000e+01	7.700000000000000000e+01	9.700000000000000000e+01	1.140000000000000000e+02	1.370000000000000000e+02	1.630000000000000000e+02	1.970000000000000000e+02	2.280000000000000000e+02	2.770000000000000000e+02	3.260000000000000000e+02	3.920000000000000000e+02	4.710000000000000000e+02	5.890000000000000000e+02	7.170000000000000000e+02	8.370000000000000000e+02	1.008000000000000000e+03	1.178000000000000000e+03	1.376000000000000000e+03	1.530000000000000000e+03	1.694000000000000000e+03	1.847000000000000000e+03	2.004000000000000000e+03	2.163000000000000000e+03	2.327000000000000000e+03	2.474000000000000000e+03	2.636000000000000000e+03	2.765000000000000000e+03	2.890000000000000000e+03	2.970000000000000000e+03	3.014000000000000000e+03	3.108000000000000000e+03	3.154000000000000000e+03	3.211000000000000000e+03	3.234000000000000000e+03	3.251000000000000000e+03	3.227000000000000000e+03	3.239000000000000000e+03	3.227000000000000000e+03	3.225000000000000000e+03	3.197000000000000000e+03
1.000000000000000000e+01	1.100000000000000000e+01	1.500000000000000000e+01	1.800000000000000000e+01	2.200000000000000000e+01	2.700000000000000000e+01	3.600000000000000000e+01	4.400000000000000000e+01	5.400000000000000000e+01	6.400000000000000000e+01	8.100000000000000000e+01	9.900000000000000000e+01	1.110000000000000000e+02	1.330000000000000000e+02	1.550000000000000000e+02	1.780000000000000000e+02	2.130000000000000000e+02	2.380000000000000000e+02	2.900000000000000000e+02	3.570000000000000000e+02	4.250000000000000000e+02	5.010000000000000000e+02	6.020000000000000000e+02	7.370000000000000000e+02	8.640000000000000000e+02	9.940000000000000000e+02	1.160000000000000000e+03	1.337000000000000000e+03	1.505000000000000000e+03	1.706000000000000000e+03	1.890000000000000000e+03	2.105000000000000000e+03	2.268000000000000000e+03	2.452000000000000000e+03	2.645000000000000000e+03	2.777000000000000000e+03	2.900000000000000000e+03	2.988000000000000000e+03	3.064000000000000000e+03	3.130000000000000000e+03	3.167000000000000000e+03	3.253000000000000000e+03	3.260000000000000000e+03	3.270000000000000000e+03	3.303000000000000000e+03	3.286000000000000000e+03	3.272000000000000000e+03	3.271000000000000000e+03	3.250000000000000000e+03	3.227000000000000000e+03
1.000000000000000000e+01	1.300000000000000000e+01	1.400000000000000000e+01	1.400000000000000000e+01	1.600000000000000000e+01	1.500000000000000000e+01	1.700000000000000000e+01	2.100000000000000000e+01	2.400000000000000000e+01	2.700000000000000000e+01	3.700000000000000000e+01	5.300000000000000000e+01	6.300000000000000000e+01	7.700000000000000000e+01	8.900000000000000000e+01	1.210000000000000000e+02	1.530000000000000000e+02	1.760000000000000000e+02	2.140000000000000000e+02	2.440000000000000000e+02	2.790000000000000000e+02	3.380000000000000000e+02	4.080000000000000000e+02	4.620000000000000000e+02	5.540000000000000000e+02	6.320000000000000000e+02	7.280000000000000000e+02	8.500000000000000000e+02	1.005000000000000000e+03	1.176000000000000000e+03	1.345000000000000000e+03	1.517000000000000000e+03	1.657000000000000000e+03	1.779000000000000000e+03	1.889000000000000000e+03	2.049000000000000000e+03	2.199000000000000000e+03	2.312000000000000000e+03	2.423000000000000000e+03	2.526000000000000000e+03	2.632000000000000000e+03	2.732000000000000000e+03	2.824000000000000000e+03	2.904000000000000000e+03	2.971000000000000000e+03	3.032000000000000000e+03	3.071000000000000000e+03	3.111000000000000000e+03	3.119000000000000000e+03	3.147000000000000000e+03
1.000000000000000000e+01	1.300000000000000000e+01	1.900000000000000000e+01	2.100000000000000000e+01	2.900000000000000000e+01	4.000000000000000000e+01	5.700000000000000000e+01	7.200000000000000000e+01	9.500000000000000000e+01	1.130000000000000000e+02	1.350000000000000000e+02	1.650000000000000000e+02	2.040000000000000000e+02	2.610000000000000000e+02	3.280000000000000000e+02	3.940000000000000000e+02	4.820000000000000000e+02	5.790000000000000000e+02	6.870000000000000000e+02	8.260000000000000000e+02	9.380000000000000000e+02	1.087000000000000000e+03	1.252000000000000000e+03	1.406000000000000000e+03	1.575000000000000000e+03	1.738000000000000000e+03	1.877000000000000000e+03	2.059000000000000000e+03	2.206000000000000000e+03	2.377000000000000000e+03	2.555000000000000000e+03	2.714000000000000000e+03	2.819000000000000000e+03	2.904000000000000000e+03	2.983000000000000000e+03	3.115000000000000000e+03	3.174000000000000000e+03	3.258000000000000000e+03	3.287000000000000000e+03	3.299000000000000000e+03	3.300000000000000000e+03	3.319000000000000000e+03	3.298000000000000000e+03	3.278000000000000000e+03	3.239000000000000000e+03	3.184000000000000000e+03	3.149000000000000000e+03	3.098000000000000000e+03	3.075000000000000000e+03	3.047000000000000000e+03
1.000000000000000000e+01	1.200000000000000000e+01	1.900000000000000000e+01	2.500000000000000000e+01	2.900000000000000000e+01	2.900000000000000000e+01	3.700000000000000000e+01	5.300000000000000000e+01	6.400000000000000000e+01	7.900000000000000000e+01	8.800000000000000000e+01	1.170000000000000000e+02	1.410000000000000000e+02	1.630000000000000000e+02	2.050000000000000000e+02	2.310000000000000000e+02	2.710000000000000000e+02	3.170000000000000000e+02	3.880000000000000000e+02	4.720000000000000000e+02	5.680000000000000000e+02	6.640000000000000000e+02	7.980000000000000000e+02	9.400000000000000000e+02	1.087000000000000000e+03	1.249000000000000000e+03	1.402000000000000000e+03	1.567000000000000000e+03	1.744000000000000000e+03	1.939000000000000000e+03	2.129000000000000000e+03	2.294000000000000000e+03	2.463000000000000000e+03	2.604000000000000000e+03	2.741000000000000000e+03	2.864000000000000000e+03	2.921000000000000000e+03	3.011000000000000000e+03	3.097000000000000000e+03	3.139000000000000000e+03	3.173000000000000000e+03	3.198000000000000000e+03	3.219000000000000000e+03	3.217000000000000000e+03	3.236000000000000000e+03	3.248000000000000000e+03	3.236000000000000000e+03	3.230000000000000000e+03	3.182000000000000000e+03	3.139000000000000000e+03
1.000000000000000000e+01	1.000000000000000000e+01	1.300000000000000000e+01	1.500000000000000000e+01	1.900000000000000000e+01	2.300000000000000000e+01	2.600000000000000000e+01	2.800000000000000000e+01	3.700000000000000000e+01	4.500000000000000000e+01	5.400000000000000000e+01	6.400000000000000000e+01	7.400000000000000000e+01	9.000000000000000000e+01	1.050000000000000000e+02	1.240000000000000000e+02	1.500000000000000000e+02	1.740000000000000000e+02	2.100000000000000000e+02	2.510000000000000000e+02	2.960000000000000000e+02	3.320000000000000000e+02	4.100000000000000000e+02	5.040000000000000000e+02	5.850000000000000000e+02	7.130000000000000000e+02	8.440000000000000000e+02	9.610000000000000000e+02	1.127000000000000000e+03	1.283000000000000000e+03	1.435000000000000000e+03	1.613000000000000000e+03	1.797000000000000000e+03	1.971000000000000000e+03	2.160000000000000000e+03	2.347000000000000000e+03	2.501000000000000000e+03	2.633000000000000000e+03	2.753000000000000000e+03	2.827000000000000000e+03	2.909000000000000000e+03	3.029000000000000000e+03	3.063000000000000000e+03	3.111000000000000000e+03	3.173000000000000000e+03	3.223000000000000000e+03	3.225000000000000000e+03	3.245000000000000000e+03	3.270000000000000000e+03	3.274000000000000000e+03
1.000000000000000000e+01	1.300000000000000000e+01	1.600000000000000000e+01	2.200000000000000000e+01	2.400000000000000000e+01	3.500000000000000000e+01	4.200000000000000000e+01	5.400000000000000000e+01	6.600000000000000000e+01	7.800000000000000000e+01	9.700000000000000000e+01	1.170000000000000000e+02	1.380000000000000000e+02	1.600000000000000000e+02	1.940000000000000000e+02	2.320000000000000000e+02	2.830000000000000000e+02	3.340000000000000000e+02	3.820000000000000000e+02	4.390000000000000000e+02	5.230000000000000000e+02	6.090000000000000000e+02	7.050000000000000000e+02	8.350000000000000000e+02	9.800000000000000000e+02	1.128000000000000000e+03	1.277000000000000000e+03	1.439000000000000000e+03	1.607000000000000000e+03	1.757000000000000000e+03	1.925000000000000000e+03	2.091000000000000000e+03	2.261000000000000000e+03	2.428000000000000000e+03	2.575000000000000000e+03	2.737000000000000000e+03	2.871000000000000000e+03	2.977000000000000000e+03	3.069000000000000000e+03	3.118000000000000000e+03	3.157000000000000000e+03	3.192000000000000000e+03	3.222000000000000000e+03	3.255000000000000000e+03	3.268000000000000000e+03	3.265000000000000000e+03	3.262000000000000000e+03	3.235000000000000000e+03	3.219000000000000000e+03	3.157000000000000000e+03
1.000000000000000000e+01	1.200000000000000000e+01	1.700000000000000000e+01	2.400000000000000000e+01	3.200000000000000000e+01	3.800000000000000000e+01	4.800000000000000000e+01	5.800000000000000000e+01	7.200000000000000000e+01	8.200000000000000000e+01	9.300000000000000000e+01	1.030000000000000000e+02	1.270000000000000000e+02	1.460000000000000000e+02	1.710000000000000000e+02	2.080000000000000000e+02	2.380000000000000000e+02	2.900000000000000000e+02	3.470000000000000000e+02	4.150000000000000000e+02	4.770000000000000000e+02	5.740000000000000000e+02	6.650000000000000000e+02	7.600000000000000000e+02	8.760000000000000000e+02	1.032000000000000000e+03	1.182000000000000000e+03	1.337000000000000000e+03	1.544000000000000000e+03	1.729000000000000000e+03	1.915000000000000000e+03	2.115000000000000000e+03	2.262000000000000000e+03	2.437000000000000000e+03	2.595000000000000000e+03	2.770000000000000000e+03	2.890000000000000000e+03	3.011000000000000000e+03	3.106000000000000000e+03	3.152000000000000000e+03	3.230000000000000000e+03	3.259000000000000000e+03	3.283000000000000000e+03	3.313000000000000000e+03	3.336000000000000000e+03	3.328000000000000000e+03	3.304000000000000000e+03	3.342000000000000000e+03	3.298000000000000000e+03	3.287000000000000000e+03
1.000000000000000000e+01	1.100000000000000000e+01	1.400000000000000000e+01	1.900000000000000000e+01	2.600000000000000000e+01	3.300000000000000000e+01	4.200000000000000000e+01	5.100000000000000000e+01	5.900000000000000000e+01	7.200000000000000000e+01	7.700000000000000000e+01	8.900000000000000000e+01	1.030000000000000000e+02	1.300000000000000000e+02	1.560000000000000000e+02	1.740000000000000000e+02	2.000000000000000000e+02	2.410000000000000000e+02	2.700000000000000000e+02	3.220000000000000000e+02	3.610000000000000000e+02	4.240000000000000000e+02	5.090000000000000000e+02	6.100000000000000000e+02	7.260000000000000000e+02	8.470000000000000000e+02	9.920000000000000000e+02	1.138000000000000000e+03	1.310000000000000000e+03	1.459000000000000000e+03	1.650000000000000000e+03	1.829000000000000000e+03	1.994000000000000000e+03	2.178000000000000000e+03	2.387000000000000000e+03	2.531000000000000000e+03	2.727000000000000000e+03	2.859000000000000000e+03	2.970000000000000000e+03	3.069000000000000000e+03	3.160000000000000000e+03	3.222000000000000000e+03	3.289000000000000000e+03	3.282000000000000000e+03	3.279000000000000000e+03	3.294000000000000000e+03	3.280000000000000000e+03	3.263000000000000000e+03	3.234000000000000000e+03	3.208000000000000000e+03
1.000000000000000000e+01	1.300000000000000000e+01	1.500000000000000000e+01	1.600000000000000000e+01	1.800000000000000000e+01	2.000000000000000000e+01	2.800000000000000000e+01	3.600000000000000000e+01	4.100000000000000000e+01	5.200000000000000000e+01	6.000000000000000000e+01	7.500000000000000000e+01	9.000000000000000000e+01	1.010000000000000000e+02	1.220000000000000000e+02	1.550000000000000000e+02	1.910000000000000000e+02	2.150000000000000000e+02	2.510000000000000000e+02	3.020000000000000000e+02	3.580000000000000000e+02	4.430000000000000000e+02	5.140000000000000000e+02	6.000000000000000000e+02	7.000000000000000000e+02	8.180000000000000000e+02	9.530000000000000000e+02	1.078000000000000000e+03	1.255000000000000000e+03	1.400000000000000000e+03	1.568000000000000000e+03	1.701000000000000000e+03	1.886000000000000000e+03	2.047000000000000000e+03	2.225000000000000000e+03	2.370000000000000000e+03	2.547000000000000000e+03	2.706000000000000000e+03	2.810000000000000000e+03	2.892000000000000000e+03	2.976000000000000000e+03	3.042000000000000000e+03	3.115000000000000000e+03	3.149000000000000000e+03	3.186000000000000000e+03	3.203000000000000000e+03	3.216000000000000000e+03	3.212000000000000000e+03	3.225000000000000000e+03	3.230000000000000000e+03
1.000000000000000000e+01	1.400000000000000000e+01	2.000000000000000000e+01	2.900000000000000000e+01	3.600000000000000000e+01	4.900000000000000000e+01	6.600000000000000000e+01	6.700000000000000000e+01	8.200000000000000000e+01	1.020000000000000000e+02	1.240000000000000000e+02	1.530000000000000000e+02	1.860000000000000000e+02	2.220000000000000000e+02	2.580000000000000000e+02	3.030000000000000000e+02	3.640000000000000000e+02	4.510000000000000000e+02	5.580000000000000000e+02	6.520000000000000000e+02	7.610000000000000000e+02	8.730000000000000000e+02	9.880000000000000000e+02	1.124000000000000000e+03	1.275000000000000000e+03	1.451000000000000000e+03	1.639000000000000000e+03	1.822000000000000000e+03	2.009000000000000000e+03	2.181000000000000000e+03	2.346000000000000000e+03	2.478000000000000000e+03	2.584000000000000000e+03	2.710000000000000000e+03	2.809000000000000000e+03	2.930000000000000000e+03	3.041000000000000000e+03	3.109000000000000000e+03	3.190000000000000000e+03	3.216000000000000000e+03	3.219000000000000000e+03	3.226000000000000000e+03	3.206000000000000000e+03	3.197000000000000000e+03	3.190000000000000000e+03	3.162000000000000000e+03	3.167000000000000000e+03	3.160000000000000000e+03	3.150000000000000000e+03	3.139000000000000000e+03
1.000000000000000000e+01	1.400000000000000000e+01	1.700000000000000000e+01	1.700000000000000000e+01	2.300000000000000000e+01	2.500000000000000000e+01	3.100000000000000000e+01	3.900000000000000000e+01	4.300000000000000000e+01	5.300000000000000000e+01	6.300000000000000000e+01	6.500000000000000000e+01	7.200000000000000000e+01	8.100000000000000000e+01	1.050000000000000000e+02	1.310000000000000000e+02	1.480000000000000000e+02	1.820000000000000000e+02	2.260000000000000000e+02	2.730000000000000000e+02	3.360000000000000000e+02	4.050000000000000000e+02	4.930000000000000000e+02	5.660000000000000000e+02	6.670000000000000000e+02	7.560000000000000000e+02	8.700000000000000000e+02	1.008000000000000000e+03	1.161000000000000000e+03	1.298000000000000000e+03	1.437000000000000000e+03	1.605000000000000000e+03	1.759000000000000000e+03	1.933000000000000000e+03	2.086000000000000000e+03	2.234000000000000000e+03	2.407000000000000000e+03	2.544000000000000000e+03	2.685000000000000000e+03	2.819000000000000000e+03	2.924000000000000000e+03	2.981000000000000000e+03	3.068000000000000000e+03	3.147000000000000000e+03	3.188000000000000000e+03	3.210000000000000000e+03	3.239000000000000000e+03	3.255000000000000000e+03	3.262000000000000000e+03	3.262000000000000000e+03
1.000000000000000000e+01	1.600000000000000000e+01	2.300000000000000000e+01	2.500000000000000000e+01	2.900000000000000000e+01	4.600000000000000000e+01	5.300000000000000000e+01	6.600000000000000000e+01	8.800000000000000000e+01	1.090000000000000000e+02	1.290000000000000000e+02	1.540000000000000000e+02	2.010000000000000000e+02	2.400000000000000000e+02	2.960000000000000000e+02	3.710000000000000000e+02	4.710000000000000000e+02	5.630000000000000000e+02	6.880000000000000000e+02	8.170000000000000000e+02	9.540000000000000000e+02	1.089000000000000000e+03	1.240000000000000000e+03	1.390000000000000000e+03	1.548000000000000000e+03	1.714000000000000000e+03	1.885000000000000000e+03	2.037000000000000000e+03	2.204000000000000000e+03	2.344000000000000000e+03	2.493000000000000000e+03	2.667000000000000000e+03	2.810000000000000000e+03	2.919000000000000000e+03	3.009000000000000000e+03	3.090000000000000000e+03	3.125000000000000000e+03	3.181000000000000000e+03	3.210000000000000000e+03	3.229000000000000000e+03	3.243000000000000000e+03	3.241000000000000000e+03	3.233000000000000000e+03	3.235000000000000000e+03	3.224000000000000000e+03	3.185000000000000000e+03	3.147000000000000000e+03	3.103000000000000000e+03	3.043000000000000000e+03	2.980000000000000000e+03
1.000000000000000000e+01	1.200000000000000000e+01	1.600000000000000000e+01	1.800000000000000000e+01	2.400000000000000000e+01	3.000000000000000000e+01	3.300000000000000000e+01	4.400000000000000000e+01	5.400000000000000000e+01	6.700000000000000000e+01	8.900000000000000000e+01	1.100000000000000000e+02	1.530000000000000000e+02	1.860000000000000000e+02	2.360000000000000000e+02	2.840000000000000000e+02	3.440000000000000000e+02	4.020000000000000000e+02	4.880000000000000000e+02	5.720000000000000000e+02	6.430000000000000000e+02	7.530000000000000000e+02	8.820000000000000000e+02	1.001000000000000000e+03	1.124000000000000000e+03	1.276000000000000000e+03	1.446000000000000000e+03	1.614000000000000000e+03	1.775000000000000000e+03	1.968000000000000000e+03	2.140000000000000000e+03	2.282000000000000000e+03	2.460000000000000000e+03	2.622000000000000000e+03	2.768000000000000000e+03	2.894000000000000000e+03	2.983000000000000000e+03	3.071000000000000000e+03	3.125000000000000000e+03	3.183000000000000000e+03	3.214000000000000000e+03	3.206000000000000000e+03	3.189000000000000000e+03	3.208000000000000000e+03	3.186000000000000000e+03	3.179000000000000000e+03	3.139000000000000000e+03	3.095000000000000000e+03	3.063000000000000000e+03	3.030000000000000000e+03
1.000000000000000000e+01	1.300000000000000000e+01	2.200000000000000000e+01	2.900000000000000000e+01	3.800000000000000000e+01	5.000000000000000000e+01	6.100000000000000000e+01	7.300000000000000000e+01	8.100000000000000000e+01	9.700000000000000000e+01	1.080000000000000000e+02	1.360000000000000000e+02	1.720000000000000000e+02	2.180000000000000000e+02	2.570000000000000000e+02	2.980000000000000000e+02	3.650000000000000000e+02	4.310000000000000000e+02	5.090000000000000000e+02	6.030000000000000000e+02	7.150000000000000000e+02	8.510000000000000000e+02	9.830000000000000000e+02	1.168000000000000000e+03	1.336000000000000000e+03	1.520000000000000000e+03	1.671000000000000000e+03	1.822000000000000000e+03	2.000000000000000000e+03	2.161000000000000000e+03	2.329000000000000000e+03	2.468000000000000000e+03	2.595000000000000000e+03	2.720000000000000000e+03	2.859000000000000000e+03	2.932000000000000000e+03	3.004000000000000000e+03	3.056000000000000000e+03	3.123000000000000000e+03	3.143000000000000000e+03	3.180000000000000000e+03	3.232000000000000000e+03	3.258000000000000000e+03	3.275000000000000000e+03	3.243000000000000000e+03	3.234000000000000000e+03	3.209000000000000000e+03	3.168000000000000000e+03	3.153000000000000000e+03	3.138000000000000000e+03
1.000000000000000000e+01	9.000000000000000000e+00	1.300000000000000000e+01	1.800000000000000000e+01	2.100000000000000000e+01	2.300000000000000000e+01	2.800000000000000000e+01	3.100000000000000000e+01	3.600000000000000000e+01	4.300000000000000000e+01	5.100000000000000000e+01	5.500000000000000000e+01	6.500000000000000000e+01	8.000000000000000000e+01	1.070000000000000000e+02	1.280000000000000000e+02	1.550000000000000000e+02	1.900000000000000000e+02	2.310000000000000000e+02	2.830000000000000000e+02	3.330000000000000000e+02	4.080000000000000000e+02	4.710000000000000000e+02	5.440000000000000000e+02	6.260000000000000000e+02	7.050000000000000000e+02	8.190000000000000000e+02	9.450000000000000000e+02	1.143000000000000000e+03	1.283000000000000000e+03	1.439000000000000000e+03	1.605000000000000000e+03	1.791000000000000000e+03	1.975000000000000000e+03	2.163000000000000000e+03	2.320000000000000000e+03	2.482000000000000000e+03	2.621000000000000000e+03	2.765000000000000000e+03	2.854000000000000000e+03	2.954000000000000000e+03	3.037000000000000000e+03	3.095000000000000000e+03	3.127000000000000000e+03	3.161000000000000000e+03	3.195000000000000000e+03	3.201000000000000000e+03	3.232000000000000000e+03	3.215000000000000000e+03	3.250000000000000000e+03
1.000000000000000000e+01	1.200000000000000000e+01	1.300000000000000000e+01	1.500000000000000000e+01	2.300000000000000000e+01	3.300000000000000000e+01	4.300000000000000000e+01	4.900000000000000000e+01	6.500000000000000000e+01	7.600000000000000000e+01	9.600000000000000000e+01	1.190000000000000000e+02	1.510000000000000000e+02	1.800000000000000000e+02	2.120000000000000000e+02	2.560000000000000000e+02	2.990000000000000000e+02	3.510000000000000000e+02	4.200000000000000000e+02	4.860000000000000000e+02	5.720000000000000000e+02	6.890000000000000000e+02	8.150000000000000000e+02	9.670000000000000000e+02	1.130000000000000000e+03	1.272000000000000000e+03	1.446000000000000000e+03	1.625000000000000000e+03	1.806000000000000000e+03	1.989000000000000000e+03	2.184000000000000000e+03	2.352000000000000000e+03	2.521000000000000000e+03	2.690000000000000000e+03	2.808000000000000000e+03	2.929000000000000000e+03	3.023000000000000000e+03	3.108000000000000000e+03	3.161000000000000000e+03	3.198000000000000000e+03	3.236000000000000000e+03	3.253000000000000000e+03	3.240000000000000000e+03	3.250000000000000000e+03	3.252000000000000000e+03	3.251000000000000000e+03	3.220000000000000000e+03	3.187000000000000000e+03	3.158000000000000000e+03	3.131000000000000000e+03
1.000000000000000000e+01	1.100000000000000000e+01	1.300000000000000000e+01	1.800000000000000000e+01	2.200000000000000000e+01	3.400000000000000000e+01	4.400000000000000000e+01	6.300000000000000000e+01	7.500000000000000000e+01	9.500000000000000000e+01	1.310000000000000000e+02	1.590000000000000000e+02	1.980000000000000000e+02	2.480000000000000000e+02	3.070000000000000000e+02	3.820000000000000000e+02	4.690000000000000000e+02	5.390000000000000000e+02	6.170000000000000000e+02	7.210000000000000000e+02	8.540000000000000000e+02	9.750000000000000000e+02	1.102000000000000000e+03	1.253000000000000000e+03	1.420000000000000000e+03	1.558000000000000000e+03	1.722000000000000000e+03	1.908000000000000000e+03	2.117000000000000000e+03	2.303000000000000000e+03	2.492000000000000000e+03	2.623000000000000000e+03	2.769000000000000000e+03	2.903000000000000000e+03	3.017000000000000000e+03	3.090000000000000000e+03	3.156000000000000000e+03	3.234000000000000000e+03	3.250000000000000000e+03	3.290000000000000000e+03	3.314000000000000000e+03	3.307000000000000000e+03	3.314000000000000000e+03	3.320000000000000000e+03	3.304000000000000000e+03	3.277000000000000000e+03	3.276000000000000000e+03	3.244000000000000000e+03	3.186000000000000000e+03	3.124000000000000000e+03
1.000000000000000000e+01	1.100000000000000000e+01	1.500000000000000000e+01	1.700000000000000000e+01	1.900000000000000000e+01	2.900000000000000000e+01	3.300000000000000000e+01	3.600000000000000000e+01	4.300000000000000000e+01	5.600000000000000000e+01	6.500000000000000000e+01	7.500000000000000000e+01	9.300000000000000000e+01	1.070000000000000000e+02	1.330000000000000000e+02	1.630000000000000000e+02	2.020000000000000000e+02	2.520000000000000000e+02	3.010000000000000000e+02	3.570000000000000000e+02	4.400000000000000000e+02	5.140000000000000000e+02	6.180000000000000000e+02	7.290000000000000000e+02	8.150000000000000000e+02	9.540000000000000000e+02	1.112000000000000000e+03	1.283000000000000000e+03	1.451000000000000000e+03	1.627000000000000000e+03	1.803000000000000000e+03	1.976000000000000000e+03	2.129000000000000000e+03	2.281000000000000000e+03	2.437000000000000000e+03	2.599000000000000000e+03	2.749000000000000000e+03	2.850000000000000000e+03	2.955000000000000000e+03	3.022000000000000000e+03	3.084000000000000000e+03	3.134000000000000000e+03	3.163000000000000000e+03	3.183000000000000000e+03	3.207000000000000000e+03	3.235000000000000000e+03	3.268000000000000000e+03	3.269000000000000000e+03	3.255000000000000000e+03	3.228000000000000000e+03
1.000000000000000000e+01	1.200000000000000000e+01	1.900000000000000000e+01	2.100000000000000000e+01	2.400000000000000000e+01	3.300000000000000000e+01	4.200000000000000000e+01	5.300000000000000000e+01	5.900000000000000000e+01	7.200000000000000000e+01	8.400000000000000000e+01	1.020000000000000000e+02	1.250000000000000000e+02	1.600000000000000000e+02	1.950000000000000000e+02	2.310000000000000000e+02	2.780000000000000000e+02	3.310000000000000000e+02	3.980000000000000000e+02	4.780000000000000000e+02	5.510000000000000000e+02	6.550000000000000000e+02	7.730000000000000000e+02	8.960000000000000000e+02	1.040000000000000000e+03	1.183000000000000000e+03	1.386000000000000000e+03	1.547000000000000000e+03	1.717000000000000000e+03	1.918000000000000000e+03	2.101000000000000000e+03	2.299000000000000000e+03	2.473000000000000000e+03	2.635000000000000000e+03	2.805000000000000000e+03	2.926000000000000000e+03	3.042000000000000000e+03	3.124000000000000000e+03	3.168000000000000000e+03	3.192000000000000000e+03	3.249000000000000000e+03	3.282000000000000000e+03	3.301000000000000000e+03	3.293000000000000000e+03	3.285000000000000000e+03	3.278000000000000000e+03	3.259000000000000000e+03	3.251000000000000000e+03	3.236000000000000000e+03	3.225000000000000000e+03
1.000000000000000000e+01	1.500000000000000000e+01	2.300000000000000000e+01	2.100000000000000000e+01	2.600000000000000000e+01	3.300000000000000000e+01	4.200000000000000000e+01	5.400000000000000000e+01	6.200000000000000000e+01	7.600000000000000000e+01	1.070000000000000000e+02	1.220000000000000000e+02	1.610000000000000000e+02	2.010000000000000000e+02	2.450000000000000000e+02	2.830000000000000000e+02	3.430000000000000000e+02	4.050000000000000000e+02	4.890000000000000000e+02	5.840000000000000000e+02	6.860000000000000000e+02	8.080000000000000000e+02	9.640000000000000000e+02	1.139000000000000000e+03	1.288000000000000000e+03	1.463000000000000000e+03	1.647000000000000000e+03	1.810000000000000000e+03	1.988000000000000000e+03	2.165000000000000000e+03	2.336000000000000000e+03	2.476000000000000000e+03	2.632000000000000000e+03	2.717000000000000000e+03	2.847000000000000000e+03	2.952000000000000000e+03	3.027000000000000000e+03	3.089000000000000000e+03	3.185000000000000000e+03	3.243000000000000000e+03	3.237000000000000000e+03	3.252000000000000000e+03	3.252000000000000000e+03	3.246000000000000000e+03	3.236000000000000000e+03	3.232000000000000000e+03	3.213000000000000000e+03	3.187000000000000000e+03	3.174000000000000000e+03	3.142000000000000000e+03
1.000000000000000000e+01	1.300000000000000000e+01	1.600000000000000000e+01	1.900000000000000000e+01	2.000000000000000000e+01	2.400000000000000000e+01	3.100000000000000000e+01	4.100000000000000000e+01	5.500000000000000000e+01	6.200000000000000000e+01	7.600000000000000000e+01	9.500000000000000000e+01	1.050000000000000000e+02	1.160000000000000000e+02	1.330000000000000000e+02	1.610000000000000000e+02	1.890000000000000000e+02	2.220000000000000000e+02	2.680000000000000000e+02	3.170000000000000000e+02	3.610000000000000000e+02	4.350000000000000000e+02	5.030000000000000000e+02	6.110000000000000000e+02	7.290000000000000000e+02	8.510000000000000000e+02	9.930000000000000000e+02	1.136000000000000000e+03	1.296000000000000000e+03	1.488000000000000000e+03	1.643000000000000000e+03	1.816000000000000000e+03	1.992000000000000000e+03	2.170000000000000000e+03	2.345000000000000000e+03	2.488000000000000000e+03	2.643000000000000000e+03	2.772000000000000000e+03	2.849000000000000000e+03	2.948000000000000000e+03	3.044000000000000000e+03	3.121000000000000000e+03	3.183000000000000000e+03	3.213000000000000000e+03	3.247000000000000000e+03	3.245000000000000000e+03	3.225000000000000000e+03	3.221000000000000000e+03	3.170000000000000000e+03	3.151000000000000000e+03
1.000000000000000000e+01	1.700000000000000000e+01	1.700000000000000000e+01	2.000000000000000000e+01	2.500000000000000000e+01	3.800000000000000000e+01	4.400000000000000000e+01	6.200000000000000000e+01	7.900000000000000000e+01	9.400000000000000000e+01	1.110000000000000000e+02	1.340000000000000000e+02	1.630000000000000000e+02	2.030000000000000000e+02	2.480000000000000000e+02	3.140000000000000000e+02	3.750000000000000000e+02	4.510000000000000000e+02	5.510000000000000000e+02	6.420000000000000000e+02	7.820000000000000000e+02	9.030000000000000000e+02	1.046000000000000000e+03	1.202000000000000000e+03	1.347000000000000000e+03	1.524000000000000000e+03	1.685000000000000000e+03	1.833000000000000000e+03	2.035000000000000000e+03	2.203000000000000000e+03	2.337000000000000000e+03	2.502000000000000000e+03	2.640000000000000000e+03	2.742000000000000000e+03	2.846000000000000000e+03	2.979000000000000000e+03	3.055000000000000000e+03	3.112000000000000000e+03	3.154000000000000000e+03	3.204000000000000000e+03	3.227000000000000000e+03	3.236000000000000000e+03	3.275000000000000000e+03	3.290000000000000000e+03	3.254000000000000000e+03	3.260000000000000000e+03	3.212000000000000000e+03	3.186000000000000000e+03	3.134000000000000000e+03	3.097000000000000000e+03
1.000000000000000000e+01	1.400000000000000000e+01	2.000000000000000000e+01	2.500000000000000000e+01	3.100000000000000000e+01	3.900000000000000000e+01	4.500000000000000000e+01	5.300000000000000000e+01	7.100000000000000000e+01	9.000000000000000000e+01	1.080000000000000000e+02	1.330000000000000000e+02	1.620000000000000000e+02	1.850000000000000000e+02	2.230000000000000000e+02	2.680000000000000000e+02	3.140000000000000000e+02	3.670000000000000000e+02	4.220000000000000000e+02	5.140000000000000000e+02	5.820000000000000000e+02	6.630000000000000000e+02	7.740000000000000000e+02	8.900000000000000000e+02	1.013000000000000000e+03	1.143000000000000000e+03	1.297000000000000000e+03	1.460000000000000000e+03	1.622000000000000000e+03	1.783000000000000000e+03	1.966000000000000000e+03	2.097000000000000000e+03	2.289000000000000000e+03	2.420000000000000000e+03	2.563000000000000000e+03	2.677000000000000000e+03	2.774000000000000000e+03	2.881000000000000000e+03	2.958000000000000000e+03	3.035000000000000000e+03	3.068000000000000000e+03	3.124000000000000000e+03	3.182000000000000000e+03	3.189000000000000000e+03	3.190000000000000000e+03	3.237000000000000000e+03	3.228000000000000000e+03	3.218000000000000000e+03	3.192000000000000000e+03	3.171000000000000000e+03
1.000000000000000000e+01	1.300000000000000000e+01	1.500000000000000000e+01	1.700000000000000000e+01	2.800000000000000000e+01	4.300000000000000000e+01	5.500000000000000000e+01	6.800000000000000000e+01	9.300000000000000000e+01	1.020000000000000000e+02	1.250000000000000000e+02	1.440000000000000000e+02	1.640000000000000000e+02	1.920000000000000000e+02	2.310000000000000000e+02	2.910000000000000000e+02	3.430000000000000000e+02	4.060000000000000000e+02	4.780000000000000000e+02	5.370000000000000000e+02	6.480000000000000000e+02	7.610000000000000000e+02	8.620000000000000000e+02	1.008000000000000000e+03	1.140000000000000000e+03	1.308000000000000000e+03	1.472000000000000000e+03	1.641000000000000000e+03	1.814000000000000000e+03	1.957000000000000000e+03	2.120000000000000000e+03	2.262000000000000000e+03	2.429000000000000000e+03	2.580000000000000000e+03	2.704000000000000000e+03	2.820000000000000000e+03	2.912000000000000000e+03	2.985000000000000000e+03	3.053000000000000000e+03	3.101000000000000000e+03	3.129000000000000000e+03	3.162000000000000000e+03	3.201000000000000000e+03	3.213000000000000000e+03	3.223000000000000000e+03	3.208000000000000000e+03	3.194000000000000000e+03	3.159000000000000000e+03	3.134000000000000000e+03	3.103000000000000000e+03
1.000000000000000000e+01	1.200000000000000000e+01	1.300000000000000000e+01	1.500000000000000000e+01	1.700000000000000000e+01	1.900000000000000000e+01	2.100000000000000000e+01	2.100000000000000000e+01	2.300000000000000000e+01	3.200000000000000000e+01	3.700000000000000000e+01	4.100000000000000000e+01	4.900000000000000000e+01	6.200000000000000000e+01	8.100000000000000000e+01	1.070000000000000000e+02	1.390000000000000000e+02	1.660000000000000000e+02	2.050000000000000000e+02	2.490000000000000000e+02	3.160000000000000000e+02	3.920000000000000000e+02	4.710000000000000000e+02	5.590000000000000000e+02	6.560000000000000000e+02	7.850000000000000000e+02	9.110000000000000000e+02	1.059000000000000000e+03	1.192000000000000000e+03	1.346000000000000000e+03	1.520000000000000000e+03	1.716000000000000000e+03	1.899000000000000000e+03	2.071000000000000000e+03	2.248000000000000000e+03	2.408000000000000000e+03	2.552000000000000000e+03	2.702000000000000000e+03	2.834000000000000000e+03	2.922000000000000000e+03	2.993000000000000000e+03	3.067000000000000000e+03	3.118000000000000000e+03	3.157000000000000000e+03	3.227000000000000000e+03	3.241000000000000000e+03	3.230000000000000000e+03	3.263000000000000000e+03	3.277000000000000000e+03	3.260000000000000000e+03
1.000000000000000000e+01	2.100000000000000000e+01	2.200000000000000000e+01	2.900000000000000000e+01	4.500000000000000000e+01	5.800000000000000000e+01	6.700000000000000000e+01	8.700000000000000000e+01	1.030000000000000000e+02	1.300000000000000000e+02	1.580000000000000000e+02	1.900000000000000000e+02	2.260000000000000000e+02	2.600000000000000000e+02	3.300000000000000000e+02	3.890000000000000000e+02	4.440000000000000000e+02	5.220000000000000000e+02	6.300000000000000000e+02	7.450000000000000000e+02	8.890000000000000000e+02	1.020000000000000000e+03	1.167000000000000000e+03	1.315000000000000000e+03	1.460000000000000000e+03	1.644000000000000000e+03	1.810000000000000000e+03	1.978000000000000000e+03	2.161000000000000000e+03	2.321000000000000000e+03	2.462000000000000000e+03	2.601000000000000000e+03	2.730000000000000000e+03	2.835000000000000000e+03	2.942000000000000000e+03	3.020000000000000000e+03	3.069000000000000000e+03	3.108000000000000000e+03	3.101000000000000000e+03	3.107000000000000000e+03	3.133000000000000000e+03	3.144000000000000000e+03	3.145000000000000000e+03	3.131000000000000000e+03	3.098000000000000000e+03	3.062000000000000000e+03	3.033000000000000000e+03	3.010000000000000000e+03	2.969000000000000000e+03	2.915000000000000000e+03
1.000000000000000000e+01	1.100000000000000000e+01	1.500000000000000000e+01	1.800000000000000000e+01	2.500000000000000000e+01	3.300000000000000000e+01	3.900000000000000000e+01	4.000000000000000000e+01	5.200000000000000000e+01	6.100000000000000000e+01	8.300000000000000000e+01	1.060000000000000000e+02	1.350000000000000000e+02	1.590000000000000000e+02	1.820000000000000000e+02	2.400000000000000000e+02	2.810000000000000000e+02	3.260000000000000000e+02	3.770000000000000000e+02	4.480000000000000000e+02	5.390000000000000000e+02	6.360000000000000000e+02	7.370000000000000000e+02	8.560000000000000000e+02	9.920000000000000000e+02	1.150000000000000000e+03	1.307000000000000000e+03	1.496000000000000000e+03	1.668000000000000000e+03	1.854000000000000000e+03	2.029000000000000000e+03	2.205000000000000000e+03	2.384000000000000000e+03	2.565000000000000000e+03	2.726000000000000000e+03	2.864000000000000000e+03	2.991000000000000000e+03	3.088000000000000000e+03	3.141000000000000000e+03	3.200000000000000000e+03	3.256000000000000000e+03	3.288000000000000000e+03	3.319000000000000000e+03	3.322000000000000000e+03	3.303000000000000000e+03	3.326000000000000000e+03	3.309000000000000000e+03	3.253000000000000000e+03	3.252000000000000000e+03	3.228000000000000000e+03
1.000000000000000000e+01	1.600000000000000000e+01	1.800000000000000000e+01	2.100000000000000000e+01	2.900000000000000000e+01	4.000000000000000000e+01	5.300000000000000000e+01	8.200000000000000000e+01	1.050000000000000000e+02	1.320000000000000000e+02	1.470000000000000000e+02	1.960000000000000000e+02	2.340000000000000000e+02	2.910000000000000000e+02	3.430000000000000000e+02	3.990000000000000000e+02	4.730000000000000000e+02	5.630000000000000000e+02	6.530000000000000000e+02	7.490000000000000000e+02	8.860000000000000000e+02	1.036000000000000000e+03	1.209000000000000000e+03	1.363000000000000000e+03	1.566000000000000000e+03	1.769000000000000000e+03	1.944000000000000000e+03	2.135000000000000000e+03	2.307000000000000000e+03	2.482000000000000000e+03	2.600000000000000000e+03	2.744000000000000000e+03	2.861000000000000000e+03	2.952000000000000000e+03	3.034000000000000000e+03	3.082000000000000000e+03	3.118000000000000000e+03	3.176000000000000000e+03	3.224000000000000000e+03	3.244000000000000000e+03	3.248000000000000000e+03	3.237000000000000000e+03	3.186000000000000000e+03	3.170000000000000000e+03	3.155000000000000000e+03	3.132000000000000000e+03	3.110000000000000000e+03	3.086000000000000000e+03	3.057000000000000000e+03	3.000000000000000000e+03
1.000000000000000000e+01	1.500000000000000000e+01	1.900000000000000000e+01	2.500000000000000000e+01	2.800000000000000000e+01	3.300000000000000000e+01	3.800000000000000000e+01	4.700000000000000000e+01	5.700000000000000000e+01	7.200000000000000000e+01	8.600000000000000000e+01	9.200000000000000000e+01	1.070000000000000000e+02	1.210000000000000000e+02	1.500000000000000000e+02	1.760000000000000000e+02	2.050000000000000000e+02	2.450000000000000000e+02	3.000000000000000000e+02	3.580000000000000000e+02	4.280000000000000000e+02	5.080000000000000000e+02	6.130000000000000000e+02	7.160000000000000000e+02	8.170000000000000000e+02	9.460000000000000000e+02	1.109000000000000000e+03	1.287000000000000000e+03	1.472000000000000000e+03	1.613000000000000000e+03	1.781000000000000000e+03	1.969000000000000000e+03	2.155000000000000000e+03	2.343000000000000000e+03	2.519000000000000000e+03	2.661000000000000000e+03	2.808000000000000000e+03	2.934000000000000000e+03	3.053000000000000000e+03	3.159000000000000000e+03	3.205000000000000000e+03	3.284000000000000000e+03	3.309000000000000000e+03	3.336000000000000000e+03	3.365000000000000000e+03	3.358000000000000000e+03	3.345000000000000000e+03	3.345000000000000000e+03	3.326000000000000000e+03	3.318000000000000000e+03
1.000000000000000000e+01	1.000000000000000000e+01	1.100000000000000000e+01	1.100000000000000000e+01	1.700000000000000000e+01	2.300000000000000000e+01	2.800000000000000000e+01	3.200000000000000000e+01	3.700000000000000000e+01	4.500000000000000000e+01	5.700000000000000000e+01	6.300000000000000000e+01	7.600000000000000000e+01	9.300000000000000000e+01	1.080000000000000000e+02	1.200000000000000000e+02	1.380000000000000000e+02	1.680000000000000000e+02	1.930000000000000000e+02	2.340000000000000000e+02	2.770000000000000000e+02	3.360000000000000000e+02	4.060000000000000000e+02	4.880000000000000000e+02	5.900000000000000000e+02	6.640000000000000000e+02	7.760000000000000000e+02	9.020000000000000000e+02	1.022000000000000000e+03	1.171000000000000000e+03	1.325000000000000000e+03	1.532000000000000000e+03	1.725000000000000000e+03	1.930000000000000000e+03	2.100000000000000000e+03	2.296000000000000000e+03	2.448000000000000000e+03	2.573000000000000000e+03	2.704000000000000000e+03	2.816000000000000000e+03	2.919000000000000000e+03	3.036000000000000000e+03	3.126000000000000000e+03	3.171000000000000000e+03	3.196000000000000000e+03	3.192000000000000000e+03	3.197000000000000000e+03	3.175000000000000000e+03	3.173000000000000000e+03	3.170000000000000000e+03
[truncated: 350 more columns]
