# Supplementary material for: Omicron vs. the rest: Assessing the competitive dynamics and coinfection scenarios of COVID-19 strains on a social network
Source: PLoS One. 2024 Jan 25;19(1):e0287623. doi: 10.1371/journal.pone.0287623 (PMC10810514; doi:10.1371/journal.pone.0287623)
Supplement: S1 Data — (ZIP) [file pone.0287623.s001.zip › Data Figures/Fig4/a/Infected(α).csv]

1.000000000000000000e+01	1.100000000000000000e+01	1.100000000000000000e+01	1.200000000000000000e+01	1.300000000000000000e+01	1.500000000000000000e+01	1.500000000000000000e+01	1.500000000000000000e+01	1.500000000000000000e+01	1.800000000000000000e+01	2.200000000000000000e+01	2.400000000000000000e+01	2.300000000000000000e+01	2.200000000000000000e+01	2.300000000000000000e+01	2.500000000000000000e+01	3.000000000000000000e+01	3.200000000000000000e+01	3.600000000000000000e+01	4.000000000000000000e+01	4.600000000000000000e+01	5.200000000000000000e+01	5.500000000000000000e+01	6.200000000000000000e+01	7.100000000000000000e+01	7.900000000000000000e+01	8.900000000000000000e+01	8.800000000000000000e+01	9.300000000000000000e+01	1.110000000000000000e+02	1.200000000000000000e+02	1.370000000000000000e+02	1.530000000000000000e+02	1.700000000000000000e+02	1.970000000000000000e+02	2.200000000000000000e+02	2.350000000000000000e+02	2.550000000000000000e+02	2.800000000000000000e+02	3.060000000000000000e+02	3.270000000000000000e+02	3.690000000000000000e+02	4.070000000000000000e+02	4.380000000000000000e+02	4.820000000000000000e+02	5.220000000000000000e+02	5.590000000000000000e+02	6.010000000000000000e+02	6.450000000000000000e+02	6.990000000000000000e+02
1.000000000000000000e+01	1.200000000000000000e+01	1.100000000000000000e+01	1.500000000000000000e+01	1.800000000000000000e+01	1.900000000000000000e+01	2.500000000000000000e+01	2.600000000000000000e+01	2.800000000000000000e+01	3.700000000000000000e+01	4.000000000000000000e+01	5.000000000000000000e+01	5.400000000000000000e+01	5.700000000000000000e+01	6.300000000000000000e+01	6.900000000000000000e+01	7.700000000000000000e+01	8.600000000000000000e+01	9.500000000000000000e+01	1.020000000000000000e+02	1.120000000000000000e+02	1.230000000000000000e+02	1.290000000000000000e+02	1.490000000000000000e+02	1.650000000000000000e+02	1.740000000000000000e+02	1.860000000000000000e+02	2.040000000000000000e+02	2.210000000000000000e+02	2.340000000000000000e+02	2.670000000000000000e+02	2.910000000000000000e+02	3.100000000000000000e+02	3.450000000000000000e+02	3.740000000000000000e+02	4.110000000000000000e+02	4.410000000000000000e+02	4.900000000000000000e+02	5.400000000000000000e+02	5.780000000000000000e+02	6.340000000000000000e+02	6.900000000000000000e+02	7.430000000000000000e+02	7.970000000000000000e+02	8.520000000000000000e+02	9.060000000000000000e+02	9.750000000000000000e+02	1.045000000000000000e+03	1.124000000000000000e+03	1.188000000000000000e+03
1.000000000000000000e+01	1.200000000000000000e+01	1.200000000000000000e+01	1.600000000000000000e+01	2.000000000000000000e+01	2.500000000000000000e+01	2.600000000000000000e+01	3.100000000000000000e+01	3.700000000000000000e+01	4.100000000000000000e+01	4.400000000000000000e+01	5.000000000000000000e+01	5.600000000000000000e+01	6.300000000000000000e+01	7.100000000000000000e+01	8.000000000000000000e+01	8.200000000000000000e+01	8.600000000000000000e+01	9.600000000000000000e+01	1.160000000000000000e+02	1.330000000000000000e+02	1.500000000000000000e+02	1.610000000000000000e+02	1.750000000000000000e+02	1.970000000000000000e+02	2.110000000000000000e+02	2.230000000000000000e+02	2.490000000000000000e+02	2.830000000000000000e+02	3.180000000000000000e+02	3.560000000000000000e+02	3.980000000000000000e+02	4.410000000000000000e+02	4.760000000000000000e+02	5.240000000000000000e+02	5.750000000000000000e+02	6.310000000000000000e+02	6.880000000000000000e+02	7.560000000000000000e+02	8.010000000000000000e+02	8.530000000000000000e+02	9.100000000000000000e+02	9.870000000000000000e+02	1.046000000000000000e+03	1.123000000000000000e+03	1.194000000000000000e+03	1.267000000000000000e+03	1.315000000000000000e+03	1.383000000000000000e+03	1.458000000000000000e+03
1.000000000000000000e+01	1.300000000000000000e+01	1.800000000000000000e+01	2.200000000000000000e+01	2.800000000000000000e+01	3.400000000000000000e+01	4.100000000000000000e+01	5.100000000000000000e+01	5.800000000000000000e+01	6.100000000000000000e+01	7.100000000000000000e+01	8.600000000000000000e+01	9.700000000000000000e+01	1.170000000000000000e+02	1.240000000000000000e+02	1.340000000000000000e+02	1.530000000000000000e+02	1.720000000000000000e+02	1.870000000000000000e+02	2.030000000000000000e+02	2.280000000000000000e+02	2.500000000000000000e+02	2.870000000000000000e+02	3.050000000000000000e+02	3.310000000000000000e+02	3.710000000000000000e+02	4.050000000000000000e+02	4.340000000000000000e+02	4.730000000000000000e+02	5.260000000000000000e+02	5.650000000000000000e+02	5.990000000000000000e+02	6.360000000000000000e+02	6.970000000000000000e+02	7.550000000000000000e+02	8.150000000000000000e+02	8.910000000000000000e+02	9.660000000000000000e+02	1.016000000000000000e+03	1.082000000000000000e+03	1.162000000000000000e+03	1.249000000000000000e+03	1.326000000000000000e+03	1.412000000000000000e+03	1.483000000000000000e+03	1.541000000000000000e+03	1.607000000000000000e+03	1.680000000000000000e+03	1.763000000000000000e+03	1.793000000000000000e+03
1.000000000000000000e+01	1.300000000000000000e+01	1.500000000000000000e+01	1.700000000000000000e+01	2.100000000000000000e+01	2.400000000000000000e+01	3.200000000000000000e+01	3.600000000000000000e+01	4.000000000000000000e+01	4.200000000000000000e+01	4.400000000000000000e+01	5.000000000000000000e+01	5.700000000000000000e+01	6.100000000000000000e+01	6.400000000000000000e+01	7.100000000000000000e+01	7.900000000000000000e+01	8.400000000000000000e+01	8.100000000000000000e+01	9.300000000000000000e+01	1.060000000000000000e+02	1.230000000000000000e+02	1.330000000000000000e+02	1.580000000000000000e+02	1.810000000000000000e+02	2.030000000000000000e+02	2.230000000000000000e+02	2.520000000000000000e+02	2.820000000000000000e+02	3.080000000000000000e+02	3.440000000000000000e+02	3.660000000000000000e+02	3.950000000000000000e+02	4.450000000000000000e+02	4.840000000000000000e+02	5.410000000000000000e+02	5.820000000000000000e+02	6.380000000000000000e+02	7.090000000000000000e+02	7.790000000000000000e+02	8.560000000000000000e+02	9.130000000000000000e+02	9.770000000000000000e+02	1.068000000000000000e+03	1.149000000000000000e+03	1.232000000000000000e+03	1.303000000000000000e+03	1.367000000000000000e+03	1.440000000000000000e+03	1.482000000000000000e+03
1.000000000000000000e+01	9.000000000000000000e+00	1.000000000000000000e+01	9.000000000000000000e+00	1.100000000000000000e+01	1.200000000000000000e+01	1.300000000000000000e+01	1.500000000000000000e+01	1.600000000000000000e+01	1.900000000000000000e+01	1.900000000000000000e+01	1.900000000000000000e+01	2.300000000000000000e+01	2.600000000000000000e+01	3.100000000000000000e+01	3.600000000000000000e+01	4.400000000000000000e+01	5.100000000000000000e+01	6.300000000000000000e+01	7.300000000000000000e+01	8.000000000000000000e+01	9.000000000000000000e+01	9.900000000000000000e+01	1.110000000000000000e+02	1.290000000000000000e+02	1.440000000000000000e+02	1.530000000000000000e+02	1.750000000000000000e+02	1.880000000000000000e+02	2.100000000000000000e+02	2.360000000000000000e+02	2.780000000000000000e+02	3.070000000000000000e+02	3.290000000000000000e+02	3.600000000000000000e+02	3.920000000000000000e+02	4.350000000000000000e+02	4.830000000000000000e+02	5.450000000000000000e+02	5.910000000000000000e+02	6.630000000000000000e+02	7.250000000000000000e+02	7.790000000000000000e+02	8.360000000000000000e+02	9.180000000000000000e+02	9.790000000000000000e+02	1.040000000000000000e+03	1.096000000000000000e+03	1.161000000000000000e+03	1.237000000000000000e+03
1.000000000000000000e+01	1.000000000000000000e+01	1.300000000000000000e+01	1.800000000000000000e+01	2.000000000000000000e+01	2.500000000000000000e+01	2.400000000000000000e+01	2.700000000000000000e+01	3.300000000000000000e+01	3.600000000000000000e+01	4.400000000000000000e+01	4.500000000000000000e+01	5.100000000000000000e+01	6.100000000000000000e+01	6.700000000000000000e+01	7.200000000000000000e+01	7.800000000000000000e+01	8.300000000000000000e+01	9.700000000000000000e+01	1.050000000000000000e+02	1.120000000000000000e+02	1.220000000000000000e+02	1.450000000000000000e+02	1.610000000000000000e+02	1.770000000000000000e+02	1.990000000000000000e+02	2.170000000000000000e+02	2.430000000000000000e+02	2.730000000000000000e+02	3.200000000000000000e+02	3.680000000000000000e+02	4.010000000000000000e+02	4.380000000000000000e+02	4.870000000000000000e+02	5.380000000000000000e+02	5.830000000000000000e+02	6.300000000000000000e+02	6.960000000000000000e+02	7.750000000000000000e+02	8.210000000000000000e+02	8.770000000000000000e+02	9.550000000000000000e+02	1.033000000000000000e+03	1.095000000000000000e+03	1.168000000000000000e+03	1.253000000000000000e+03	1.344000000000000000e+03	1.407000000000000000e+03	1.468000000000000000e+03	1.550000000000000000e+03
1.000000000000000000e+01	1.000000000000000000e+01	1.300000000000000000e+01	1.700000000000000000e+01	1.900000000000000000e+01	3.000000000000000000e+01	3.700000000000000000e+01	4.000000000000000000e+01	4.300000000000000000e+01	5.000000000000000000e+01	5.700000000000000000e+01	6.700000000000000000e+01	7.700000000000000000e+01	8.400000000000000000e+01	9.300000000000000000e+01	1.090000000000000000e+02	1.280000000000000000e+02	1.460000000000000000e+02	1.740000000000000000e+02	1.870000000000000000e+02	2.040000000000000000e+02	2.260000000000000000e+02	2.510000000000000000e+02	2.780000000000000000e+02	3.080000000000000000e+02	3.220000000000000000e+02	3.730000000000000000e+02	4.150000000000000000e+02	4.540000000000000000e+02	4.810000000000000000e+02	5.190000000000000000e+02	5.730000000000000000e+02	6.430000000000000000e+02	6.960000000000000000e+02	7.440000000000000000e+02	8.190000000000000000e+02	8.980000000000000000e+02	9.750000000000000000e+02	1.044000000000000000e+03	1.121000000000000000e+03	1.183000000000000000e+03	1.283000000000000000e+03	1.385000000000000000e+03	1.469000000000000000e+03	1.558000000000000000e+03	1.646000000000000000e+03	1.737000000000000000e+03	1.828000000000000000e+03	1.882000000000000000e+03	1.937000000000000000e+03
1.000000000000000000e+01	1.500000000000000000e+01	1.900000000000000000e+01	2.500000000000000000e+01	2.600000000000000000e+01	3.200000000000000000e+01	4.100000000000000000e+01	4.400000000000000000e+01	4.900000000000000000e+01	5.700000000000000000e+01	6.100000000000000000e+01	7.300000000000000000e+01	7.400000000000000000e+01	8.300000000000000000e+01	8.900000000000000000e+01	1.010000000000000000e+02	1.190000000000000000e+02	1.270000000000000000e+02	1.420000000000000000e+02	1.580000000000000000e+02	1.770000000000000000e+02	2.030000000000000000e+02	2.200000000000000000e+02	2.390000000000000000e+02	2.620000000000000000e+02	2.930000000000000000e+02	3.230000000000000000e+02	3.580000000000000000e+02	3.990000000000000000e+02	4.340000000000000000e+02	4.870000000000000000e+02	5.330000000000000000e+02	5.870000000000000000e+02	6.410000000000000000e+02	6.880000000000000000e+02	7.550000000000000000e+02	8.320000000000000000e+02	8.990000000000000000e+02	9.670000000000000000e+02	1.034000000000000000e+03	1.097000000000000000e+03	1.201000000000000000e+03	1.284000000000000000e+03	1.361000000000000000e+03	1.449000000000000000e+03	1.565000000000000000e+03	1.650000000000000000e+03	1.714000000000000000e+03	1.792000000000000000e+03	1.862000000000000000e+03
1.000000000000000000e+01	1.100000000000000000e+01	1.100000000000000000e+01	1.200000000000000000e+01	1.400000000000000000e+01	1.500000000000000000e+01	1.900000000000000000e+01	2.100000000000000000e+01	2.500000000000000000e+01	3.100000000000000000e+01	3.200000000000000000e+01	3.600000000000000000e+01	4.100000000000000000e+01	4.900000000000000000e+01	5.400000000000000000e+01	5.800000000000000000e+01	6.400000000000000000e+01	6.800000000000000000e+01	7.200000000000000000e+01	7.700000000000000000e+01	8.600000000000000000e+01	9.100000000000000000e+01	9.700000000000000000e+01	1.090000000000000000e+02	1.220000000000000000e+02	1.310000000000000000e+02	1.430000000000000000e+02	1.490000000000000000e+02	1.610000000000000000e+02	1.740000000000000000e+02	1.890000000000000000e+02	2.100000000000000000e+02	2.260000000000000000e+02	2.500000000000000000e+02	2.660000000000000000e+02	2.970000000000000000e+02	3.200000000000000000e+02	3.390000000000000000e+02	3.610000000000000000e+02	3.850000000000000000e+02	4.300000000000000000e+02	4.810000000000000000e+02	5.330000000000000000e+02	5.660000000000000000e+02	6.180000000000000000e+02	6.910000000000000000e+02	7.500000000000000000e+02	8.350000000000000000e+02	8.980000000000000000e+02	9.530000000000000000e+02
1.000000000000000000e+01	1.400000000000000000e+01	1.500000000000000000e+01	1.900000000000000000e+01	2.300000000000000000e+01	2.500000000000000000e+01	3.000000000000000000e+01	3.600000000000000000e+01	3.700000000000000000e+01	3.700000000000000000e+01	4.000000000000000000e+01	4.700000000000000000e+01	4.800000000000000000e+01	5.400000000000000000e+01	6.000000000000000000e+01	5.800000000000000000e+01	5.600000000000000000e+01	6.300000000000000000e+01	6.700000000000000000e+01	7.400000000000000000e+01	8.500000000000000000e+01	8.900000000000000000e+01	9.800000000000000000e+01	1.070000000000000000e+02	1.140000000000000000e+02	1.240000000000000000e+02	1.420000000000000000e+02	1.580000000000000000e+02	1.820000000000000000e+02	2.070000000000000000e+02	2.270000000000000000e+02	2.530000000000000000e+02	2.780000000000000000e+02	3.150000000000000000e+02	3.540000000000000000e+02	3.920000000000000000e+02	4.330000000000000000e+02	4.680000000000000000e+02	4.970000000000000000e+02	5.390000000000000000e+02	5.850000000000000000e+02	6.230000000000000000e+02	6.660000000000000000e+02	7.250000000000000000e+02	7.700000000000000000e+02	8.250000000000000000e+02	8.940000000000000000e+02	9.420000000000000000e+02	1.014000000000000000e+03	1.076000000000000000e+03
1.000000000000000000e+01	1.100000000000000000e+01	1.200000000000000000e+01	1.400000000000000000e+01	1.600000000000000000e+01	2.100000000000000000e+01	2.300000000000000000e+01	2.900000000000000000e+01	3.300000000000000000e+01	3.800000000000000000e+01	4.300000000000000000e+01	4.900000000000000000e+01	5.500000000000000000e+01	5.500000000000000000e+01	5.800000000000000000e+01	6.100000000000000000e+01	7.000000000000000000e+01	7.800000000000000000e+01	9.000000000000000000e+01	1.020000000000000000e+02	1.160000000000000000e+02	1.340000000000000000e+02	1.410000000000000000e+02	1.590000000000000000e+02	1.780000000000000000e+02	1.880000000000000000e+02	2.110000000000000000e+02	2.220000000000000000e+02	2.350000000000000000e+02	2.670000000000000000e+02	2.950000000000000000e+02	3.210000000000000000e+02	3.600000000000000000e+02	3.930000000000000000e+02	4.320000000000000000e+02	4.650000000000000000e+02	4.970000000000000000e+02	5.370000000000000000e+02	5.930000000000000000e+02	6.470000000000000000e+02	7.090000000000000000e+02	7.720000000000000000e+02	8.340000000000000000e+02	8.930000000000000000e+02	9.640000000000000000e+02	1.034000000000000000e+03	1.102000000000000000e+03	1.178000000000000000e+03	1.246000000000000000e+03	1.319000000000000000e+03
1.000000000000000000e+01	1.300000000000000000e+01	1.300000000000000000e+01	1.500000000000000000e+01	1.600000000000000000e+01	1.900000000000000000e+01	2.100000000000000000e+01	2.300000000000000000e+01	2.400000000000000000e+01	2.700000000000000000e+01	2.800000000000000000e+01	2.900000000000000000e+01	3.100000000000000000e+01	3.200000000000000000e+01	3.900000000000000000e+01	4.300000000000000000e+01	4.800000000000000000e+01	5.500000000000000000e+01	7.100000000000000000e+01	7.400000000000000000e+01	7.700000000000000000e+01	8.300000000000000000e+01	9.400000000000000000e+01	9.900000000000000000e+01	1.170000000000000000e+02	1.250000000000000000e+02	1.400000000000000000e+02	1.510000000000000000e+02	1.590000000000000000e+02	1.750000000000000000e+02	1.950000000000000000e+02	2.130000000000000000e+02	2.280000000000000000e+02	2.540000000000000000e+02	2.820000000000000000e+02	3.160000000000000000e+02	3.490000000000000000e+02	3.810000000000000000e+02	4.160000000000000000e+02	4.440000000000000000e+02	5.120000000000000000e+02	5.450000000000000000e+02	5.920000000000000000e+02	6.440000000000000000e+02	6.870000000000000000e+02	7.280000000000000000e+02	7.830000000000000000e+02	8.460000000000000000e+02	9.100000000000000000e+02	9.770000000000000000e+02
1.000000000000000000e+01	1.300000000000000000e+01	1.800000000000000000e+01	2.000000000000000000e+01	2.400000000000000000e+01	2.800000000000000000e+01	3.400000000000000000e+01	4.000000000000000000e+01	4.900000000000000000e+01	6.500000000000000000e+01	7.100000000000000000e+01	6.800000000000000000e+01	7.700000000000000000e+01	8.400000000000000000e+01	9.100000000000000000e+01	1.010000000000000000e+02	1.090000000000000000e+02	1.180000000000000000e+02	1.360000000000000000e+02	1.520000000000000000e+02	1.640000000000000000e+02	1.780000000000000000e+02	1.920000000000000000e+02	2.130000000000000000e+02	2.360000000000000000e+02	2.660000000000000000e+02	2.990000000000000000e+02	3.320000000000000000e+02	3.640000000000000000e+02	4.120000000000000000e+02	4.630000000000000000e+02	5.040000000000000000e+02	5.470000000000000000e+02	6.150000000000000000e+02	6.740000000000000000e+02	7.330000000000000000e+02	7.890000000000000000e+02	8.530000000000000000e+02	9.290000000000000000e+02	1.006000000000000000e+03	1.084000000000000000e+03	1.167000000000000000e+03	1.243000000000000000e+03	1.343000000000000000e+03	1.438000000000000000e+03	1.544000000000000000e+03	1.630000000000000000e+03	1.708000000000000000e+03	1.779000000000000000e+03	1.854000000000000000e+03
1.000000000000000000e+01	1.400000000000000000e+01	1.900000000000000000e+01	2.100000000000000000e+01	2.700000000000000000e+01	3.800000000000000000e+01	4.100000000000000000e+01	4.400000000000000000e+01	4.800000000000000000e+01	5.800000000000000000e+01	6.600000000000000000e+01	7.800000000000000000e+01	9.000000000000000000e+01	1.030000000000000000e+02	1.180000000000000000e+02	1.320000000000000000e+02	1.430000000000000000e+02	1.560000000000000000e+02	1.670000000000000000e+02	1.820000000000000000e+02	2.040000000000000000e+02	2.230000000000000000e+02	2.540000000000000000e+02	2.790000000000000000e+02	3.110000000000000000e+02	3.490000000000000000e+02	3.780000000000000000e+02	4.060000000000000000e+02	4.630000000000000000e+02	5.020000000000000000e+02	5.480000000000000000e+02	5.940000000000000000e+02	6.480000000000000000e+02	6.990000000000000000e+02	7.580000000000000000e+02	8.050000000000000000e+02	8.770000000000000000e+02	9.490000000000000000e+02	1.004000000000000000e+03	1.074000000000000000e+03	1.151000000000000000e+03	1.218000000000000000e+03	1.306000000000000000e+03	1.391000000000000000e+03	1.434000000000000000e+03	1.506000000000000000e+03	1.575000000000000000e+03	1.629000000000000000e+03	1.693000000000000000e+03	1.757000000000000000e+03
1.000000000000000000e+01	1.200000000000000000e+01	1.100000000000000000e+01	1.400000000000000000e+01	1.500000000000000000e+01	1.900000000000000000e+01	2.100000000000000000e+01	2.400000000000000000e+01	2.500000000000000000e+01	3.100000000000000000e+01	3.600000000000000000e+01	3.400000000000000000e+01	3.400000000000000000e+01	3.800000000000000000e+01	4.700000000000000000e+01	5.100000000000000000e+01	5.500000000000000000e+01	5.700000000000000000e+01	6.300000000000000000e+01	6.900000000000000000e+01	8.300000000000000000e+01	9.500000000000000000e+01	1.040000000000000000e+02	1.170000000000000000e+02	1.230000000000000000e+02	1.390000000000000000e+02	1.520000000000000000e+02	1.620000000000000000e+02	1.750000000000000000e+02	1.920000000000000000e+02	2.240000000000000000e+02	2.430000000000000000e+02	2.810000000000000000e+02	3.040000000000000000e+02	3.280000000000000000e+02	3.440000000000000000e+02	3.840000000000000000e+02	4.290000000000000000e+02	4.840000000000000000e+02	5.220000000000000000e+02	5.710000000000000000e+02	6.300000000000000000e+02	6.850000000000000000e+02	7.250000000000000000e+02	8.060000000000000000e+02	8.770000000000000000e+02	9.440000000000000000e+02	1.024000000000000000e+03	1.084000000000000000e+03	1.149000000000000000e+03
1.000000000000000000e+01	1.100000000000000000e+01	1.300000000000000000e+01	1.400000000000000000e+01	1.500000000000000000e+01	1.600000000000000000e+01	2.100000000000000000e+01	2.200000000000000000e+01	2.500000000000000000e+01	2.800000000000000000e+01	3.100000000000000000e+01	3.400000000000000000e+01	3.600000000000000000e+01	3.900000000000000000e+01	4.200000000000000000e+01	4.300000000000000000e+01	5.200000000000000000e+01	5.300000000000000000e+01	6.000000000000000000e+01	7.800000000000000000e+01	8.400000000000000000e+01	9.400000000000000000e+01	1.070000000000000000e+02	1.130000000000000000e+02	1.250000000000000000e+02	1.340000000000000000e+02	1.460000000000000000e+02	1.690000000000000000e+02	1.850000000000000000e+02	2.120000000000000000e+02	2.220000000000000000e+02	2.450000000000000000e+02	2.820000000000000000e+02	3.060000000000000000e+02	3.390000000000000000e+02	3.700000000000000000e+02	4.160000000000000000e+02	4.570000000000000000e+02	4.970000000000000000e+02	5.440000000000000000e+02	5.970000000000000000e+02	6.300000000000000000e+02	6.700000000000000000e+02	7.270000000000000000e+02	7.770000000000000000e+02	8.360000000000000000e+02	9.050000000000000000e+02	9.670000000000000000e+02	1.027000000000000000e+03	1.065000000000000000e+03
1.000000000000000000e+01	1.300000000000000000e+01	1.500000000000000000e+01	1.600000000000000000e+01	1.900000000000000000e+01	2.100000000000000000e+01	2.100000000000000000e+01	2.300000000000000000e+01	2.800000000000000000e+01	3.000000000000000000e+01	3.600000000000000000e+01	3.800000000000000000e+01	3.900000000000000000e+01	4.700000000000000000e+01	5.400000000000000000e+01	6.800000000000000000e+01	7.700000000000000000e+01	8.200000000000000000e+01	9.200000000000000000e+01	9.600000000000000000e+01	9.800000000000000000e+01	1.110000000000000000e+02	1.150000000000000000e+02	1.260000000000000000e+02	1.370000000000000000e+02	1.480000000000000000e+02	1.640000000000000000e+02	1.780000000000000000e+02	1.940000000000000000e+02	2.120000000000000000e+02	2.500000000000000000e+02	2.770000000000000000e+02	3.010000000000000000e+02	3.250000000000000000e+02	3.470000000000000000e+02	3.760000000000000000e+02	4.200000000000000000e+02	4.400000000000000000e+02	4.720000000000000000e+02	5.130000000000000000e+02	5.420000000000000000e+02	6.010000000000000000e+02	6.610000000000000000e+02	7.110000000000000000e+02	7.650000000000000000e+02	8.230000000000000000e+02	8.710000000000000000e+02	9.210000000000000000e+02	9.830000000000000000e+02	1.055000000000000000e+03
1.000000000000000000e+01	1.200000000000000000e+01	1.300000000000000000e+01	1.600000000000000000e+01	2.000000000000000000e+01	1.800000000000000000e+01	2.200000000000000000e+01	2.400000000000000000e+01	2.700000000000000000e+01	3.000000000000000000e+01	3.400000000000000000e+01	3.700000000000000000e+01	4.000000000000000000e+01	4.500000000000000000e+01	4.900000000000000000e+01	5.500000000000000000e+01	6.400000000000000000e+01	6.900000000000000000e+01	7.700000000000000000e+01	8.600000000000000000e+01	9.800000000000000000e+01	1.140000000000000000e+02	1.220000000000000000e+02	1.400000000000000000e+02	1.480000000000000000e+02	1.580000000000000000e+02	1.760000000000000000e+02	1.990000000000000000e+02	2.270000000000000000e+02	2.450000000000000000e+02	2.620000000000000000e+02	2.840000000000000000e+02	3.310000000000000000e+02	3.530000000000000000e+02	3.790000000000000000e+02	4.100000000000000000e+02	4.420000000000000000e+02	4.820000000000000000e+02	5.160000000000000000e+02	5.620000000000000000e+02	6.120000000000000000e+02	6.530000000000000000e+02	7.120000000000000000e+02	7.660000000000000000e+02	8.260000000000000000e+02	8.590000000000000000e+02	9.160000000000000000e+02	9.620000000000000000e+02	1.009000000000000000e+03	1.065000000000000000e+03
1.000000000000000000e+01	1.100000000000000000e+01	1.300000000000000000e+01	1.600000000000000000e+01	1.700000000000000000e+01	1.900000000000000000e+01	2.100000000000000000e+01	2.100000000000000000e+01	2.700000000000000000e+01	3.200000000000000000e+01	3.500000000000000000e+01	4.100000000000000000e+01	4.300000000000000000e+01	4.700000000000000000e+01	5.500000000000000000e+01	6.500000000000000000e+01	7.600000000000000000e+01	8.300000000000000000e+01	9.000000000000000000e+01	1.030000000000000000e+02	1.130000000000000000e+02	1.200000000000000000e+02	1.370000000000000000e+02	1.570000000000000000e+02	1.850000000000000000e+02	1.980000000000000000e+02	2.380000000000000000e+02	2.660000000000000000e+02	2.940000000000000000e+02	3.290000000000000000e+02	3.520000000000000000e+02	3.840000000000000000e+02	4.130000000000000000e+02	4.480000000000000000e+02	4.870000000000000000e+02	5.260000000000000000e+02	5.670000000000000000e+02	6.140000000000000000e+02	6.600000000000000000e+02	7.260000000000000000e+02	7.750000000000000000e+02	8.850000000000000000e+02	9.210000000000000000e+02	1.006000000000000000e+03	1.069000000000000000e+03	1.134000000000000000e+03	1.207000000000000000e+03	1.281000000000000000e+03	1.331000000000000000e+03	1.393000000000000000e+03
1.000000000000000000e+01	1.200000000000000000e+01	1.500000000000000000e+01	1.500000000000000000e+01	1.700000000000000000e+01	2.000000000000000000e+01	2.100000000000000000e+01	2.300000000000000000e+01	2.500000000000000000e+01	3.200000000000000000e+01	3.500000000000000000e+01	3.700000000000000000e+01	3.900000000000000000e+01	4.700000000000000000e+01	5.100000000000000000e+01	5.500000000000000000e+01	6.100000000000000000e+01	7.400000000000000000e+01	8.400000000000000000e+01	9.100000000000000000e+01	1.030000000000000000e+02	1.180000000000000000e+02	1.310000000000000000e+02	1.360000000000000000e+02	1.450000000000000000e+02	1.750000000000000000e+02	1.910000000000000000e+02	2.180000000000000000e+02	2.390000000000000000e+02	2.440000000000000000e+02	2.680000000000000000e+02	3.060000000000000000e+02	3.360000000000000000e+02	3.730000000000000000e+02	3.950000000000000000e+02	4.350000000000000000e+02	4.820000000000000000e+02	5.280000000000000000e+02	5.730000000000000000e+02	6.210000000000000000e+02	6.950000000000000000e+02	7.460000000000000000e+02	8.330000000000000000e+02	8.930000000000000000e+02	9.480000000000000000e+02	1.012000000000000000e+03	1.069000000000000000e+03	1.143000000000000000e+03	1.202000000000000000e+03	1.281000000000000000e+03
1.000000000000000000e+01	1.200000000000000000e+01	1.200000000000000000e+01	1.100000000000000000e+01	1.200000000000000000e+01	1.100000000000000000e+01	1.400000000000000000e+01	1.700000000000000000e+01	1.800000000000000000e+01	2.300000000000000000e+01	2.600000000000000000e+01	2.800000000000000000e+01	3.200000000000000000e+01	3.300000000000000000e+01	4.000000000000000000e+01	4.200000000000000000e+01	4.700000000000000000e+01	4.900000000000000000e+01	5.000000000000000000e+01	6.100000000000000000e+01	6.000000000000000000e+01	7.100000000000000000e+01	7.500000000000000000e+01	8.000000000000000000e+01	9.000000000000000000e+01	9.800000000000000000e+01	1.160000000000000000e+02	1.290000000000000000e+02	1.550000000000000000e+02	1.850000000000000000e+02	2.060000000000000000e+02	2.220000000000000000e+02	2.550000000000000000e+02	2.750000000000000000e+02	3.080000000000000000e+02	3.470000000000000000e+02	3.760000000000000000e+02	4.380000000000000000e+02	4.770000000000000000e+02	5.250000000000000000e+02	5.690000000000000000e+02	6.380000000000000000e+02	7.010000000000000000e+02	7.430000000000000000e+02	8.100000000000000000e+02	8.800000000000000000e+02	9.340000000000000000e+02	9.910000000000000000e+02	1.067000000000000000e+03	1.152000000000000000e+03
1.000000000000000000e+01	8.000000000000000000e+00	1.300000000000000000e+01	1.400000000000000000e+01	1.900000000000000000e+01	2.400000000000000000e+01	2.900000000000000000e+01	3.000000000000000000e+01	3.600000000000000000e+01	4.000000000000000000e+01	4.500000000000000000e+01	5.200000000000000000e+01	6.000000000000000000e+01	6.700000000000000000e+01	7.300000000000000000e+01	7.300000000000000000e+01	9.100000000000000000e+01	1.020000000000000000e+02	1.040000000000000000e+02	1.170000000000000000e+02	1.200000000000000000e+02	1.420000000000000000e+02	1.560000000000000000e+02	1.670000000000000000e+02	1.860000000000000000e+02	2.010000000000000000e+02	2.100000000000000000e+02	2.370000000000000000e+02	2.720000000000000000e+02	3.010000000000000000e+02	3.190000000000000000e+02	3.450000000000000000e+02	3.860000000000000000e+02	4.340000000000000000e+02	4.690000000000000000e+02	5.100000000000000000e+02	5.730000000000000000e+02	6.240000000000000000e+02	6.820000000000000000e+02	7.510000000000000000e+02	8.100000000000000000e+02	8.750000000000000000e+02	9.550000000000000000e+02	1.023000000000000000e+03	1.093000000000000000e+03	1.182000000000000000e+03	1.263000000000000000e+03	1.352000000000000000e+03	1.423000000000000000e+03	1.494000000000000000e+03
1.000000000000000000e+01	1.100000000000000000e+01	1.100000000000000000e+01	1.400000000000000000e+01	1.600000000000000000e+01	2.000000000000000000e+01	2.100000000000000000e+01	2.500000000000000000e+01	3.000000000000000000e+01	3.200000000000000000e+01	3.600000000000000000e+01	4.000000000000000000e+01	4.300000000000000000e+01	5.000000000000000000e+01	5.700000000000000000e+01	6.300000000000000000e+01	7.500000000000000000e+01	7.500000000000000000e+01	8.900000000000000000e+01	8.700000000000000000e+01	9.600000000000000000e+01	1.000000000000000000e+02	1.050000000000000000e+02	1.170000000000000000e+02	1.290000000000000000e+02	1.500000000000000000e+02	1.780000000000000000e+02	1.970000000000000000e+02	2.090000000000000000e+02	2.270000000000000000e+02	2.480000000000000000e+02	2.810000000000000000e+02	3.090000000000000000e+02	3.320000000000000000e+02	3.640000000000000000e+02	3.970000000000000000e+02	4.410000000000000000e+02	4.850000000000000000e+02	5.410000000000000000e+02	5.880000000000000000e+02	6.250000000000000000e+02	6.670000000000000000e+02	7.250000000000000000e+02	7.610000000000000000e+02	8.070000000000000000e+02	8.470000000000000000e+02	9.140000000000000000e+02	9.650000000000000000e+02	1.052000000000000000e+03	1.107000000000000000e+03
1.000000000000000000e+01	1.000000000000000000e+01	1.300000000000000000e+01	1.700000000000000000e+01	1.800000000000000000e+01	2.000000000000000000e+01	2.500000000000000000e+01	3.200000000000000000e+01	3.500000000000000000e+01	3.800000000000000000e+01	4.300000000000000000e+01	4.500000000000000000e+01	4.500000000000000000e+01	5.200000000000000000e+01	5.400000000000000000e+01	6.000000000000000000e+01	6.700000000000000000e+01	7.500000000000000000e+01	8.100000000000000000e+01	8.700000000000000000e+01	9.600000000000000000e+01	1.010000000000000000e+02	1.090000000000000000e+02	1.140000000000000000e+02	1.230000000000000000e+02	1.280000000000000000e+02	1.460000000000000000e+02	1.670000000000000000e+02	1.850000000000000000e+02	2.100000000000000000e+02	2.410000000000000000e+02	2.670000000000000000e+02	3.000000000000000000e+02	3.280000000000000000e+02	3.600000000000000000e+02	3.850000000000000000e+02	4.260000000000000000e+02	4.510000000000000000e+02	4.970000000000000000e+02	5.260000000000000000e+02	5.760000000000000000e+02	6.250000000000000000e+02	6.670000000000000000e+02	7.210000000000000000e+02	7.830000000000000000e+02	8.410000000000000000e+02	9.310000000000000000e+02	1.010000000000000000e+03	1.090000000000000000e+03	1.170000000000000000e+03
1.000000000000000000e+01	1.200000000000000000e+01	1.400000000000000000e+01	1.500000000000000000e+01	1.400000000000000000e+01	1.500000000000000000e+01	1.500000000000000000e+01	1.600000000000000000e+01	2.000000000000000000e+01	2.100000000000000000e+01	2.200000000000000000e+01	2.500000000000000000e+01	2.500000000000000000e+01	2.400000000000000000e+01	2.600000000000000000e+01	3.000000000000000000e+01	3.100000000000000000e+01	3.500000000000000000e+01	4.100000000000000000e+01	4.200000000000000000e+01	4.500000000000000000e+01	4.900000000000000000e+01	5.700000000000000000e+01	5.800000000000000000e+01	6.200000000000000000e+01	6.700000000000000000e+01	6.800000000000000000e+01	8.400000000000000000e+01	9.000000000000000000e+01	1.040000000000000000e+02	1.160000000000000000e+02	1.250000000000000000e+02	1.350000000000000000e+02	1.390000000000000000e+02	1.540000000000000000e+02	1.640000000000000000e+02	1.860000000000000000e+02	1.980000000000000000e+02	2.200000000000000000e+02	2.420000000000000000e+02	2.640000000000000000e+02	2.940000000000000000e+02	3.140000000000000000e+02	3.360000000000000000e+02	3.570000000000000000e+02	3.940000000000000000e+02	4.250000000000000000e+02	4.680000000000000000e+02	5.100000000000000000e+02	5.400000000000000000e+02
1.000000000000000000e+01	1.300000000000000000e+01	1.600000000000000000e+01	1.600000000000000000e+01	2.200000000000000000e+01	2.400000000000000000e+01	2.900000000000000000e+01	3.100000000000000000e+01	3.300000000000000000e+01	3.700000000000000000e+01	4.300000000000000000e+01	4.800000000000000000e+01	4.800000000000000000e+01	5.700000000000000000e+01	6.200000000000000000e+01	6.600000000000000000e+01	6.800000000000000000e+01	7.700000000000000000e+01	9.000000000000000000e+01	9.400000000000000000e+01	1.040000000000000000e+02	1.090000000000000000e+02	1.160000000000000000e+02	1.270000000000000000e+02	1.350000000000000000e+02	1.490000000000000000e+02	1.610000000000000000e+02	1.750000000000000000e+02	1.880000000000000000e+02	2.070000000000000000e+02	2.290000000000000000e+02	2.430000000000000000e+02	2.640000000000000000e+02	3.010000000000000000e+02	3.290000000000000000e+02	3.580000000000000000e+02	3.910000000000000000e+02	4.170000000000000000e+02	4.560000000000000000e+02	5.100000000000000000e+02	5.560000000000000000e+02	6.180000000000000000e+02	6.680000000000000000e+02	7.370000000000000000e+02	7.940000000000000000e+02	8.490000000000000000e+02	9.050000000000000000e+02	9.670000000000000000e+02	1.017000000000000000e+03	1.098000000000000000e+03
1.000000000000000000e+01	1.000000000000000000e+01	1.200000000000000000e+01	1.600000000000000000e+01	1.900000000000000000e+01	1.900000000000000000e+01	2.100000000000000000e+01	2.300000000000000000e+01	2.900000000000000000e+01	3.000000000000000000e+01	3.200000000000000000e+01	3.700000000000000000e+01	3.900000000000000000e+01	4.600000000000000000e+01	4.400000000000000000e+01	4.400000000000000000e+01	4.600000000000000000e+01	5.100000000000000000e+01	5.600000000000000000e+01	5.900000000000000000e+01	6.300000000000000000e+01	6.200000000000000000e+01	6.600000000000000000e+01	6.900000000000000000e+01	7.800000000000000000e+01	8.600000000000000000e+01	9.200000000000000000e+01	1.020000000000000000e+02	1.160000000000000000e+02	1.250000000000000000e+02	1.370000000000000000e+02	1.500000000000000000e+02	1.650000000000000000e+02	1.800000000000000000e+02	1.950000000000000000e+02	2.080000000000000000e+02	2.210000000000000000e+02	2.430000000000000000e+02	2.630000000000000000e+02	2.970000000000000000e+02	3.230000000000000000e+02	3.520000000000000000e+02	3.800000000000000000e+02	4.140000000000000000e+02	4.460000000000000000e+02	5.070000000000000000e+02	5.640000000000000000e+02	6.200000000000000000e+02	6.690000000000000000e+02	7.240000000000000000e+02
1.000000000000000000e+01	1.000000000000000000e+01	9.000000000000000000e+00	1.100000000000000000e+01	1.200000000000000000e+01	1.700000000000000000e+01	1.900000000000000000e+01	2.000000000000000000e+01	2.100000000000000000e+01	2.300000000000000000e+01	2.300000000000000000e+01	2.600000000000000000e+01	2.800000000000000000e+01	2.900000000000000000e+01	3.800000000000000000e+01	4.600000000000000000e+01	5.800000000000000000e+01	6.100000000000000000e+01	6.700000000000000000e+01	7.700000000000000000e+01	8.600000000000000000e+01	1.020000000000000000e+02	1.160000000000000000e+02	1.260000000000000000e+02	1.330000000000000000e+02	1.490000000000000000e+02	1.700000000000000000e+02	1.920000000000000000e+02	2.130000000000000000e+02	2.380000000000000000e+02	2.670000000000000000e+02	3.010000000000000000e+02	3.270000000000000000e+02	3.650000000000000000e+02	4.020000000000000000e+02	4.290000000000000000e+02	4.580000000000000000e+02	5.140000000000000000e+02	5.600000000000000000e+02	5.980000000000000000e+02	6.370000000000000000e+02	6.840000000000000000e+02	7.380000000000000000e+02	7.850000000000000000e+02	8.480000000000000000e+02	9.110000000000000000e+02	9.860000000000000000e+02	1.044000000000000000e+03	1.120000000000000000e+03	1.182000000000000000e+03
1.000000000000000000e+01	1.100000000000000000e+01	1.300000000000000000e+01	1.500000000000000000e+01	1.600000000000000000e+01	1.700000000000000000e+01	1.600000000000000000e+01	1.600000000000000000e+01	1.800000000000000000e+01	1.900000000000000000e+01	2.300000000000000000e+01	2.500000000000000000e+01	2.900000000000000000e+01	3.400000000000000000e+01	3.900000000000000000e+01	3.800000000000000000e+01	4.200000000000000000e+01	5.100000000000000000e+01	5.800000000000000000e+01	6.800000000000000000e+01	7.200000000000000000e+01	7.900000000000000000e+01	8.300000000000000000e+01	9.300000000000000000e+01	1.090000000000000000e+02	1.280000000000000000e+02	1.440000000000000000e+02	1.600000000000000000e+02	1.760000000000000000e+02	2.040000000000000000e+02	2.220000000000000000e+02	2.510000000000000000e+02	2.720000000000000000e+02	2.980000000000000000e+02	3.230000000000000000e+02	3.650000000000000000e+02	4.130000000000000000e+02	4.600000000000000000e+02	5.180000000000000000e+02	5.740000000000000000e+02	6.200000000000000000e+02	6.540000000000000000e+02	7.130000000000000000e+02	7.610000000000000000e+02	8.270000000000000000e+02	9.050000000000000000e+02	9.860000000000000000e+02	1.070000000000000000e+03	1.141000000000000000e+03	1.224000000000000000e+03
1.000000000000000000e+01	9.000000000000000000e+00	1.300000000000000000e+01	1.400000000000000000e+01	1.900000000000000000e+01	2.300000000000000000e+01	2.800000000000000000e+01	3.000000000000000000e+01	3.200000000000000000e+01	4.300000000000000000e+01	4.800000000000000000e+01	5.400000000000000000e+01	5.900000000000000000e+01	6.300000000000000000e+01	6.800000000000000000e+01	7.400000000000000000e+01	8.400000000000000000e+01	9.200000000000000000e+01	9.800000000000000000e+01	1.170000000000000000e+02	1.320000000000000000e+02	1.450000000000000000e+02	1.560000000000000000e+02	1.800000000000000000e+02	2.060000000000000000e+02	2.290000000000000000e+02	2.540000000000000000e+02	2.700000000000000000e+02	2.980000000000000000e+02	3.250000000000000000e+02	3.560000000000000000e+02	4.060000000000000000e+02	4.460000000000000000e+02	4.810000000000000000e+02	5.200000000000000000e+02	5.770000000000000000e+02	6.360000000000000000e+02	7.040000000000000000e+02	7.600000000000000000e+02	8.340000000000000000e+02	8.820000000000000000e+02	9.360000000000000000e+02	1.000000000000000000e+03	1.077000000000000000e+03	1.141000000000000000e+03	1.249000000000000000e+03	1.323000000000000000e+03	1.415000000000000000e+03	1.484000000000000000e+03	1.539000000000000000e+03
1.000000000000000000e+01	1.300000000000000000e+01	1.500000000000000000e+01	1.500000000000000000e+01	1.700000000000000000e+01	2.100000000000000000e+01	2.400000000000000000e+01	2.700000000000000000e+01	2.700000000000000000e+01	2.600000000000000000e+01	3.100000000000000000e+01	3.800000000000000000e+01	4.500000000000000000e+01	5.400000000000000000e+01	5.700000000000000000e+01	6.000000000000000000e+01	6.600000000000000000e+01	7.200000000000000000e+01	7.900000000000000000e+01	9.200000000000000000e+01	9.500000000000000000e+01	1.080000000000000000e+02	1.220000000000000000e+02	1.350000000000000000e+02	1.520000000000000000e+02	1.690000000000000000e+02	1.810000000000000000e+02	1.940000000000000000e+02	2.110000000000000000e+02	2.340000000000000000e+02	2.690000000000000000e+02	2.950000000000000000e+02	3.150000000000000000e+02	3.400000000000000000e+02	3.870000000000000000e+02	4.200000000000000000e+02	4.580000000000000000e+02	5.160000000000000000e+02	5.710000000000000000e+02	6.230000000000000000e+02	6.710000000000000000e+02	7.190000000000000000e+02	7.760000000000000000e+02	8.330000000000000000e+02	8.960000000000000000e+02	9.620000000000000000e+02	1.007000000000000000e+03	1.078000000000000000e+03	1.125000000000000000e+03	1.171000000000000000e+03
1.000000000000000000e+01	1.200000000000000000e+01	1.100000000000000000e+01	1.200000000000000000e+01	1.300000000000000000e+01	1.400000000000000000e+01	1.700000000000000000e+01	2.100000000000000000e+01	2.200000000000000000e+01	2.900000000000000000e+01	3.200000000000000000e+01	3.500000000000000000e+01	3.600000000000000000e+01	4.100000000000000000e+01	4.400000000000000000e+01	4.500000000000000000e+01	4.900000000000000000e+01	5.100000000000000000e+01	5.600000000000000000e+01	6.300000000000000000e+01	7.200000000000000000e+01	7.400000000000000000e+01	8.000000000000000000e+01	9.200000000000000000e+01	1.030000000000000000e+02	1.120000000000000000e+02	1.250000000000000000e+02	1.330000000000000000e+02	1.470000000000000000e+02	1.670000000000000000e+02	1.890000000000000000e+02	2.020000000000000000e+02	2.250000000000000000e+02	2.520000000000000000e+02	2.730000000000000000e+02	3.010000000000000000e+02	3.290000000000000000e+02	3.560000000000000000e+02	3.950000000000000000e+02	4.330000000000000000e+02	4.900000000000000000e+02	5.410000000000000000e+02	5.760000000000000000e+02	6.170000000000000000e+02	6.700000000000000000e+02	7.360000000000000000e+02	7.790000000000000000e+02	8.190000000000000000e+02	8.670000000000000000e+02	9.160000000000000000e+02
1.000000000000000000e+01	1.500000000000000000e+01	1.800000000000000000e+01	1.800000000000000000e+01	2.200000000000000000e+01	2.600000000000000000e+01	3.000000000000000000e+01	2.800000000000000000e+01	3.100000000000000000e+01	3.000000000000000000e+01	3.100000000000000000e+01	4.100000000000000000e+01	4.200000000000000000e+01	4.600000000000000000e+01	4.900000000000000000e+01	5.800000000000000000e+01	6.800000000000000000e+01	6.900000000000000000e+01	8.200000000000000000e+01	9.300000000000000000e+01	1.010000000000000000e+02	1.110000000000000000e+02	1.300000000000000000e+02	1.590000000000000000e+02	1.780000000000000000e+02	1.940000000000000000e+02	2.190000000000000000e+02	2.430000000000000000e+02	2.640000000000000000e+02	2.930000000000000000e+02	3.280000000000000000e+02	3.590000000000000000e+02	3.890000000000000000e+02	4.180000000000000000e+02	4.470000000000000000e+02	4.930000000000000000e+02	5.440000000000000000e+02	5.920000000000000000e+02	6.540000000000000000e+02	7.080000000000000000e+02	7.740000000000000000e+02	8.480000000000000000e+02	8.990000000000000000e+02	9.830000000000000000e+02	1.045000000000000000e+03	1.127000000000000000e+03	1.174000000000000000e+03	1.260000000000000000e+03	1.327000000000000000e+03	1.410000000000000000e+03
1.000000000000000000e+01	1.100000000000000000e+01	1.300000000000000000e+01	1.500000000000000000e+01	2.300000000000000000e+01	2.700000000000000000e+01	3.300000000000000000e+01	4.200000000000000000e+01	4.800000000000000000e+01	5.200000000000000000e+01	5.900000000000000000e+01	6.800000000000000000e+01	7.500000000000000000e+01	8.000000000000000000e+01	8.900000000000000000e+01	9.600000000000000000e+01	1.060000000000000000e+02	1.240000000000000000e+02	1.420000000000000000e+02	1.570000000000000000e+02	1.710000000000000000e+02	1.740000000000000000e+02	1.930000000000000000e+02	2.140000000000000000e+02	2.290000000000000000e+02	2.520000000000000000e+02	2.770000000000000000e+02	3.000000000000000000e+02	3.430000000000000000e+02	3.750000000000000000e+02	4.190000000000000000e+02	4.570000000000000000e+02	4.940000000000000000e+02	5.310000000000000000e+02	5.970000000000000000e+02	6.440000000000000000e+02	7.090000000000000000e+02	7.820000000000000000e+02	8.530000000000000000e+02	9.330000000000000000e+02	1.006000000000000000e+03	1.088000000000000000e+03	1.157000000000000000e+03	1.236000000000000000e+03	1.304000000000000000e+03	1.387000000000000000e+03	1.438000000000000000e+03	1.523000000000000000e+03	1.594000000000000000e+03	1.657000000000000000e+03
1.000000000000000000e+01	1.300000000000000000e+01	1.700000000000000000e+01	1.900000000000000000e+01	2.300000000000000000e+01	2.500000000000000000e+01	2.900000000000000000e+01	3.500000000000000000e+01	3.800000000000000000e+01	4.200000000000000000e+01	4.700000000000000000e+01	4.600000000000000000e+01	4.600000000000000000e+01	4.600000000000000000e+01	4.900000000000000000e+01	6.200000000000000000e+01	6.000000000000000000e+01	6.800000000000000000e+01	8.100000000000000000e+01	9.500000000000000000e+01	1.020000000000000000e+02	1.090000000000000000e+02	1.200000000000000000e+02	1.340000000000000000e+02	1.380000000000000000e+02	1.580000000000000000e+02	1.800000000000000000e+02	1.960000000000000000e+02	2.220000000000000000e+02	2.410000000000000000e+02	2.600000000000000000e+02	2.990000000000000000e+02	3.320000000000000000e+02	3.530000000000000000e+02	3.940000000000000000e+02	4.270000000000000000e+02	4.680000000000000000e+02	5.180000000000000000e+02	5.570000000000000000e+02	6.180000000000000000e+02	6.670000000000000000e+02	7.290000000000000000e+02	7.780000000000000000e+02	8.360000000000000000e+02	9.070000000000000000e+02	9.680000000000000000e+02	1.030000000000000000e+03	1.073000000000000000e+03	1.137000000000000000e+03	1.197000000000000000e+03
1.000000000000000000e+01	1.100000000000000000e+01	1.400000000000000000e+01	1.800000000000000000e+01	2.200000000000000000e+01	2.500000000000000000e+01	2.700000000000000000e+01	3.000000000000000000e+01	3.600000000000000000e+01	4.900000000000000000e+01	5.100000000000000000e+01	5.700000000000000000e+01	6.300000000000000000e+01	6.900000000000000000e+01	7.700000000000000000e+01	8.600000000000000000e+01	8.800000000000000000e+01	9.800000000000000000e+01	1.110000000000000000e+02	1.160000000000000000e+02	1.310000000000000000e+02	1.370000000000000000e+02	1.500000000000000000e+02	1.680000000000000000e+02	1.820000000000000000e+02	2.080000000000000000e+02	2.270000000000000000e+02	2.500000000000000000e+02	2.780000000000000000e+02	3.060000000000000000e+02	3.520000000000000000e+02	3.880000000000000000e+02	4.390000000000000000e+02	4.820000000000000000e+02	5.250000000000000000e+02	5.780000000000000000e+02	6.450000000000000000e+02	7.160000000000000000e+02	7.670000000000000000e+02	8.200000000000000000e+02	8.970000000000000000e+02	9.640000000000000000e+02	1.044000000000000000e+03	1.140000000000000000e+03	1.222000000000000000e+03	1.281000000000000000e+03	1.367000000000000000e+03	1.433000000000000000e+03	1.508000000000000000e+03	1.582000000000000000e+03
1.000000000000000000e+01	1.800000000000000000e+01	2.300000000000000000e+01	3.100000000000000000e+01	3.500000000000000000e+01	4.500000000000000000e+01	5.200000000000000000e+01	6.100000000000000000e+01	7.000000000000000000e+01	8.000000000000000000e+01	9.200000000000000000e+01	1.020000000000000000e+02	1.230000000000000000e+02	1.390000000000000000e+02	1.510000000000000000e+02	1.680000000000000000e+02	1.900000000000000000e+02	2.090000000000000000e+02	2.290000000000000000e+02	2.650000000000000000e+02	2.930000000000000000e+02	3.290000000000000000e+02	3.650000000000000000e+02	3.940000000000000000e+02	4.300000000000000000e+02	4.830000000000000000e+02	5.120000000000000000e+02	5.420000000000000000e+02	5.830000000000000000e+02	6.360000000000000000e+02	6.950000000000000000e+02	7.870000000000000000e+02	8.600000000000000000e+02	8.960000000000000000e+02	9.750000000000000000e+02	1.044000000000000000e+03	1.104000000000000000e+03	1.171000000000000000e+03	1.242000000000000000e+03	1.321000000000000000e+03	1.399000000000000000e+03	1.469000000000000000e+03	1.569000000000000000e+03	1.635000000000000000e+03	1.690000000000000000e+03	1.802000000000000000e+03	1.889000000000000000e+03	1.935000000000000000e+03	2.000000000000000000e+03	2.036000000000000000e+03
1.000000000000000000e+01	1.200000000000000000e+01	1.300000000000000000e+01	1.400000000000000000e+01	1.600000000000000000e+01	2.000000000000000000e+01	2.300000000000000000e+01	2.800000000000000000e+01	2.800000000000000000e+01	3.000000000000000000e+01	3.300000000000000000e+01	3.600000000000000000e+01	4.000000000000000000e+01	4.200000000000000000e+01	5.200000000000000000e+01	6.200000000000000000e+01	6.600000000000000000e+01	7.200000000000000000e+01	8.100000000000000000e+01	8.400000000000000000e+01	8.700000000000000000e+01	1.020000000000000000e+02	1.110000000000000000e+02	1.190000000000000000e+02	1.290000000000000000e+02	1.360000000000000000e+02	1.370000000000000000e+02	1.570000000000000000e+02	1.740000000000000000e+02	1.920000000000000000e+02	2.170000000000000000e+02	2.500000000000000000e+02	2.700000000000000000e+02	2.980000000000000000e+02	3.200000000000000000e+02	3.440000000000000000e+02	3.720000000000000000e+02	4.160000000000000000e+02	4.620000000000000000e+02	5.100000000000000000e+02	5.600000000000000000e+02	6.080000000000000000e+02	6.710000000000000000e+02	7.260000000000000000e+02	7.710000000000000000e+02	8.360000000000000000e+02	9.060000000000000000e+02	9.730000000000000000e+02	1.034000000000000000e+03	1.118000000000000000e+03
1.000000000000000000e+01	1.300000000000000000e+01	1.600000000000000000e+01	2.200000000000000000e+01	2.400000000000000000e+01	2.800000000000000000e+01	3.800000000000000000e+01	4.200000000000000000e+01	4.900000000000000000e+01	5.500000000000000000e+01	6.200000000000000000e+01	7.500000000000000000e+01	8.900000000000000000e+01	9.900000000000000000e+01	1.130000000000000000e+02	1.240000000000000000e+02	1.410000000000000000e+02	1.520000000000000000e+02	1.700000000000000000e+02	1.870000000000000000e+02	2.060000000000000000e+02	2.260000000000000000e+02	2.600000000000000000e+02	2.770000000000000000e+02	3.210000000000000000e+02	3.480000000000000000e+02	3.760000000000000000e+02	4.180000000000000000e+02	4.600000000000000000e+02	4.940000000000000000e+02	5.500000000000000000e+02	5.910000000000000000e+02	6.470000000000000000e+02	6.860000000000000000e+02	7.550000000000000000e+02	8.210000000000000000e+02	8.750000000000000000e+02	9.310000000000000000e+02	9.840000000000000000e+02	1.046000000000000000e+03	1.148000000000000000e+03	1.224000000000000000e+03	1.304000000000000000e+03	1.371000000000000000e+03	1.422000000000000000e+03	1.516000000000000000e+03	1.587000000000000000e+03	1.628000000000000000e+03	1.672000000000000000e+03	1.733000000000000000e+03
1.000000000000000000e+01	1.100000000000000000e+01	1.400000000000000000e+01	1.500000000000000000e+01	1.600000000000000000e+01	1.400000000000000000e+01	1.600000000000000000e+01	2.300000000000000000e+01	2.400000000000000000e+01	2.500000000000000000e+01	2.900000000000000000e+01	3.000000000000000000e+01	3.600000000000000000e+01	3.900000000000000000e+01	4.200000000000000000e+01	4.500000000000000000e+01	5.100000000000000000e+01	5.500000000000000000e+01	5.700000000000000000e+01	6.000000000000000000e+01	7.200000000000000000e+01	8.200000000000000000e+01	8.700000000000000000e+01	9.800000000000000000e+01	1.130000000000000000e+02	1.210000000000000000e+02	1.390000000000000000e+02	1.470000000000000000e+02	1.690000000000000000e+02	1.890000000000000000e+02	2.050000000000000000e+02	2.170000000000000000e+02	2.290000000000000000e+02	2.470000000000000000e+02	2.720000000000000000e+02	2.970000000000000000e+02	3.150000000000000000e+02	3.370000000000000000e+02	3.740000000000000000e+02	4.160000000000000000e+02	4.610000000000000000e+02	5.080000000000000000e+02	5.470000000000000000e+02	5.950000000000000000e+02	6.520000000000000000e+02	6.990000000000000000e+02	7.670000000000000000e+02	8.460000000000000000e+02	9.020000000000000000e+02	9.660000000000000000e+02
1.000000000000000000e+01	1.100000000000000000e+01	1.500000000000000000e+01	1.700000000000000000e+01	1.200000000000000000e+01	1.700000000000000000e+01	2.100000000000000000e+01	2.500000000000000000e+01	3.000000000000000000e+01	3.000000000000000000e+01	3.300000000000000000e+01	3.400000000000000000e+01	3.900000000000000000e+01	4.400000000000000000e+01	4.700000000000000000e+01	5.300000000000000000e+01	6.700000000000000000e+01	7.500000000000000000e+01	8.300000000000000000e+01	9.200000000000000000e+01	1.070000000000000000e+02	1.200000000000000000e+02	1.340000000000000000e+02	1.610000000000000000e+02	1.790000000000000000e+02	1.930000000000000000e+02	2.130000000000000000e+02	2.360000000000000000e+02	2.610000000000000000e+02	2.880000000000000000e+02	3.180000000000000000e+02	3.460000000000000000e+02	3.760000000000000000e+02	4.080000000000000000e+02	4.530000000000000000e+02	5.110000000000000000e+02	5.480000000000000000e+02	6.040000000000000000e+02	6.560000000000000000e+02	7.210000000000000000e+02	7.840000000000000000e+02	8.430000000000000000e+02	9.170000000000000000e+02	9.860000000000000000e+02	1.054000000000000000e+03	1.133000000000000000e+03	1.221000000000000000e+03	1.305000000000000000e+03	1.387000000000000000e+03	1.463000000000000000e+03
1.000000000000000000e+01	1.300000000000000000e+01	1.500000000000000000e+01	1.700000000000000000e+01	2.500000000000000000e+01	2.700000000000000000e+01	2.600000000000000000e+01	2.800000000000000000e+01	3.400000000000000000e+01	4.100000000000000000e+01	5.300000000000000000e+01	5.900000000000000000e+01	6.700000000000000000e+01	7.100000000000000000e+01	8.200000000000000000e+01	8.700000000000000000e+01	1.020000000000000000e+02	1.130000000000000000e+02	1.290000000000000000e+02	1.430000000000000000e+02	1.720000000000000000e+02	1.840000000000000000e+02	2.000000000000000000e+02	2.370000000000000000e+02	2.560000000000000000e+02	2.790000000000000000e+02	2.890000000000000000e+02	3.330000000000000000e+02	3.780000000000000000e+02	4.080000000000000000e+02	4.450000000000000000e+02	4.800000000000000000e+02	5.220000000000000000e+02	5.630000000000000000e+02	6.030000000000000000e+02	6.580000000000000000e+02	7.030000000000000000e+02	7.410000000000000000e+02	8.120000000000000000e+02	8.560000000000000000e+02	9.390000000000000000e+02	1.013000000000000000e+03	1.059000000000000000e+03	1.125000000000000000e+03	1.200000000000000000e+03	1.275000000000000000e+03	1.331000000000000000e+03	1.408000000000000000e+03	1.478000000000000000e+03	1.566000000000000000e+03
1.000000000000000000e+01	1.100000000000000000e+01	1.300000000000000000e+01	1.700000000000000000e+01	2.000000000000000000e+01	2.700000000000000000e+01	3.000000000000000000e+01	3.400000000000000000e+01	4.200000000000000000e+01	4.500000000000000000e+01	5.300000000000000000e+01	6.100000000000000000e+01	6.700000000000000000e+01	7.400000000000000000e+01	8.500000000000000000e+01	9.200000000000000000e+01	1.050000000000000000e+02	1.220000000000000000e+02	1.400000000000000000e+02	1.600000000000000000e+02	1.740000000000000000e+02	1.950000000000000000e+02	2.200000000000000000e+02	2.470000000000000000e+02	2.730000000000000000e+02	2.950000000000000000e+02	3.270000000000000000e+02	3.620000000000000000e+02	3.930000000000000000e+02	4.400000000000000000e+02	4.850000000000000000e+02	5.340000000000000000e+02	5.850000000000000000e+02	6.400000000000000000e+02	7.020000000000000000e+02	7.430000000000000000e+02	8.090000000000000000e+02	8.870000000000000000e+02	9.430000000000000000e+02	1.011000000000000000e+03	1.101000000000000000e+03	1.185000000000000000e+03	1.253000000000000000e+03	1.315000000000000000e+03	1.406000000000000000e+03	1.497000000000000000e+03	1.563000000000000000e+03	1.636000000000000000e+03	1.713000000000000000e+03	1.772000000000000000e+03
1.000000000000000000e+01	1.300000000000000000e+01	1.500000000000000000e+01	1.800000000000000000e+01	1.900000000000000000e+01	1.900000000000000000e+01	2.200000000000000000e+01	2.400000000000000000e+01	2.400000000000000000e+01	2.500000000000000000e+01	2.800000000000000000e+01	3.400000000000000000e+01	3.900000000000000000e+01	4.500000000000000000e+01	5.500000000000000000e+01	5.400000000000000000e+01	6.500000000000000000e+01	6.900000000000000000e+01	7.200000000000000000e+01	7.700000000000000000e+01	9.100000000000000000e+01	1.040000000000000000e+02	1.130000000000000000e+02	1.240000000000000000e+02	1.440000000000000000e+02	1.660000000000000000e+02	1.800000000000000000e+02	2.000000000000000000e+02	2.250000000000000000e+02	2.540000000000000000e+02	2.830000000000000000e+02	3.260000000000000000e+02	3.530000000000000000e+02	3.850000000000000000e+02	4.150000000000000000e+02	4.510000000000000000e+02	4.860000000000000000e+02	5.320000000000000000e+02	5.970000000000000000e+02	6.540000000000000000e+02	7.090000000000000000e+02	7.540000000000000000e+02	8.120000000000000000e+02	8.740000000000000000e+02	9.240000000000000000e+02	9.770000000000000000e+02	1.043000000000000000e+03	1.101000000000000000e+03	1.158000000000000000e+03	1.236000000000000000e+03
1.000000000000000000e+01	1.300000000000000000e+01	1.300000000000000000e+01	1.800000000000000000e+01	2.000000000000000000e+01	2.700000000000000000e+01	2.900000000000000000e+01	3.500000000000000000e+01	3.700000000000000000e+01	4.200000000000000000e+01	5.100000000000000000e+01	6.000000000000000000e+01	7.000000000000000000e+01	7.900000000000000000e+01	8.400000000000000000e+01	9.500000000000000000e+01	1.120000000000000000e+02	1.270000000000000000e+02	1.440000000000000000e+02	1.570000000000000000e+02	1.710000000000000000e+02	1.950000000000000000e+02	2.200000000000000000e+02	2.490000000000000000e+02	2.710000000000000000e+02	3.050000000000000000e+02	3.430000000000000000e+02	3.710000000000000000e+02	4.030000000000000000e+02	4.370000000000000000e+02	4.660000000000000000e+02	5.210000000000000000e+02	5.630000000000000000e+02	6.100000000000000000e+02	6.800000000000000000e+02	7.430000000000000000e+02	8.150000000000000000e+02	8.710000000000000000e+02	9.240000000000000000e+02	1.011000000000000000e+03	1.083000000000000000e+03	1.181000000000000000e+03	1.246000000000000000e+03	1.336000000000000000e+03	1.396000000000000000e+03	1.484000000000000000e+03	1.563000000000000000e+03	1.663000000000000000e+03	1.755000000000000000e+03	1.827000000000000000e+03
1.000000000000000000e+01	1.200000000000000000e+01	1.300000000000000000e+01	1.600000000000000000e+01	1.900000000000000000e+01	2.100000000000000000e+01	2.400000000000000000e+01	2.600000000000000000e+01	2.900000000000000000e+01	3.200000000000000000e+01	3.500000000000000000e+01	4.500000000000000000e+01	5.400000000000000000e+01	6.200000000000000000e+01	7.000000000000000000e+01	7.100000000000000000e+01	7.600000000000000000e+01	8.000000000000000000e+01	8.900000000000000000e+01	9.700000000000000000e+01	1.060000000000000000e+02	1.260000000000000000e+02	1.420000000000000000e+02	1.520000000000000000e+02	1.770000000000000000e+02	1.930000000000000000e+02	2.040000000000000000e+02	2.310000000000000000e+02	2.630000000000000000e+02	3.000000000000000000e+02	3.270000000000000000e+02	3.690000000000000000e+02	4.130000000000000000e+02	4.530000000000000000e+02	5.070000000000000000e+02	5.560000000000000000e+02	6.030000000000000000e+02	6.510000000000000000e+02	6.980000000000000000e+02	7.620000000000000000e+02	8.080000000000000000e+02	8.630000000000000000e+02	9.380000000000000000e+02	9.920000000000000000e+02	1.051000000000000000e+03	1.123000000000000000e+03	1.209000000000000000e+03	1.254000000000000000e+03	1.331000000000000000e+03	1.405000000000000000e+03
1.000000000000000000e+01	9.000000000000000000e+00	8.000000000000000000e+00	8.000000000000000000e+00	8.000000000000000000e+00	9.000000000000000000e+00	1.200000000000000000e+01	1.500000000000000000e+01	1.900000000000000000e+01	1.800000000000000000e+01	2.000000000000000000e+01	2.200000000000000000e+01	2.500000000000000000e+01	2.700000000000000000e+01	2.900000000000000000e+01	2.900000000000000000e+01	3.300000000000000000e+01	4.000000000000000000e+01	4.700000000000000000e+01	4.900000000000000000e+01	5.500000000000000000e+01	6.200000000000000000e+01	7.000000000000000000e+01	7.900000000000000000e+01	8.100000000000000000e+01	8.900000000000000000e+01	1.040000000000000000e+02	1.070000000000000000e+02	1.250000000000000000e+02	1.460000000000000000e+02	1.620000000000000000e+02	1.870000000000000000e+02	1.990000000000000000e+02	2.060000000000000000e+02	2.280000000000000000e+02	2.590000000000000000e+02	2.870000000000000000e+02	3.030000000000000000e+02	3.350000000000000000e+02	3.640000000000000000e+02	3.920000000000000000e+02	4.400000000000000000e+02	4.750000000000000000e+02	5.090000000000000000e+02	5.690000000000000000e+02	6.310000000000000000e+02	6.860000000000000000e+02	7.590000000000000000e+02	8.310000000000000000e+02	8.910000000000000000e+02
1.000000000000000000e+01	1.500000000000000000e+01	1.500000000000000000e+01	1.700000000000000000e+01	2.000000000000000000e+01	2.200000000000000000e+01	2.500000000000000000e+01	2.500000000000000000e+01	2.500000000000000000e+01	3.000000000000000000e+01	3.300000000000000000e+01	4.200000000000000000e+01	4.500000000000000000e+01	5.700000000000000000e+01	6.300000000000000000e+01	7.400000000000000000e+01	8.800000000000000000e+01	9.400000000000000000e+01	1.090000000000000000e+02	1.230000000000000000e+02	1.360000000000000000e+02	1.530000000000000000e+02	1.760000000000000000e+02	2.030000000000000000e+02	2.290000000000000000e+02	2.450000000000000000e+02	2.790000000000000000e+02	3.120000000000000000e+02	3.280000000000000000e+02	3.480000000000000000e+02	3.850000000000000000e+02	4.210000000000000000e+02	4.530000000000000000e+02	4.920000000000000000e+02	5.290000000000000000e+02	5.880000000000000000e+02	6.540000000000000000e+02	7.130000000000000000e+02	7.940000000000000000e+02	8.470000000000000000e+02	9.130000000000000000e+02	9.610000000000000000e+02	1.035000000000000000e+03	1.096000000000000000e+03	1.182000000000000000e+03	1.279000000000000000e+03	1.341000000000000000e+03	1.414000000000000000e+03	1.525000000000000000e+03	1.601000000000000000e+03
1.000000000000000000e+01	1.200000000000000000e+01	1.300000000000000000e+01	1.500000000000000000e+01	1.600000000000000000e+01	1.700000000000000000e+01	1.700000000000000000e+01	1.800000000000000000e+01	2.000000000000000000e+01	2.600000000000000000e+01	2.800000000000000000e+01	3.300000000000000000e+01	3.600000000000000000e+01	4.000000000000000000e+01	4.300000000000000000e+01	4.900000000000000000e+01	5.500000000000000000e+01	6.600000000000000000e+01	8.000000000000000000e+01	8.800000000000000000e+01	9.500000000000000000e+01	1.010000000000000000e+02	1.070000000000000000e+02	1.220000000000000000e+02	1.420000000000000000e+02	1.630000000000000000e+02	1.790000000000000000e+02	1.940000000000000000e+02	2.190000000000000000e+02	2.400000000000000000e+02	2.560000000000000000e+02	2.900000000000000000e+02	3.220000000000000000e+02	3.600000000000000000e+02	3.940000000000000000e+02	4.280000000000000000e+02	4.580000000000000000e+02	4.990000000000000000e+02	5.770000000000000000e+02	6.330000000000000000e+02	6.760000000000000000e+02	7.260000000000000000e+02	7.970000000000000000e+02	8.670000000000000000e+02	9.300000000000000000e+02	9.870000000000000000e+02	1.075000000000000000e+03	1.128000000000000000e+03	1.218000000000000000e+03	1.299000000000000000e+03
[truncated: 450 more columns]
