# Supplementary material for: Omicron vs. the rest: Assessing the competitive dynamics and coinfection scenarios of COVID-19 strains on a social network
Source: PLoS One. 2024 Jan 25;19(1):e0287623. doi: 10.1371/journal.pone.0287623 (PMC10810514; doi:10.1371/journal.pone.0287623)
Supplement: S1 Data — (ZIP) [file pone.0287623.s001.zip › Data Figures/Fig4/a/Total infections.csv]

2.000000000000000000e+01	2.100000000000000000e+01	2.300000000000000000e+01	2.500000000000000000e+01	2.800000000000000000e+01	3.200000000000000000e+01	3.400000000000000000e+01	3.500000000000000000e+01	3.600000000000000000e+01	3.900000000000000000e+01	4.100000000000000000e+01	4.200000000000000000e+01	4.000000000000000000e+01	4.000000000000000000e+01	4.600000000000000000e+01	5.200000000000000000e+01	6.300000000000000000e+01	6.500000000000000000e+01	7.000000000000000000e+01	7.400000000000000000e+01	8.000000000000000000e+01	9.000000000000000000e+01	1.000000000000000000e+02	1.110000000000000000e+02	1.200000000000000000e+02	1.280000000000000000e+02	1.370000000000000000e+02	1.430000000000000000e+02	1.540000000000000000e+02	1.730000000000000000e+02	1.810000000000000000e+02	2.070000000000000000e+02	2.320000000000000000e+02	2.530000000000000000e+02	2.830000000000000000e+02	3.100000000000000000e+02	3.230000000000000000e+02	3.430000000000000000e+02	3.730000000000000000e+02	4.000000000000000000e+02	4.200000000000000000e+02	4.650000000000000000e+02	5.060000000000000000e+02	5.400000000000000000e+02	5.850000000000000000e+02	6.320000000000000000e+02	6.730000000000000000e+02	7.190000000000000000e+02	7.700000000000000000e+02	8.230000000000000000e+02
2.000000000000000000e+01	2.200000000000000000e+01	2.100000000000000000e+01	2.500000000000000000e+01	2.800000000000000000e+01	2.900000000000000000e+01	3.500000000000000000e+01	3.500000000000000000e+01	3.700000000000000000e+01	4.700000000000000000e+01	5.100000000000000000e+01	6.400000000000000000e+01	6.700000000000000000e+01	7.100000000000000000e+01	7.600000000000000000e+01	8.300000000000000000e+01	9.300000000000000000e+01	1.040000000000000000e+02	1.150000000000000000e+02	1.220000000000000000e+02	1.310000000000000000e+02	1.430000000000000000e+02	1.510000000000000000e+02	1.730000000000000000e+02	1.920000000000000000e+02	2.000000000000000000e+02	2.140000000000000000e+02	2.340000000000000000e+02	2.530000000000000000e+02	2.710000000000000000e+02	3.070000000000000000e+02	3.320000000000000000e+02	3.520000000000000000e+02	3.910000000000000000e+02	4.250000000000000000e+02	4.630000000000000000e+02	4.970000000000000000e+02	5.510000000000000000e+02	6.050000000000000000e+02	6.460000000000000000e+02	7.080000000000000000e+02	7.710000000000000000e+02	8.340000000000000000e+02	8.910000000000000000e+02	9.530000000000000000e+02	1.016000000000000000e+03	1.089000000000000000e+03	1.161000000000000000e+03	1.236000000000000000e+03	1.306000000000000000e+03
2.000000000000000000e+01	2.200000000000000000e+01	2.600000000000000000e+01	3.100000000000000000e+01	3.500000000000000000e+01	3.900000000000000000e+01	4.100000000000000000e+01	4.500000000000000000e+01	5.200000000000000000e+01	5.600000000000000000e+01	5.800000000000000000e+01	6.500000000000000000e+01	7.100000000000000000e+01	7.800000000000000000e+01	8.700000000000000000e+01	9.900000000000000000e+01	1.020000000000000000e+02	1.090000000000000000e+02	1.230000000000000000e+02	1.450000000000000000e+02	1.640000000000000000e+02	1.820000000000000000e+02	1.970000000000000000e+02	2.110000000000000000e+02	2.390000000000000000e+02	2.540000000000000000e+02	2.630000000000000000e+02	2.930000000000000000e+02	3.320000000000000000e+02	3.710000000000000000e+02	4.070000000000000000e+02	4.520000000000000000e+02	5.000000000000000000e+02	5.420000000000000000e+02	5.900000000000000000e+02	6.410000000000000000e+02	7.000000000000000000e+02	7.600000000000000000e+02	8.290000000000000000e+02	8.820000000000000000e+02	9.290000000000000000e+02	9.880000000000000000e+02	1.069000000000000000e+03	1.132000000000000000e+03	1.210000000000000000e+03	1.285000000000000000e+03	1.359000000000000000e+03	1.411000000000000000e+03	1.480000000000000000e+03	1.561000000000000000e+03
2.000000000000000000e+01	2.200000000000000000e+01	2.900000000000000000e+01	3.400000000000000000e+01	4.000000000000000000e+01	4.800000000000000000e+01	5.700000000000000000e+01	6.900000000000000000e+01	7.600000000000000000e+01	8.200000000000000000e+01	9.400000000000000000e+01	1.080000000000000000e+02	1.230000000000000000e+02	1.480000000000000000e+02	1.580000000000000000e+02	1.690000000000000000e+02	1.900000000000000000e+02	2.110000000000000000e+02	2.260000000000000000e+02	2.430000000000000000e+02	2.700000000000000000e+02	2.930000000000000000e+02	3.310000000000000000e+02	3.550000000000000000e+02	3.800000000000000000e+02	4.240000000000000000e+02	4.610000000000000000e+02	4.940000000000000000e+02	5.330000000000000000e+02	5.920000000000000000e+02	6.310000000000000000e+02	6.710000000000000000e+02	7.070000000000000000e+02	7.700000000000000000e+02	8.260000000000000000e+02	8.900000000000000000e+02	9.710000000000000000e+02	1.047000000000000000e+03	1.100000000000000000e+03	1.174000000000000000e+03	1.255000000000000000e+03	1.343000000000000000e+03	1.419000000000000000e+03	1.505000000000000000e+03	1.579000000000000000e+03	1.641000000000000000e+03	1.710000000000000000e+03	1.782000000000000000e+03	1.863000000000000000e+03	1.897000000000000000e+03
2.000000000000000000e+01	2.400000000000000000e+01	2.900000000000000000e+01	3.200000000000000000e+01	3.800000000000000000e+01	4.000000000000000000e+01	5.000000000000000000e+01	5.500000000000000000e+01	5.900000000000000000e+01	6.100000000000000000e+01	6.500000000000000000e+01	6.900000000000000000e+01	7.600000000000000000e+01	8.100000000000000000e+01	8.500000000000000000e+01	9.400000000000000000e+01	1.020000000000000000e+02	1.080000000000000000e+02	1.100000000000000000e+02	1.230000000000000000e+02	1.380000000000000000e+02	1.570000000000000000e+02	1.710000000000000000e+02	1.970000000000000000e+02	2.220000000000000000e+02	2.470000000000000000e+02	2.670000000000000000e+02	2.990000000000000000e+02	3.350000000000000000e+02	3.670000000000000000e+02	4.070000000000000000e+02	4.320000000000000000e+02	4.680000000000000000e+02	5.220000000000000000e+02	5.640000000000000000e+02	6.260000000000000000e+02	6.740000000000000000e+02	7.350000000000000000e+02	8.090000000000000000e+02	8.830000000000000000e+02	9.590000000000000000e+02	1.020000000000000000e+03	1.086000000000000000e+03	1.182000000000000000e+03	1.266000000000000000e+03	1.352000000000000000e+03	1.425000000000000000e+03	1.491000000000000000e+03	1.566000000000000000e+03	1.614000000000000000e+03
2.000000000000000000e+01	1.800000000000000000e+01	2.000000000000000000e+01	2.100000000000000000e+01	2.100000000000000000e+01	2.400000000000000000e+01	2.600000000000000000e+01	2.800000000000000000e+01	3.000000000000000000e+01	3.200000000000000000e+01	3.400000000000000000e+01	3.600000000000000000e+01	3.900000000000000000e+01	4.400000000000000000e+01	5.100000000000000000e+01	5.800000000000000000e+01	6.800000000000000000e+01	7.700000000000000000e+01	9.000000000000000000e+01	1.030000000000000000e+02	1.150000000000000000e+02	1.280000000000000000e+02	1.390000000000000000e+02	1.540000000000000000e+02	1.770000000000000000e+02	1.920000000000000000e+02	2.060000000000000000e+02	2.300000000000000000e+02	2.440000000000000000e+02	2.730000000000000000e+02	3.100000000000000000e+02	3.540000000000000000e+02	3.830000000000000000e+02	4.120000000000000000e+02	4.500000000000000000e+02	4.890000000000000000e+02	5.360000000000000000e+02	5.870000000000000000e+02	6.530000000000000000e+02	7.050000000000000000e+02	7.840000000000000000e+02	8.490000000000000000e+02	9.020000000000000000e+02	9.550000000000000000e+02	1.046000000000000000e+03	1.113000000000000000e+03	1.175000000000000000e+03	1.238000000000000000e+03	1.307000000000000000e+03	1.383000000000000000e+03
2.000000000000000000e+01	2.100000000000000000e+01	2.400000000000000000e+01	3.000000000000000000e+01	3.500000000000000000e+01	4.200000000000000000e+01	4.100000000000000000e+01	4.700000000000000000e+01	5.500000000000000000e+01	5.800000000000000000e+01	6.800000000000000000e+01	7.500000000000000000e+01	8.200000000000000000e+01	9.300000000000000000e+01	1.030000000000000000e+02	1.110000000000000000e+02	1.170000000000000000e+02	1.240000000000000000e+02	1.370000000000000000e+02	1.480000000000000000e+02	1.580000000000000000e+02	1.680000000000000000e+02	1.880000000000000000e+02	2.070000000000000000e+02	2.230000000000000000e+02	2.450000000000000000e+02	2.700000000000000000e+02	2.930000000000000000e+02	3.230000000000000000e+02	3.730000000000000000e+02	4.210000000000000000e+02	4.590000000000000000e+02	4.950000000000000000e+02	5.490000000000000000e+02	6.030000000000000000e+02	6.510000000000000000e+02	6.980000000000000000e+02	7.630000000000000000e+02	8.440000000000000000e+02	8.910000000000000000e+02	9.480000000000000000e+02	1.027000000000000000e+03	1.109000000000000000e+03	1.172000000000000000e+03	1.246000000000000000e+03	1.329000000000000000e+03	1.423000000000000000e+03	1.493000000000000000e+03	1.553000000000000000e+03	1.634000000000000000e+03
2.000000000000000000e+01	2.000000000000000000e+01	2.400000000000000000e+01	2.800000000000000000e+01	3.100000000000000000e+01	4.200000000000000000e+01	4.900000000000000000e+01	5.200000000000000000e+01	5.600000000000000000e+01	6.300000000000000000e+01	7.100000000000000000e+01	8.300000000000000000e+01	9.700000000000000000e+01	1.080000000000000000e+02	1.160000000000000000e+02	1.330000000000000000e+02	1.520000000000000000e+02	1.710000000000000000e+02	2.040000000000000000e+02	2.180000000000000000e+02	2.390000000000000000e+02	2.630000000000000000e+02	2.890000000000000000e+02	3.190000000000000000e+02	3.520000000000000000e+02	3.680000000000000000e+02	4.210000000000000000e+02	4.620000000000000000e+02	5.020000000000000000e+02	5.270000000000000000e+02	5.660000000000000000e+02	6.230000000000000000e+02	6.950000000000000000e+02	7.520000000000000000e+02	8.010000000000000000e+02	8.740000000000000000e+02	9.560000000000000000e+02	1.035000000000000000e+03	1.108000000000000000e+03	1.184000000000000000e+03	1.248000000000000000e+03	1.350000000000000000e+03	1.453000000000000000e+03	1.541000000000000000e+03	1.633000000000000000e+03	1.721000000000000000e+03	1.815000000000000000e+03	1.907000000000000000e+03	1.964000000000000000e+03	2.024000000000000000e+03
2.000000000000000000e+01	2.700000000000000000e+01	3.100000000000000000e+01	3.700000000000000000e+01	3.800000000000000000e+01	4.400000000000000000e+01	5.400000000000000000e+01	5.700000000000000000e+01	6.300000000000000000e+01	7.400000000000000000e+01	7.800000000000000000e+01	9.000000000000000000e+01	9.300000000000000000e+01	1.040000000000000000e+02	1.110000000000000000e+02	1.230000000000000000e+02	1.430000000000000000e+02	1.510000000000000000e+02	1.690000000000000000e+02	1.870000000000000000e+02	2.040000000000000000e+02	2.330000000000000000e+02	2.500000000000000000e+02	2.680000000000000000e+02	2.920000000000000000e+02	3.230000000000000000e+02	3.520000000000000000e+02	3.870000000000000000e+02	4.280000000000000000e+02	4.610000000000000000e+02	5.120000000000000000e+02	5.610000000000000000e+02	6.150000000000000000e+02	6.690000000000000000e+02	7.160000000000000000e+02	7.830000000000000000e+02	8.600000000000000000e+02	9.280000000000000000e+02	9.990000000000000000e+02	1.066000000000000000e+03	1.130000000000000000e+03	1.235000000000000000e+03	1.317000000000000000e+03	1.396000000000000000e+03	1.484000000000000000e+03	1.600000000000000000e+03	1.686000000000000000e+03	1.749000000000000000e+03	1.827000000000000000e+03	1.902000000000000000e+03
2.000000000000000000e+01	2.100000000000000000e+01	2.100000000000000000e+01	2.100000000000000000e+01	2.300000000000000000e+01	2.500000000000000000e+01	2.900000000000000000e+01	3.000000000000000000e+01	3.600000000000000000e+01	4.400000000000000000e+01	4.600000000000000000e+01	5.300000000000000000e+01	5.700000000000000000e+01	6.500000000000000000e+01	7.000000000000000000e+01	7.400000000000000000e+01	8.100000000000000000e+01	8.700000000000000000e+01	9.200000000000000000e+01	9.700000000000000000e+01	1.080000000000000000e+02	1.140000000000000000e+02	1.200000000000000000e+02	1.300000000000000000e+02	1.450000000000000000e+02	1.570000000000000000e+02	1.700000000000000000e+02	1.780000000000000000e+02	1.900000000000000000e+02	2.020000000000000000e+02	2.180000000000000000e+02	2.420000000000000000e+02	2.580000000000000000e+02	2.860000000000000000e+02	3.050000000000000000e+02	3.350000000000000000e+02	3.630000000000000000e+02	3.820000000000000000e+02	4.070000000000000000e+02	4.300000000000000000e+02	4.750000000000000000e+02	5.240000000000000000e+02	5.790000000000000000e+02	6.160000000000000000e+02	6.720000000000000000e+02	7.470000000000000000e+02	8.030000000000000000e+02	8.870000000000000000e+02	9.520000000000000000e+02	1.010000000000000000e+03
2.000000000000000000e+01	2.300000000000000000e+01	2.700000000000000000e+01	3.300000000000000000e+01	3.500000000000000000e+01	3.700000000000000000e+01	4.100000000000000000e+01	4.900000000000000000e+01	5.000000000000000000e+01	5.100000000000000000e+01	5.400000000000000000e+01	6.200000000000000000e+01	6.300000000000000000e+01	7.000000000000000000e+01	7.500000000000000000e+01	7.400000000000000000e+01	7.300000000000000000e+01	8.500000000000000000e+01	8.800000000000000000e+01	9.500000000000000000e+01	1.050000000000000000e+02	1.130000000000000000e+02	1.210000000000000000e+02	1.300000000000000000e+02	1.390000000000000000e+02	1.520000000000000000e+02	1.710000000000000000e+02	1.880000000000000000e+02	2.130000000000000000e+02	2.410000000000000000e+02	2.660000000000000000e+02	2.930000000000000000e+02	3.250000000000000000e+02	3.640000000000000000e+02	4.060000000000000000e+02	4.440000000000000000e+02	4.860000000000000000e+02	5.230000000000000000e+02	5.540000000000000000e+02	6.000000000000000000e+02	6.530000000000000000e+02	6.900000000000000000e+02	7.330000000000000000e+02	7.900000000000000000e+02	8.350000000000000000e+02	8.920000000000000000e+02	9.600000000000000000e+02	1.009000000000000000e+03	1.084000000000000000e+03	1.152000000000000000e+03
2.000000000000000000e+01	2.200000000000000000e+01	2.300000000000000000e+01	2.500000000000000000e+01	2.500000000000000000e+01	3.200000000000000000e+01	3.500000000000000000e+01	4.200000000000000000e+01	4.700000000000000000e+01	5.100000000000000000e+01	5.500000000000000000e+01	6.200000000000000000e+01	6.900000000000000000e+01	6.900000000000000000e+01	7.500000000000000000e+01	8.500000000000000000e+01	9.900000000000000000e+01	1.090000000000000000e+02	1.240000000000000000e+02	1.390000000000000000e+02	1.540000000000000000e+02	1.710000000000000000e+02	1.800000000000000000e+02	2.010000000000000000e+02	2.220000000000000000e+02	2.380000000000000000e+02	2.640000000000000000e+02	2.770000000000000000e+02	2.930000000000000000e+02	3.280000000000000000e+02	3.600000000000000000e+02	3.900000000000000000e+02	4.310000000000000000e+02	4.630000000000000000e+02	5.040000000000000000e+02	5.460000000000000000e+02	5.820000000000000000e+02	6.220000000000000000e+02	6.830000000000000000e+02	7.420000000000000000e+02	8.110000000000000000e+02	8.780000000000000000e+02	9.440000000000000000e+02	1.006000000000000000e+03	1.078000000000000000e+03	1.152000000000000000e+03	1.226000000000000000e+03	1.301000000000000000e+03	1.375000000000000000e+03	1.446000000000000000e+03
2.000000000000000000e+01	2.600000000000000000e+01	2.600000000000000000e+01	2.800000000000000000e+01	3.000000000000000000e+01	3.300000000000000000e+01	3.700000000000000000e+01	3.800000000000000000e+01	4.400000000000000000e+01	5.000000000000000000e+01	5.200000000000000000e+01	5.400000000000000000e+01	5.900000000000000000e+01	6.100000000000000000e+01	6.700000000000000000e+01	7.100000000000000000e+01	7.700000000000000000e+01	8.500000000000000000e+01	9.900000000000000000e+01	1.060000000000000000e+02	1.130000000000000000e+02	1.220000000000000000e+02	1.330000000000000000e+02	1.390000000000000000e+02	1.580000000000000000e+02	1.690000000000000000e+02	1.850000000000000000e+02	1.990000000000000000e+02	2.070000000000000000e+02	2.270000000000000000e+02	2.500000000000000000e+02	2.700000000000000000e+02	2.890000000000000000e+02	3.190000000000000000e+02	3.530000000000000000e+02	3.880000000000000000e+02	4.260000000000000000e+02	4.620000000000000000e+02	5.000000000000000000e+02	5.280000000000000000e+02	6.020000000000000000e+02	6.410000000000000000e+02	6.940000000000000000e+02	7.480000000000000000e+02	7.900000000000000000e+02	8.360000000000000000e+02	8.990000000000000000e+02	9.670000000000000000e+02	1.034000000000000000e+03	1.105000000000000000e+03
2.000000000000000000e+01	2.300000000000000000e+01	2.900000000000000000e+01	3.200000000000000000e+01	3.600000000000000000e+01	4.000000000000000000e+01	4.600000000000000000e+01	5.200000000000000000e+01	6.000000000000000000e+01	7.800000000000000000e+01	8.400000000000000000e+01	8.000000000000000000e+01	9.000000000000000000e+01	9.600000000000000000e+01	1.040000000000000000e+02	1.170000000000000000e+02	1.240000000000000000e+02	1.330000000000000000e+02	1.530000000000000000e+02	1.710000000000000000e+02	1.830000000000000000e+02	1.990000000000000000e+02	2.160000000000000000e+02	2.370000000000000000e+02	2.590000000000000000e+02	2.890000000000000000e+02	3.220000000000000000e+02	3.550000000000000000e+02	3.900000000000000000e+02	4.400000000000000000e+02	4.930000000000000000e+02	5.350000000000000000e+02	5.800000000000000000e+02	6.520000000000000000e+02	7.100000000000000000e+02	7.670000000000000000e+02	8.240000000000000000e+02	8.900000000000000000e+02	9.680000000000000000e+02	1.050000000000000000e+03	1.128000000000000000e+03	1.211000000000000000e+03	1.291000000000000000e+03	1.394000000000000000e+03	1.484000000000000000e+03	1.590000000000000000e+03	1.676000000000000000e+03	1.752000000000000000e+03	1.830000000000000000e+03	1.909000000000000000e+03
2.000000000000000000e+01	2.400000000000000000e+01	3.100000000000000000e+01	3.400000000000000000e+01	4.200000000000000000e+01	5.300000000000000000e+01	5.600000000000000000e+01	6.000000000000000000e+01	6.800000000000000000e+01	7.800000000000000000e+01	8.600000000000000000e+01	9.900000000000000000e+01	1.120000000000000000e+02	1.260000000000000000e+02	1.430000000000000000e+02	1.580000000000000000e+02	1.740000000000000000e+02	1.900000000000000000e+02	2.020000000000000000e+02	2.180000000000000000e+02	2.390000000000000000e+02	2.580000000000000000e+02	2.910000000000000000e+02	3.140000000000000000e+02	3.480000000000000000e+02	3.880000000000000000e+02	4.150000000000000000e+02	4.450000000000000000e+02	5.030000000000000000e+02	5.420000000000000000e+02	5.920000000000000000e+02	6.370000000000000000e+02	6.920000000000000000e+02	7.420000000000000000e+02	8.000000000000000000e+02	8.520000000000000000e+02	9.280000000000000000e+02	1.001000000000000000e+03	1.058000000000000000e+03	1.130000000000000000e+03	1.208000000000000000e+03	1.278000000000000000e+03	1.369000000000000000e+03	1.453000000000000000e+03	1.498000000000000000e+03	1.572000000000000000e+03	1.638000000000000000e+03	1.695000000000000000e+03	1.756000000000000000e+03	1.820000000000000000e+03
2.000000000000000000e+01	2.300000000000000000e+01	2.100000000000000000e+01	2.500000000000000000e+01	2.500000000000000000e+01	3.000000000000000000e+01	3.200000000000000000e+01	3.300000000000000000e+01	3.400000000000000000e+01	4.100000000000000000e+01	4.800000000000000000e+01	4.700000000000000000e+01	4.800000000000000000e+01	5.200000000000000000e+01	6.100000000000000000e+01	6.400000000000000000e+01	6.700000000000000000e+01	6.900000000000000000e+01	7.500000000000000000e+01	8.400000000000000000e+01	9.900000000000000000e+01	1.110000000000000000e+02	1.210000000000000000e+02	1.380000000000000000e+02	1.430000000000000000e+02	1.580000000000000000e+02	1.750000000000000000e+02	1.850000000000000000e+02	2.000000000000000000e+02	2.160000000000000000e+02	2.470000000000000000e+02	2.660000000000000000e+02	3.050000000000000000e+02	3.300000000000000000e+02	3.540000000000000000e+02	3.720000000000000000e+02	4.130000000000000000e+02	4.590000000000000000e+02	5.120000000000000000e+02	5.500000000000000000e+02	6.000000000000000000e+02	6.580000000000000000e+02	7.150000000000000000e+02	7.560000000000000000e+02	8.410000000000000000e+02	9.140000000000000000e+02	9.840000000000000000e+02	1.068000000000000000e+03	1.132000000000000000e+03	1.199000000000000000e+03
2.000000000000000000e+01	1.900000000000000000e+01	2.100000000000000000e+01	2.600000000000000000e+01	3.100000000000000000e+01	3.400000000000000000e+01	4.000000000000000000e+01	4.400000000000000000e+01	4.800000000000000000e+01	5.200000000000000000e+01	5.700000000000000000e+01	6.000000000000000000e+01	6.400000000000000000e+01	6.800000000000000000e+01	7.200000000000000000e+01	7.500000000000000000e+01	8.500000000000000000e+01	9.000000000000000000e+01	9.900000000000000000e+01	1.170000000000000000e+02	1.250000000000000000e+02	1.380000000000000000e+02	1.580000000000000000e+02	1.660000000000000000e+02	1.810000000000000000e+02	1.910000000000000000e+02	2.080000000000000000e+02	2.310000000000000000e+02	2.520000000000000000e+02	2.790000000000000000e+02	2.970000000000000000e+02	3.210000000000000000e+02	3.620000000000000000e+02	3.900000000000000000e+02	4.260000000000000000e+02	4.710000000000000000e+02	5.260000000000000000e+02	5.700000000000000000e+02	6.160000000000000000e+02	6.680000000000000000e+02	7.260000000000000000e+02	7.600000000000000000e+02	8.070000000000000000e+02	8.670000000000000000e+02	9.170000000000000000e+02	9.800000000000000000e+02	1.049000000000000000e+03	1.115000000000000000e+03	1.176000000000000000e+03	1.215000000000000000e+03
2.000000000000000000e+01	2.300000000000000000e+01	2.500000000000000000e+01	2.700000000000000000e+01	3.200000000000000000e+01	3.700000000000000000e+01	3.600000000000000000e+01	3.800000000000000000e+01	4.600000000000000000e+01	5.100000000000000000e+01	5.900000000000000000e+01	6.300000000000000000e+01	6.500000000000000000e+01	7.500000000000000000e+01	8.300000000000000000e+01	9.900000000000000000e+01	1.140000000000000000e+02	1.240000000000000000e+02	1.400000000000000000e+02	1.440000000000000000e+02	1.470000000000000000e+02	1.640000000000000000e+02	1.680000000000000000e+02	1.800000000000000000e+02	1.940000000000000000e+02	2.070000000000000000e+02	2.230000000000000000e+02	2.410000000000000000e+02	2.590000000000000000e+02	2.790000000000000000e+02	3.160000000000000000e+02	3.460000000000000000e+02	3.770000000000000000e+02	4.020000000000000000e+02	4.330000000000000000e+02	4.640000000000000000e+02	5.130000000000000000e+02	5.410000000000000000e+02	5.690000000000000000e+02	6.130000000000000000e+02	6.570000000000000000e+02	7.220000000000000000e+02	7.910000000000000000e+02	8.470000000000000000e+02	9.100000000000000000e+02	9.660000000000000000e+02	1.018000000000000000e+03	1.074000000000000000e+03	1.137000000000000000e+03	1.207000000000000000e+03
2.000000000000000000e+01	2.500000000000000000e+01	2.800000000000000000e+01	3.200000000000000000e+01	3.600000000000000000e+01	3.400000000000000000e+01	3.900000000000000000e+01	4.300000000000000000e+01	4.800000000000000000e+01	5.400000000000000000e+01	6.300000000000000000e+01	7.200000000000000000e+01	7.400000000000000000e+01	8.300000000000000000e+01	9.400000000000000000e+01	1.000000000000000000e+02	1.140000000000000000e+02	1.210000000000000000e+02	1.360000000000000000e+02	1.450000000000000000e+02	1.580000000000000000e+02	1.780000000000000000e+02	1.880000000000000000e+02	2.110000000000000000e+02	2.250000000000000000e+02	2.370000000000000000e+02	2.540000000000000000e+02	2.810000000000000000e+02	3.110000000000000000e+02	3.300000000000000000e+02	3.490000000000000000e+02	3.750000000000000000e+02	4.230000000000000000e+02	4.460000000000000000e+02	4.750000000000000000e+02	5.070000000000000000e+02	5.430000000000000000e+02	5.890000000000000000e+02	6.330000000000000000e+02	6.880000000000000000e+02	7.390000000000000000e+02	7.850000000000000000e+02	8.500000000000000000e+02	9.000000000000000000e+02	9.610000000000000000e+02	9.970000000000000000e+02	1.055000000000000000e+03	1.103000000000000000e+03	1.156000000000000000e+03	1.214000000000000000e+03
2.000000000000000000e+01	2.400000000000000000e+01	2.700000000000000000e+01	3.100000000000000000e+01	3.500000000000000000e+01	3.700000000000000000e+01	4.100000000000000000e+01	4.200000000000000000e+01	4.800000000000000000e+01	5.600000000000000000e+01	5.900000000000000000e+01	6.500000000000000000e+01	7.100000000000000000e+01	7.500000000000000000e+01	8.700000000000000000e+01	9.700000000000000000e+01	1.090000000000000000e+02	1.190000000000000000e+02	1.260000000000000000e+02	1.420000000000000000e+02	1.530000000000000000e+02	1.610000000000000000e+02	1.770000000000000000e+02	1.980000000000000000e+02	2.270000000000000000e+02	2.400000000000000000e+02	2.820000000000000000e+02	3.080000000000000000e+02	3.390000000000000000e+02	3.750000000000000000e+02	4.010000000000000000e+02	4.320000000000000000e+02	4.630000000000000000e+02	4.990000000000000000e+02	5.420000000000000000e+02	5.820000000000000000e+02	6.250000000000000000e+02	6.690000000000000000e+02	7.170000000000000000e+02	7.870000000000000000e+02	8.350000000000000000e+02	9.450000000000000000e+02	9.810000000000000000e+02	1.066000000000000000e+03	1.129000000000000000e+03	1.200000000000000000e+03	1.276000000000000000e+03	1.348000000000000000e+03	1.399000000000000000e+03	1.460000000000000000e+03
2.000000000000000000e+01	2.600000000000000000e+01	3.000000000000000000e+01	2.900000000000000000e+01	3.000000000000000000e+01	3.400000000000000000e+01	3.500000000000000000e+01	3.800000000000000000e+01	4.200000000000000000e+01	5.300000000000000000e+01	5.700000000000000000e+01	6.100000000000000000e+01	6.300000000000000000e+01	7.000000000000000000e+01	7.400000000000000000e+01	8.100000000000000000e+01	9.000000000000000000e+01	1.040000000000000000e+02	1.170000000000000000e+02	1.280000000000000000e+02	1.400000000000000000e+02	1.550000000000000000e+02	1.690000000000000000e+02	1.770000000000000000e+02	1.860000000000000000e+02	2.190000000000000000e+02	2.400000000000000000e+02	2.690000000000000000e+02	2.940000000000000000e+02	3.010000000000000000e+02	3.300000000000000000e+02	3.680000000000000000e+02	4.050000000000000000e+02	4.480000000000000000e+02	4.730000000000000000e+02	5.170000000000000000e+02	5.720000000000000000e+02	6.190000000000000000e+02	6.700000000000000000e+02	7.140000000000000000e+02	7.920000000000000000e+02	8.470000000000000000e+02	9.360000000000000000e+02	9.990000000000000000e+02	1.056000000000000000e+03	1.119000000000000000e+03	1.178000000000000000e+03	1.248000000000000000e+03	1.303000000000000000e+03	1.383000000000000000e+03
2.000000000000000000e+01	2.200000000000000000e+01	2.100000000000000000e+01	2.300000000000000000e+01	2.500000000000000000e+01	2.500000000000000000e+01	2.800000000000000000e+01	3.100000000000000000e+01	3.200000000000000000e+01	3.700000000000000000e+01	4.200000000000000000e+01	4.400000000000000000e+01	4.800000000000000000e+01	5.000000000000000000e+01	5.800000000000000000e+01	6.400000000000000000e+01	7.400000000000000000e+01	7.500000000000000000e+01	7.600000000000000000e+01	8.800000000000000000e+01	8.800000000000000000e+01	9.900000000000000000e+01	1.050000000000000000e+02	1.100000000000000000e+02	1.220000000000000000e+02	1.290000000000000000e+02	1.450000000000000000e+02	1.610000000000000000e+02	1.890000000000000000e+02	2.220000000000000000e+02	2.440000000000000000e+02	2.600000000000000000e+02	2.960000000000000000e+02	3.180000000000000000e+02	3.480000000000000000e+02	3.880000000000000000e+02	4.200000000000000000e+02	4.810000000000000000e+02	5.230000000000000000e+02	5.750000000000000000e+02	6.190000000000000000e+02	6.880000000000000000e+02	7.530000000000000000e+02	7.930000000000000000e+02	8.610000000000000000e+02	9.310000000000000000e+02	9.930000000000000000e+02	1.049000000000000000e+03	1.127000000000000000e+03	1.212000000000000000e+03
2.000000000000000000e+01	1.700000000000000000e+01	2.400000000000000000e+01	2.700000000000000000e+01	3.300000000000000000e+01	4.100000000000000000e+01	4.600000000000000000e+01	4.700000000000000000e+01	5.300000000000000000e+01	6.000000000000000000e+01	6.500000000000000000e+01	7.600000000000000000e+01	8.700000000000000000e+01	9.400000000000000000e+01	1.010000000000000000e+02	1.040000000000000000e+02	1.240000000000000000e+02	1.370000000000000000e+02	1.410000000000000000e+02	1.570000000000000000e+02	1.570000000000000000e+02	1.840000000000000000e+02	2.010000000000000000e+02	2.120000000000000000e+02	2.340000000000000000e+02	2.510000000000000000e+02	2.640000000000000000e+02	2.920000000000000000e+02	3.290000000000000000e+02	3.670000000000000000e+02	3.850000000000000000e+02	4.110000000000000000e+02	4.550000000000000000e+02	5.080000000000000000e+02	5.470000000000000000e+02	5.910000000000000000e+02	6.600000000000000000e+02	7.110000000000000000e+02	7.690000000000000000e+02	8.460000000000000000e+02	9.110000000000000000e+02	9.760000000000000000e+02	1.057000000000000000e+03	1.132000000000000000e+03	1.206000000000000000e+03	1.309000000000000000e+03	1.391000000000000000e+03	1.479000000000000000e+03	1.555000000000000000e+03	1.631000000000000000e+03
2.000000000000000000e+01	2.300000000000000000e+01	2.300000000000000000e+01	2.700000000000000000e+01	3.100000000000000000e+01	3.800000000000000000e+01	4.000000000000000000e+01	4.300000000000000000e+01	4.900000000000000000e+01	5.300000000000000000e+01	5.500000000000000000e+01	5.900000000000000000e+01	6.500000000000000000e+01	7.400000000000000000e+01	8.300000000000000000e+01	9.200000000000000000e+01	1.040000000000000000e+02	1.080000000000000000e+02	1.210000000000000000e+02	1.250000000000000000e+02	1.360000000000000000e+02	1.410000000000000000e+02	1.490000000000000000e+02	1.650000000000000000e+02	1.820000000000000000e+02	2.140000000000000000e+02	2.400000000000000000e+02	2.640000000000000000e+02	2.770000000000000000e+02	2.980000000000000000e+02	3.300000000000000000e+02	3.680000000000000000e+02	4.050000000000000000e+02	4.300000000000000000e+02	4.630000000000000000e+02	5.080000000000000000e+02	5.580000000000000000e+02	6.050000000000000000e+02	6.650000000000000000e+02	7.190000000000000000e+02	7.510000000000000000e+02	8.030000000000000000e+02	8.670000000000000000e+02	9.060000000000000000e+02	9.560000000000000000e+02	9.970000000000000000e+02	1.067000000000000000e+03	1.127000000000000000e+03	1.221000000000000000e+03	1.282000000000000000e+03
2.000000000000000000e+01	2.000000000000000000e+01	2.300000000000000000e+01	2.800000000000000000e+01	3.000000000000000000e+01	3.200000000000000000e+01	3.600000000000000000e+01	4.400000000000000000e+01	4.800000000000000000e+01	5.100000000000000000e+01	5.400000000000000000e+01	5.700000000000000000e+01	5.600000000000000000e+01	6.400000000000000000e+01	6.500000000000000000e+01	7.100000000000000000e+01	7.900000000000000000e+01	8.700000000000000000e+01	9.500000000000000000e+01	1.030000000000000000e+02	1.140000000000000000e+02	1.210000000000000000e+02	1.290000000000000000e+02	1.350000000000000000e+02	1.460000000000000000e+02	1.530000000000000000e+02	1.750000000000000000e+02	1.960000000000000000e+02	2.160000000000000000e+02	2.420000000000000000e+02	2.760000000000000000e+02	3.010000000000000000e+02	3.360000000000000000e+02	3.650000000000000000e+02	3.960000000000000000e+02	4.210000000000000000e+02	4.630000000000000000e+02	4.920000000000000000e+02	5.420000000000000000e+02	5.780000000000000000e+02	6.260000000000000000e+02	6.750000000000000000e+02	7.220000000000000000e+02	7.810000000000000000e+02	8.440000000000000000e+02	9.020000000000000000e+02	9.960000000000000000e+02	1.075000000000000000e+03	1.155000000000000000e+03	1.234000000000000000e+03
2.000000000000000000e+01	2.400000000000000000e+01	2.600000000000000000e+01	2.700000000000000000e+01	2.700000000000000000e+01	2.900000000000000000e+01	2.900000000000000000e+01	3.200000000000000000e+01	3.700000000000000000e+01	3.900000000000000000e+01	4.200000000000000000e+01	4.900000000000000000e+01	4.800000000000000000e+01	4.700000000000000000e+01	4.900000000000000000e+01	5.300000000000000000e+01	5.500000000000000000e+01	5.900000000000000000e+01	6.600000000000000000e+01	6.800000000000000000e+01	7.500000000000000000e+01	8.000000000000000000e+01	9.000000000000000000e+01	9.700000000000000000e+01	1.020000000000000000e+02	1.090000000000000000e+02	1.100000000000000000e+02	1.300000000000000000e+02	1.390000000000000000e+02	1.600000000000000000e+02	1.700000000000000000e+02	1.820000000000000000e+02	1.930000000000000000e+02	1.950000000000000000e+02	2.110000000000000000e+02	2.230000000000000000e+02	2.480000000000000000e+02	2.630000000000000000e+02	2.910000000000000000e+02	3.140000000000000000e+02	3.460000000000000000e+02	3.790000000000000000e+02	4.030000000000000000e+02	4.270000000000000000e+02	4.540000000000000000e+02	4.940000000000000000e+02	5.320000000000000000e+02	5.780000000000000000e+02	6.220000000000000000e+02	6.580000000000000000e+02
2.000000000000000000e+01	2.400000000000000000e+01	2.700000000000000000e+01	2.700000000000000000e+01	3.400000000000000000e+01	3.600000000000000000e+01	4.200000000000000000e+01	4.400000000000000000e+01	4.600000000000000000e+01	5.100000000000000000e+01	5.800000000000000000e+01	6.400000000000000000e+01	6.300000000000000000e+01	7.300000000000000000e+01	7.800000000000000000e+01	8.300000000000000000e+01	8.600000000000000000e+01	9.600000000000000000e+01	1.100000000000000000e+02	1.180000000000000000e+02	1.280000000000000000e+02	1.350000000000000000e+02	1.410000000000000000e+02	1.540000000000000000e+02	1.610000000000000000e+02	1.740000000000000000e+02	1.870000000000000000e+02	2.030000000000000000e+02	2.150000000000000000e+02	2.400000000000000000e+02	2.640000000000000000e+02	2.770000000000000000e+02	3.000000000000000000e+02	3.390000000000000000e+02	3.680000000000000000e+02	3.980000000000000000e+02	4.330000000000000000e+02	4.620000000000000000e+02	5.050000000000000000e+02	5.590000000000000000e+02	6.070000000000000000e+02	6.700000000000000000e+02	7.230000000000000000e+02	7.960000000000000000e+02	8.540000000000000000e+02	9.060000000000000000e+02	9.610000000000000000e+02	1.023000000000000000e+03	1.075000000000000000e+03	1.160000000000000000e+03
2.000000000000000000e+01	2.100000000000000000e+01	2.600000000000000000e+01	3.000000000000000000e+01	3.200000000000000000e+01	3.100000000000000000e+01	3.300000000000000000e+01	3.600000000000000000e+01	4.400000000000000000e+01	4.600000000000000000e+01	5.000000000000000000e+01	5.600000000000000000e+01	5.800000000000000000e+01	6.600000000000000000e+01	6.400000000000000000e+01	6.600000000000000000e+01	6.800000000000000000e+01	7.300000000000000000e+01	7.900000000000000000e+01	8.100000000000000000e+01	8.600000000000000000e+01	8.600000000000000000e+01	9.300000000000000000e+01	1.000000000000000000e+02	1.110000000000000000e+02	1.220000000000000000e+02	1.290000000000000000e+02	1.410000000000000000e+02	1.580000000000000000e+02	1.660000000000000000e+02	1.800000000000000000e+02	1.970000000000000000e+02	2.170000000000000000e+02	2.370000000000000000e+02	2.590000000000000000e+02	2.720000000000000000e+02	2.900000000000000000e+02	3.170000000000000000e+02	3.410000000000000000e+02	3.790000000000000000e+02	4.070000000000000000e+02	4.410000000000000000e+02	4.750000000000000000e+02	5.130000000000000000e+02	5.500000000000000000e+02	6.140000000000000000e+02	6.770000000000000000e+02	7.360000000000000000e+02	7.880000000000000000e+02	8.580000000000000000e+02
2.000000000000000000e+01	2.000000000000000000e+01	1.900000000000000000e+01	2.000000000000000000e+01	2.100000000000000000e+01	2.800000000000000000e+01	3.100000000000000000e+01	3.200000000000000000e+01	3.300000000000000000e+01	3.500000000000000000e+01	3.700000000000000000e+01	4.000000000000000000e+01	4.400000000000000000e+01	4.800000000000000000e+01	6.000000000000000000e+01	7.000000000000000000e+01	8.400000000000000000e+01	8.900000000000000000e+01	9.400000000000000000e+01	1.040000000000000000e+02	1.140000000000000000e+02	1.320000000000000000e+02	1.450000000000000000e+02	1.570000000000000000e+02	1.630000000000000000e+02	1.830000000000000000e+02	2.070000000000000000e+02	2.330000000000000000e+02	2.550000000000000000e+02	2.810000000000000000e+02	3.130000000000000000e+02	3.470000000000000000e+02	3.760000000000000000e+02	4.150000000000000000e+02	4.540000000000000000e+02	4.880000000000000000e+02	5.200000000000000000e+02	5.760000000000000000e+02	6.250000000000000000e+02	6.670000000000000000e+02	7.110000000000000000e+02	7.560000000000000000e+02	8.120000000000000000e+02	8.570000000000000000e+02	9.250000000000000000e+02	9.880000000000000000e+02	1.062000000000000000e+03	1.123000000000000000e+03	1.202000000000000000e+03	1.265000000000000000e+03
2.000000000000000000e+01	2.100000000000000000e+01	2.400000000000000000e+01	2.600000000000000000e+01	2.800000000000000000e+01	3.200000000000000000e+01	3.200000000000000000e+01	3.200000000000000000e+01	3.300000000000000000e+01	3.300000000000000000e+01	3.800000000000000000e+01	4.300000000000000000e+01	4.700000000000000000e+01	5.300000000000000000e+01	6.000000000000000000e+01	5.800000000000000000e+01	6.200000000000000000e+01	7.100000000000000000e+01	7.900000000000000000e+01	9.000000000000000000e+01	9.300000000000000000e+01	9.900000000000000000e+01	1.050000000000000000e+02	1.160000000000000000e+02	1.330000000000000000e+02	1.530000000000000000e+02	1.680000000000000000e+02	1.860000000000000000e+02	2.040000000000000000e+02	2.330000000000000000e+02	2.520000000000000000e+02	2.800000000000000000e+02	3.030000000000000000e+02	3.290000000000000000e+02	3.560000000000000000e+02	3.990000000000000000e+02	4.500000000000000000e+02	4.960000000000000000e+02	5.590000000000000000e+02	6.160000000000000000e+02	6.600000000000000000e+02	6.950000000000000000e+02	7.580000000000000000e+02	8.110000000000000000e+02	8.790000000000000000e+02	9.580000000000000000e+02	1.040000000000000000e+03	1.127000000000000000e+03	1.198000000000000000e+03	1.279000000000000000e+03
2.000000000000000000e+01	2.000000000000000000e+01	2.700000000000000000e+01	2.900000000000000000e+01	3.500000000000000000e+01	3.900000000000000000e+01	4.700000000000000000e+01	5.000000000000000000e+01	5.300000000000000000e+01	6.900000000000000000e+01	7.600000000000000000e+01	8.500000000000000000e+01	9.200000000000000000e+01	9.600000000000000000e+01	1.040000000000000000e+02	1.120000000000000000e+02	1.260000000000000000e+02	1.360000000000000000e+02	1.480000000000000000e+02	1.670000000000000000e+02	1.860000000000000000e+02	2.010000000000000000e+02	2.140000000000000000e+02	2.380000000000000000e+02	2.670000000000000000e+02	2.870000000000000000e+02	3.140000000000000000e+02	3.300000000000000000e+02	3.600000000000000000e+02	3.910000000000000000e+02	4.240000000000000000e+02	4.760000000000000000e+02	5.220000000000000000e+02	5.640000000000000000e+02	6.090000000000000000e+02	6.670000000000000000e+02	7.300000000000000000e+02	7.970000000000000000e+02	8.560000000000000000e+02	9.340000000000000000e+02	9.860000000000000000e+02	1.041000000000000000e+03	1.110000000000000000e+03	1.186000000000000000e+03	1.250000000000000000e+03	1.362000000000000000e+03	1.441000000000000000e+03	1.539000000000000000e+03	1.606000000000000000e+03	1.660000000000000000e+03
2.000000000000000000e+01	2.400000000000000000e+01	2.900000000000000000e+01	3.000000000000000000e+01	3.200000000000000000e+01	3.500000000000000000e+01	3.800000000000000000e+01	4.100000000000000000e+01	4.300000000000000000e+01	4.300000000000000000e+01	5.000000000000000000e+01	5.900000000000000000e+01	6.700000000000000000e+01	7.800000000000000000e+01	8.300000000000000000e+01	8.600000000000000000e+01	9.200000000000000000e+01	9.800000000000000000e+01	1.060000000000000000e+02	1.200000000000000000e+02	1.240000000000000000e+02	1.390000000000000000e+02	1.570000000000000000e+02	1.710000000000000000e+02	1.890000000000000000e+02	2.090000000000000000e+02	2.210000000000000000e+02	2.390000000000000000e+02	2.600000000000000000e+02	2.840000000000000000e+02	3.230000000000000000e+02	3.510000000000000000e+02	3.720000000000000000e+02	3.990000000000000000e+02	4.540000000000000000e+02	4.870000000000000000e+02	5.320000000000000000e+02	5.980000000000000000e+02	6.570000000000000000e+02	7.140000000000000000e+02	7.680000000000000000e+02	8.140000000000000000e+02	8.770000000000000000e+02	9.370000000000000000e+02	1.007000000000000000e+03	1.075000000000000000e+03	1.118000000000000000e+03	1.190000000000000000e+03	1.231000000000000000e+03	1.283000000000000000e+03
2.000000000000000000e+01	2.600000000000000000e+01	2.300000000000000000e+01	2.500000000000000000e+01	2.800000000000000000e+01	3.000000000000000000e+01	3.500000000000000000e+01	4.200000000000000000e+01	4.700000000000000000e+01	5.600000000000000000e+01	6.000000000000000000e+01	6.400000000000000000e+01	6.400000000000000000e+01	7.300000000000000000e+01	7.500000000000000000e+01	7.800000000000000000e+01	8.400000000000000000e+01	8.600000000000000000e+01	9.700000000000000000e+01	1.060000000000000000e+02	1.170000000000000000e+02	1.200000000000000000e+02	1.290000000000000000e+02	1.450000000000000000e+02	1.600000000000000000e+02	1.730000000000000000e+02	1.880000000000000000e+02	2.010000000000000000e+02	2.160000000000000000e+02	2.440000000000000000e+02	2.710000000000000000e+02	2.860000000000000000e+02	3.160000000000000000e+02	3.480000000000000000e+02	3.750000000000000000e+02	4.150000000000000000e+02	4.450000000000000000e+02	4.820000000000000000e+02	5.280000000000000000e+02	5.720000000000000000e+02	6.420000000000000000e+02	6.930000000000000000e+02	7.310000000000000000e+02	7.750000000000000000e+02	8.340000000000000000e+02	9.080000000000000000e+02	9.590000000000000000e+02	1.003000000000000000e+03	1.051000000000000000e+03	1.106000000000000000e+03
2.000000000000000000e+01	2.600000000000000000e+01	2.900000000000000000e+01	3.000000000000000000e+01	3.800000000000000000e+01	4.600000000000000000e+01	5.300000000000000000e+01	5.100000000000000000e+01	5.400000000000000000e+01	5.400000000000000000e+01	5.400000000000000000e+01	6.600000000000000000e+01	6.700000000000000000e+01	7.500000000000000000e+01	8.000000000000000000e+01	9.300000000000000000e+01	1.050000000000000000e+02	1.080000000000000000e+02	1.230000000000000000e+02	1.360000000000000000e+02	1.470000000000000000e+02	1.560000000000000000e+02	1.730000000000000000e+02	2.050000000000000000e+02	2.240000000000000000e+02	2.410000000000000000e+02	2.700000000000000000e+02	2.960000000000000000e+02	3.210000000000000000e+02	3.490000000000000000e+02	3.880000000000000000e+02	4.230000000000000000e+02	4.560000000000000000e+02	4.890000000000000000e+02	5.180000000000000000e+02	5.680000000000000000e+02	6.170000000000000000e+02	6.680000000000000000e+02	7.330000000000000000e+02	7.900000000000000000e+02	8.600000000000000000e+02	9.400000000000000000e+02	9.920000000000000000e+02	1.077000000000000000e+03	1.142000000000000000e+03	1.224000000000000000e+03	1.273000000000000000e+03	1.361000000000000000e+03	1.427000000000000000e+03	1.518000000000000000e+03
2.000000000000000000e+01	2.300000000000000000e+01	2.500000000000000000e+01	3.200000000000000000e+01	4.400000000000000000e+01	5.000000000000000000e+01	5.800000000000000000e+01	6.600000000000000000e+01	7.300000000000000000e+01	7.900000000000000000e+01	8.300000000000000000e+01	9.500000000000000000e+01	1.060000000000000000e+02	1.140000000000000000e+02	1.230000000000000000e+02	1.340000000000000000e+02	1.480000000000000000e+02	1.650000000000000000e+02	1.840000000000000000e+02	2.020000000000000000e+02	2.180000000000000000e+02	2.280000000000000000e+02	2.520000000000000000e+02	2.780000000000000000e+02	2.960000000000000000e+02	3.190000000000000000e+02	3.460000000000000000e+02	3.720000000000000000e+02	4.180000000000000000e+02	4.540000000000000000e+02	5.020000000000000000e+02	5.430000000000000000e+02	5.810000000000000000e+02	6.210000000000000000e+02	6.850000000000000000e+02	7.340000000000000000e+02	8.040000000000000000e+02	8.750000000000000000e+02	9.490000000000000000e+02	1.034000000000000000e+03	1.110000000000000000e+03	1.199000000000000000e+03	1.274000000000000000e+03	1.354000000000000000e+03	1.424000000000000000e+03	1.510000000000000000e+03	1.559000000000000000e+03	1.646000000000000000e+03	1.725000000000000000e+03	1.788000000000000000e+03
2.000000000000000000e+01	2.400000000000000000e+01	3.000000000000000000e+01	3.500000000000000000e+01	4.100000000000000000e+01	4.300000000000000000e+01	4.900000000000000000e+01	5.700000000000000000e+01	6.500000000000000000e+01	7.200000000000000000e+01	7.800000000000000000e+01	7.800000000000000000e+01	7.800000000000000000e+01	7.800000000000000000e+01	8.100000000000000000e+01	9.400000000000000000e+01	9.300000000000000000e+01	1.010000000000000000e+02	1.150000000000000000e+02	1.330000000000000000e+02	1.430000000000000000e+02	1.530000000000000000e+02	1.660000000000000000e+02	1.810000000000000000e+02	1.840000000000000000e+02	2.050000000000000000e+02	2.310000000000000000e+02	2.490000000000000000e+02	2.780000000000000000e+02	3.010000000000000000e+02	3.220000000000000000e+02	3.610000000000000000e+02	3.990000000000000000e+02	4.290000000000000000e+02	4.760000000000000000e+02	5.150000000000000000e+02	5.580000000000000000e+02	6.140000000000000000e+02	6.580000000000000000e+02	7.180000000000000000e+02	7.700000000000000000e+02	8.400000000000000000e+02	8.900000000000000000e+02	9.540000000000000000e+02	1.028000000000000000e+03	1.096000000000000000e+03	1.160000000000000000e+03	1.205000000000000000e+03	1.273000000000000000e+03	1.334000000000000000e+03
2.000000000000000000e+01	2.000000000000000000e+01	2.200000000000000000e+01	2.700000000000000000e+01	3.000000000000000000e+01	3.100000000000000000e+01	3.400000000000000000e+01	3.600000000000000000e+01	4.400000000000000000e+01	5.700000000000000000e+01	5.900000000000000000e+01	6.500000000000000000e+01	7.100000000000000000e+01	7.700000000000000000e+01	8.600000000000000000e+01	9.500000000000000000e+01	9.600000000000000000e+01	1.060000000000000000e+02	1.190000000000000000e+02	1.250000000000000000e+02	1.400000000000000000e+02	1.480000000000000000e+02	1.610000000000000000e+02	1.790000000000000000e+02	1.930000000000000000e+02	2.180000000000000000e+02	2.380000000000000000e+02	2.620000000000000000e+02	2.920000000000000000e+02	3.200000000000000000e+02	3.670000000000000000e+02	4.030000000000000000e+02	4.550000000000000000e+02	4.990000000000000000e+02	5.410000000000000000e+02	5.960000000000000000e+02	6.650000000000000000e+02	7.370000000000000000e+02	7.890000000000000000e+02	8.420000000000000000e+02	9.190000000000000000e+02	9.850000000000000000e+02	1.062000000000000000e+03	1.159000000000000000e+03	1.243000000000000000e+03	1.303000000000000000e+03	1.389000000000000000e+03	1.460000000000000000e+03	1.537000000000000000e+03	1.612000000000000000e+03
2.000000000000000000e+01	2.700000000000000000e+01	3.300000000000000000e+01	4.000000000000000000e+01	4.700000000000000000e+01	6.000000000000000000e+01	6.900000000000000000e+01	7.900000000000000000e+01	8.800000000000000000e+01	1.000000000000000000e+02	1.130000000000000000e+02	1.230000000000000000e+02	1.450000000000000000e+02	1.610000000000000000e+02	1.740000000000000000e+02	1.900000000000000000e+02	2.100000000000000000e+02	2.300000000000000000e+02	2.560000000000000000e+02	2.930000000000000000e+02	3.230000000000000000e+02	3.590000000000000000e+02	3.990000000000000000e+02	4.310000000000000000e+02	4.660000000000000000e+02	5.170000000000000000e+02	5.480000000000000000e+02	5.820000000000000000e+02	6.240000000000000000e+02	6.790000000000000000e+02	7.410000000000000000e+02	8.340000000000000000e+02	9.080000000000000000e+02	9.440000000000000000e+02	1.025000000000000000e+03	1.096000000000000000e+03	1.155000000000000000e+03	1.225000000000000000e+03	1.298000000000000000e+03	1.378000000000000000e+03	1.456000000000000000e+03	1.526000000000000000e+03	1.628000000000000000e+03	1.696000000000000000e+03	1.755000000000000000e+03	1.867000000000000000e+03	1.955000000000000000e+03	2.001000000000000000e+03	2.068000000000000000e+03	2.111000000000000000e+03
2.000000000000000000e+01	2.200000000000000000e+01	2.300000000000000000e+01	2.500000000000000000e+01	2.900000000000000000e+01	3.400000000000000000e+01	3.700000000000000000e+01	4.400000000000000000e+01	4.700000000000000000e+01	4.900000000000000000e+01	5.100000000000000000e+01	5.400000000000000000e+01	5.800000000000000000e+01	6.200000000000000000e+01	7.400000000000000000e+01	8.500000000000000000e+01	9.200000000000000000e+01	1.000000000000000000e+02	1.120000000000000000e+02	1.160000000000000000e+02	1.210000000000000000e+02	1.390000000000000000e+02	1.490000000000000000e+02	1.610000000000000000e+02	1.740000000000000000e+02	1.890000000000000000e+02	1.890000000000000000e+02	2.080000000000000000e+02	2.320000000000000000e+02	2.540000000000000000e+02	2.850000000000000000e+02	3.240000000000000000e+02	3.460000000000000000e+02	3.790000000000000000e+02	4.050000000000000000e+02	4.360000000000000000e+02	4.630000000000000000e+02	5.100000000000000000e+02	5.590000000000000000e+02	6.090000000000000000e+02	6.670000000000000000e+02	7.170000000000000000e+02	7.820000000000000000e+02	8.360000000000000000e+02	8.840000000000000000e+02	9.540000000000000000e+02	1.024000000000000000e+03	1.098000000000000000e+03	1.159000000000000000e+03	1.247000000000000000e+03
2.000000000000000000e+01	2.400000000000000000e+01	2.800000000000000000e+01	3.400000000000000000e+01	3.900000000000000000e+01	4.300000000000000000e+01	5.300000000000000000e+01	5.700000000000000000e+01	6.700000000000000000e+01	7.400000000000000000e+01	8.200000000000000000e+01	9.700000000000000000e+01	1.100000000000000000e+02	1.200000000000000000e+02	1.350000000000000000e+02	1.460000000000000000e+02	1.640000000000000000e+02	1.770000000000000000e+02	1.960000000000000000e+02	2.160000000000000000e+02	2.390000000000000000e+02	2.620000000000000000e+02	2.990000000000000000e+02	3.190000000000000000e+02	3.660000000000000000e+02	3.950000000000000000e+02	4.270000000000000000e+02	4.710000000000000000e+02	5.130000000000000000e+02	5.520000000000000000e+02	6.130000000000000000e+02	6.540000000000000000e+02	7.170000000000000000e+02	7.580000000000000000e+02	8.280000000000000000e+02	8.990000000000000000e+02	9.560000000000000000e+02	1.017000000000000000e+03	1.070000000000000000e+03	1.132000000000000000e+03	1.240000000000000000e+03	1.315000000000000000e+03	1.396000000000000000e+03	1.467000000000000000e+03	1.516000000000000000e+03	1.609000000000000000e+03	1.685000000000000000e+03	1.730000000000000000e+03	1.775000000000000000e+03	1.837000000000000000e+03
2.000000000000000000e+01	2.100000000000000000e+01	2.500000000000000000e+01	2.800000000000000000e+01	3.300000000000000000e+01	3.000000000000000000e+01	3.400000000000000000e+01	4.200000000000000000e+01	4.400000000000000000e+01	4.600000000000000000e+01	5.200000000000000000e+01	5.400000000000000000e+01	6.000000000000000000e+01	6.700000000000000000e+01	7.200000000000000000e+01	7.900000000000000000e+01	8.600000000000000000e+01	9.200000000000000000e+01	9.400000000000000000e+01	1.000000000000000000e+02	1.120000000000000000e+02	1.230000000000000000e+02	1.270000000000000000e+02	1.390000000000000000e+02	1.590000000000000000e+02	1.720000000000000000e+02	1.900000000000000000e+02	2.030000000000000000e+02	2.300000000000000000e+02	2.520000000000000000e+02	2.720000000000000000e+02	2.860000000000000000e+02	3.020000000000000000e+02	3.210000000000000000e+02	3.490000000000000000e+02	3.760000000000000000e+02	4.010000000000000000e+02	4.250000000000000000e+02	4.610000000000000000e+02	5.040000000000000000e+02	5.500000000000000000e+02	5.970000000000000000e+02	6.380000000000000000e+02	6.890000000000000000e+02	7.460000000000000000e+02	7.950000000000000000e+02	8.620000000000000000e+02	9.470000000000000000e+02	1.006000000000000000e+03	1.070000000000000000e+03
2.000000000000000000e+01	2.300000000000000000e+01	2.700000000000000000e+01	3.000000000000000000e+01	2.400000000000000000e+01	3.000000000000000000e+01	3.400000000000000000e+01	4.100000000000000000e+01	4.800000000000000000e+01	4.900000000000000000e+01	5.200000000000000000e+01	5.300000000000000000e+01	5.700000000000000000e+01	6.300000000000000000e+01	6.900000000000000000e+01	7.300000000000000000e+01	8.600000000000000000e+01	9.700000000000000000e+01	1.060000000000000000e+02	1.160000000000000000e+02	1.330000000000000000e+02	1.460000000000000000e+02	1.590000000000000000e+02	1.880000000000000000e+02	2.090000000000000000e+02	2.240000000000000000e+02	2.440000000000000000e+02	2.720000000000000000e+02	2.950000000000000000e+02	3.250000000000000000e+02	3.520000000000000000e+02	3.810000000000000000e+02	4.130000000000000000e+02	4.430000000000000000e+02	4.900000000000000000e+02	5.510000000000000000e+02	5.890000000000000000e+02	6.500000000000000000e+02	7.050000000000000000e+02	7.750000000000000000e+02	8.370000000000000000e+02	8.960000000000000000e+02	9.690000000000000000e+02	1.041000000000000000e+03	1.106000000000000000e+03	1.185000000000000000e+03	1.277000000000000000e+03	1.362000000000000000e+03	1.448000000000000000e+03	1.524000000000000000e+03
2.000000000000000000e+01	2.500000000000000000e+01	2.400000000000000000e+01	2.700000000000000000e+01	3.900000000000000000e+01	4.400000000000000000e+01	4.500000000000000000e+01	4.600000000000000000e+01	5.900000000000000000e+01	7.000000000000000000e+01	8.900000000000000000e+01	1.030000000000000000e+02	1.110000000000000000e+02	1.160000000000000000e+02	1.270000000000000000e+02	1.320000000000000000e+02	1.460000000000000000e+02	1.590000000000000000e+02	1.740000000000000000e+02	1.870000000000000000e+02	2.180000000000000000e+02	2.310000000000000000e+02	2.540000000000000000e+02	2.960000000000000000e+02	3.180000000000000000e+02	3.450000000000000000e+02	3.550000000000000000e+02	3.990000000000000000e+02	4.500000000000000000e+02	4.900000000000000000e+02	5.330000000000000000e+02	5.700000000000000000e+02	6.220000000000000000e+02	6.650000000000000000e+02	7.090000000000000000e+02	7.680000000000000000e+02	8.150000000000000000e+02	8.600000000000000000e+02	9.340000000000000000e+02	9.800000000000000000e+02	1.064000000000000000e+03	1.138000000000000000e+03	1.182000000000000000e+03	1.250000000000000000e+03	1.326000000000000000e+03	1.399000000000000000e+03	1.462000000000000000e+03	1.543000000000000000e+03	1.621000000000000000e+03	1.710000000000000000e+03
2.000000000000000000e+01	2.000000000000000000e+01	2.300000000000000000e+01	3.000000000000000000e+01	3.400000000000000000e+01	4.400000000000000000e+01	4.800000000000000000e+01	5.200000000000000000e+01	6.100000000000000000e+01	6.500000000000000000e+01	7.400000000000000000e+01	8.200000000000000000e+01	9.200000000000000000e+01	9.900000000000000000e+01	1.150000000000000000e+02	1.240000000000000000e+02	1.380000000000000000e+02	1.590000000000000000e+02	1.770000000000000000e+02	1.990000000000000000e+02	2.150000000000000000e+02	2.380000000000000000e+02	2.630000000000000000e+02	2.930000000000000000e+02	3.200000000000000000e+02	3.430000000000000000e+02	3.740000000000000000e+02	4.160000000000000000e+02	4.510000000000000000e+02	4.980000000000000000e+02	5.420000000000000000e+02	5.930000000000000000e+02	6.450000000000000000e+02	7.020000000000000000e+02	7.640000000000000000e+02	8.100000000000000000e+02	8.740000000000000000e+02	9.550000000000000000e+02	1.012000000000000000e+03	1.081000000000000000e+03	1.173000000000000000e+03	1.260000000000000000e+03	1.328000000000000000e+03	1.392000000000000000e+03	1.484000000000000000e+03	1.577000000000000000e+03	1.643000000000000000e+03	1.719000000000000000e+03	1.793000000000000000e+03	1.856000000000000000e+03
2.000000000000000000e+01	2.600000000000000000e+01	2.900000000000000000e+01	3.400000000000000000e+01	3.500000000000000000e+01	3.500000000000000000e+01	3.900000000000000000e+01	4.300000000000000000e+01	4.400000000000000000e+01	4.600000000000000000e+01	5.000000000000000000e+01	6.000000000000000000e+01	6.800000000000000000e+01	7.600000000000000000e+01	8.800000000000000000e+01	8.800000000000000000e+01	1.000000000000000000e+02	1.050000000000000000e+02	1.100000000000000000e+02	1.160000000000000000e+02	1.320000000000000000e+02	1.500000000000000000e+02	1.640000000000000000e+02	1.790000000000000000e+02	2.000000000000000000e+02	2.250000000000000000e+02	2.400000000000000000e+02	2.630000000000000000e+02	2.920000000000000000e+02	3.200000000000000000e+02	3.530000000000000000e+02	3.990000000000000000e+02	4.290000000000000000e+02	4.630000000000000000e+02	4.990000000000000000e+02	5.360000000000000000e+02	5.780000000000000000e+02	6.290000000000000000e+02	6.990000000000000000e+02	7.600000000000000000e+02	8.230000000000000000e+02	8.700000000000000000e+02	9.340000000000000000e+02	9.980000000000000000e+02	1.055000000000000000e+03	1.112000000000000000e+03	1.179000000000000000e+03	1.244000000000000000e+03	1.308000000000000000e+03	1.387000000000000000e+03
2.000000000000000000e+01	2.200000000000000000e+01	2.300000000000000000e+01	2.900000000000000000e+01	3.100000000000000000e+01	3.800000000000000000e+01	4.100000000000000000e+01	4.700000000000000000e+01	4.900000000000000000e+01	5.400000000000000000e+01	6.400000000000000000e+01	7.200000000000000000e+01	8.300000000000000000e+01	9.300000000000000000e+01	1.000000000000000000e+02	1.120000000000000000e+02	1.280000000000000000e+02	1.420000000000000000e+02	1.590000000000000000e+02	1.710000000000000000e+02	1.870000000000000000e+02	2.100000000000000000e+02	2.360000000000000000e+02	2.660000000000000000e+02	2.890000000000000000e+02	3.240000000000000000e+02	3.630000000000000000e+02	3.900000000000000000e+02	4.230000000000000000e+02	4.560000000000000000e+02	4.860000000000000000e+02	5.430000000000000000e+02	5.840000000000000000e+02	6.310000000000000000e+02	7.010000000000000000e+02	7.650000000000000000e+02	8.390000000000000000e+02	8.970000000000000000e+02	9.510000000000000000e+02	1.039000000000000000e+03	1.109000000000000000e+03	1.208000000000000000e+03	1.274000000000000000e+03	1.363000000000000000e+03	1.422000000000000000e+03	1.509000000000000000e+03	1.589000000000000000e+03	1.687000000000000000e+03	1.779000000000000000e+03	1.851000000000000000e+03
2.000000000000000000e+01	2.100000000000000000e+01	2.200000000000000000e+01	2.700000000000000000e+01	3.000000000000000000e+01	3.400000000000000000e+01	3.900000000000000000e+01	4.100000000000000000e+01	4.500000000000000000e+01	5.100000000000000000e+01	5.500000000000000000e+01	6.500000000000000000e+01	7.400000000000000000e+01	8.300000000000000000e+01	9.200000000000000000e+01	9.500000000000000000e+01	1.050000000000000000e+02	1.080000000000000000e+02	1.190000000000000000e+02	1.270000000000000000e+02	1.370000000000000000e+02	1.580000000000000000e+02	1.750000000000000000e+02	1.890000000000000000e+02	2.170000000000000000e+02	2.360000000000000000e+02	2.500000000000000000e+02	2.780000000000000000e+02	3.130000000000000000e+02	3.500000000000000000e+02	3.780000000000000000e+02	4.200000000000000000e+02	4.640000000000000000e+02	5.050000000000000000e+02	5.620000000000000000e+02	6.110000000000000000e+02	6.590000000000000000e+02	7.120000000000000000e+02	7.590000000000000000e+02	8.230000000000000000e+02	8.720000000000000000e+02	9.270000000000000000e+02	1.006000000000000000e+03	1.065000000000000000e+03	1.123000000000000000e+03	1.201000000000000000e+03	1.287000000000000000e+03	1.335000000000000000e+03	1.414000000000000000e+03	1.490000000000000000e+03
2.000000000000000000e+01	1.700000000000000000e+01	1.600000000000000000e+01	1.600000000000000000e+01	1.600000000000000000e+01	1.800000000000000000e+01	2.100000000000000000e+01	2.300000000000000000e+01	2.800000000000000000e+01	2.800000000000000000e+01	3.000000000000000000e+01	3.200000000000000000e+01	3.400000000000000000e+01	3.700000000000000000e+01	4.000000000000000000e+01	4.200000000000000000e+01	4.800000000000000000e+01	5.700000000000000000e+01	6.500000000000000000e+01	6.900000000000000000e+01	7.900000000000000000e+01	8.800000000000000000e+01	9.800000000000000000e+01	1.090000000000000000e+02	1.120000000000000000e+02	1.220000000000000000e+02	1.410000000000000000e+02	1.500000000000000000e+02	1.690000000000000000e+02	1.910000000000000000e+02	2.070000000000000000e+02	2.390000000000000000e+02	2.480000000000000000e+02	2.590000000000000000e+02	2.820000000000000000e+02	3.140000000000000000e+02	3.440000000000000000e+02	3.600000000000000000e+02	3.940000000000000000e+02	4.240000000000000000e+02	4.500000000000000000e+02	5.000000000000000000e+02	5.400000000000000000e+02	5.740000000000000000e+02	6.350000000000000000e+02	6.990000000000000000e+02	7.530000000000000000e+02	8.300000000000000000e+02	9.020000000000000000e+02	9.670000000000000000e+02
2.000000000000000000e+01	2.600000000000000000e+01	2.500000000000000000e+01	2.800000000000000000e+01	3.300000000000000000e+01	3.500000000000000000e+01	3.700000000000000000e+01	3.700000000000000000e+01	3.600000000000000000e+01	4.300000000000000000e+01	4.600000000000000000e+01	5.400000000000000000e+01	5.700000000000000000e+01	6.900000000000000000e+01	7.500000000000000000e+01	8.800000000000000000e+01	1.030000000000000000e+02	1.110000000000000000e+02	1.250000000000000000e+02	1.410000000000000000e+02	1.540000000000000000e+02	1.690000000000000000e+02	1.930000000000000000e+02	2.210000000000000000e+02	2.480000000000000000e+02	2.680000000000000000e+02	3.040000000000000000e+02	3.390000000000000000e+02	3.550000000000000000e+02	3.730000000000000000e+02	4.110000000000000000e+02	4.460000000000000000e+02	4.760000000000000000e+02	5.160000000000000000e+02	5.530000000000000000e+02	6.110000000000000000e+02	6.760000000000000000e+02	7.360000000000000000e+02	8.200000000000000000e+02	8.720000000000000000e+02	9.410000000000000000e+02	9.890000000000000000e+02	1.067000000000000000e+03	1.125000000000000000e+03	1.212000000000000000e+03	1.310000000000000000e+03	1.371000000000000000e+03	1.447000000000000000e+03	1.562000000000000000e+03	1.637000000000000000e+03
2.000000000000000000e+01	2.300000000000000000e+01	2.700000000000000000e+01	3.000000000000000000e+01	3.300000000000000000e+01	3.200000000000000000e+01	3.100000000000000000e+01	3.200000000000000000e+01	3.500000000000000000e+01	4.200000000000000000e+01	4.500000000000000000e+01	5.000000000000000000e+01	5.300000000000000000e+01	6.000000000000000000e+01	6.400000000000000000e+01	7.200000000000000000e+01	8.000000000000000000e+01	9.300000000000000000e+01	1.050000000000000000e+02	1.140000000000000000e+02	1.240000000000000000e+02	1.310000000000000000e+02	1.370000000000000000e+02	1.520000000000000000e+02	1.710000000000000000e+02	1.960000000000000000e+02	2.150000000000000000e+02	2.330000000000000000e+02	2.570000000000000000e+02	2.810000000000000000e+02	3.000000000000000000e+02	3.360000000000000000e+02	3.710000000000000000e+02	4.110000000000000000e+02	4.490000000000000000e+02	4.860000000000000000e+02	5.170000000000000000e+02	5.610000000000000000e+02	6.430000000000000000e+02	7.030000000000000000e+02	7.470000000000000000e+02	7.960000000000000000e+02	8.650000000000000000e+02	9.380000000000000000e+02	1.010000000000000000e+03	1.063000000000000000e+03	1.153000000000000000e+03	1.213000000000000000e+03	1.306000000000000000e+03	1.386000000000000000e+03
[truncated: 450 more columns]
