# Supplementary material for: Omicron vs. the rest: Assessing the competitive dynamics and coinfection scenarios of COVID-19 strains on a social network
Source: PLoS One. 2024 Jan 25;19(1):e0287623. doi: 10.1371/journal.pone.0287623 (PMC10810514; doi:10.1371/journal.pone.0287623)
Supplement: S1 Data — (ZIP) [file pone.0287623.s001.zip › Data Figures/Fig4/b/Infected(α).csv]

1.000000000000000000e+01	1.400000000000000000e+01	1.500000000000000000e+01	1.900000000000000000e+01	2.300000000000000000e+01	2.700000000000000000e+01	3.100000000000000000e+01	3.100000000000000000e+01	4.000000000000000000e+01	4.800000000000000000e+01	5.200000000000000000e+01	5.600000000000000000e+01	6.500000000000000000e+01	7.300000000000000000e+01	8.500000000000000000e+01	9.400000000000000000e+01	1.030000000000000000e+02	1.180000000000000000e+02	1.290000000000000000e+02	1.370000000000000000e+02	1.570000000000000000e+02	1.630000000000000000e+02	1.720000000000000000e+02	1.930000000000000000e+02	2.090000000000000000e+02	2.350000000000000000e+02	2.510000000000000000e+02	2.770000000000000000e+02	3.170000000000000000e+02	3.600000000000000000e+02	4.050000000000000000e+02	4.550000000000000000e+02	5.080000000000000000e+02	5.470000000000000000e+02	5.790000000000000000e+02	6.290000000000000000e+02	6.880000000000000000e+02	7.300000000000000000e+02	7.940000000000000000e+02	8.520000000000000000e+02	9.100000000000000000e+02	9.750000000000000000e+02	1.036000000000000000e+03	1.094000000000000000e+03	1.173000000000000000e+03	1.238000000000000000e+03	1.305000000000000000e+03	1.359000000000000000e+03	1.407000000000000000e+03	1.461000000000000000e+03
1.000000000000000000e+01	1.000000000000000000e+01	8.000000000000000000e+00	8.000000000000000000e+00	1.000000000000000000e+01	1.500000000000000000e+01	1.800000000000000000e+01	2.400000000000000000e+01	2.800000000000000000e+01	2.700000000000000000e+01	3.500000000000000000e+01	3.700000000000000000e+01	3.900000000000000000e+01	4.600000000000000000e+01	5.000000000000000000e+01	5.600000000000000000e+01	6.400000000000000000e+01	6.500000000000000000e+01	6.800000000000000000e+01	7.300000000000000000e+01	8.400000000000000000e+01	9.300000000000000000e+01	1.030000000000000000e+02	1.180000000000000000e+02	1.310000000000000000e+02	1.550000000000000000e+02	1.760000000000000000e+02	2.000000000000000000e+02	2.200000000000000000e+02	2.510000000000000000e+02	2.660000000000000000e+02	2.970000000000000000e+02	3.300000000000000000e+02	3.590000000000000000e+02	4.020000000000000000e+02	4.450000000000000000e+02	4.790000000000000000e+02	5.340000000000000000e+02	5.830000000000000000e+02	6.140000000000000000e+02	6.770000000000000000e+02	7.260000000000000000e+02	7.870000000000000000e+02	8.400000000000000000e+02	8.980000000000000000e+02	9.610000000000000000e+02	1.019000000000000000e+03	1.060000000000000000e+03	1.106000000000000000e+03	1.156000000000000000e+03
1.000000000000000000e+01	1.300000000000000000e+01	1.700000000000000000e+01	2.000000000000000000e+01	2.200000000000000000e+01	2.500000000000000000e+01	2.900000000000000000e+01	3.400000000000000000e+01	3.900000000000000000e+01	5.000000000000000000e+01	4.900000000000000000e+01	5.600000000000000000e+01	5.600000000000000000e+01	6.400000000000000000e+01	7.700000000000000000e+01	8.800000000000000000e+01	9.500000000000000000e+01	1.060000000000000000e+02	1.210000000000000000e+02	1.350000000000000000e+02	1.480000000000000000e+02	1.590000000000000000e+02	1.770000000000000000e+02	2.110000000000000000e+02	2.340000000000000000e+02	2.680000000000000000e+02	3.030000000000000000e+02	3.570000000000000000e+02	3.900000000000000000e+02	4.180000000000000000e+02	4.580000000000000000e+02	5.090000000000000000e+02	5.610000000000000000e+02	6.220000000000000000e+02	6.530000000000000000e+02	7.100000000000000000e+02	7.640000000000000000e+02	8.260000000000000000e+02	8.750000000000000000e+02	9.380000000000000000e+02	1.002000000000000000e+03	1.072000000000000000e+03	1.124000000000000000e+03	1.173000000000000000e+03	1.217000000000000000e+03	1.268000000000000000e+03	1.368000000000000000e+03	1.419000000000000000e+03	1.484000000000000000e+03	1.558000000000000000e+03
1.000000000000000000e+01	1.100000000000000000e+01	1.200000000000000000e+01	1.300000000000000000e+01	1.500000000000000000e+01	1.700000000000000000e+01	1.800000000000000000e+01	2.300000000000000000e+01	2.400000000000000000e+01	2.800000000000000000e+01	3.200000000000000000e+01	3.400000000000000000e+01	3.600000000000000000e+01	3.800000000000000000e+01	4.400000000000000000e+01	4.800000000000000000e+01	5.100000000000000000e+01	5.600000000000000000e+01	6.200000000000000000e+01	7.000000000000000000e+01	7.800000000000000000e+01	9.100000000000000000e+01	1.030000000000000000e+02	1.170000000000000000e+02	1.360000000000000000e+02	1.520000000000000000e+02	1.650000000000000000e+02	1.860000000000000000e+02	2.040000000000000000e+02	2.250000000000000000e+02	2.460000000000000000e+02	2.780000000000000000e+02	2.990000000000000000e+02	3.340000000000000000e+02	3.660000000000000000e+02	3.890000000000000000e+02	4.130000000000000000e+02	4.470000000000000000e+02	4.880000000000000000e+02	5.220000000000000000e+02	5.520000000000000000e+02	5.880000000000000000e+02	6.330000000000000000e+02	6.730000000000000000e+02	7.040000000000000000e+02	7.630000000000000000e+02	8.300000000000000000e+02	8.810000000000000000e+02	9.290000000000000000e+02	9.630000000000000000e+02
1.000000000000000000e+01	1.200000000000000000e+01	1.500000000000000000e+01	2.000000000000000000e+01	2.500000000000000000e+01	2.900000000000000000e+01	3.800000000000000000e+01	4.200000000000000000e+01	4.800000000000000000e+01	5.500000000000000000e+01	6.100000000000000000e+01	7.300000000000000000e+01	8.200000000000000000e+01	9.100000000000000000e+01	9.300000000000000000e+01	1.000000000000000000e+02	1.090000000000000000e+02	1.190000000000000000e+02	1.370000000000000000e+02	1.500000000000000000e+02	1.680000000000000000e+02	1.910000000000000000e+02	2.100000000000000000e+02	2.380000000000000000e+02	2.560000000000000000e+02	2.700000000000000000e+02	2.870000000000000000e+02	3.190000000000000000e+02	3.600000000000000000e+02	3.910000000000000000e+02	4.200000000000000000e+02	4.720000000000000000e+02	5.130000000000000000e+02	5.650000000000000000e+02	6.030000000000000000e+02	6.540000000000000000e+02	6.880000000000000000e+02	7.360000000000000000e+02	7.820000000000000000e+02	8.280000000000000000e+02	8.670000000000000000e+02	9.080000000000000000e+02	9.480000000000000000e+02	1.001000000000000000e+03	1.060000000000000000e+03	1.129000000000000000e+03	1.178000000000000000e+03	1.235000000000000000e+03	1.279000000000000000e+03	1.309000000000000000e+03
1.000000000000000000e+01	1.300000000000000000e+01	1.600000000000000000e+01	1.900000000000000000e+01	2.000000000000000000e+01	2.600000000000000000e+01	2.800000000000000000e+01	2.900000000000000000e+01	3.000000000000000000e+01	3.100000000000000000e+01	3.300000000000000000e+01	3.400000000000000000e+01	3.800000000000000000e+01	4.000000000000000000e+01	4.600000000000000000e+01	5.100000000000000000e+01	5.200000000000000000e+01	6.000000000000000000e+01	7.600000000000000000e+01	9.000000000000000000e+01	9.600000000000000000e+01	1.110000000000000000e+02	1.220000000000000000e+02	1.320000000000000000e+02	1.470000000000000000e+02	1.660000000000000000e+02	1.800000000000000000e+02	2.010000000000000000e+02	2.350000000000000000e+02	2.520000000000000000e+02	2.630000000000000000e+02	2.920000000000000000e+02	3.370000000000000000e+02	3.610000000000000000e+02	4.120000000000000000e+02	4.490000000000000000e+02	4.800000000000000000e+02	5.120000000000000000e+02	5.510000000000000000e+02	6.070000000000000000e+02	6.520000000000000000e+02	7.050000000000000000e+02	7.520000000000000000e+02	8.060000000000000000e+02	8.570000000000000000e+02	9.180000000000000000e+02	9.650000000000000000e+02	1.014000000000000000e+03	1.076000000000000000e+03	1.139000000000000000e+03
1.000000000000000000e+01	1.300000000000000000e+01	1.800000000000000000e+01	1.900000000000000000e+01	2.600000000000000000e+01	3.000000000000000000e+01	3.500000000000000000e+01	4.100000000000000000e+01	4.700000000000000000e+01	5.400000000000000000e+01	6.200000000000000000e+01	6.400000000000000000e+01	7.400000000000000000e+01	8.600000000000000000e+01	9.500000000000000000e+01	1.060000000000000000e+02	1.160000000000000000e+02	1.310000000000000000e+02	1.440000000000000000e+02	1.550000000000000000e+02	1.690000000000000000e+02	1.930000000000000000e+02	2.130000000000000000e+02	2.330000000000000000e+02	2.510000000000000000e+02	2.770000000000000000e+02	2.970000000000000000e+02	3.300000000000000000e+02	3.550000000000000000e+02	3.900000000000000000e+02	4.190000000000000000e+02	4.640000000000000000e+02	5.080000000000000000e+02	5.710000000000000000e+02	6.280000000000000000e+02	6.970000000000000000e+02	7.400000000000000000e+02	7.970000000000000000e+02	8.540000000000000000e+02	8.940000000000000000e+02	9.530000000000000000e+02	1.036000000000000000e+03	1.097000000000000000e+03	1.152000000000000000e+03	1.208000000000000000e+03	1.270000000000000000e+03	1.344000000000000000e+03	1.403000000000000000e+03	1.466000000000000000e+03	1.503000000000000000e+03
1.000000000000000000e+01	1.000000000000000000e+01	1.200000000000000000e+01	1.300000000000000000e+01	1.700000000000000000e+01	1.900000000000000000e+01	2.200000000000000000e+01	2.500000000000000000e+01	2.500000000000000000e+01	2.700000000000000000e+01	3.000000000000000000e+01	3.500000000000000000e+01	3.900000000000000000e+01	4.000000000000000000e+01	4.500000000000000000e+01	4.800000000000000000e+01	5.400000000000000000e+01	5.900000000000000000e+01	6.800000000000000000e+01	7.800000000000000000e+01	9.300000000000000000e+01	1.020000000000000000e+02	1.100000000000000000e+02	1.210000000000000000e+02	1.310000000000000000e+02	1.410000000000000000e+02	1.700000000000000000e+02	1.930000000000000000e+02	2.200000000000000000e+02	2.390000000000000000e+02	2.680000000000000000e+02	3.050000000000000000e+02	3.250000000000000000e+02	3.630000000000000000e+02	3.960000000000000000e+02	4.260000000000000000e+02	4.570000000000000000e+02	4.940000000000000000e+02	5.170000000000000000e+02	5.630000000000000000e+02	6.030000000000000000e+02	6.460000000000000000e+02	6.810000000000000000e+02	7.390000000000000000e+02	7.960000000000000000e+02	8.720000000000000000e+02	9.270000000000000000e+02	9.700000000000000000e+02	1.018000000000000000e+03	1.081000000000000000e+03
1.000000000000000000e+01	1.300000000000000000e+01	1.400000000000000000e+01	1.400000000000000000e+01	1.500000000000000000e+01	1.700000000000000000e+01	1.800000000000000000e+01	1.900000000000000000e+01	1.900000000000000000e+01	2.100000000000000000e+01	2.500000000000000000e+01	2.400000000000000000e+01	2.800000000000000000e+01	3.100000000000000000e+01	3.100000000000000000e+01	3.500000000000000000e+01	4.000000000000000000e+01	4.100000000000000000e+01	4.700000000000000000e+01	5.200000000000000000e+01	5.700000000000000000e+01	6.600000000000000000e+01	7.200000000000000000e+01	8.700000000000000000e+01	1.000000000000000000e+02	1.160000000000000000e+02	1.260000000000000000e+02	1.490000000000000000e+02	1.610000000000000000e+02	1.710000000000000000e+02	1.870000000000000000e+02	2.110000000000000000e+02	2.280000000000000000e+02	2.570000000000000000e+02	2.790000000000000000e+02	3.060000000000000000e+02	3.220000000000000000e+02	3.550000000000000000e+02	3.930000000000000000e+02	4.140000000000000000e+02	4.510000000000000000e+02	4.730000000000000000e+02	5.120000000000000000e+02	5.440000000000000000e+02	6.020000000000000000e+02	6.410000000000000000e+02	6.760000000000000000e+02	6.990000000000000000e+02	7.450000000000000000e+02	7.930000000000000000e+02
1.000000000000000000e+01	1.100000000000000000e+01	1.200000000000000000e+01	1.300000000000000000e+01	1.600000000000000000e+01	1.700000000000000000e+01	2.000000000000000000e+01	2.600000000000000000e+01	3.000000000000000000e+01	3.400000000000000000e+01	3.800000000000000000e+01	3.800000000000000000e+01	4.600000000000000000e+01	5.400000000000000000e+01	6.400000000000000000e+01	7.400000000000000000e+01	8.100000000000000000e+01	8.800000000000000000e+01	9.600000000000000000e+01	1.050000000000000000e+02	1.120000000000000000e+02	1.230000000000000000e+02	1.350000000000000000e+02	1.440000000000000000e+02	1.610000000000000000e+02	1.680000000000000000e+02	1.820000000000000000e+02	2.000000000000000000e+02	2.190000000000000000e+02	2.360000000000000000e+02	2.600000000000000000e+02	2.740000000000000000e+02	3.060000000000000000e+02	3.360000000000000000e+02	3.650000000000000000e+02	4.020000000000000000e+02	4.410000000000000000e+02	5.010000000000000000e+02	5.440000000000000000e+02	5.850000000000000000e+02	6.170000000000000000e+02	6.540000000000000000e+02	7.000000000000000000e+02	7.570000000000000000e+02	8.100000000000000000e+02	8.680000000000000000e+02	9.370000000000000000e+02	1.015000000000000000e+03	1.063000000000000000e+03	1.105000000000000000e+03
1.000000000000000000e+01	1.200000000000000000e+01	1.400000000000000000e+01	1.900000000000000000e+01	2.300000000000000000e+01	2.600000000000000000e+01	2.900000000000000000e+01	3.600000000000000000e+01	4.300000000000000000e+01	4.900000000000000000e+01	5.800000000000000000e+01	7.100000000000000000e+01	7.800000000000000000e+01	8.100000000000000000e+01	9.500000000000000000e+01	1.030000000000000000e+02	1.120000000000000000e+02	1.260000000000000000e+02	1.340000000000000000e+02	1.460000000000000000e+02	1.700000000000000000e+02	1.830000000000000000e+02	1.910000000000000000e+02	2.140000000000000000e+02	2.450000000000000000e+02	2.570000000000000000e+02	2.970000000000000000e+02	3.070000000000000000e+02	3.320000000000000000e+02	3.490000000000000000e+02	3.820000000000000000e+02	4.210000000000000000e+02	4.580000000000000000e+02	5.030000000000000000e+02	5.430000000000000000e+02	5.840000000000000000e+02	6.430000000000000000e+02	6.990000000000000000e+02	7.610000000000000000e+02	8.200000000000000000e+02	8.770000000000000000e+02	9.250000000000000000e+02	9.920000000000000000e+02	1.045000000000000000e+03	1.116000000000000000e+03	1.183000000000000000e+03	1.223000000000000000e+03	1.285000000000000000e+03	1.356000000000000000e+03	1.414000000000000000e+03
1.000000000000000000e+01	1.100000000000000000e+01	1.300000000000000000e+01	1.300000000000000000e+01	1.300000000000000000e+01	1.400000000000000000e+01	1.600000000000000000e+01	1.500000000000000000e+01	1.600000000000000000e+01	1.800000000000000000e+01	2.100000000000000000e+01	2.100000000000000000e+01	2.400000000000000000e+01	2.900000000000000000e+01	3.300000000000000000e+01	3.600000000000000000e+01	4.200000000000000000e+01	4.100000000000000000e+01	4.600000000000000000e+01	5.500000000000000000e+01	6.600000000000000000e+01	7.600000000000000000e+01	8.100000000000000000e+01	8.800000000000000000e+01	9.500000000000000000e+01	1.000000000000000000e+02	1.120000000000000000e+02	1.250000000000000000e+02	1.370000000000000000e+02	1.460000000000000000e+02	1.660000000000000000e+02	1.780000000000000000e+02	2.100000000000000000e+02	2.460000000000000000e+02	2.680000000000000000e+02	2.940000000000000000e+02	3.170000000000000000e+02	3.480000000000000000e+02	3.960000000000000000e+02	4.290000000000000000e+02	4.700000000000000000e+02	5.130000000000000000e+02	5.610000000000000000e+02	5.990000000000000000e+02	6.550000000000000000e+02	7.250000000000000000e+02	7.760000000000000000e+02	8.400000000000000000e+02	8.950000000000000000e+02	9.570000000000000000e+02
1.000000000000000000e+01	1.200000000000000000e+01	1.500000000000000000e+01	1.900000000000000000e+01	2.600000000000000000e+01	3.200000000000000000e+01	3.500000000000000000e+01	3.900000000000000000e+01	4.100000000000000000e+01	4.400000000000000000e+01	5.500000000000000000e+01	6.300000000000000000e+01	7.000000000000000000e+01	7.800000000000000000e+01	8.200000000000000000e+01	9.700000000000000000e+01	1.110000000000000000e+02	1.200000000000000000e+02	1.400000000000000000e+02	1.560000000000000000e+02	1.740000000000000000e+02	1.970000000000000000e+02	2.120000000000000000e+02	2.300000000000000000e+02	2.630000000000000000e+02	2.850000000000000000e+02	3.250000000000000000e+02	3.650000000000000000e+02	3.970000000000000000e+02	4.500000000000000000e+02	4.900000000000000000e+02	5.410000000000000000e+02	5.900000000000000000e+02	6.420000000000000000e+02	6.970000000000000000e+02	7.380000000000000000e+02	8.100000000000000000e+02	8.590000000000000000e+02	9.100000000000000000e+02	9.830000000000000000e+02	1.016000000000000000e+03	1.082000000000000000e+03	1.128000000000000000e+03	1.193000000000000000e+03	1.249000000000000000e+03	1.319000000000000000e+03	1.379000000000000000e+03	1.457000000000000000e+03	1.504000000000000000e+03	1.560000000000000000e+03
1.000000000000000000e+01	1.400000000000000000e+01	1.300000000000000000e+01	1.800000000000000000e+01	2.200000000000000000e+01	2.500000000000000000e+01	2.700000000000000000e+01	3.400000000000000000e+01	3.800000000000000000e+01	4.300000000000000000e+01	5.100000000000000000e+01	5.800000000000000000e+01	6.500000000000000000e+01	7.000000000000000000e+01	7.900000000000000000e+01	8.500000000000000000e+01	9.800000000000000000e+01	1.100000000000000000e+02	1.230000000000000000e+02	1.320000000000000000e+02	1.440000000000000000e+02	1.580000000000000000e+02	1.740000000000000000e+02	1.960000000000000000e+02	2.200000000000000000e+02	2.550000000000000000e+02	2.700000000000000000e+02	2.960000000000000000e+02	3.170000000000000000e+02	3.440000000000000000e+02	3.720000000000000000e+02	3.910000000000000000e+02	4.250000000000000000e+02	4.710000000000000000e+02	4.900000000000000000e+02	5.460000000000000000e+02	5.870000000000000000e+02	6.430000000000000000e+02	6.940000000000000000e+02	7.600000000000000000e+02	8.390000000000000000e+02	9.210000000000000000e+02	9.630000000000000000e+02	1.032000000000000000e+03	1.083000000000000000e+03	1.156000000000000000e+03	1.228000000000000000e+03	1.323000000000000000e+03	1.375000000000000000e+03	1.449000000000000000e+03
1.000000000000000000e+01	1.400000000000000000e+01	1.900000000000000000e+01	2.000000000000000000e+01	2.300000000000000000e+01	2.600000000000000000e+01	2.800000000000000000e+01	3.000000000000000000e+01	3.300000000000000000e+01	3.500000000000000000e+01	4.500000000000000000e+01	5.000000000000000000e+01	5.600000000000000000e+01	6.200000000000000000e+01	7.400000000000000000e+01	8.100000000000000000e+01	9.100000000000000000e+01	1.060000000000000000e+02	1.190000000000000000e+02	1.440000000000000000e+02	1.620000000000000000e+02	1.760000000000000000e+02	2.010000000000000000e+02	2.200000000000000000e+02	2.530000000000000000e+02	2.820000000000000000e+02	3.130000000000000000e+02	3.520000000000000000e+02	3.800000000000000000e+02	4.080000000000000000e+02	4.480000000000000000e+02	4.860000000000000000e+02	5.390000000000000000e+02	5.900000000000000000e+02	6.510000000000000000e+02	6.970000000000000000e+02	7.480000000000000000e+02	7.910000000000000000e+02	8.470000000000000000e+02	9.240000000000000000e+02	1.010000000000000000e+03	1.068000000000000000e+03	1.142000000000000000e+03	1.214000000000000000e+03	1.278000000000000000e+03	1.340000000000000000e+03	1.411000000000000000e+03	1.483000000000000000e+03	1.546000000000000000e+03	1.600000000000000000e+03
1.000000000000000000e+01	1.400000000000000000e+01	1.700000000000000000e+01	2.300000000000000000e+01	3.000000000000000000e+01	3.100000000000000000e+01	3.500000000000000000e+01	3.900000000000000000e+01	4.900000000000000000e+01	6.000000000000000000e+01	6.900000000000000000e+01	7.700000000000000000e+01	9.100000000000000000e+01	1.090000000000000000e+02	1.170000000000000000e+02	1.330000000000000000e+02	1.470000000000000000e+02	1.650000000000000000e+02	1.830000000000000000e+02	2.060000000000000000e+02	2.210000000000000000e+02	2.520000000000000000e+02	2.850000000000000000e+02	3.160000000000000000e+02	3.510000000000000000e+02	4.040000000000000000e+02	4.430000000000000000e+02	4.950000000000000000e+02	5.200000000000000000e+02	5.690000000000000000e+02	6.170000000000000000e+02	6.610000000000000000e+02	7.200000000000000000e+02	7.740000000000000000e+02	8.470000000000000000e+02	9.130000000000000000e+02	9.790000000000000000e+02	1.082000000000000000e+03	1.171000000000000000e+03	1.229000000000000000e+03	1.283000000000000000e+03	1.346000000000000000e+03	1.388000000000000000e+03	1.437000000000000000e+03	1.509000000000000000e+03	1.576000000000000000e+03	1.650000000000000000e+03	1.716000000000000000e+03	1.745000000000000000e+03	1.794000000000000000e+03
1.000000000000000000e+01	1.000000000000000000e+01	1.100000000000000000e+01	1.300000000000000000e+01	1.500000000000000000e+01	1.500000000000000000e+01	1.600000000000000000e+01	1.700000000000000000e+01	1.600000000000000000e+01	1.500000000000000000e+01	1.700000000000000000e+01	1.900000000000000000e+01	2.500000000000000000e+01	2.500000000000000000e+01	2.700000000000000000e+01	3.000000000000000000e+01	3.800000000000000000e+01	4.300000000000000000e+01	4.900000000000000000e+01	5.200000000000000000e+01	5.600000000000000000e+01	6.100000000000000000e+01	6.600000000000000000e+01	7.600000000000000000e+01	8.600000000000000000e+01	9.300000000000000000e+01	1.070000000000000000e+02	1.130000000000000000e+02	1.280000000000000000e+02	1.460000000000000000e+02	1.620000000000000000e+02	1.840000000000000000e+02	2.080000000000000000e+02	2.260000000000000000e+02	2.510000000000000000e+02	2.810000000000000000e+02	3.160000000000000000e+02	3.400000000000000000e+02	3.700000000000000000e+02	4.100000000000000000e+02	4.570000000000000000e+02	4.950000000000000000e+02	5.350000000000000000e+02	5.780000000000000000e+02	6.200000000000000000e+02	6.760000000000000000e+02	7.350000000000000000e+02	8.100000000000000000e+02	8.900000000000000000e+02	9.490000000000000000e+02
1.000000000000000000e+01	9.000000000000000000e+00	8.000000000000000000e+00	1.000000000000000000e+01	1.100000000000000000e+01	1.400000000000000000e+01	1.400000000000000000e+01	1.300000000000000000e+01	1.600000000000000000e+01	2.200000000000000000e+01	2.800000000000000000e+01	3.200000000000000000e+01	3.300000000000000000e+01	4.200000000000000000e+01	4.500000000000000000e+01	5.100000000000000000e+01	5.500000000000000000e+01	5.900000000000000000e+01	6.300000000000000000e+01	6.700000000000000000e+01	7.100000000000000000e+01	8.200000000000000000e+01	1.000000000000000000e+02	1.120000000000000000e+02	1.220000000000000000e+02	1.340000000000000000e+02	1.450000000000000000e+02	1.560000000000000000e+02	1.780000000000000000e+02	1.970000000000000000e+02	2.160000000000000000e+02	2.350000000000000000e+02	2.480000000000000000e+02	2.630000000000000000e+02	2.790000000000000000e+02	3.020000000000000000e+02	3.290000000000000000e+02	3.540000000000000000e+02	3.960000000000000000e+02	4.320000000000000000e+02	4.610000000000000000e+02	5.110000000000000000e+02	5.590000000000000000e+02	5.950000000000000000e+02	6.580000000000000000e+02	7.110000000000000000e+02	7.520000000000000000e+02	7.940000000000000000e+02	8.400000000000000000e+02	8.710000000000000000e+02
1.000000000000000000e+01	1.000000000000000000e+01	1.300000000000000000e+01	1.400000000000000000e+01	1.500000000000000000e+01	1.700000000000000000e+01	1.900000000000000000e+01	1.900000000000000000e+01	2.100000000000000000e+01	2.300000000000000000e+01	2.700000000000000000e+01	3.000000000000000000e+01	3.800000000000000000e+01	3.900000000000000000e+01	4.500000000000000000e+01	4.400000000000000000e+01	5.300000000000000000e+01	5.900000000000000000e+01	7.200000000000000000e+01	7.800000000000000000e+01	8.300000000000000000e+01	9.000000000000000000e+01	9.700000000000000000e+01	1.080000000000000000e+02	1.250000000000000000e+02	1.470000000000000000e+02	1.570000000000000000e+02	1.740000000000000000e+02	2.050000000000000000e+02	2.370000000000000000e+02	2.660000000000000000e+02	2.850000000000000000e+02	3.140000000000000000e+02	3.340000000000000000e+02	3.670000000000000000e+02	4.080000000000000000e+02	4.380000000000000000e+02	4.750000000000000000e+02	5.160000000000000000e+02	5.620000000000000000e+02	5.980000000000000000e+02	6.420000000000000000e+02	6.950000000000000000e+02	7.590000000000000000e+02	8.100000000000000000e+02	8.450000000000000000e+02	9.000000000000000000e+02	9.670000000000000000e+02	1.027000000000000000e+03	1.074000000000000000e+03
1.000000000000000000e+01	1.000000000000000000e+01	1.200000000000000000e+01	1.400000000000000000e+01	1.400000000000000000e+01	1.400000000000000000e+01	1.500000000000000000e+01	1.800000000000000000e+01	1.900000000000000000e+01	2.500000000000000000e+01	2.600000000000000000e+01	3.100000000000000000e+01	3.700000000000000000e+01	4.500000000000000000e+01	4.900000000000000000e+01	5.200000000000000000e+01	5.800000000000000000e+01	6.200000000000000000e+01	6.400000000000000000e+01	7.100000000000000000e+01	7.900000000000000000e+01	8.900000000000000000e+01	9.900000000000000000e+01	1.080000000000000000e+02	1.200000000000000000e+02	1.270000000000000000e+02	1.530000000000000000e+02	1.690000000000000000e+02	1.870000000000000000e+02	2.070000000000000000e+02	2.360000000000000000e+02	2.540000000000000000e+02	2.740000000000000000e+02	2.960000000000000000e+02	3.150000000000000000e+02	3.530000000000000000e+02	3.970000000000000000e+02	4.360000000000000000e+02	4.800000000000000000e+02	5.330000000000000000e+02	5.710000000000000000e+02	6.180000000000000000e+02	6.570000000000000000e+02	6.840000000000000000e+02	7.170000000000000000e+02	7.720000000000000000e+02	8.360000000000000000e+02	8.970000000000000000e+02	9.520000000000000000e+02	9.950000000000000000e+02
1.000000000000000000e+01	1.200000000000000000e+01	1.300000000000000000e+01	1.900000000000000000e+01	2.300000000000000000e+01	2.400000000000000000e+01	2.900000000000000000e+01	3.300000000000000000e+01	3.600000000000000000e+01	4.400000000000000000e+01	5.200000000000000000e+01	6.200000000000000000e+01	6.700000000000000000e+01	7.100000000000000000e+01	7.300000000000000000e+01	7.700000000000000000e+01	9.300000000000000000e+01	1.090000000000000000e+02	1.170000000000000000e+02	1.390000000000000000e+02	1.510000000000000000e+02	1.640000000000000000e+02	1.770000000000000000e+02	1.900000000000000000e+02	2.150000000000000000e+02	2.430000000000000000e+02	2.720000000000000000e+02	2.950000000000000000e+02	3.210000000000000000e+02	3.530000000000000000e+02	3.830000000000000000e+02	4.180000000000000000e+02	4.440000000000000000e+02	4.760000000000000000e+02	5.220000000000000000e+02	5.630000000000000000e+02	6.180000000000000000e+02	6.730000000000000000e+02	7.050000000000000000e+02	7.490000000000000000e+02	7.910000000000000000e+02	8.360000000000000000e+02	8.800000000000000000e+02	9.370000000000000000e+02	9.670000000000000000e+02	1.036000000000000000e+03	1.100000000000000000e+03	1.139000000000000000e+03	1.176000000000000000e+03	1.246000000000000000e+03
1.000000000000000000e+01	1.000000000000000000e+01	9.000000000000000000e+00	1.100000000000000000e+01	1.100000000000000000e+01	1.100000000000000000e+01	1.200000000000000000e+01	1.400000000000000000e+01	1.800000000000000000e+01	1.900000000000000000e+01	2.100000000000000000e+01	2.600000000000000000e+01	2.900000000000000000e+01	3.000000000000000000e+01	3.700000000000000000e+01	4.100000000000000000e+01	4.300000000000000000e+01	4.700000000000000000e+01	4.800000000000000000e+01	5.000000000000000000e+01	5.700000000000000000e+01	6.100000000000000000e+01	7.500000000000000000e+01	8.700000000000000000e+01	1.000000000000000000e+02	1.050000000000000000e+02	1.120000000000000000e+02	1.220000000000000000e+02	1.260000000000000000e+02	1.340000000000000000e+02	1.450000000000000000e+02	1.540000000000000000e+02	1.710000000000000000e+02	1.910000000000000000e+02	2.040000000000000000e+02	2.240000000000000000e+02	2.490000000000000000e+02	2.680000000000000000e+02	2.950000000000000000e+02	3.240000000000000000e+02	3.460000000000000000e+02	3.700000000000000000e+02	3.920000000000000000e+02	4.090000000000000000e+02	4.350000000000000000e+02	4.580000000000000000e+02	4.880000000000000000e+02	5.150000000000000000e+02	5.600000000000000000e+02	5.910000000000000000e+02
1.000000000000000000e+01	1.100000000000000000e+01	1.400000000000000000e+01	1.700000000000000000e+01	1.600000000000000000e+01	1.800000000000000000e+01	2.300000000000000000e+01	2.600000000000000000e+01	2.800000000000000000e+01	3.500000000000000000e+01	3.900000000000000000e+01	4.400000000000000000e+01	4.700000000000000000e+01	5.200000000000000000e+01	5.700000000000000000e+01	6.300000000000000000e+01	6.600000000000000000e+01	8.200000000000000000e+01	8.800000000000000000e+01	1.060000000000000000e+02	1.120000000000000000e+02	1.230000000000000000e+02	1.410000000000000000e+02	1.520000000000000000e+02	1.680000000000000000e+02	1.860000000000000000e+02	2.120000000000000000e+02	2.220000000000000000e+02	2.480000000000000000e+02	2.680000000000000000e+02	3.040000000000000000e+02	3.300000000000000000e+02	3.770000000000000000e+02	4.170000000000000000e+02	4.560000000000000000e+02	5.160000000000000000e+02	5.680000000000000000e+02	6.010000000000000000e+02	6.480000000000000000e+02	6.980000000000000000e+02	7.280000000000000000e+02	7.790000000000000000e+02	8.390000000000000000e+02	8.950000000000000000e+02	9.400000000000000000e+02	9.900000000000000000e+02	1.050000000000000000e+03	1.100000000000000000e+03	1.159000000000000000e+03	1.209000000000000000e+03
1.000000000000000000e+01	1.100000000000000000e+01	1.500000000000000000e+01	1.700000000000000000e+01	1.800000000000000000e+01	2.100000000000000000e+01	2.600000000000000000e+01	3.400000000000000000e+01	3.800000000000000000e+01	4.100000000000000000e+01	4.200000000000000000e+01	4.700000000000000000e+01	5.300000000000000000e+01	5.900000000000000000e+01	6.900000000000000000e+01	7.600000000000000000e+01	8.600000000000000000e+01	9.200000000000000000e+01	1.000000000000000000e+02	1.200000000000000000e+02	1.240000000000000000e+02	1.340000000000000000e+02	1.360000000000000000e+02	1.590000000000000000e+02	1.800000000000000000e+02	2.010000000000000000e+02	2.230000000000000000e+02	2.330000000000000000e+02	2.470000000000000000e+02	2.670000000000000000e+02	2.860000000000000000e+02	3.100000000000000000e+02	3.380000000000000000e+02	3.690000000000000000e+02	4.050000000000000000e+02	4.340000000000000000e+02	4.690000000000000000e+02	5.100000000000000000e+02	5.490000000000000000e+02	6.070000000000000000e+02	6.550000000000000000e+02	7.040000000000000000e+02	7.430000000000000000e+02	8.010000000000000000e+02	8.510000000000000000e+02	9.110000000000000000e+02	9.630000000000000000e+02	1.005000000000000000e+03	1.070000000000000000e+03	1.108000000000000000e+03
1.000000000000000000e+01	1.200000000000000000e+01	1.500000000000000000e+01	1.900000000000000000e+01	2.100000000000000000e+01	2.100000000000000000e+01	2.300000000000000000e+01	2.900000000000000000e+01	2.800000000000000000e+01	2.600000000000000000e+01	3.300000000000000000e+01	3.700000000000000000e+01	3.600000000000000000e+01	4.000000000000000000e+01	4.400000000000000000e+01	5.600000000000000000e+01	6.500000000000000000e+01	7.300000000000000000e+01	8.700000000000000000e+01	9.200000000000000000e+01	9.700000000000000000e+01	1.100000000000000000e+02	1.190000000000000000e+02	1.340000000000000000e+02	1.490000000000000000e+02	1.670000000000000000e+02	1.820000000000000000e+02	2.110000000000000000e+02	2.270000000000000000e+02	2.450000000000000000e+02	2.760000000000000000e+02	3.020000000000000000e+02	3.350000000000000000e+02	3.700000000000000000e+02	3.840000000000000000e+02	4.160000000000000000e+02	4.540000000000000000e+02	4.810000000000000000e+02	5.330000000000000000e+02	5.820000000000000000e+02	6.200000000000000000e+02	6.790000000000000000e+02	7.490000000000000000e+02	8.100000000000000000e+02	8.560000000000000000e+02	9.140000000000000000e+02	9.700000000000000000e+02	1.032000000000000000e+03	1.089000000000000000e+03	1.127000000000000000e+03
1.000000000000000000e+01	1.200000000000000000e+01	1.500000000000000000e+01	1.600000000000000000e+01	1.600000000000000000e+01	1.900000000000000000e+01	2.100000000000000000e+01	2.200000000000000000e+01	2.800000000000000000e+01	3.200000000000000000e+01	3.000000000000000000e+01	3.200000000000000000e+01	3.600000000000000000e+01	3.900000000000000000e+01	5.100000000000000000e+01	5.400000000000000000e+01	6.400000000000000000e+01	6.800000000000000000e+01	7.700000000000000000e+01	8.400000000000000000e+01	8.700000000000000000e+01	1.030000000000000000e+02	1.120000000000000000e+02	1.330000000000000000e+02	1.440000000000000000e+02	1.560000000000000000e+02	1.610000000000000000e+02	1.920000000000000000e+02	2.080000000000000000e+02	2.430000000000000000e+02	2.670000000000000000e+02	3.050000000000000000e+02	3.420000000000000000e+02	3.750000000000000000e+02	4.000000000000000000e+02	4.490000000000000000e+02	4.880000000000000000e+02	5.250000000000000000e+02	5.760000000000000000e+02	6.170000000000000000e+02	6.560000000000000000e+02	7.010000000000000000e+02	7.620000000000000000e+02	8.180000000000000000e+02	8.670000000000000000e+02	9.510000000000000000e+02	9.780000000000000000e+02	1.023000000000000000e+03	1.069000000000000000e+03	1.111000000000000000e+03
1.000000000000000000e+01	1.200000000000000000e+01	1.400000000000000000e+01	2.100000000000000000e+01	2.300000000000000000e+01	2.500000000000000000e+01	2.800000000000000000e+01	3.100000000000000000e+01	3.900000000000000000e+01	4.400000000000000000e+01	5.600000000000000000e+01	6.200000000000000000e+01	7.600000000000000000e+01	8.200000000000000000e+01	8.700000000000000000e+01	1.000000000000000000e+02	1.110000000000000000e+02	1.240000000000000000e+02	1.370000000000000000e+02	1.490000000000000000e+02	1.680000000000000000e+02	2.010000000000000000e+02	2.330000000000000000e+02	2.500000000000000000e+02	2.620000000000000000e+02	2.770000000000000000e+02	3.000000000000000000e+02	3.320000000000000000e+02	3.600000000000000000e+02	3.820000000000000000e+02	4.260000000000000000e+02	4.690000000000000000e+02	4.930000000000000000e+02	5.250000000000000000e+02	5.620000000000000000e+02	5.910000000000000000e+02	6.260000000000000000e+02	6.760000000000000000e+02	7.290000000000000000e+02	7.670000000000000000e+02	8.230000000000000000e+02	8.820000000000000000e+02	9.450000000000000000e+02	9.990000000000000000e+02	1.064000000000000000e+03	1.132000000000000000e+03	1.179000000000000000e+03	1.237000000000000000e+03	1.295000000000000000e+03	1.346000000000000000e+03
1.000000000000000000e+01	1.400000000000000000e+01	1.400000000000000000e+01	2.000000000000000000e+01	2.000000000000000000e+01	2.300000000000000000e+01	2.500000000000000000e+01	2.600000000000000000e+01	3.100000000000000000e+01	3.800000000000000000e+01	4.300000000000000000e+01	4.600000000000000000e+01	4.400000000000000000e+01	4.900000000000000000e+01	5.200000000000000000e+01	5.900000000000000000e+01	6.000000000000000000e+01	7.500000000000000000e+01	7.800000000000000000e+01	9.000000000000000000e+01	1.010000000000000000e+02	1.070000000000000000e+02	1.190000000000000000e+02	1.330000000000000000e+02	1.460000000000000000e+02	1.720000000000000000e+02	1.880000000000000000e+02	2.090000000000000000e+02	2.290000000000000000e+02	2.530000000000000000e+02	2.790000000000000000e+02	3.170000000000000000e+02	3.490000000000000000e+02	3.970000000000000000e+02	4.330000000000000000e+02	4.590000000000000000e+02	4.940000000000000000e+02	5.470000000000000000e+02	5.870000000000000000e+02	6.460000000000000000e+02	6.930000000000000000e+02	7.480000000000000000e+02	8.050000000000000000e+02	8.770000000000000000e+02	9.460000000000000000e+02	1.003000000000000000e+03	1.062000000000000000e+03	1.134000000000000000e+03	1.204000000000000000e+03	1.267000000000000000e+03
1.000000000000000000e+01	1.300000000000000000e+01	1.300000000000000000e+01	1.500000000000000000e+01	1.600000000000000000e+01	1.600000000000000000e+01	1.900000000000000000e+01	2.100000000000000000e+01	2.400000000000000000e+01	3.100000000000000000e+01	3.100000000000000000e+01	3.500000000000000000e+01	4.000000000000000000e+01	4.400000000000000000e+01	5.200000000000000000e+01	5.500000000000000000e+01	5.900000000000000000e+01	6.100000000000000000e+01	7.000000000000000000e+01	7.800000000000000000e+01	8.800000000000000000e+01	1.020000000000000000e+02	1.140000000000000000e+02	1.250000000000000000e+02	1.420000000000000000e+02	1.590000000000000000e+02	1.810000000000000000e+02	1.950000000000000000e+02	2.230000000000000000e+02	2.490000000000000000e+02	2.810000000000000000e+02	3.150000000000000000e+02	3.440000000000000000e+02	3.710000000000000000e+02	4.140000000000000000e+02	4.390000000000000000e+02	4.720000000000000000e+02	5.130000000000000000e+02	5.570000000000000000e+02	5.950000000000000000e+02	6.280000000000000000e+02	6.600000000000000000e+02	6.950000000000000000e+02	7.520000000000000000e+02	7.910000000000000000e+02	8.330000000000000000e+02	8.640000000000000000e+02	9.200000000000000000e+02	9.720000000000000000e+02	1.005000000000000000e+03
1.000000000000000000e+01	1.200000000000000000e+01	1.300000000000000000e+01	1.300000000000000000e+01	1.700000000000000000e+01	1.700000000000000000e+01	2.000000000000000000e+01	2.200000000000000000e+01	2.700000000000000000e+01	3.200000000000000000e+01	3.800000000000000000e+01	4.600000000000000000e+01	5.300000000000000000e+01	6.000000000000000000e+01	6.500000000000000000e+01	6.900000000000000000e+01	7.300000000000000000e+01	8.000000000000000000e+01	9.000000000000000000e+01	1.000000000000000000e+02	1.070000000000000000e+02	1.190000000000000000e+02	1.320000000000000000e+02	1.430000000000000000e+02	1.570000000000000000e+02	1.760000000000000000e+02	1.970000000000000000e+02	2.200000000000000000e+02	2.430000000000000000e+02	2.810000000000000000e+02	3.100000000000000000e+02	3.280000000000000000e+02	3.510000000000000000e+02	3.820000000000000000e+02	4.140000000000000000e+02	4.520000000000000000e+02	4.840000000000000000e+02	5.210000000000000000e+02	5.480000000000000000e+02	5.990000000000000000e+02	6.390000000000000000e+02	6.990000000000000000e+02	7.510000000000000000e+02	8.030000000000000000e+02	8.720000000000000000e+02	9.020000000000000000e+02	9.600000000000000000e+02	1.012000000000000000e+03	1.053000000000000000e+03	1.122000000000000000e+03
1.000000000000000000e+01	1.000000000000000000e+01	9.000000000000000000e+00	1.300000000000000000e+01	1.500000000000000000e+01	1.500000000000000000e+01	2.000000000000000000e+01	2.200000000000000000e+01	2.300000000000000000e+01	2.300000000000000000e+01	2.600000000000000000e+01	2.900000000000000000e+01	3.100000000000000000e+01	3.400000000000000000e+01	3.500000000000000000e+01	3.500000000000000000e+01	4.300000000000000000e+01	4.300000000000000000e+01	4.400000000000000000e+01	4.800000000000000000e+01	5.200000000000000000e+01	5.400000000000000000e+01	6.200000000000000000e+01	7.200000000000000000e+01	8.000000000000000000e+01	9.500000000000000000e+01	1.050000000000000000e+02	1.210000000000000000e+02	1.260000000000000000e+02	1.440000000000000000e+02	1.500000000000000000e+02	1.680000000000000000e+02	1.730000000000000000e+02	1.910000000000000000e+02	2.130000000000000000e+02	2.430000000000000000e+02	2.550000000000000000e+02	2.730000000000000000e+02	2.990000000000000000e+02	3.170000000000000000e+02	3.360000000000000000e+02	3.560000000000000000e+02	3.820000000000000000e+02	4.090000000000000000e+02	4.410000000000000000e+02	4.740000000000000000e+02	5.140000000000000000e+02	5.510000000000000000e+02	5.970000000000000000e+02	6.430000000000000000e+02
1.000000000000000000e+01	1.200000000000000000e+01	1.400000000000000000e+01	1.700000000000000000e+01	2.000000000000000000e+01	2.200000000000000000e+01	2.200000000000000000e+01	2.500000000000000000e+01	2.700000000000000000e+01	3.100000000000000000e+01	3.200000000000000000e+01	3.400000000000000000e+01	3.800000000000000000e+01	4.100000000000000000e+01	4.600000000000000000e+01	5.200000000000000000e+01	5.400000000000000000e+01	6.300000000000000000e+01	7.300000000000000000e+01	8.400000000000000000e+01	9.600000000000000000e+01	1.100000000000000000e+02	1.190000000000000000e+02	1.260000000000000000e+02	1.410000000000000000e+02	1.550000000000000000e+02	1.760000000000000000e+02	1.900000000000000000e+02	2.130000000000000000e+02	2.280000000000000000e+02	2.500000000000000000e+02	2.750000000000000000e+02	3.010000000000000000e+02	3.360000000000000000e+02	3.740000000000000000e+02	4.180000000000000000e+02	4.650000000000000000e+02	5.020000000000000000e+02	5.480000000000000000e+02	5.820000000000000000e+02	6.250000000000000000e+02	6.820000000000000000e+02	7.220000000000000000e+02	7.680000000000000000e+02	8.060000000000000000e+02	8.550000000000000000e+02	8.940000000000000000e+02	9.610000000000000000e+02	1.005000000000000000e+03	1.070000000000000000e+03
1.000000000000000000e+01	1.500000000000000000e+01	1.900000000000000000e+01	2.100000000000000000e+01	2.300000000000000000e+01	2.400000000000000000e+01	2.500000000000000000e+01	2.800000000000000000e+01	3.000000000000000000e+01	3.900000000000000000e+01	4.900000000000000000e+01	5.400000000000000000e+01	5.600000000000000000e+01	6.500000000000000000e+01	6.900000000000000000e+01	8.600000000000000000e+01	9.300000000000000000e+01	1.070000000000000000e+02	1.190000000000000000e+02	1.250000000000000000e+02	1.430000000000000000e+02	1.590000000000000000e+02	1.850000000000000000e+02	2.010000000000000000e+02	2.150000000000000000e+02	2.370000000000000000e+02	2.540000000000000000e+02	2.730000000000000000e+02	2.860000000000000000e+02	3.090000000000000000e+02	3.470000000000000000e+02	3.710000000000000000e+02	3.980000000000000000e+02	4.180000000000000000e+02	4.610000000000000000e+02	4.960000000000000000e+02	5.440000000000000000e+02	5.860000000000000000e+02	6.190000000000000000e+02	6.630000000000000000e+02	7.090000000000000000e+02	7.640000000000000000e+02	8.130000000000000000e+02	8.600000000000000000e+02	8.990000000000000000e+02	9.380000000000000000e+02	9.720000000000000000e+02	1.013000000000000000e+03	1.067000000000000000e+03	1.117000000000000000e+03
1.000000000000000000e+01	1.100000000000000000e+01	1.400000000000000000e+01	1.600000000000000000e+01	2.000000000000000000e+01	2.700000000000000000e+01	2.900000000000000000e+01	3.400000000000000000e+01	4.000000000000000000e+01	4.700000000000000000e+01	5.300000000000000000e+01	6.200000000000000000e+01	6.900000000000000000e+01	7.600000000000000000e+01	8.400000000000000000e+01	8.000000000000000000e+01	8.700000000000000000e+01	9.500000000000000000e+01	1.050000000000000000e+02	1.190000000000000000e+02	1.290000000000000000e+02	1.440000000000000000e+02	1.540000000000000000e+02	1.740000000000000000e+02	1.890000000000000000e+02	2.190000000000000000e+02	2.390000000000000000e+02	2.590000000000000000e+02	2.800000000000000000e+02	3.040000000000000000e+02	3.380000000000000000e+02	3.730000000000000000e+02	3.980000000000000000e+02	4.410000000000000000e+02	4.820000000000000000e+02	5.360000000000000000e+02	5.880000000000000000e+02	6.300000000000000000e+02	6.840000000000000000e+02	7.340000000000000000e+02	7.820000000000000000e+02	8.360000000000000000e+02	8.920000000000000000e+02	9.580000000000000000e+02	1.019000000000000000e+03	1.068000000000000000e+03	1.127000000000000000e+03	1.189000000000000000e+03	1.241000000000000000e+03	1.287000000000000000e+03
1.000000000000000000e+01	1.100000000000000000e+01	1.300000000000000000e+01	1.600000000000000000e+01	1.900000000000000000e+01	2.300000000000000000e+01	2.700000000000000000e+01	2.900000000000000000e+01	2.900000000000000000e+01	3.200000000000000000e+01	3.700000000000000000e+01	3.900000000000000000e+01	4.100000000000000000e+01	4.900000000000000000e+01	5.600000000000000000e+01	5.800000000000000000e+01	6.700000000000000000e+01	7.700000000000000000e+01	8.400000000000000000e+01	8.700000000000000000e+01	9.000000000000000000e+01	1.020000000000000000e+02	1.210000000000000000e+02	1.400000000000000000e+02	1.480000000000000000e+02	1.550000000000000000e+02	1.700000000000000000e+02	1.910000000000000000e+02	2.160000000000000000e+02	2.500000000000000000e+02	2.780000000000000000e+02	3.040000000000000000e+02	3.380000000000000000e+02	3.760000000000000000e+02	4.150000000000000000e+02	4.470000000000000000e+02	4.830000000000000000e+02	5.300000000000000000e+02	5.690000000000000000e+02	6.040000000000000000e+02	6.530000000000000000e+02	7.110000000000000000e+02	7.500000000000000000e+02	8.150000000000000000e+02	8.590000000000000000e+02	8.950000000000000000e+02	9.290000000000000000e+02	9.780000000000000000e+02	1.066000000000000000e+03	1.111000000000000000e+03
1.000000000000000000e+01	1.000000000000000000e+01	1.100000000000000000e+01	1.100000000000000000e+01	1.800000000000000000e+01	2.100000000000000000e+01	2.500000000000000000e+01	2.800000000000000000e+01	3.400000000000000000e+01	3.300000000000000000e+01	3.900000000000000000e+01	4.500000000000000000e+01	4.300000000000000000e+01	4.200000000000000000e+01	4.800000000000000000e+01	5.500000000000000000e+01	5.700000000000000000e+01	6.600000000000000000e+01	8.200000000000000000e+01	9.500000000000000000e+01	1.110000000000000000e+02	1.240000000000000000e+02	1.360000000000000000e+02	1.530000000000000000e+02	1.770000000000000000e+02	1.960000000000000000e+02	2.190000000000000000e+02	2.510000000000000000e+02	2.800000000000000000e+02	3.010000000000000000e+02	3.200000000000000000e+02	3.490000000000000000e+02	3.760000000000000000e+02	4.020000000000000000e+02	4.400000000000000000e+02	4.910000000000000000e+02	5.210000000000000000e+02	5.760000000000000000e+02	6.330000000000000000e+02	7.060000000000000000e+02	7.670000000000000000e+02	8.230000000000000000e+02	8.630000000000000000e+02	9.120000000000000000e+02	9.800000000000000000e+02	1.041000000000000000e+03	1.103000000000000000e+03	1.142000000000000000e+03	1.194000000000000000e+03	1.237000000000000000e+03
1.000000000000000000e+01	1.200000000000000000e+01	1.500000000000000000e+01	1.700000000000000000e+01	1.600000000000000000e+01	2.100000000000000000e+01	2.400000000000000000e+01	2.700000000000000000e+01	3.100000000000000000e+01	3.700000000000000000e+01	4.500000000000000000e+01	5.100000000000000000e+01	5.400000000000000000e+01	6.500000000000000000e+01	7.200000000000000000e+01	8.300000000000000000e+01	9.300000000000000000e+01	1.070000000000000000e+02	1.150000000000000000e+02	1.280000000000000000e+02	1.440000000000000000e+02	1.600000000000000000e+02	1.780000000000000000e+02	1.920000000000000000e+02	2.080000000000000000e+02	2.370000000000000000e+02	2.690000000000000000e+02	2.860000000000000000e+02	2.990000000000000000e+02	3.340000000000000000e+02	3.750000000000000000e+02	4.070000000000000000e+02	4.390000000000000000e+02	4.910000000000000000e+02	5.180000000000000000e+02	5.560000000000000000e+02	5.990000000000000000e+02	6.410000000000000000e+02	7.000000000000000000e+02	7.470000000000000000e+02	7.840000000000000000e+02	8.180000000000000000e+02	8.860000000000000000e+02	9.310000000000000000e+02	9.770000000000000000e+02	1.033000000000000000e+03	1.112000000000000000e+03	1.163000000000000000e+03	1.208000000000000000e+03	1.261000000000000000e+03
1.000000000000000000e+01	9.000000000000000000e+00	1.300000000000000000e+01	1.500000000000000000e+01	1.700000000000000000e+01	2.000000000000000000e+01	2.400000000000000000e+01	2.900000000000000000e+01	2.900000000000000000e+01	3.200000000000000000e+01	3.400000000000000000e+01	4.200000000000000000e+01	4.200000000000000000e+01	4.700000000000000000e+01	5.600000000000000000e+01	6.100000000000000000e+01	7.300000000000000000e+01	8.200000000000000000e+01	9.400000000000000000e+01	1.060000000000000000e+02	1.180000000000000000e+02	1.380000000000000000e+02	1.590000000000000000e+02	1.740000000000000000e+02	1.990000000000000000e+02	2.120000000000000000e+02	2.360000000000000000e+02	2.610000000000000000e+02	2.720000000000000000e+02	3.090000000000000000e+02	3.560000000000000000e+02	3.860000000000000000e+02	4.180000000000000000e+02	4.570000000000000000e+02	4.920000000000000000e+02	5.300000000000000000e+02	5.830000000000000000e+02	6.330000000000000000e+02	6.970000000000000000e+02	7.450000000000000000e+02	8.010000000000000000e+02	8.650000000000000000e+02	9.250000000000000000e+02	1.009000000000000000e+03	1.061000000000000000e+03	1.104000000000000000e+03	1.169000000000000000e+03	1.222000000000000000e+03	1.300000000000000000e+03	1.348000000000000000e+03
1.000000000000000000e+01	1.000000000000000000e+01	1.000000000000000000e+01	1.400000000000000000e+01	1.800000000000000000e+01	2.000000000000000000e+01	2.200000000000000000e+01	2.200000000000000000e+01	2.400000000000000000e+01	2.600000000000000000e+01	3.000000000000000000e+01	3.500000000000000000e+01	3.700000000000000000e+01	4.000000000000000000e+01	4.600000000000000000e+01	4.600000000000000000e+01	5.000000000000000000e+01	5.700000000000000000e+01	5.900000000000000000e+01	6.200000000000000000e+01	7.100000000000000000e+01	7.700000000000000000e+01	7.800000000000000000e+01	8.800000000000000000e+01	9.300000000000000000e+01	1.030000000000000000e+02	1.130000000000000000e+02	1.240000000000000000e+02	1.360000000000000000e+02	1.550000000000000000e+02	1.660000000000000000e+02	1.950000000000000000e+02	2.060000000000000000e+02	2.250000000000000000e+02	2.340000000000000000e+02	2.710000000000000000e+02	2.980000000000000000e+02	3.260000000000000000e+02	3.620000000000000000e+02	3.980000000000000000e+02	4.400000000000000000e+02	4.880000000000000000e+02	5.210000000000000000e+02	5.660000000000000000e+02	5.910000000000000000e+02	6.480000000000000000e+02	6.940000000000000000e+02	7.360000000000000000e+02	7.890000000000000000e+02	8.310000000000000000e+02
1.000000000000000000e+01	1.200000000000000000e+01	1.700000000000000000e+01	2.300000000000000000e+01	2.400000000000000000e+01	2.800000000000000000e+01	3.700000000000000000e+01	4.000000000000000000e+01	4.000000000000000000e+01	4.500000000000000000e+01	4.600000000000000000e+01	5.500000000000000000e+01	6.300000000000000000e+01	6.900000000000000000e+01	7.400000000000000000e+01	7.800000000000000000e+01	8.600000000000000000e+01	9.800000000000000000e+01	1.040000000000000000e+02	1.120000000000000000e+02	1.250000000000000000e+02	1.400000000000000000e+02	1.490000000000000000e+02	1.650000000000000000e+02	1.830000000000000000e+02	1.990000000000000000e+02	2.140000000000000000e+02	2.440000000000000000e+02	2.750000000000000000e+02	3.060000000000000000e+02	3.500000000000000000e+02	3.780000000000000000e+02	4.120000000000000000e+02	4.540000000000000000e+02	5.020000000000000000e+02	5.440000000000000000e+02	5.870000000000000000e+02	6.210000000000000000e+02	6.570000000000000000e+02	7.130000000000000000e+02	7.710000000000000000e+02	8.310000000000000000e+02	8.890000000000000000e+02	9.280000000000000000e+02	9.850000000000000000e+02	1.045000000000000000e+03	1.105000000000000000e+03	1.157000000000000000e+03	1.222000000000000000e+03	1.276000000000000000e+03
1.000000000000000000e+01	1.100000000000000000e+01	1.100000000000000000e+01	1.200000000000000000e+01	1.700000000000000000e+01	1.900000000000000000e+01	2.500000000000000000e+01	3.200000000000000000e+01	3.700000000000000000e+01	3.900000000000000000e+01	4.200000000000000000e+01	4.700000000000000000e+01	4.700000000000000000e+01	5.400000000000000000e+01	6.200000000000000000e+01	6.800000000000000000e+01	8.500000000000000000e+01	9.100000000000000000e+01	9.300000000000000000e+01	9.900000000000000000e+01	1.080000000000000000e+02	1.190000000000000000e+02	1.410000000000000000e+02	1.650000000000000000e+02	1.790000000000000000e+02	1.990000000000000000e+02	2.120000000000000000e+02	2.380000000000000000e+02	2.650000000000000000e+02	2.780000000000000000e+02	2.980000000000000000e+02	3.330000000000000000e+02	3.550000000000000000e+02	3.920000000000000000e+02	4.350000000000000000e+02	4.720000000000000000e+02	5.220000000000000000e+02	5.750000000000000000e+02	6.120000000000000000e+02	6.540000000000000000e+02	7.180000000000000000e+02	7.540000000000000000e+02	8.160000000000000000e+02	8.910000000000000000e+02	9.630000000000000000e+02	1.029000000000000000e+03	1.105000000000000000e+03	1.158000000000000000e+03	1.232000000000000000e+03	1.276000000000000000e+03
1.000000000000000000e+01	1.000000000000000000e+01	1.100000000000000000e+01	1.100000000000000000e+01	1.500000000000000000e+01	1.400000000000000000e+01	1.600000000000000000e+01	1.700000000000000000e+01	1.900000000000000000e+01	2.100000000000000000e+01	1.900000000000000000e+01	2.100000000000000000e+01	2.200000000000000000e+01	2.300000000000000000e+01	2.700000000000000000e+01	2.900000000000000000e+01	2.900000000000000000e+01	3.200000000000000000e+01	3.100000000000000000e+01	3.300000000000000000e+01	3.700000000000000000e+01	4.100000000000000000e+01	4.700000000000000000e+01	6.000000000000000000e+01	7.000000000000000000e+01	8.000000000000000000e+01	9.000000000000000000e+01	1.040000000000000000e+02	1.160000000000000000e+02	1.240000000000000000e+02	1.320000000000000000e+02	1.560000000000000000e+02	1.700000000000000000e+02	1.750000000000000000e+02	1.900000000000000000e+02	2.040000000000000000e+02	2.260000000000000000e+02	2.540000000000000000e+02	2.770000000000000000e+02	3.030000000000000000e+02	3.350000000000000000e+02	3.840000000000000000e+02	4.100000000000000000e+02	4.460000000000000000e+02	4.930000000000000000e+02	5.200000000000000000e+02	5.620000000000000000e+02	6.010000000000000000e+02	6.480000000000000000e+02	6.990000000000000000e+02
1.000000000000000000e+01	1.200000000000000000e+01	1.400000000000000000e+01	1.400000000000000000e+01	1.500000000000000000e+01	1.600000000000000000e+01	2.100000000000000000e+01	2.500000000000000000e+01	2.900000000000000000e+01	3.500000000000000000e+01	3.900000000000000000e+01	4.400000000000000000e+01	5.000000000000000000e+01	6.300000000000000000e+01	7.300000000000000000e+01	8.100000000000000000e+01	9.300000000000000000e+01	1.020000000000000000e+02	1.160000000000000000e+02	1.300000000000000000e+02	1.540000000000000000e+02	1.720000000000000000e+02	1.880000000000000000e+02	2.170000000000000000e+02	2.310000000000000000e+02	2.640000000000000000e+02	2.860000000000000000e+02	3.200000000000000000e+02	3.480000000000000000e+02	3.900000000000000000e+02	4.270000000000000000e+02	4.720000000000000000e+02	5.180000000000000000e+02	5.420000000000000000e+02	6.030000000000000000e+02	6.700000000000000000e+02	7.350000000000000000e+02	7.820000000000000000e+02	8.250000000000000000e+02	8.890000000000000000e+02	9.650000000000000000e+02	1.020000000000000000e+03	1.085000000000000000e+03	1.152000000000000000e+03	1.203000000000000000e+03	1.271000000000000000e+03	1.348000000000000000e+03	1.410000000000000000e+03	1.461000000000000000e+03	1.544000000000000000e+03
1.000000000000000000e+01	1.500000000000000000e+01	1.700000000000000000e+01	2.100000000000000000e+01	2.400000000000000000e+01	3.000000000000000000e+01	3.800000000000000000e+01	4.800000000000000000e+01	4.900000000000000000e+01	5.400000000000000000e+01	6.000000000000000000e+01	6.400000000000000000e+01	6.900000000000000000e+01	8.200000000000000000e+01	9.300000000000000000e+01	1.100000000000000000e+02	1.200000000000000000e+02	1.310000000000000000e+02	1.400000000000000000e+02	1.570000000000000000e+02	1.800000000000000000e+02	2.000000000000000000e+02	2.240000000000000000e+02	2.360000000000000000e+02	2.460000000000000000e+02	2.550000000000000000e+02	2.730000000000000000e+02	2.920000000000000000e+02	3.150000000000000000e+02	3.370000000000000000e+02	3.710000000000000000e+02	4.100000000000000000e+02	4.450000000000000000e+02	4.900000000000000000e+02	5.120000000000000000e+02	5.610000000000000000e+02	6.090000000000000000e+02	6.730000000000000000e+02	7.480000000000000000e+02	8.140000000000000000e+02	8.610000000000000000e+02	9.040000000000000000e+02	9.540000000000000000e+02	1.016000000000000000e+03	1.063000000000000000e+03	1.129000000000000000e+03	1.200000000000000000e+03	1.265000000000000000e+03	1.315000000000000000e+03	1.381000000000000000e+03
1.000000000000000000e+01	1.300000000000000000e+01	1.400000000000000000e+01	2.000000000000000000e+01	2.200000000000000000e+01	2.500000000000000000e+01	2.900000000000000000e+01	3.200000000000000000e+01	3.700000000000000000e+01	4.000000000000000000e+01	4.400000000000000000e+01	5.300000000000000000e+01	5.800000000000000000e+01	6.900000000000000000e+01	8.300000000000000000e+01	9.100000000000000000e+01	1.020000000000000000e+02	1.160000000000000000e+02	1.200000000000000000e+02	1.420000000000000000e+02	1.540000000000000000e+02	1.660000000000000000e+02	1.870000000000000000e+02	2.030000000000000000e+02	2.160000000000000000e+02	2.410000000000000000e+02	2.820000000000000000e+02	3.010000000000000000e+02	3.310000000000000000e+02	3.570000000000000000e+02	3.960000000000000000e+02	4.290000000000000000e+02	4.900000000000000000e+02	5.260000000000000000e+02	5.660000000000000000e+02	6.040000000000000000e+02	6.460000000000000000e+02	6.970000000000000000e+02	7.370000000000000000e+02	8.060000000000000000e+02	8.720000000000000000e+02	9.390000000000000000e+02	9.880000000000000000e+02	1.047000000000000000e+03	1.107000000000000000e+03	1.163000000000000000e+03	1.203000000000000000e+03	1.263000000000000000e+03	1.335000000000000000e+03	1.384000000000000000e+03
1.000000000000000000e+01	1.500000000000000000e+01	1.600000000000000000e+01	1.800000000000000000e+01	2.000000000000000000e+01	2.200000000000000000e+01	2.100000000000000000e+01	2.100000000000000000e+01	2.300000000000000000e+01	2.400000000000000000e+01	2.700000000000000000e+01	3.100000000000000000e+01	3.100000000000000000e+01	3.500000000000000000e+01	3.900000000000000000e+01	4.400000000000000000e+01	4.800000000000000000e+01	5.000000000000000000e+01	5.200000000000000000e+01	6.200000000000000000e+01	6.600000000000000000e+01	7.200000000000000000e+01	8.000000000000000000e+01	8.500000000000000000e+01	9.100000000000000000e+01	9.500000000000000000e+01	1.120000000000000000e+02	1.220000000000000000e+02	1.270000000000000000e+02	1.360000000000000000e+02	1.470000000000000000e+02	1.610000000000000000e+02	1.760000000000000000e+02	1.990000000000000000e+02	2.140000000000000000e+02	2.440000000000000000e+02	2.690000000000000000e+02	2.850000000000000000e+02	3.130000000000000000e+02	3.350000000000000000e+02	3.580000000000000000e+02	3.960000000000000000e+02	4.290000000000000000e+02	4.650000000000000000e+02	4.880000000000000000e+02	5.220000000000000000e+02	5.360000000000000000e+02	5.730000000000000000e+02	5.960000000000000000e+02	6.260000000000000000e+02
1.000000000000000000e+01	1.300000000000000000e+01	1.400000000000000000e+01	1.400000000000000000e+01	1.500000000000000000e+01	1.700000000000000000e+01	1.600000000000000000e+01	1.700000000000000000e+01	1.900000000000000000e+01	2.000000000000000000e+01	2.000000000000000000e+01	2.000000000000000000e+01	2.400000000000000000e+01	2.700000000000000000e+01	3.000000000000000000e+01	3.300000000000000000e+01	3.100000000000000000e+01	3.100000000000000000e+01	3.600000000000000000e+01	4.000000000000000000e+01	4.800000000000000000e+01	5.800000000000000000e+01	6.500000000000000000e+01	7.100000000000000000e+01	7.000000000000000000e+01	7.300000000000000000e+01	8.300000000000000000e+01	9.200000000000000000e+01	1.040000000000000000e+02	1.120000000000000000e+02	1.180000000000000000e+02	1.340000000000000000e+02	1.640000000000000000e+02	1.740000000000000000e+02	1.970000000000000000e+02	2.160000000000000000e+02	2.390000000000000000e+02	2.680000000000000000e+02	2.940000000000000000e+02	3.290000000000000000e+02	3.640000000000000000e+02	3.920000000000000000e+02	4.250000000000000000e+02	4.640000000000000000e+02	5.160000000000000000e+02	5.620000000000000000e+02	6.150000000000000000e+02	6.670000000000000000e+02	7.400000000000000000e+02	7.770000000000000000e+02
1.000000000000000000e+01	1.000000000000000000e+01	1.300000000000000000e+01	1.400000000000000000e+01	1.700000000000000000e+01	1.900000000000000000e+01	2.400000000000000000e+01	2.900000000000000000e+01	3.000000000000000000e+01	3.500000000000000000e+01	3.500000000000000000e+01	3.700000000000000000e+01	4.100000000000000000e+01	4.800000000000000000e+01	5.400000000000000000e+01	6.100000000000000000e+01	6.600000000000000000e+01	6.900000000000000000e+01	7.900000000000000000e+01	8.300000000000000000e+01	9.100000000000000000e+01	9.500000000000000000e+01	1.080000000000000000e+02	1.210000000000000000e+02	1.310000000000000000e+02	1.350000000000000000e+02	1.470000000000000000e+02	1.660000000000000000e+02	1.760000000000000000e+02	1.940000000000000000e+02	2.060000000000000000e+02	2.360000000000000000e+02	2.540000000000000000e+02	2.720000000000000000e+02	3.030000000000000000e+02	3.400000000000000000e+02	3.660000000000000000e+02	4.100000000000000000e+02	4.460000000000000000e+02	4.880000000000000000e+02	5.360000000000000000e+02	5.720000000000000000e+02	6.140000000000000000e+02	6.630000000000000000e+02	7.210000000000000000e+02	7.690000000000000000e+02	8.240000000000000000e+02	8.890000000000000000e+02	9.450000000000000000e+02	9.970000000000000000e+02
1.000000000000000000e+01	1.000000000000000000e+01	1.200000000000000000e+01	1.300000000000000000e+01	1.700000000000000000e+01	2.200000000000000000e+01	2.500000000000000000e+01	2.800000000000000000e+01	3.300000000000000000e+01	3.900000000000000000e+01	4.500000000000000000e+01	4.900000000000000000e+01	5.100000000000000000e+01	5.500000000000000000e+01	6.100000000000000000e+01	6.300000000000000000e+01	6.600000000000000000e+01	7.300000000000000000e+01	7.800000000000000000e+01	9.000000000000000000e+01	1.050000000000000000e+02	1.110000000000000000e+02	1.290000000000000000e+02	1.440000000000000000e+02	1.570000000000000000e+02	1.800000000000000000e+02	2.020000000000000000e+02	2.230000000000000000e+02	2.410000000000000000e+02	2.670000000000000000e+02	3.030000000000000000e+02	3.210000000000000000e+02	3.470000000000000000e+02	3.930000000000000000e+02	4.300000000000000000e+02	4.620000000000000000e+02	5.080000000000000000e+02	5.560000000000000000e+02	5.970000000000000000e+02	6.680000000000000000e+02	7.140000000000000000e+02	7.610000000000000000e+02	8.190000000000000000e+02	8.730000000000000000e+02	9.280000000000000000e+02	9.830000000000000000e+02	1.052000000000000000e+03	1.117000000000000000e+03	1.176000000000000000e+03	1.222000000000000000e+03
1.000000000000000000e+01	1.400000000000000000e+01	2.200000000000000000e+01	3.000000000000000000e+01	3.400000000000000000e+01	3.800000000000000000e+01	4.300000000000000000e+01	5.000000000000000000e+01	5.400000000000000000e+01	6.200000000000000000e+01	6.900000000000000000e+01	7.600000000000000000e+01	8.800000000000000000e+01	9.700000000000000000e+01	1.060000000000000000e+02	1.260000000000000000e+02	1.370000000000000000e+02	1.490000000000000000e+02	1.660000000000000000e+02	1.870000000000000000e+02	2.030000000000000000e+02	2.160000000000000000e+02	2.320000000000000000e+02	2.680000000000000000e+02	2.980000000000000000e+02	3.370000000000000000e+02	3.680000000000000000e+02	4.040000000000000000e+02	4.350000000000000000e+02	4.820000000000000000e+02	5.360000000000000000e+02	5.970000000000000000e+02	6.570000000000000000e+02	7.110000000000000000e+02	7.690000000000000000e+02	8.390000000000000000e+02	9.000000000000000000e+02	9.660000000000000000e+02	1.038000000000000000e+03	1.102000000000000000e+03	1.177000000000000000e+03	1.247000000000000000e+03	1.325000000000000000e+03	1.383000000000000000e+03	1.457000000000000000e+03	1.503000000000000000e+03	1.554000000000000000e+03	1.612000000000000000e+03	1.646000000000000000e+03	1.681000000000000000e+03
[truncated: 350 more columns]
