# Supplementary material for: Omicron vs. the rest: Assessing the competitive dynamics and coinfection scenarios of COVID-19 strains on a social network
Source: PLoS One. 2024 Jan 25;19(1):e0287623. doi: 10.1371/journal.pone.0287623 (PMC10810514; doi:10.1371/journal.pone.0287623)
Supplement: S1 Data — (ZIP) [file pone.0287623.s001.zip › Data Figures/Fig4/b/Total infections.csv]

2.000000000000000000e+01	2.500000000000000000e+01	2.700000000000000000e+01	3.100000000000000000e+01	3.400000000000000000e+01	4.200000000000000000e+01	4.700000000000000000e+01	5.000000000000000000e+01	6.100000000000000000e+01	7.200000000000000000e+01	7.700000000000000000e+01	8.200000000000000000e+01	8.900000000000000000e+01	1.000000000000000000e+02	1.150000000000000000e+02	1.280000000000000000e+02	1.390000000000000000e+02	1.560000000000000000e+02	1.740000000000000000e+02	1.860000000000000000e+02	2.090000000000000000e+02	2.190000000000000000e+02	2.290000000000000000e+02	2.570000000000000000e+02	2.810000000000000000e+02	3.140000000000000000e+02	3.410000000000000000e+02	3.760000000000000000e+02	4.240000000000000000e+02	4.710000000000000000e+02	5.270000000000000000e+02	5.880000000000000000e+02	6.490000000000000000e+02	7.150000000000000000e+02	7.550000000000000000e+02	8.040000000000000000e+02	8.660000000000000000e+02	9.260000000000000000e+02	1.003000000000000000e+03	1.073000000000000000e+03	1.142000000000000000e+03	1.220000000000000000e+03	1.287000000000000000e+03	1.357000000000000000e+03	1.448000000000000000e+03	1.523000000000000000e+03	1.592000000000000000e+03	1.667000000000000000e+03	1.715000000000000000e+03	1.779000000000000000e+03
2.000000000000000000e+01	2.200000000000000000e+01	2.200000000000000000e+01	2.300000000000000000e+01	2.700000000000000000e+01	3.300000000000000000e+01	4.200000000000000000e+01	5.100000000000000000e+01	5.800000000000000000e+01	5.700000000000000000e+01	6.500000000000000000e+01	7.500000000000000000e+01	8.100000000000000000e+01	9.300000000000000000e+01	1.020000000000000000e+02	1.120000000000000000e+02	1.220000000000000000e+02	1.290000000000000000e+02	1.350000000000000000e+02	1.470000000000000000e+02	1.620000000000000000e+02	1.760000000000000000e+02	1.960000000000000000e+02	2.230000000000000000e+02	2.480000000000000000e+02	2.880000000000000000e+02	3.180000000000000000e+02	3.590000000000000000e+02	3.930000000000000000e+02	4.380000000000000000e+02	4.590000000000000000e+02	5.100000000000000000e+02	5.600000000000000000e+02	6.080000000000000000e+02	6.680000000000000000e+02	7.320000000000000000e+02	7.760000000000000000e+02	8.500000000000000000e+02	9.110000000000000000e+02	9.590000000000000000e+02	1.051000000000000000e+03	1.118000000000000000e+03	1.206000000000000000e+03	1.286000000000000000e+03	1.361000000000000000e+03	1.438000000000000000e+03	1.521000000000000000e+03	1.563000000000000000e+03	1.638000000000000000e+03	1.710000000000000000e+03
2.000000000000000000e+01	2.300000000000000000e+01	2.700000000000000000e+01	3.000000000000000000e+01	3.600000000000000000e+01	3.800000000000000000e+01	4.100000000000000000e+01	4.800000000000000000e+01	5.500000000000000000e+01	6.600000000000000000e+01	6.500000000000000000e+01	7.300000000000000000e+01	7.500000000000000000e+01	8.200000000000000000e+01	9.400000000000000000e+01	1.060000000000000000e+02	1.160000000000000000e+02	1.280000000000000000e+02	1.420000000000000000e+02	1.570000000000000000e+02	1.750000000000000000e+02	1.860000000000000000e+02	2.050000000000000000e+02	2.410000000000000000e+02	2.690000000000000000e+02	3.100000000000000000e+02	3.500000000000000000e+02	4.060000000000000000e+02	4.420000000000000000e+02	4.750000000000000000e+02	5.230000000000000000e+02	5.740000000000000000e+02	6.370000000000000000e+02	7.000000000000000000e+02	7.370000000000000000e+02	7.990000000000000000e+02	8.670000000000000000e+02	9.370000000000000000e+02	9.920000000000000000e+02	1.059000000000000000e+03	1.130000000000000000e+03	1.213000000000000000e+03	1.271000000000000000e+03	1.333000000000000000e+03	1.378000000000000000e+03	1.446000000000000000e+03	1.555000000000000000e+03	1.617000000000000000e+03	1.684000000000000000e+03	1.771000000000000000e+03
2.000000000000000000e+01	2.000000000000000000e+01	2.200000000000000000e+01	2.500000000000000000e+01	2.600000000000000000e+01	3.100000000000000000e+01	3.300000000000000000e+01	3.900000000000000000e+01	4.200000000000000000e+01	4.800000000000000000e+01	5.700000000000000000e+01	6.400000000000000000e+01	6.500000000000000000e+01	7.100000000000000000e+01	8.200000000000000000e+01	9.000000000000000000e+01	1.010000000000000000e+02	1.100000000000000000e+02	1.250000000000000000e+02	1.390000000000000000e+02	1.560000000000000000e+02	1.830000000000000000e+02	2.020000000000000000e+02	2.210000000000000000e+02	2.480000000000000000e+02	2.750000000000000000e+02	2.910000000000000000e+02	3.250000000000000000e+02	3.600000000000000000e+02	3.950000000000000000e+02	4.300000000000000000e+02	4.850000000000000000e+02	5.290000000000000000e+02	5.870000000000000000e+02	6.380000000000000000e+02	6.790000000000000000e+02	7.210000000000000000e+02	7.640000000000000000e+02	8.230000000000000000e+02	8.800000000000000000e+02	9.310000000000000000e+02	9.830000000000000000e+02	1.036000000000000000e+03	1.104000000000000000e+03	1.164000000000000000e+03	1.245000000000000000e+03	1.335000000000000000e+03	1.411000000000000000e+03	1.482000000000000000e+03	1.532000000000000000e+03
2.000000000000000000e+01	2.400000000000000000e+01	2.900000000000000000e+01	3.400000000000000000e+01	4.100000000000000000e+01	4.700000000000000000e+01	5.900000000000000000e+01	6.800000000000000000e+01	8.300000000000000000e+01	9.400000000000000000e+01	1.040000000000000000e+02	1.190000000000000000e+02	1.300000000000000000e+02	1.450000000000000000e+02	1.560000000000000000e+02	1.640000000000000000e+02	1.780000000000000000e+02	1.940000000000000000e+02	2.210000000000000000e+02	2.470000000000000000e+02	2.790000000000000000e+02	3.100000000000000000e+02	3.420000000000000000e+02	3.850000000000000000e+02	4.110000000000000000e+02	4.360000000000000000e+02	4.620000000000000000e+02	5.050000000000000000e+02	5.630000000000000000e+02	6.030000000000000000e+02	6.540000000000000000e+02	7.320000000000000000e+02	7.820000000000000000e+02	8.500000000000000000e+02	9.020000000000000000e+02	9.630000000000000000e+02	1.010000000000000000e+03	1.082000000000000000e+03	1.147000000000000000e+03	1.207000000000000000e+03	1.268000000000000000e+03	1.314000000000000000e+03	1.375000000000000000e+03	1.447000000000000000e+03	1.527000000000000000e+03	1.605000000000000000e+03	1.685000000000000000e+03	1.757000000000000000e+03	1.810000000000000000e+03	1.852000000000000000e+03
2.000000000000000000e+01	2.500000000000000000e+01	3.300000000000000000e+01	3.800000000000000000e+01	4.000000000000000000e+01	4.500000000000000000e+01	4.600000000000000000e+01	4.500000000000000000e+01	4.700000000000000000e+01	5.400000000000000000e+01	5.700000000000000000e+01	6.300000000000000000e+01	7.000000000000000000e+01	7.500000000000000000e+01	8.100000000000000000e+01	8.200000000000000000e+01	8.500000000000000000e+01	9.600000000000000000e+01	1.120000000000000000e+02	1.270000000000000000e+02	1.370000000000000000e+02	1.560000000000000000e+02	1.700000000000000000e+02	1.880000000000000000e+02	2.060000000000000000e+02	2.300000000000000000e+02	2.490000000000000000e+02	2.750000000000000000e+02	3.130000000000000000e+02	3.380000000000000000e+02	3.520000000000000000e+02	3.940000000000000000e+02	4.510000000000000000e+02	4.790000000000000000e+02	5.410000000000000000e+02	5.870000000000000000e+02	6.250000000000000000e+02	6.690000000000000000e+02	7.190000000000000000e+02	7.870000000000000000e+02	8.400000000000000000e+02	9.010000000000000000e+02	9.570000000000000000e+02	1.017000000000000000e+03	1.081000000000000000e+03	1.153000000000000000e+03	1.217000000000000000e+03	1.278000000000000000e+03	1.349000000000000000e+03	1.414000000000000000e+03
2.000000000000000000e+01	2.500000000000000000e+01	3.200000000000000000e+01	3.800000000000000000e+01	4.600000000000000000e+01	5.200000000000000000e+01	6.100000000000000000e+01	7.600000000000000000e+01	8.700000000000000000e+01	9.600000000000000000e+01	1.060000000000000000e+02	1.130000000000000000e+02	1.300000000000000000e+02	1.450000000000000000e+02	1.550000000000000000e+02	1.690000000000000000e+02	1.830000000000000000e+02	1.980000000000000000e+02	2.150000000000000000e+02	2.360000000000000000e+02	2.520000000000000000e+02	2.780000000000000000e+02	2.990000000000000000e+02	3.250000000000000000e+02	3.500000000000000000e+02	3.800000000000000000e+02	4.110000000000000000e+02	4.510000000000000000e+02	4.830000000000000000e+02	5.280000000000000000e+02	5.660000000000000000e+02	6.230000000000000000e+02	6.780000000000000000e+02	7.560000000000000000e+02	8.150000000000000000e+02	9.000000000000000000e+02	9.580000000000000000e+02	1.022000000000000000e+03	1.083000000000000000e+03	1.135000000000000000e+03	1.198000000000000000e+03	1.300000000000000000e+03	1.368000000000000000e+03	1.434000000000000000e+03	1.504000000000000000e+03	1.572000000000000000e+03	1.651000000000000000e+03	1.713000000000000000e+03	1.789000000000000000e+03	1.840000000000000000e+03
2.000000000000000000e+01	2.200000000000000000e+01	2.400000000000000000e+01	2.700000000000000000e+01	3.200000000000000000e+01	3.500000000000000000e+01	3.900000000000000000e+01	4.500000000000000000e+01	4.500000000000000000e+01	5.000000000000000000e+01	5.400000000000000000e+01	5.900000000000000000e+01	6.600000000000000000e+01	7.400000000000000000e+01	8.000000000000000000e+01	8.100000000000000000e+01	9.200000000000000000e+01	1.010000000000000000e+02	1.090000000000000000e+02	1.230000000000000000e+02	1.400000000000000000e+02	1.520000000000000000e+02	1.680000000000000000e+02	1.840000000000000000e+02	1.990000000000000000e+02	2.150000000000000000e+02	2.520000000000000000e+02	2.810000000000000000e+02	3.050000000000000000e+02	3.290000000000000000e+02	3.630000000000000000e+02	4.070000000000000000e+02	4.420000000000000000e+02	4.800000000000000000e+02	5.150000000000000000e+02	5.560000000000000000e+02	5.980000000000000000e+02	6.500000000000000000e+02	6.830000000000000000e+02	7.470000000000000000e+02	8.000000000000000000e+02	8.470000000000000000e+02	9.030000000000000000e+02	9.790000000000000000e+02	1.051000000000000000e+03	1.138000000000000000e+03	1.216000000000000000e+03	1.268000000000000000e+03	1.341000000000000000e+03	1.424000000000000000e+03
2.000000000000000000e+01	2.600000000000000000e+01	3.000000000000000000e+01	3.500000000000000000e+01	3.500000000000000000e+01	4.000000000000000000e+01	4.500000000000000000e+01	4.900000000000000000e+01	6.000000000000000000e+01	6.600000000000000000e+01	7.300000000000000000e+01	8.200000000000000000e+01	9.200000000000000000e+01	1.020000000000000000e+02	1.080000000000000000e+02	1.150000000000000000e+02	1.250000000000000000e+02	1.350000000000000000e+02	1.520000000000000000e+02	1.660000000000000000e+02	1.810000000000000000e+02	2.060000000000000000e+02	2.240000000000000000e+02	2.500000000000000000e+02	2.730000000000000000e+02	3.020000000000000000e+02	3.310000000000000000e+02	3.690000000000000000e+02	3.930000000000000000e+02	4.230000000000000000e+02	4.710000000000000000e+02	5.140000000000000000e+02	5.410000000000000000e+02	5.900000000000000000e+02	6.500000000000000000e+02	6.970000000000000000e+02	7.350000000000000000e+02	7.920000000000000000e+02	8.630000000000000000e+02	9.060000000000000000e+02	9.720000000000000000e+02	1.018000000000000000e+03	1.079000000000000000e+03	1.130000000000000000e+03	1.219000000000000000e+03	1.291000000000000000e+03	1.353000000000000000e+03	1.399000000000000000e+03	1.450000000000000000e+03	1.508000000000000000e+03
2.000000000000000000e+01	2.200000000000000000e+01	2.300000000000000000e+01	2.400000000000000000e+01	2.800000000000000000e+01	3.000000000000000000e+01	3.600000000000000000e+01	4.700000000000000000e+01	5.100000000000000000e+01	5.600000000000000000e+01	6.000000000000000000e+01	6.400000000000000000e+01	7.600000000000000000e+01	8.300000000000000000e+01	9.500000000000000000e+01	1.050000000000000000e+02	1.140000000000000000e+02	1.260000000000000000e+02	1.390000000000000000e+02	1.530000000000000000e+02	1.630000000000000000e+02	1.790000000000000000e+02	1.960000000000000000e+02	2.160000000000000000e+02	2.400000000000000000e+02	2.510000000000000000e+02	2.710000000000000000e+02	3.020000000000000000e+02	3.380000000000000000e+02	3.680000000000000000e+02	4.070000000000000000e+02	4.330000000000000000e+02	4.790000000000000000e+02	5.230000000000000000e+02	5.680000000000000000e+02	6.160000000000000000e+02	6.740000000000000000e+02	7.420000000000000000e+02	7.990000000000000000e+02	8.620000000000000000e+02	9.100000000000000000e+02	9.710000000000000000e+02	1.022000000000000000e+03	1.094000000000000000e+03	1.165000000000000000e+03	1.240000000000000000e+03	1.327000000000000000e+03	1.424000000000000000e+03	1.486000000000000000e+03	1.543000000000000000e+03
2.000000000000000000e+01	2.300000000000000000e+01	2.700000000000000000e+01	3.300000000000000000e+01	4.100000000000000000e+01	4.900000000000000000e+01	5.600000000000000000e+01	6.500000000000000000e+01	7.400000000000000000e+01	8.000000000000000000e+01	9.400000000000000000e+01	1.090000000000000000e+02	1.210000000000000000e+02	1.280000000000000000e+02	1.480000000000000000e+02	1.580000000000000000e+02	1.760000000000000000e+02	1.940000000000000000e+02	2.050000000000000000e+02	2.250000000000000000e+02	2.600000000000000000e+02	2.770000000000000000e+02	2.920000000000000000e+02	3.290000000000000000e+02	3.660000000000000000e+02	3.810000000000000000e+02	4.260000000000000000e+02	4.440000000000000000e+02	4.810000000000000000e+02	5.140000000000000000e+02	5.540000000000000000e+02	6.120000000000000000e+02	6.580000000000000000e+02	7.170000000000000000e+02	7.580000000000000000e+02	8.120000000000000000e+02	8.940000000000000000e+02	9.800000000000000000e+02	1.061000000000000000e+03	1.137000000000000000e+03	1.221000000000000000e+03	1.287000000000000000e+03	1.368000000000000000e+03	1.425000000000000000e+03	1.513000000000000000e+03	1.601000000000000000e+03	1.663000000000000000e+03	1.738000000000000000e+03	1.822000000000000000e+03	1.890000000000000000e+03
2.000000000000000000e+01	2.100000000000000000e+01	2.300000000000000000e+01	2.300000000000000000e+01	2.400000000000000000e+01	2.100000000000000000e+01	2.400000000000000000e+01	2.500000000000000000e+01	2.600000000000000000e+01	3.300000000000000000e+01	3.700000000000000000e+01	4.000000000000000000e+01	4.700000000000000000e+01	5.900000000000000000e+01	6.300000000000000000e+01	6.800000000000000000e+01	7.500000000000000000e+01	8.100000000000000000e+01	9.000000000000000000e+01	1.020000000000000000e+02	1.190000000000000000e+02	1.310000000000000000e+02	1.430000000000000000e+02	1.550000000000000000e+02	1.680000000000000000e+02	1.810000000000000000e+02	2.000000000000000000e+02	2.220000000000000000e+02	2.420000000000000000e+02	2.590000000000000000e+02	2.930000000000000000e+02	3.060000000000000000e+02	3.420000000000000000e+02	3.820000000000000000e+02	4.140000000000000000e+02	4.460000000000000000e+02	4.830000000000000000e+02	5.260000000000000000e+02	5.920000000000000000e+02	6.450000000000000000e+02	6.880000000000000000e+02	7.390000000000000000e+02	8.140000000000000000e+02	8.740000000000000000e+02	9.480000000000000000e+02	1.030000000000000000e+03	1.100000000000000000e+03	1.177000000000000000e+03	1.252000000000000000e+03	1.326000000000000000e+03
2.000000000000000000e+01	2.300000000000000000e+01	2.600000000000000000e+01	3.200000000000000000e+01	4.100000000000000000e+01	5.200000000000000000e+01	6.200000000000000000e+01	6.900000000000000000e+01	7.200000000000000000e+01	7.700000000000000000e+01	9.300000000000000000e+01	9.800000000000000000e+01	1.080000000000000000e+02	1.240000000000000000e+02	1.350000000000000000e+02	1.570000000000000000e+02	1.810000000000000000e+02	1.940000000000000000e+02	2.190000000000000000e+02	2.410000000000000000e+02	2.680000000000000000e+02	2.980000000000000000e+02	3.170000000000000000e+02	3.380000000000000000e+02	3.720000000000000000e+02	4.010000000000000000e+02	4.520000000000000000e+02	4.980000000000000000e+02	5.370000000000000000e+02	5.950000000000000000e+02	6.400000000000000000e+02	7.010000000000000000e+02	7.570000000000000000e+02	8.140000000000000000e+02	8.830000000000000000e+02	9.320000000000000000e+02	1.021000000000000000e+03	1.082000000000000000e+03	1.144000000000000000e+03	1.231000000000000000e+03	1.278000000000000000e+03	1.357000000000000000e+03	1.416000000000000000e+03	1.491000000000000000e+03	1.559000000000000000e+03	1.637000000000000000e+03	1.696000000000000000e+03	1.784000000000000000e+03	1.832000000000000000e+03	1.894000000000000000e+03
2.000000000000000000e+01	2.500000000000000000e+01	2.500000000000000000e+01	3.200000000000000000e+01	3.500000000000000000e+01	3.500000000000000000e+01	3.600000000000000000e+01	4.200000000000000000e+01	4.800000000000000000e+01	5.700000000000000000e+01	6.600000000000000000e+01	7.500000000000000000e+01	8.400000000000000000e+01	9.000000000000000000e+01	9.900000000000000000e+01	1.070000000000000000e+02	1.240000000000000000e+02	1.370000000000000000e+02	1.520000000000000000e+02	1.630000000000000000e+02	1.770000000000000000e+02	1.960000000000000000e+02	2.180000000000000000e+02	2.440000000000000000e+02	2.710000000000000000e+02	3.070000000000000000e+02	3.300000000000000000e+02	3.570000000000000000e+02	3.880000000000000000e+02	4.170000000000000000e+02	4.450000000000000000e+02	4.680000000000000000e+02	5.090000000000000000e+02	5.590000000000000000e+02	5.810000000000000000e+02	6.420000000000000000e+02	6.980000000000000000e+02	7.570000000000000000e+02	8.180000000000000000e+02	8.930000000000000000e+02	9.770000000000000000e+02	1.063000000000000000e+03	1.116000000000000000e+03	1.192000000000000000e+03	1.254000000000000000e+03	1.340000000000000000e+03	1.412000000000000000e+03	1.514000000000000000e+03	1.567000000000000000e+03	1.646000000000000000e+03
2.000000000000000000e+01	2.200000000000000000e+01	2.700000000000000000e+01	2.900000000000000000e+01	3.100000000000000000e+01	3.800000000000000000e+01	4.100000000000000000e+01	4.400000000000000000e+01	4.800000000000000000e+01	5.200000000000000000e+01	6.100000000000000000e+01	6.900000000000000000e+01	7.700000000000000000e+01	8.400000000000000000e+01	9.800000000000000000e+01	1.060000000000000000e+02	1.160000000000000000e+02	1.310000000000000000e+02	1.450000000000000000e+02	1.720000000000000000e+02	1.910000000000000000e+02	2.090000000000000000e+02	2.330000000000000000e+02	2.570000000000000000e+02	2.980000000000000000e+02	3.290000000000000000e+02	3.610000000000000000e+02	4.020000000000000000e+02	4.290000000000000000e+02	4.640000000000000000e+02	5.060000000000000000e+02	5.480000000000000000e+02	6.050000000000000000e+02	6.570000000000000000e+02	7.210000000000000000e+02	7.700000000000000000e+02	8.290000000000000000e+02	8.870000000000000000e+02	9.590000000000000000e+02	1.051000000000000000e+03	1.136000000000000000e+03	1.206000000000000000e+03	1.286000000000000000e+03	1.359000000000000000e+03	1.429000000000000000e+03	1.501000000000000000e+03	1.584000000000000000e+03	1.662000000000000000e+03	1.727000000000000000e+03	1.789000000000000000e+03
2.000000000000000000e+01	2.500000000000000000e+01	2.800000000000000000e+01	3.700000000000000000e+01	4.400000000000000000e+01	4.700000000000000000e+01	5.200000000000000000e+01	5.700000000000000000e+01	7.000000000000000000e+01	8.200000000000000000e+01	9.500000000000000000e+01	1.090000000000000000e+02	1.290000000000000000e+02	1.540000000000000000e+02	1.670000000000000000e+02	1.860000000000000000e+02	2.050000000000000000e+02	2.270000000000000000e+02	2.460000000000000000e+02	2.780000000000000000e+02	2.980000000000000000e+02	3.310000000000000000e+02	3.710000000000000000e+02	4.080000000000000000e+02	4.520000000000000000e+02	5.100000000000000000e+02	5.560000000000000000e+02	6.140000000000000000e+02	6.450000000000000000e+02	7.050000000000000000e+02	7.650000000000000000e+02	8.190000000000000000e+02	8.840000000000000000e+02	9.440000000000000000e+02	1.030000000000000000e+03	1.102000000000000000e+03	1.183000000000000000e+03	1.302000000000000000e+03	1.407000000000000000e+03	1.485000000000000000e+03	1.553000000000000000e+03	1.627000000000000000e+03	1.675000000000000000e+03	1.727000000000000000e+03	1.801000000000000000e+03	1.871000000000000000e+03	1.955000000000000000e+03	2.034000000000000000e+03	2.059000000000000000e+03	2.121000000000000000e+03
2.000000000000000000e+01	2.300000000000000000e+01	2.400000000000000000e+01	2.700000000000000000e+01	3.100000000000000000e+01	3.100000000000000000e+01	3.300000000000000000e+01	3.000000000000000000e+01	2.800000000000000000e+01	2.600000000000000000e+01	3.000000000000000000e+01	3.200000000000000000e+01	4.200000000000000000e+01	4.200000000000000000e+01	4.700000000000000000e+01	5.100000000000000000e+01	6.100000000000000000e+01	6.800000000000000000e+01	7.400000000000000000e+01	7.900000000000000000e+01	8.500000000000000000e+01	9.200000000000000000e+01	1.040000000000000000e+02	1.200000000000000000e+02	1.370000000000000000e+02	1.520000000000000000e+02	1.750000000000000000e+02	1.880000000000000000e+02	2.070000000000000000e+02	2.360000000000000000e+02	2.580000000000000000e+02	2.900000000000000000e+02	3.210000000000000000e+02	3.440000000000000000e+02	3.750000000000000000e+02	4.170000000000000000e+02	4.680000000000000000e+02	4.990000000000000000e+02	5.400000000000000000e+02	5.940000000000000000e+02	6.660000000000000000e+02	7.190000000000000000e+02	7.730000000000000000e+02	8.260000000000000000e+02	8.870000000000000000e+02	9.590000000000000000e+02	1.037000000000000000e+03	1.121000000000000000e+03	1.219000000000000000e+03	1.292000000000000000e+03
2.000000000000000000e+01	2.200000000000000000e+01	2.300000000000000000e+01	2.900000000000000000e+01	3.200000000000000000e+01	3.700000000000000000e+01	3.500000000000000000e+01	3.500000000000000000e+01	4.000000000000000000e+01	4.800000000000000000e+01	5.400000000000000000e+01	6.100000000000000000e+01	6.500000000000000000e+01	7.800000000000000000e+01	8.000000000000000000e+01	9.300000000000000000e+01	1.050000000000000000e+02	1.100000000000000000e+02	1.180000000000000000e+02	1.290000000000000000e+02	1.400000000000000000e+02	1.550000000000000000e+02	1.780000000000000000e+02	1.940000000000000000e+02	2.140000000000000000e+02	2.340000000000000000e+02	2.520000000000000000e+02	2.650000000000000000e+02	3.040000000000000000e+02	3.310000000000000000e+02	3.580000000000000000e+02	3.890000000000000000e+02	4.170000000000000000e+02	4.410000000000000000e+02	4.710000000000000000e+02	5.110000000000000000e+02	5.500000000000000000e+02	5.880000000000000000e+02	6.450000000000000000e+02	6.960000000000000000e+02	7.500000000000000000e+02	8.190000000000000000e+02	8.800000000000000000e+02	9.320000000000000000e+02	1.028000000000000000e+03	1.103000000000000000e+03	1.165000000000000000e+03	1.225000000000000000e+03	1.292000000000000000e+03	1.352000000000000000e+03
2.000000000000000000e+01	2.100000000000000000e+01	2.400000000000000000e+01	2.800000000000000000e+01	2.900000000000000000e+01	3.200000000000000000e+01	3.600000000000000000e+01	3.800000000000000000e+01	4.800000000000000000e+01	5.200000000000000000e+01	6.000000000000000000e+01	6.600000000000000000e+01	7.500000000000000000e+01	7.800000000000000000e+01	8.500000000000000000e+01	9.200000000000000000e+01	1.030000000000000000e+02	1.110000000000000000e+02	1.270000000000000000e+02	1.370000000000000000e+02	1.490000000000000000e+02	1.610000000000000000e+02	1.660000000000000000e+02	1.800000000000000000e+02	2.000000000000000000e+02	2.300000000000000000e+02	2.440000000000000000e+02	2.710000000000000000e+02	3.100000000000000000e+02	3.400000000000000000e+02	3.710000000000000000e+02	3.940000000000000000e+02	4.360000000000000000e+02	4.600000000000000000e+02	5.050000000000000000e+02	5.610000000000000000e+02	6.020000000000000000e+02	6.510000000000000000e+02	7.020000000000000000e+02	7.550000000000000000e+02	8.020000000000000000e+02	8.600000000000000000e+02	9.220000000000000000e+02	9.960000000000000000e+02	1.057000000000000000e+03	1.100000000000000000e+03	1.180000000000000000e+03	1.264000000000000000e+03	1.335000000000000000e+03	1.384000000000000000e+03
2.000000000000000000e+01	2.200000000000000000e+01	2.600000000000000000e+01	2.900000000000000000e+01	3.200000000000000000e+01	3.500000000000000000e+01	3.700000000000000000e+01	4.300000000000000000e+01	4.600000000000000000e+01	5.200000000000000000e+01	5.700000000000000000e+01	6.500000000000000000e+01	7.800000000000000000e+01	9.200000000000000000e+01	9.700000000000000000e+01	1.030000000000000000e+02	1.100000000000000000e+02	1.190000000000000000e+02	1.270000000000000000e+02	1.360000000000000000e+02	1.520000000000000000e+02	1.650000000000000000e+02	1.840000000000000000e+02	1.950000000000000000e+02	2.140000000000000000e+02	2.270000000000000000e+02	2.600000000000000000e+02	2.890000000000000000e+02	3.150000000000000000e+02	3.400000000000000000e+02	3.750000000000000000e+02	4.000000000000000000e+02	4.310000000000000000e+02	4.600000000000000000e+02	4.900000000000000000e+02	5.360000000000000000e+02	6.010000000000000000e+02	6.500000000000000000e+02	7.070000000000000000e+02	7.820000000000000000e+02	8.330000000000000000e+02	8.920000000000000000e+02	9.560000000000000000e+02	1.010000000000000000e+03	1.061000000000000000e+03	1.133000000000000000e+03	1.205000000000000000e+03	1.284000000000000000e+03	1.351000000000000000e+03	1.420000000000000000e+03
2.000000000000000000e+01	2.400000000000000000e+01	2.800000000000000000e+01	3.600000000000000000e+01	4.100000000000000000e+01	4.300000000000000000e+01	5.100000000000000000e+01	6.100000000000000000e+01	6.500000000000000000e+01	7.500000000000000000e+01	9.000000000000000000e+01	1.010000000000000000e+02	1.140000000000000000e+02	1.260000000000000000e+02	1.350000000000000000e+02	1.400000000000000000e+02	1.680000000000000000e+02	1.940000000000000000e+02	2.120000000000000000e+02	2.450000000000000000e+02	2.630000000000000000e+02	2.940000000000000000e+02	3.140000000000000000e+02	3.370000000000000000e+02	3.730000000000000000e+02	4.130000000000000000e+02	4.570000000000000000e+02	4.970000000000000000e+02	5.420000000000000000e+02	5.920000000000000000e+02	6.390000000000000000e+02	6.910000000000000000e+02	7.370000000000000000e+02	7.930000000000000000e+02	8.620000000000000000e+02	9.230000000000000000e+02	9.980000000000000000e+02	1.078000000000000000e+03	1.124000000000000000e+03	1.183000000000000000e+03	1.236000000000000000e+03	1.302000000000000000e+03	1.373000000000000000e+03	1.441000000000000000e+03	1.498000000000000000e+03	1.585000000000000000e+03	1.660000000000000000e+03	1.717000000000000000e+03	1.757000000000000000e+03	1.829000000000000000e+03
2.000000000000000000e+01	2.300000000000000000e+01	2.700000000000000000e+01	3.300000000000000000e+01	3.500000000000000000e+01	4.200000000000000000e+01	4.900000000000000000e+01	5.600000000000000000e+01	6.200000000000000000e+01	7.000000000000000000e+01	8.400000000000000000e+01	9.400000000000000000e+01	1.050000000000000000e+02	1.110000000000000000e+02	1.230000000000000000e+02	1.370000000000000000e+02	1.490000000000000000e+02	1.670000000000000000e+02	1.790000000000000000e+02	1.830000000000000000e+02	2.080000000000000000e+02	2.190000000000000000e+02	2.500000000000000000e+02	2.730000000000000000e+02	2.960000000000000000e+02	3.150000000000000000e+02	3.410000000000000000e+02	3.740000000000000000e+02	3.970000000000000000e+02	4.360000000000000000e+02	4.790000000000000000e+02	5.230000000000000000e+02	5.600000000000000000e+02	6.150000000000000000e+02	6.580000000000000000e+02	7.050000000000000000e+02	7.690000000000000000e+02	8.310000000000000000e+02	8.800000000000000000e+02	9.440000000000000000e+02	9.850000000000000000e+02	1.042000000000000000e+03	1.106000000000000000e+03	1.158000000000000000e+03	1.204000000000000000e+03	1.280000000000000000e+03	1.335000000000000000e+03	1.395000000000000000e+03	1.476000000000000000e+03	1.539000000000000000e+03
2.000000000000000000e+01	2.300000000000000000e+01	2.500000000000000000e+01	3.100000000000000000e+01	3.400000000000000000e+01	3.800000000000000000e+01	4.800000000000000000e+01	5.700000000000000000e+01	6.100000000000000000e+01	6.800000000000000000e+01	7.200000000000000000e+01	8.000000000000000000e+01	8.200000000000000000e+01	9.200000000000000000e+01	9.600000000000000000e+01	1.050000000000000000e+02	1.100000000000000000e+02	1.270000000000000000e+02	1.380000000000000000e+02	1.610000000000000000e+02	1.760000000000000000e+02	1.910000000000000000e+02	2.120000000000000000e+02	2.280000000000000000e+02	2.520000000000000000e+02	2.780000000000000000e+02	3.090000000000000000e+02	3.260000000000000000e+02	3.570000000000000000e+02	3.910000000000000000e+02	4.350000000000000000e+02	4.720000000000000000e+02	5.330000000000000000e+02	5.750000000000000000e+02	6.200000000000000000e+02	6.840000000000000000e+02	7.520000000000000000e+02	7.940000000000000000e+02	8.520000000000000000e+02	9.110000000000000000e+02	9.600000000000000000e+02	1.018000000000000000e+03	1.081000000000000000e+03	1.157000000000000000e+03	1.218000000000000000e+03	1.296000000000000000e+03	1.370000000000000000e+03	1.435000000000000000e+03	1.501000000000000000e+03	1.566000000000000000e+03
2.000000000000000000e+01	2.400000000000000000e+01	2.700000000000000000e+01	2.900000000000000000e+01	3.500000000000000000e+01	3.900000000000000000e+01	4.500000000000000000e+01	5.200000000000000000e+01	6.200000000000000000e+01	7.300000000000000000e+01	8.100000000000000000e+01	9.500000000000000000e+01	1.050000000000000000e+02	1.110000000000000000e+02	1.290000000000000000e+02	1.350000000000000000e+02	1.510000000000000000e+02	1.670000000000000000e+02	1.810000000000000000e+02	2.090000000000000000e+02	2.220000000000000000e+02	2.390000000000000000e+02	2.530000000000000000e+02	2.850000000000000000e+02	3.130000000000000000e+02	3.500000000000000000e+02	3.880000000000000000e+02	4.130000000000000000e+02	4.380000000000000000e+02	4.750000000000000000e+02	5.120000000000000000e+02	5.570000000000000000e+02	6.000000000000000000e+02	6.510000000000000000e+02	7.100000000000000000e+02	7.630000000000000000e+02	8.420000000000000000e+02	9.070000000000000000e+02	9.660000000000000000e+02	1.056000000000000000e+03	1.135000000000000000e+03	1.213000000000000000e+03	1.279000000000000000e+03	1.360000000000000000e+03	1.420000000000000000e+03	1.496000000000000000e+03	1.566000000000000000e+03	1.636000000000000000e+03	1.739000000000000000e+03	1.795000000000000000e+03
2.000000000000000000e+01	2.300000000000000000e+01	2.600000000000000000e+01	3.200000000000000000e+01	3.400000000000000000e+01	3.500000000000000000e+01	3.800000000000000000e+01	4.600000000000000000e+01	4.800000000000000000e+01	4.800000000000000000e+01	5.800000000000000000e+01	6.600000000000000000e+01	6.700000000000000000e+01	7.500000000000000000e+01	7.900000000000000000e+01	9.900000000000000000e+01	1.050000000000000000e+02	1.190000000000000000e+02	1.350000000000000000e+02	1.430000000000000000e+02	1.530000000000000000e+02	1.700000000000000000e+02	1.800000000000000000e+02	2.060000000000000000e+02	2.260000000000000000e+02	2.500000000000000000e+02	2.680000000000000000e+02	3.030000000000000000e+02	3.300000000000000000e+02	3.580000000000000000e+02	3.960000000000000000e+02	4.320000000000000000e+02	4.750000000000000000e+02	5.200000000000000000e+02	5.410000000000000000e+02	5.830000000000000000e+02	6.300000000000000000e+02	6.700000000000000000e+02	7.380000000000000000e+02	8.020000000000000000e+02	8.510000000000000000e+02	9.220000000000000000e+02	1.004000000000000000e+03	1.076000000000000000e+03	1.142000000000000000e+03	1.216000000000000000e+03	1.293000000000000000e+03	1.365000000000000000e+03	1.445000000000000000e+03	1.494000000000000000e+03
2.000000000000000000e+01	2.600000000000000000e+01	3.200000000000000000e+01	3.700000000000000000e+01	3.800000000000000000e+01	4.700000000000000000e+01	5.200000000000000000e+01	6.000000000000000000e+01	6.800000000000000000e+01	7.700000000000000000e+01	8.000000000000000000e+01	8.800000000000000000e+01	9.700000000000000000e+01	1.060000000000000000e+02	1.270000000000000000e+02	1.370000000000000000e+02	1.530000000000000000e+02	1.680000000000000000e+02	1.890000000000000000e+02	2.060000000000000000e+02	2.140000000000000000e+02	2.440000000000000000e+02	2.660000000000000000e+02	3.020000000000000000e+02	3.310000000000000000e+02	3.620000000000000000e+02	3.810000000000000000e+02	4.240000000000000000e+02	4.430000000000000000e+02	4.920000000000000000e+02	5.390000000000000000e+02	5.950000000000000000e+02	6.390000000000000000e+02	7.070000000000000000e+02	7.530000000000000000e+02	8.270000000000000000e+02	8.920000000000000000e+02	9.630000000000000000e+02	1.033000000000000000e+03	1.108000000000000000e+03	1.177000000000000000e+03	1.251000000000000000e+03	1.329000000000000000e+03	1.425000000000000000e+03	1.496000000000000000e+03	1.598000000000000000e+03	1.650000000000000000e+03	1.715000000000000000e+03	1.785000000000000000e+03	1.843000000000000000e+03
2.000000000000000000e+01	2.300000000000000000e+01	2.600000000000000000e+01	3.200000000000000000e+01	3.400000000000000000e+01	3.600000000000000000e+01	4.000000000000000000e+01	4.400000000000000000e+01	5.500000000000000000e+01	6.200000000000000000e+01	7.500000000000000000e+01	8.400000000000000000e+01	1.050000000000000000e+02	1.180000000000000000e+02	1.220000000000000000e+02	1.400000000000000000e+02	1.540000000000000000e+02	1.720000000000000000e+02	1.890000000000000000e+02	2.080000000000000000e+02	2.290000000000000000e+02	2.690000000000000000e+02	3.120000000000000000e+02	3.410000000000000000e+02	3.610000000000000000e+02	3.910000000000000000e+02	4.310000000000000000e+02	4.740000000000000000e+02	5.090000000000000000e+02	5.490000000000000000e+02	5.960000000000000000e+02	6.530000000000000000e+02	6.920000000000000000e+02	7.330000000000000000e+02	7.940000000000000000e+02	8.450000000000000000e+02	8.960000000000000000e+02	9.590000000000000000e+02	1.030000000000000000e+03	1.088000000000000000e+03	1.168000000000000000e+03	1.235000000000000000e+03	1.323000000000000000e+03	1.404000000000000000e+03	1.488000000000000000e+03	1.587000000000000000e+03	1.652000000000000000e+03	1.728000000000000000e+03	1.800000000000000000e+03	1.870000000000000000e+03
2.000000000000000000e+01	2.500000000000000000e+01	2.600000000000000000e+01	3.200000000000000000e+01	3.200000000000000000e+01	3.600000000000000000e+01	3.900000000000000000e+01	4.300000000000000000e+01	4.800000000000000000e+01	5.300000000000000000e+01	5.600000000000000000e+01	6.100000000000000000e+01	6.000000000000000000e+01	6.800000000000000000e+01	7.200000000000000000e+01	8.200000000000000000e+01	8.500000000000000000e+01	1.020000000000000000e+02	1.070000000000000000e+02	1.180000000000000000e+02	1.370000000000000000e+02	1.440000000000000000e+02	1.550000000000000000e+02	1.700000000000000000e+02	1.880000000000000000e+02	2.180000000000000000e+02	2.440000000000000000e+02	2.680000000000000000e+02	2.930000000000000000e+02	3.250000000000000000e+02	3.550000000000000000e+02	3.980000000000000000e+02	4.350000000000000000e+02	4.900000000000000000e+02	5.290000000000000000e+02	5.640000000000000000e+02	6.150000000000000000e+02	6.810000000000000000e+02	7.360000000000000000e+02	8.060000000000000000e+02	8.620000000000000000e+02	9.270000000000000000e+02	1.000000000000000000e+03	1.081000000000000000e+03	1.157000000000000000e+03	1.224000000000000000e+03	1.296000000000000000e+03	1.383000000000000000e+03	1.468000000000000000e+03	1.537000000000000000e+03
2.000000000000000000e+01	2.500000000000000000e+01	2.600000000000000000e+01	3.100000000000000000e+01	3.700000000000000000e+01	4.200000000000000000e+01	5.200000000000000000e+01	6.000000000000000000e+01	6.500000000000000000e+01	7.800000000000000000e+01	8.700000000000000000e+01	9.700000000000000000e+01	1.070000000000000000e+02	1.140000000000000000e+02	1.300000000000000000e+02	1.400000000000000000e+02	1.480000000000000000e+02	1.650000000000000000e+02	1.820000000000000000e+02	1.990000000000000000e+02	2.210000000000000000e+02	2.390000000000000000e+02	2.680000000000000000e+02	3.000000000000000000e+02	3.320000000000000000e+02	3.630000000000000000e+02	4.050000000000000000e+02	4.360000000000000000e+02	4.810000000000000000e+02	5.260000000000000000e+02	5.730000000000000000e+02	6.190000000000000000e+02	6.660000000000000000e+02	7.210000000000000000e+02	7.890000000000000000e+02	8.450000000000000000e+02	9.040000000000000000e+02	9.600000000000000000e+02	1.027000000000000000e+03	1.081000000000000000e+03	1.143000000000000000e+03	1.198000000000000000e+03	1.248000000000000000e+03	1.334000000000000000e+03	1.397000000000000000e+03	1.472000000000000000e+03	1.520000000000000000e+03	1.602000000000000000e+03	1.676000000000000000e+03	1.732000000000000000e+03
2.000000000000000000e+01	2.400000000000000000e+01	2.900000000000000000e+01	3.300000000000000000e+01	3.700000000000000000e+01	3.900000000000000000e+01	5.000000000000000000e+01	5.900000000000000000e+01	6.600000000000000000e+01	7.800000000000000000e+01	9.500000000000000000e+01	1.050000000000000000e+02	1.170000000000000000e+02	1.270000000000000000e+02	1.420000000000000000e+02	1.470000000000000000e+02	1.540000000000000000e+02	1.740000000000000000e+02	1.980000000000000000e+02	2.100000000000000000e+02	2.270000000000000000e+02	2.470000000000000000e+02	2.680000000000000000e+02	2.860000000000000000e+02	3.180000000000000000e+02	3.600000000000000000e+02	3.800000000000000000e+02	4.160000000000000000e+02	4.500000000000000000e+02	5.060000000000000000e+02	5.510000000000000000e+02	5.860000000000000000e+02	6.270000000000000000e+02	6.850000000000000000e+02	7.350000000000000000e+02	7.820000000000000000e+02	8.250000000000000000e+02	8.800000000000000000e+02	9.290000000000000000e+02	9.930000000000000000e+02	1.060000000000000000e+03	1.147000000000000000e+03	1.229000000000000000e+03	1.299000000000000000e+03	1.394000000000000000e+03	1.464000000000000000e+03	1.547000000000000000e+03	1.622000000000000000e+03	1.679000000000000000e+03	1.770000000000000000e+03
2.000000000000000000e+01	2.000000000000000000e+01	2.100000000000000000e+01	2.800000000000000000e+01	3.300000000000000000e+01	3.400000000000000000e+01	3.900000000000000000e+01	4.000000000000000000e+01	4.100000000000000000e+01	4.400000000000000000e+01	5.300000000000000000e+01	6.000000000000000000e+01	6.800000000000000000e+01	7.400000000000000000e+01	7.600000000000000000e+01	7.800000000000000000e+01	9.000000000000000000e+01	9.400000000000000000e+01	1.010000000000000000e+02	1.080000000000000000e+02	1.170000000000000000e+02	1.230000000000000000e+02	1.460000000000000000e+02	1.710000000000000000e+02	1.900000000000000000e+02	2.220000000000000000e+02	2.430000000000000000e+02	2.670000000000000000e+02	2.890000000000000000e+02	3.170000000000000000e+02	3.360000000000000000e+02	3.770000000000000000e+02	4.080000000000000000e+02	4.420000000000000000e+02	4.740000000000000000e+02	5.150000000000000000e+02	5.570000000000000000e+02	5.890000000000000000e+02	6.420000000000000000e+02	6.790000000000000000e+02	7.210000000000000000e+02	7.630000000000000000e+02	8.120000000000000000e+02	8.660000000000000000e+02	9.170000000000000000e+02	9.770000000000000000e+02	1.045000000000000000e+03	1.090000000000000000e+03	1.166000000000000000e+03	1.257000000000000000e+03
2.000000000000000000e+01	2.300000000000000000e+01	2.700000000000000000e+01	3.100000000000000000e+01	3.700000000000000000e+01	4.200000000000000000e+01	4.800000000000000000e+01	5.200000000000000000e+01	5.600000000000000000e+01	6.000000000000000000e+01	6.400000000000000000e+01	6.800000000000000000e+01	7.100000000000000000e+01	7.600000000000000000e+01	8.600000000000000000e+01	9.700000000000000000e+01	1.030000000000000000e+02	1.160000000000000000e+02	1.320000000000000000e+02	1.470000000000000000e+02	1.610000000000000000e+02	1.780000000000000000e+02	1.920000000000000000e+02	2.030000000000000000e+02	2.270000000000000000e+02	2.490000000000000000e+02	2.810000000000000000e+02	3.050000000000000000e+02	3.400000000000000000e+02	3.720000000000000000e+02	4.070000000000000000e+02	4.420000000000000000e+02	4.710000000000000000e+02	5.220000000000000000e+02	5.670000000000000000e+02	6.240000000000000000e+02	6.810000000000000000e+02	7.450000000000000000e+02	8.020000000000000000e+02	8.620000000000000000e+02	9.410000000000000000e+02	1.019000000000000000e+03	1.081000000000000000e+03	1.148000000000000000e+03	1.209000000000000000e+03	1.286000000000000000e+03	1.354000000000000000e+03	1.435000000000000000e+03	1.507000000000000000e+03	1.598000000000000000e+03
2.000000000000000000e+01	2.600000000000000000e+01	3.300000000000000000e+01	4.100000000000000000e+01	4.600000000000000000e+01	5.100000000000000000e+01	5.400000000000000000e+01	6.100000000000000000e+01	6.600000000000000000e+01	7.900000000000000000e+01	9.400000000000000000e+01	1.010000000000000000e+02	1.080000000000000000e+02	1.200000000000000000e+02	1.340000000000000000e+02	1.540000000000000000e+02	1.630000000000000000e+02	1.830000000000000000e+02	2.000000000000000000e+02	2.150000000000000000e+02	2.390000000000000000e+02	2.510000000000000000e+02	2.860000000000000000e+02	3.070000000000000000e+02	3.250000000000000000e+02	3.520000000000000000e+02	3.800000000000000000e+02	4.100000000000000000e+02	4.330000000000000000e+02	4.710000000000000000e+02	5.200000000000000000e+02	5.510000000000000000e+02	5.940000000000000000e+02	6.320000000000000000e+02	6.990000000000000000e+02	7.400000000000000000e+02	8.000000000000000000e+02	8.540000000000000000e+02	9.040000000000000000e+02	9.670000000000000000e+02	1.026000000000000000e+03	1.096000000000000000e+03	1.165000000000000000e+03	1.238000000000000000e+03	1.302000000000000000e+03	1.371000000000000000e+03	1.425000000000000000e+03	1.478000000000000000e+03	1.561000000000000000e+03	1.636000000000000000e+03
2.000000000000000000e+01	2.100000000000000000e+01	2.500000000000000000e+01	2.700000000000000000e+01	3.400000000000000000e+01	4.300000000000000000e+01	4.900000000000000000e+01	6.000000000000000000e+01	6.800000000000000000e+01	7.900000000000000000e+01	9.100000000000000000e+01	1.040000000000000000e+02	1.140000000000000000e+02	1.220000000000000000e+02	1.320000000000000000e+02	1.270000000000000000e+02	1.380000000000000000e+02	1.560000000000000000e+02	1.770000000000000000e+02	1.990000000000000000e+02	2.170000000000000000e+02	2.360000000000000000e+02	2.590000000000000000e+02	2.940000000000000000e+02	3.210000000000000000e+02	3.570000000000000000e+02	3.810000000000000000e+02	4.140000000000000000e+02	4.550000000000000000e+02	4.980000000000000000e+02	5.560000000000000000e+02	6.150000000000000000e+02	6.580000000000000000e+02	7.120000000000000000e+02	7.730000000000000000e+02	8.440000000000000000e+02	9.090000000000000000e+02	9.690000000000000000e+02	1.046000000000000000e+03	1.110000000000000000e+03	1.163000000000000000e+03	1.237000000000000000e+03	1.314000000000000000e+03	1.394000000000000000e+03	1.475000000000000000e+03	1.560000000000000000e+03	1.638000000000000000e+03	1.711000000000000000e+03	1.788000000000000000e+03	1.856000000000000000e+03
2.000000000000000000e+01	2.000000000000000000e+01	2.500000000000000000e+01	3.100000000000000000e+01	4.100000000000000000e+01	5.100000000000000000e+01	5.700000000000000000e+01	6.900000000000000000e+01	7.300000000000000000e+01	8.500000000000000000e+01	9.600000000000000000e+01	1.020000000000000000e+02	1.100000000000000000e+02	1.220000000000000000e+02	1.310000000000000000e+02	1.380000000000000000e+02	1.510000000000000000e+02	1.750000000000000000e+02	1.860000000000000000e+02	1.910000000000000000e+02	2.050000000000000000e+02	2.310000000000000000e+02	2.550000000000000000e+02	2.890000000000000000e+02	3.020000000000000000e+02	3.140000000000000000e+02	3.460000000000000000e+02	3.810000000000000000e+02	4.190000000000000000e+02	4.730000000000000000e+02	5.220000000000000000e+02	5.760000000000000000e+02	6.100000000000000000e+02	6.570000000000000000e+02	7.200000000000000000e+02	7.750000000000000000e+02	8.400000000000000000e+02	9.020000000000000000e+02	9.680000000000000000e+02	1.028000000000000000e+03	1.094000000000000000e+03	1.180000000000000000e+03	1.249000000000000000e+03	1.345000000000000000e+03	1.414000000000000000e+03	1.479000000000000000e+03	1.537000000000000000e+03	1.605000000000000000e+03	1.701000000000000000e+03	1.761000000000000000e+03
2.000000000000000000e+01	2.200000000000000000e+01	2.400000000000000000e+01	2.700000000000000000e+01	3.700000000000000000e+01	3.900000000000000000e+01	4.500000000000000000e+01	5.200000000000000000e+01	5.900000000000000000e+01	5.800000000000000000e+01	6.900000000000000000e+01	7.800000000000000000e+01	8.200000000000000000e+01	8.200000000000000000e+01	9.100000000000000000e+01	1.010000000000000000e+02	1.060000000000000000e+02	1.190000000000000000e+02	1.400000000000000000e+02	1.590000000000000000e+02	1.820000000000000000e+02	2.020000000000000000e+02	2.180000000000000000e+02	2.390000000000000000e+02	2.720000000000000000e+02	2.960000000000000000e+02	3.320000000000000000e+02	3.700000000000000000e+02	4.170000000000000000e+02	4.520000000000000000e+02	4.880000000000000000e+02	5.320000000000000000e+02	5.680000000000000000e+02	6.100000000000000000e+02	6.650000000000000000e+02	7.260000000000000000e+02	7.690000000000000000e+02	8.420000000000000000e+02	9.140000000000000000e+02	9.980000000000000000e+02	1.068000000000000000e+03	1.132000000000000000e+03	1.188000000000000000e+03	1.262000000000000000e+03	1.345000000000000000e+03	1.421000000000000000e+03	1.494000000000000000e+03	1.548000000000000000e+03	1.611000000000000000e+03	1.669000000000000000e+03
2.000000000000000000e+01	2.400000000000000000e+01	3.000000000000000000e+01	3.600000000000000000e+01	3.600000000000000000e+01	4.200000000000000000e+01	4.800000000000000000e+01	5.200000000000000000e+01	5.900000000000000000e+01	6.700000000000000000e+01	7.600000000000000000e+01	8.300000000000000000e+01	9.000000000000000000e+01	1.030000000000000000e+02	1.170000000000000000e+02	1.340000000000000000e+02	1.500000000000000000e+02	1.690000000000000000e+02	1.800000000000000000e+02	2.010000000000000000e+02	2.270000000000000000e+02	2.490000000000000000e+02	2.740000000000000000e+02	2.910000000000000000e+02	3.180000000000000000e+02	3.570000000000000000e+02	3.960000000000000000e+02	4.160000000000000000e+02	4.360000000000000000e+02	4.790000000000000000e+02	5.270000000000000000e+02	5.750000000000000000e+02	6.220000000000000000e+02	6.810000000000000000e+02	7.160000000000000000e+02	7.660000000000000000e+02	8.320000000000000000e+02	8.960000000000000000e+02	9.680000000000000000e+02	1.026000000000000000e+03	1.078000000000000000e+03	1.118000000000000000e+03	1.203000000000000000e+03	1.271000000000000000e+03	1.325000000000000000e+03	1.400000000000000000e+03	1.501000000000000000e+03	1.579000000000000000e+03	1.648000000000000000e+03	1.721000000000000000e+03
2.000000000000000000e+01	1.900000000000000000e+01	2.300000000000000000e+01	2.700000000000000000e+01	3.000000000000000000e+01	3.400000000000000000e+01	4.000000000000000000e+01	4.700000000000000000e+01	5.000000000000000000e+01	5.300000000000000000e+01	5.800000000000000000e+01	7.000000000000000000e+01	7.100000000000000000e+01	7.600000000000000000e+01	8.800000000000000000e+01	9.500000000000000000e+01	1.170000000000000000e+02	1.260000000000000000e+02	1.380000000000000000e+02	1.530000000000000000e+02	1.700000000000000000e+02	1.910000000000000000e+02	2.090000000000000000e+02	2.250000000000000000e+02	2.530000000000000000e+02	2.740000000000000000e+02	3.040000000000000000e+02	3.370000000000000000e+02	3.600000000000000000e+02	4.080000000000000000e+02	4.640000000000000000e+02	4.910000000000000000e+02	5.270000000000000000e+02	5.760000000000000000e+02	6.180000000000000000e+02	6.700000000000000000e+02	7.410000000000000000e+02	8.000000000000000000e+02	8.750000000000000000e+02	9.400000000000000000e+02	1.013000000000000000e+03	1.080000000000000000e+03	1.150000000000000000e+03	1.238000000000000000e+03	1.299000000000000000e+03	1.362000000000000000e+03	1.441000000000000000e+03	1.507000000000000000e+03	1.595000000000000000e+03	1.649000000000000000e+03
2.000000000000000000e+01	2.100000000000000000e+01	2.200000000000000000e+01	2.700000000000000000e+01	3.400000000000000000e+01	3.600000000000000000e+01	3.700000000000000000e+01	3.900000000000000000e+01	4.500000000000000000e+01	5.200000000000000000e+01	6.400000000000000000e+01	7.300000000000000000e+01	7.900000000000000000e+01	8.500000000000000000e+01	9.100000000000000000e+01	9.300000000000000000e+01	1.010000000000000000e+02	1.120000000000000000e+02	1.210000000000000000e+02	1.270000000000000000e+02	1.450000000000000000e+02	1.540000000000000000e+02	1.640000000000000000e+02	1.800000000000000000e+02	1.980000000000000000e+02	2.180000000000000000e+02	2.370000000000000000e+02	2.640000000000000000e+02	2.930000000000000000e+02	3.270000000000000000e+02	3.590000000000000000e+02	4.150000000000000000e+02	4.370000000000000000e+02	4.670000000000000000e+02	4.930000000000000000e+02	5.580000000000000000e+02	6.090000000000000000e+02	6.620000000000000000e+02	7.240000000000000000e+02	7.900000000000000000e+02	8.600000000000000000e+02	9.500000000000000000e+02	1.009000000000000000e+03	1.088000000000000000e+03	1.154000000000000000e+03	1.247000000000000000e+03	1.350000000000000000e+03	1.423000000000000000e+03	1.517000000000000000e+03	1.600000000000000000e+03
2.000000000000000000e+01	2.500000000000000000e+01	3.100000000000000000e+01	3.900000000000000000e+01	4.100000000000000000e+01	4.600000000000000000e+01	5.400000000000000000e+01	5.800000000000000000e+01	6.300000000000000000e+01	7.300000000000000000e+01	7.700000000000000000e+01	8.700000000000000000e+01	9.700000000000000000e+01	1.070000000000000000e+02	1.140000000000000000e+02	1.220000000000000000e+02	1.320000000000000000e+02	1.530000000000000000e+02	1.640000000000000000e+02	1.830000000000000000e+02	2.040000000000000000e+02	2.290000000000000000e+02	2.480000000000000000e+02	2.800000000000000000e+02	3.140000000000000000e+02	3.320000000000000000e+02	3.630000000000000000e+02	4.030000000000000000e+02	4.510000000000000000e+02	4.940000000000000000e+02	5.540000000000000000e+02	5.900000000000000000e+02	6.340000000000000000e+02	6.860000000000000000e+02	7.420000000000000000e+02	8.070000000000000000e+02	8.710000000000000000e+02	9.320000000000000000e+02	9.940000000000000000e+02	1.062000000000000000e+03	1.139000000000000000e+03	1.218000000000000000e+03	1.286000000000000000e+03	1.334000000000000000e+03	1.405000000000000000e+03	1.477000000000000000e+03	1.551000000000000000e+03	1.618000000000000000e+03	1.695000000000000000e+03	1.760000000000000000e+03
2.000000000000000000e+01	2.400000000000000000e+01	2.300000000000000000e+01	2.500000000000000000e+01	3.500000000000000000e+01	3.800000000000000000e+01	5.000000000000000000e+01	5.800000000000000000e+01	6.000000000000000000e+01	6.600000000000000000e+01	7.200000000000000000e+01	7.700000000000000000e+01	8.100000000000000000e+01	8.900000000000000000e+01	9.800000000000000000e+01	1.100000000000000000e+02	1.330000000000000000e+02	1.390000000000000000e+02	1.430000000000000000e+02	1.550000000000000000e+02	1.710000000000000000e+02	1.860000000000000000e+02	2.190000000000000000e+02	2.530000000000000000e+02	2.760000000000000000e+02	3.060000000000000000e+02	3.250000000000000000e+02	3.570000000000000000e+02	3.850000000000000000e+02	4.110000000000000000e+02	4.470000000000000000e+02	4.890000000000000000e+02	5.230000000000000000e+02	5.760000000000000000e+02	6.330000000000000000e+02	6.870000000000000000e+02	7.610000000000000000e+02	8.240000000000000000e+02	8.780000000000000000e+02	9.480000000000000000e+02	1.028000000000000000e+03	1.093000000000000000e+03	1.173000000000000000e+03	1.264000000000000000e+03	1.350000000000000000e+03	1.427000000000000000e+03	1.519000000000000000e+03	1.585000000000000000e+03	1.674000000000000000e+03	1.734000000000000000e+03
2.000000000000000000e+01	2.600000000000000000e+01	2.900000000000000000e+01	3.300000000000000000e+01	3.900000000000000000e+01	4.000000000000000000e+01	4.400000000000000000e+01	4.500000000000000000e+01	5.000000000000000000e+01	5.400000000000000000e+01	5.600000000000000000e+01	6.200000000000000000e+01	6.200000000000000000e+01	7.100000000000000000e+01	7.300000000000000000e+01	8.000000000000000000e+01	8.200000000000000000e+01	8.600000000000000000e+01	9.400000000000000000e+01	9.900000000000000000e+01	1.100000000000000000e+02	1.190000000000000000e+02	1.270000000000000000e+02	1.500000000000000000e+02	1.660000000000000000e+02	1.860000000000000000e+02	2.030000000000000000e+02	2.200000000000000000e+02	2.380000000000000000e+02	2.580000000000000000e+02	2.700000000000000000e+02	3.020000000000000000e+02	3.360000000000000000e+02	3.550000000000000000e+02	3.870000000000000000e+02	4.120000000000000000e+02	4.450000000000000000e+02	4.920000000000000000e+02	5.410000000000000000e+02	5.910000000000000000e+02	6.350000000000000000e+02	6.920000000000000000e+02	7.270000000000000000e+02	7.880000000000000000e+02	8.460000000000000000e+02	8.880000000000000000e+02	9.630000000000000000e+02	1.018000000000000000e+03	1.090000000000000000e+03	1.157000000000000000e+03
2.000000000000000000e+01	2.400000000000000000e+01	2.700000000000000000e+01	2.800000000000000000e+01	3.100000000000000000e+01	3.300000000000000000e+01	4.000000000000000000e+01	4.500000000000000000e+01	5.200000000000000000e+01	6.000000000000000000e+01	7.100000000000000000e+01	8.000000000000000000e+01	8.700000000000000000e+01	1.000000000000000000e+02	1.160000000000000000e+02	1.260000000000000000e+02	1.410000000000000000e+02	1.530000000000000000e+02	1.750000000000000000e+02	1.910000000000000000e+02	2.190000000000000000e+02	2.440000000000000000e+02	2.710000000000000000e+02	3.110000000000000000e+02	3.380000000000000000e+02	3.780000000000000000e+02	4.060000000000000000e+02	4.490000000000000000e+02	4.840000000000000000e+02	5.400000000000000000e+02	5.860000000000000000e+02	6.350000000000000000e+02	6.900000000000000000e+02	7.420000000000000000e+02	8.240000000000000000e+02	9.030000000000000000e+02	9.910000000000000000e+02	1.044000000000000000e+03	1.106000000000000000e+03	1.188000000000000000e+03	1.272000000000000000e+03	1.346000000000000000e+03	1.421000000000000000e+03	1.500000000000000000e+03	1.564000000000000000e+03	1.652000000000000000e+03	1.743000000000000000e+03	1.819000000000000000e+03	1.873000000000000000e+03	1.977000000000000000e+03
2.000000000000000000e+01	2.600000000000000000e+01	2.900000000000000000e+01	3.300000000000000000e+01	3.800000000000000000e+01	4.500000000000000000e+01	5.300000000000000000e+01	6.400000000000000000e+01	6.600000000000000000e+01	7.100000000000000000e+01	7.700000000000000000e+01	8.300000000000000000e+01	8.800000000000000000e+01	1.010000000000000000e+02	1.120000000000000000e+02	1.330000000000000000e+02	1.450000000000000000e+02	1.570000000000000000e+02	1.680000000000000000e+02	1.860000000000000000e+02	2.150000000000000000e+02	2.370000000000000000e+02	2.590000000000000000e+02	2.720000000000000000e+02	2.890000000000000000e+02	3.060000000000000000e+02	3.250000000000000000e+02	3.480000000000000000e+02	3.780000000000000000e+02	4.050000000000000000e+02	4.410000000000000000e+02	4.920000000000000000e+02	5.300000000000000000e+02	5.850000000000000000e+02	6.130000000000000000e+02	6.690000000000000000e+02	7.270000000000000000e+02	8.040000000000000000e+02	8.860000000000000000e+02	9.620000000000000000e+02	1.033000000000000000e+03	1.088000000000000000e+03	1.162000000000000000e+03	1.241000000000000000e+03	1.296000000000000000e+03	1.379000000000000000e+03	1.462000000000000000e+03	1.534000000000000000e+03	1.587000000000000000e+03	1.670000000000000000e+03
2.000000000000000000e+01	2.300000000000000000e+01	2.700000000000000000e+01	3.600000000000000000e+01	4.200000000000000000e+01	4.600000000000000000e+01	5.200000000000000000e+01	5.800000000000000000e+01	6.200000000000000000e+01	7.100000000000000000e+01	8.000000000000000000e+01	9.900000000000000000e+01	1.070000000000000000e+02	1.180000000000000000e+02	1.360000000000000000e+02	1.500000000000000000e+02	1.670000000000000000e+02	1.900000000000000000e+02	1.980000000000000000e+02	2.330000000000000000e+02	2.580000000000000000e+02	2.760000000000000000e+02	3.140000000000000000e+02	3.380000000000000000e+02	3.630000000000000000e+02	3.930000000000000000e+02	4.410000000000000000e+02	4.730000000000000000e+02	5.230000000000000000e+02	5.630000000000000000e+02	6.160000000000000000e+02	6.690000000000000000e+02	7.440000000000000000e+02	8.150000000000000000e+02	8.820000000000000000e+02	9.330000000000000000e+02	9.990000000000000000e+02	1.085000000000000000e+03	1.156000000000000000e+03	1.244000000000000000e+03	1.328000000000000000e+03	1.418000000000000000e+03	1.486000000000000000e+03	1.557000000000000000e+03	1.634000000000000000e+03	1.713000000000000000e+03	1.776000000000000000e+03	1.860000000000000000e+03	1.944000000000000000e+03	2.007000000000000000e+03
2.000000000000000000e+01	2.600000000000000000e+01	3.100000000000000000e+01	3.400000000000000000e+01	3.800000000000000000e+01	3.900000000000000000e+01	4.000000000000000000e+01	4.200000000000000000e+01	4.600000000000000000e+01	5.100000000000000000e+01	5.900000000000000000e+01	6.600000000000000000e+01	6.800000000000000000e+01	7.600000000000000000e+01	9.000000000000000000e+01	9.900000000000000000e+01	1.130000000000000000e+02	1.190000000000000000e+02	1.290000000000000000e+02	1.460000000000000000e+02	1.580000000000000000e+02	1.760000000000000000e+02	1.940000000000000000e+02	2.140000000000000000e+02	2.320000000000000000e+02	2.580000000000000000e+02	2.910000000000000000e+02	3.170000000000000000e+02	3.310000000000000000e+02	3.620000000000000000e+02	3.930000000000000000e+02	4.310000000000000000e+02	4.660000000000000000e+02	4.980000000000000000e+02	5.540000000000000000e+02	6.190000000000000000e+02	6.760000000000000000e+02	7.190000000000000000e+02	7.810000000000000000e+02	8.280000000000000000e+02	8.870000000000000000e+02	9.620000000000000000e+02	1.015000000000000000e+03	1.089000000000000000e+03	1.142000000000000000e+03	1.234000000000000000e+03	1.292000000000000000e+03	1.371000000000000000e+03	1.433000000000000000e+03	1.501000000000000000e+03
2.000000000000000000e+01	2.300000000000000000e+01	2.600000000000000000e+01	2.800000000000000000e+01	2.900000000000000000e+01	3.200000000000000000e+01	3.200000000000000000e+01	3.400000000000000000e+01	3.800000000000000000e+01	3.800000000000000000e+01	3.900000000000000000e+01	4.000000000000000000e+01	4.700000000000000000e+01	5.300000000000000000e+01	5.800000000000000000e+01	6.200000000000000000e+01	5.800000000000000000e+01	5.500000000000000000e+01	6.300000000000000000e+01	6.900000000000000000e+01	7.700000000000000000e+01	8.700000000000000000e+01	9.300000000000000000e+01	9.800000000000000000e+01	1.040000000000000000e+02	1.100000000000000000e+02	1.210000000000000000e+02	1.300000000000000000e+02	1.500000000000000000e+02	1.600000000000000000e+02	1.750000000000000000e+02	2.000000000000000000e+02	2.280000000000000000e+02	2.480000000000000000e+02	2.790000000000000000e+02	3.070000000000000000e+02	3.340000000000000000e+02	3.760000000000000000e+02	4.130000000000000000e+02	4.580000000000000000e+02	5.030000000000000000e+02	5.350000000000000000e+02	5.800000000000000000e+02	6.280000000000000000e+02	6.910000000000000000e+02	7.540000000000000000e+02	8.200000000000000000e+02	8.800000000000000000e+02	9.620000000000000000e+02	1.014000000000000000e+03
2.000000000000000000e+01	2.200000000000000000e+01	2.500000000000000000e+01	2.700000000000000000e+01	3.200000000000000000e+01	3.700000000000000000e+01	4.400000000000000000e+01	5.000000000000000000e+01	5.600000000000000000e+01	6.400000000000000000e+01	6.400000000000000000e+01	6.300000000000000000e+01	6.500000000000000000e+01	7.400000000000000000e+01	8.500000000000000000e+01	9.100000000000000000e+01	1.010000000000000000e+02	1.050000000000000000e+02	1.160000000000000000e+02	1.220000000000000000e+02	1.340000000000000000e+02	1.400000000000000000e+02	1.550000000000000000e+02	1.740000000000000000e+02	1.930000000000000000e+02	2.020000000000000000e+02	2.170000000000000000e+02	2.440000000000000000e+02	2.600000000000000000e+02	2.870000000000000000e+02	3.110000000000000000e+02	3.450000000000000000e+02	3.780000000000000000e+02	4.060000000000000000e+02	4.480000000000000000e+02	4.980000000000000000e+02	5.320000000000000000e+02	5.890000000000000000e+02	6.340000000000000000e+02	6.890000000000000000e+02	7.530000000000000000e+02	8.050000000000000000e+02	8.500000000000000000e+02	9.110000000000000000e+02	9.890000000000000000e+02	1.047000000000000000e+03	1.117000000000000000e+03	1.189000000000000000e+03	1.264000000000000000e+03	1.324000000000000000e+03
2.000000000000000000e+01	2.200000000000000000e+01	2.600000000000000000e+01	3.000000000000000000e+01	3.500000000000000000e+01	4.300000000000000000e+01	4.900000000000000000e+01	5.200000000000000000e+01	5.800000000000000000e+01	6.500000000000000000e+01	7.200000000000000000e+01	7.800000000000000000e+01	8.100000000000000000e+01	8.800000000000000000e+01	9.000000000000000000e+01	9.400000000000000000e+01	1.010000000000000000e+02	1.120000000000000000e+02	1.230000000000000000e+02	1.410000000000000000e+02	1.610000000000000000e+02	1.740000000000000000e+02	1.970000000000000000e+02	2.160000000000000000e+02	2.360000000000000000e+02	2.650000000000000000e+02	2.960000000000000000e+02	3.160000000000000000e+02	3.380000000000000000e+02	3.730000000000000000e+02	4.170000000000000000e+02	4.390000000000000000e+02	4.710000000000000000e+02	5.250000000000000000e+02	5.750000000000000000e+02	6.120000000000000000e+02	6.740000000000000000e+02	7.350000000000000000e+02	7.890000000000000000e+02	8.660000000000000000e+02	9.190000000000000000e+02	9.720000000000000000e+02	1.045000000000000000e+03	1.112000000000000000e+03	1.180000000000000000e+03	1.243000000000000000e+03	1.322000000000000000e+03	1.389000000000000000e+03	1.463000000000000000e+03	1.518000000000000000e+03
2.000000000000000000e+01	2.300000000000000000e+01	3.100000000000000000e+01	3.900000000000000000e+01	4.400000000000000000e+01	5.200000000000000000e+01	5.800000000000000000e+01	6.900000000000000000e+01	7.500000000000000000e+01	8.700000000000000000e+01	1.000000000000000000e+02	1.150000000000000000e+02	1.290000000000000000e+02	1.390000000000000000e+02	1.560000000000000000e+02	1.780000000000000000e+02	1.960000000000000000e+02	2.160000000000000000e+02	2.370000000000000000e+02	2.600000000000000000e+02	2.830000000000000000e+02	3.030000000000000000e+02	3.280000000000000000e+02	3.740000000000000000e+02	4.100000000000000000e+02	4.590000000000000000e+02	4.950000000000000000e+02	5.460000000000000000e+02	5.870000000000000000e+02	6.400000000000000000e+02	7.020000000000000000e+02	7.750000000000000000e+02	8.450000000000000000e+02	9.050000000000000000e+02	9.680000000000000000e+02	1.042000000000000000e+03	1.106000000000000000e+03	1.183000000000000000e+03	1.261000000000000000e+03	1.330000000000000000e+03	1.413000000000000000e+03	1.505000000000000000e+03	1.607000000000000000e+03	1.677000000000000000e+03	1.765000000000000000e+03	1.828000000000000000e+03	1.886000000000000000e+03	1.943000000000000000e+03	1.981000000000000000e+03	2.024000000000000000e+03
[truncated: 350 more columns]
