# Supplementary material for: Omicron vs. the rest: Assessing the competitive dynamics and coinfection scenarios of COVID-19 strains on a social network
Source: PLoS One. 2024 Jan 25;19(1):e0287623. doi: 10.1371/journal.pone.0287623 (PMC10810514; doi:10.1371/journal.pone.0287623)
Supplement: S1 Data — (ZIP) [file pone.0287623.s001.zip › Data Figures/Fig4/c/Infected(o).csv]

1.000000000000000000e+01	1.100000000000000000e+01	1.200000000000000000e+01	1.900000000000000000e+01	2.500000000000000000e+01	3.800000000000000000e+01	4.800000000000000000e+01	6.500000000000000000e+01	9.000000000000000000e+01	1.230000000000000000e+02	1.660000000000000000e+02	2.010000000000000000e+02	2.700000000000000000e+02	3.510000000000000000e+02	4.260000000000000000e+02	5.290000000000000000e+02	6.820000000000000000e+02	8.580000000000000000e+02	1.040000000000000000e+03	1.223000000000000000e+03	1.466000000000000000e+03	1.700000000000000000e+03	1.908000000000000000e+03	2.106000000000000000e+03	2.362000000000000000e+03	2.536000000000000000e+03	2.713000000000000000e+03	2.839000000000000000e+03	2.994000000000000000e+03	3.088000000000000000e+03	3.174000000000000000e+03	3.257000000000000000e+03	3.303000000000000000e+03	3.354000000000000000e+03	3.401000000000000000e+03	3.437000000000000000e+03	3.453000000000000000e+03	3.479000000000000000e+03	3.497000000000000000e+03	3.492000000000000000e+03	3.506000000000000000e+03	3.474000000000000000e+03	3.452000000000000000e+03	3.464000000000000000e+03	3.444000000000000000e+03	3.412000000000000000e+03	3.383000000000000000e+03	3.361000000000000000e+03	3.314000000000000000e+03	3.273000000000000000e+03
1.000000000000000000e+01	1.400000000000000000e+01	2.600000000000000000e+01	3.300000000000000000e+01	5.600000000000000000e+01	8.000000000000000000e+01	1.000000000000000000e+02	1.400000000000000000e+02	1.770000000000000000e+02	2.200000000000000000e+02	2.840000000000000000e+02	3.630000000000000000e+02	4.710000000000000000e+02	5.790000000000000000e+02	7.230000000000000000e+02	9.170000000000000000e+02	1.108000000000000000e+03	1.351000000000000000e+03	1.582000000000000000e+03	1.905000000000000000e+03	2.190000000000000000e+03	2.430000000000000000e+03	2.696000000000000000e+03	2.905000000000000000e+03	3.109000000000000000e+03	3.292000000000000000e+03	3.438000000000000000e+03	3.544000000000000000e+03	3.643000000000000000e+03	3.741000000000000000e+03	3.813000000000000000e+03	3.879000000000000000e+03	3.904000000000000000e+03	3.931000000000000000e+03	3.918000000000000000e+03	3.912000000000000000e+03	3.891000000000000000e+03	3.879000000000000000e+03	3.877000000000000000e+03	3.841000000000000000e+03	3.802000000000000000e+03	3.783000000000000000e+03	3.754000000000000000e+03	3.691000000000000000e+03	3.640000000000000000e+03	3.610000000000000000e+03	3.559000000000000000e+03	3.519000000000000000e+03	3.465000000000000000e+03	3.432000000000000000e+03
1.000000000000000000e+01	1.800000000000000000e+01	1.900000000000000000e+01	3.800000000000000000e+01	5.600000000000000000e+01	7.700000000000000000e+01	1.040000000000000000e+02	1.350000000000000000e+02	1.810000000000000000e+02	2.380000000000000000e+02	3.180000000000000000e+02	4.200000000000000000e+02	5.370000000000000000e+02	6.910000000000000000e+02	8.850000000000000000e+02	1.100000000000000000e+03	1.308000000000000000e+03	1.548000000000000000e+03	1.778000000000000000e+03	2.020000000000000000e+03	2.257000000000000000e+03	2.497000000000000000e+03	2.734000000000000000e+03	2.911000000000000000e+03	3.088000000000000000e+03	3.244000000000000000e+03	3.374000000000000000e+03	3.468000000000000000e+03	3.553000000000000000e+03	3.588000000000000000e+03	3.644000000000000000e+03	3.686000000000000000e+03	3.717000000000000000e+03	3.753000000000000000e+03	3.736000000000000000e+03	3.747000000000000000e+03	3.757000000000000000e+03	3.737000000000000000e+03	3.730000000000000000e+03	3.710000000000000000e+03	3.714000000000000000e+03	3.693000000000000000e+03	3.639000000000000000e+03	3.593000000000000000e+03	3.549000000000000000e+03	3.499000000000000000e+03	3.458000000000000000e+03	3.394000000000000000e+03	3.363000000000000000e+03	3.315000000000000000e+03
1.000000000000000000e+01	1.400000000000000000e+01	1.700000000000000000e+01	2.300000000000000000e+01	3.300000000000000000e+01	4.600000000000000000e+01	6.200000000000000000e+01	8.500000000000000000e+01	1.170000000000000000e+02	1.590000000000000000e+02	2.110000000000000000e+02	2.920000000000000000e+02	3.690000000000000000e+02	5.080000000000000000e+02	6.470000000000000000e+02	8.190000000000000000e+02	9.970000000000000000e+02	1.244000000000000000e+03	1.484000000000000000e+03	1.743000000000000000e+03	2.027000000000000000e+03	2.319000000000000000e+03	2.568000000000000000e+03	2.785000000000000000e+03	2.976000000000000000e+03	3.151000000000000000e+03	3.317000000000000000e+03	3.464000000000000000e+03	3.542000000000000000e+03	3.610000000000000000e+03	3.654000000000000000e+03	3.724000000000000000e+03	3.798000000000000000e+03	3.841000000000000000e+03	3.843000000000000000e+03	3.865000000000000000e+03	3.889000000000000000e+03	3.891000000000000000e+03	3.861000000000000000e+03	3.823000000000000000e+03	3.786000000000000000e+03	3.785000000000000000e+03	3.750000000000000000e+03	3.714000000000000000e+03	3.687000000000000000e+03	3.675000000000000000e+03	3.617000000000000000e+03	3.597000000000000000e+03	3.556000000000000000e+03	3.519000000000000000e+03
1.000000000000000000e+01	1.400000000000000000e+01	1.600000000000000000e+01	2.500000000000000000e+01	3.400000000000000000e+01	4.800000000000000000e+01	7.500000000000000000e+01	9.900000000000000000e+01	1.320000000000000000e+02	1.910000000000000000e+02	2.410000000000000000e+02	3.130000000000000000e+02	4.120000000000000000e+02	5.170000000000000000e+02	6.620000000000000000e+02	8.310000000000000000e+02	1.028000000000000000e+03	1.278000000000000000e+03	1.505000000000000000e+03	1.791000000000000000e+03	2.080000000000000000e+03	2.347000000000000000e+03	2.622000000000000000e+03	2.851000000000000000e+03	3.065000000000000000e+03	3.257000000000000000e+03	3.413000000000000000e+03	3.576000000000000000e+03	3.661000000000000000e+03	3.719000000000000000e+03	3.764000000000000000e+03	3.827000000000000000e+03	3.858000000000000000e+03	3.892000000000000000e+03	3.910000000000000000e+03	3.912000000000000000e+03	3.912000000000000000e+03	3.939000000000000000e+03	3.897000000000000000e+03	3.901000000000000000e+03	3.903000000000000000e+03	3.886000000000000000e+03	3.836000000000000000e+03	3.834000000000000000e+03	3.797000000000000000e+03	3.745000000000000000e+03	3.707000000000000000e+03	3.658000000000000000e+03	3.611000000000000000e+03	3.551000000000000000e+03
1.000000000000000000e+01	1.300000000000000000e+01	1.200000000000000000e+01	1.700000000000000000e+01	2.600000000000000000e+01	2.700000000000000000e+01	3.300000000000000000e+01	4.700000000000000000e+01	5.600000000000000000e+01	7.000000000000000000e+01	8.800000000000000000e+01	1.150000000000000000e+02	1.390000000000000000e+02	1.780000000000000000e+02	2.340000000000000000e+02	3.020000000000000000e+02	3.750000000000000000e+02	4.840000000000000000e+02	6.280000000000000000e+02	7.870000000000000000e+02	9.510000000000000000e+02	1.156000000000000000e+03	1.386000000000000000e+03	1.640000000000000000e+03	1.909000000000000000e+03	2.151000000000000000e+03	2.388000000000000000e+03	2.614000000000000000e+03	2.825000000000000000e+03	3.001000000000000000e+03	3.167000000000000000e+03	3.291000000000000000e+03	3.391000000000000000e+03	3.475000000000000000e+03	3.510000000000000000e+03	3.538000000000000000e+03	3.578000000000000000e+03	3.625000000000000000e+03	3.663000000000000000e+03	3.649000000000000000e+03	3.651000000000000000e+03	3.617000000000000000e+03	3.587000000000000000e+03	3.550000000000000000e+03	3.523000000000000000e+03	3.499000000000000000e+03	3.453000000000000000e+03	3.427000000000000000e+03	3.396000000000000000e+03	3.366000000000000000e+03
1.000000000000000000e+01	1.200000000000000000e+01	1.900000000000000000e+01	2.600000000000000000e+01	3.500000000000000000e+01	4.300000000000000000e+01	5.600000000000000000e+01	7.500000000000000000e+01	1.020000000000000000e+02	1.280000000000000000e+02	1.660000000000000000e+02	2.080000000000000000e+02	2.700000000000000000e+02	3.380000000000000000e+02	4.130000000000000000e+02	5.240000000000000000e+02	6.460000000000000000e+02	7.910000000000000000e+02	9.580000000000000000e+02	1.160000000000000000e+03	1.357000000000000000e+03	1.572000000000000000e+03	1.795000000000000000e+03	2.017000000000000000e+03	2.202000000000000000e+03	2.407000000000000000e+03	2.567000000000000000e+03	2.680000000000000000e+03	2.816000000000000000e+03	2.940000000000000000e+03	3.002000000000000000e+03	3.076000000000000000e+03	3.121000000000000000e+03	3.186000000000000000e+03	3.162000000000000000e+03	3.192000000000000000e+03	3.199000000000000000e+03	3.226000000000000000e+03	3.222000000000000000e+03	3.221000000000000000e+03	3.217000000000000000e+03	3.231000000000000000e+03	3.212000000000000000e+03	3.207000000000000000e+03	3.176000000000000000e+03	3.152000000000000000e+03	3.131000000000000000e+03	3.095000000000000000e+03	3.089000000000000000e+03	3.066000000000000000e+03
1.000000000000000000e+01	1.500000000000000000e+01	2.500000000000000000e+01	3.600000000000000000e+01	5.700000000000000000e+01	7.600000000000000000e+01	9.100000000000000000e+01	1.360000000000000000e+02	1.800000000000000000e+02	2.390000000000000000e+02	3.090000000000000000e+02	4.200000000000000000e+02	5.390000000000000000e+02	6.690000000000000000e+02	8.470000000000000000e+02	1.059000000000000000e+03	1.286000000000000000e+03	1.559000000000000000e+03	1.815000000000000000e+03	2.092000000000000000e+03	2.334000000000000000e+03	2.584000000000000000e+03	2.861000000000000000e+03	3.056000000000000000e+03	3.255000000000000000e+03	3.407000000000000000e+03	3.534000000000000000e+03	3.638000000000000000e+03	3.760000000000000000e+03	3.836000000000000000e+03	3.906000000000000000e+03	3.954000000000000000e+03	3.970000000000000000e+03	3.997000000000000000e+03	4.010000000000000000e+03	3.996000000000000000e+03	3.992000000000000000e+03	3.964000000000000000e+03	3.949000000000000000e+03	3.924000000000000000e+03	3.918000000000000000e+03	3.892000000000000000e+03	3.867000000000000000e+03	3.845000000000000000e+03	3.824000000000000000e+03	3.758000000000000000e+03	3.704000000000000000e+03	3.658000000000000000e+03	3.606000000000000000e+03	3.566000000000000000e+03
1.000000000000000000e+01	1.600000000000000000e+01	1.900000000000000000e+01	2.700000000000000000e+01	3.500000000000000000e+01	4.200000000000000000e+01	5.000000000000000000e+01	7.100000000000000000e+01	9.000000000000000000e+01	1.220000000000000000e+02	1.520000000000000000e+02	2.040000000000000000e+02	2.550000000000000000e+02	3.250000000000000000e+02	4.130000000000000000e+02	5.310000000000000000e+02	6.520000000000000000e+02	8.270000000000000000e+02	1.009000000000000000e+03	1.223000000000000000e+03	1.453000000000000000e+03	1.749000000000000000e+03	2.018000000000000000e+03	2.261000000000000000e+03	2.494000000000000000e+03	2.726000000000000000e+03	2.925000000000000000e+03	3.076000000000000000e+03	3.204000000000000000e+03	3.300000000000000000e+03	3.393000000000000000e+03	3.481000000000000000e+03	3.538000000000000000e+03	3.572000000000000000e+03	3.624000000000000000e+03	3.645000000000000000e+03	3.672000000000000000e+03	3.679000000000000000e+03	3.665000000000000000e+03	3.657000000000000000e+03	3.657000000000000000e+03	3.643000000000000000e+03	3.655000000000000000e+03	3.643000000000000000e+03	3.609000000000000000e+03	3.592000000000000000e+03	3.539000000000000000e+03	3.540000000000000000e+03	3.489000000000000000e+03	3.460000000000000000e+03
1.000000000000000000e+01	1.400000000000000000e+01	2.100000000000000000e+01	2.900000000000000000e+01	3.400000000000000000e+01	4.800000000000000000e+01	7.400000000000000000e+01	1.060000000000000000e+02	1.480000000000000000e+02	2.060000000000000000e+02	2.840000000000000000e+02	3.610000000000000000e+02	4.430000000000000000e+02	5.780000000000000000e+02	7.260000000000000000e+02	9.340000000000000000e+02	1.186000000000000000e+03	1.449000000000000000e+03	1.716000000000000000e+03	1.982000000000000000e+03	2.264000000000000000e+03	2.541000000000000000e+03	2.783000000000000000e+03	3.027000000000000000e+03	3.220000000000000000e+03	3.414000000000000000e+03	3.568000000000000000e+03	3.705000000000000000e+03	3.839000000000000000e+03	3.914000000000000000e+03	3.997000000000000000e+03	4.070000000000000000e+03	4.082000000000000000e+03	4.090000000000000000e+03	4.134000000000000000e+03	4.128000000000000000e+03	4.084000000000000000e+03	4.068000000000000000e+03	4.064000000000000000e+03	4.061000000000000000e+03	4.035000000000000000e+03	4.017000000000000000e+03	3.983000000000000000e+03	3.952000000000000000e+03	3.946000000000000000e+03	3.898000000000000000e+03	3.852000000000000000e+03	3.801000000000000000e+03	3.783000000000000000e+03	3.741000000000000000e+03
1.000000000000000000e+01	1.800000000000000000e+01	2.400000000000000000e+01	3.200000000000000000e+01	4.100000000000000000e+01	5.900000000000000000e+01	7.900000000000000000e+01	1.050000000000000000e+02	1.400000000000000000e+02	1.800000000000000000e+02	2.190000000000000000e+02	2.880000000000000000e+02	3.650000000000000000e+02	4.480000000000000000e+02	5.420000000000000000e+02	6.780000000000000000e+02	8.590000000000000000e+02	1.071000000000000000e+03	1.276000000000000000e+03	1.485000000000000000e+03	1.720000000000000000e+03	1.951000000000000000e+03	2.206000000000000000e+03	2.406000000000000000e+03	2.646000000000000000e+03	2.849000000000000000e+03	3.015000000000000000e+03	3.157000000000000000e+03	3.276000000000000000e+03	3.354000000000000000e+03	3.417000000000000000e+03	3.459000000000000000e+03	3.527000000000000000e+03	3.559000000000000000e+03	3.587000000000000000e+03	3.595000000000000000e+03	3.574000000000000000e+03	3.580000000000000000e+03	3.586000000000000000e+03	3.566000000000000000e+03	3.557000000000000000e+03	3.551000000000000000e+03	3.532000000000000000e+03	3.526000000000000000e+03	3.527000000000000000e+03	3.493000000000000000e+03	3.443000000000000000e+03	3.427000000000000000e+03	3.378000000000000000e+03	3.319000000000000000e+03
1.000000000000000000e+01	1.500000000000000000e+01	2.000000000000000000e+01	2.900000000000000000e+01	3.800000000000000000e+01	5.600000000000000000e+01	8.000000000000000000e+01	1.000000000000000000e+02	1.410000000000000000e+02	1.940000000000000000e+02	2.540000000000000000e+02	3.370000000000000000e+02	4.560000000000000000e+02	5.640000000000000000e+02	7.410000000000000000e+02	9.300000000000000000e+02	1.131000000000000000e+03	1.322000000000000000e+03	1.575000000000000000e+03	1.852000000000000000e+03	2.129000000000000000e+03	2.428000000000000000e+03	2.656000000000000000e+03	2.888000000000000000e+03	3.117000000000000000e+03	3.316000000000000000e+03	3.467000000000000000e+03	3.601000000000000000e+03	3.723000000000000000e+03	3.817000000000000000e+03	3.865000000000000000e+03	3.894000000000000000e+03	3.937000000000000000e+03	3.960000000000000000e+03	4.019000000000000000e+03	4.029000000000000000e+03	4.057000000000000000e+03	4.062000000000000000e+03	4.047000000000000000e+03	4.024000000000000000e+03	4.018000000000000000e+03	3.966000000000000000e+03	3.943000000000000000e+03	3.906000000000000000e+03	3.877000000000000000e+03	3.825000000000000000e+03	3.799000000000000000e+03	3.747000000000000000e+03	3.709000000000000000e+03	3.664000000000000000e+03
1.000000000000000000e+01	1.300000000000000000e+01	1.700000000000000000e+01	2.900000000000000000e+01	3.600000000000000000e+01	4.600000000000000000e+01	6.100000000000000000e+01	7.800000000000000000e+01	9.800000000000000000e+01	1.190000000000000000e+02	1.640000000000000000e+02	1.950000000000000000e+02	2.480000000000000000e+02	3.190000000000000000e+02	3.900000000000000000e+02	4.970000000000000000e+02	6.290000000000000000e+02	7.730000000000000000e+02	9.730000000000000000e+02	1.158000000000000000e+03	1.388000000000000000e+03	1.615000000000000000e+03	1.866000000000000000e+03	2.084000000000000000e+03	2.297000000000000000e+03	2.467000000000000000e+03	2.618000000000000000e+03	2.752000000000000000e+03	2.892000000000000000e+03	3.025000000000000000e+03	3.129000000000000000e+03	3.190000000000000000e+03	3.229000000000000000e+03	3.272000000000000000e+03	3.311000000000000000e+03	3.329000000000000000e+03	3.329000000000000000e+03	3.298000000000000000e+03	3.278000000000000000e+03	3.268000000000000000e+03	3.241000000000000000e+03	3.227000000000000000e+03	3.204000000000000000e+03	3.164000000000000000e+03	3.142000000000000000e+03	3.124000000000000000e+03	3.095000000000000000e+03	3.078000000000000000e+03	3.043000000000000000e+03	2.989000000000000000e+03
1.000000000000000000e+01	1.000000000000000000e+01	1.800000000000000000e+01	2.700000000000000000e+01	4.000000000000000000e+01	5.500000000000000000e+01	7.500000000000000000e+01	1.070000000000000000e+02	1.310000000000000000e+02	1.790000000000000000e+02	2.550000000000000000e+02	3.250000000000000000e+02	4.180000000000000000e+02	5.250000000000000000e+02	6.870000000000000000e+02	8.660000000000000000e+02	1.097000000000000000e+03	1.329000000000000000e+03	1.561000000000000000e+03	1.825000000000000000e+03	2.108000000000000000e+03	2.391000000000000000e+03	2.586000000000000000e+03	2.828000000000000000e+03	3.012000000000000000e+03	3.180000000000000000e+03	3.322000000000000000e+03	3.441000000000000000e+03	3.531000000000000000e+03	3.603000000000000000e+03	3.677000000000000000e+03	3.685000000000000000e+03	3.719000000000000000e+03	3.717000000000000000e+03	3.724000000000000000e+03	3.740000000000000000e+03	3.716000000000000000e+03	3.694000000000000000e+03	3.698000000000000000e+03	3.675000000000000000e+03	3.644000000000000000e+03	3.621000000000000000e+03	3.585000000000000000e+03	3.553000000000000000e+03	3.516000000000000000e+03	3.477000000000000000e+03	3.445000000000000000e+03	3.415000000000000000e+03	3.382000000000000000e+03	3.346000000000000000e+03
1.000000000000000000e+01	1.300000000000000000e+01	1.700000000000000000e+01	2.500000000000000000e+01	3.400000000000000000e+01	4.600000000000000000e+01	6.400000000000000000e+01	8.800000000000000000e+01	1.070000000000000000e+02	1.400000000000000000e+02	1.800000000000000000e+02	2.370000000000000000e+02	3.170000000000000000e+02	4.150000000000000000e+02	5.370000000000000000e+02	6.790000000000000000e+02	8.570000000000000000e+02	1.049000000000000000e+03	1.264000000000000000e+03	1.477000000000000000e+03	1.750000000000000000e+03	2.020000000000000000e+03	2.276000000000000000e+03	2.489000000000000000e+03	2.708000000000000000e+03	2.892000000000000000e+03	3.059000000000000000e+03	3.206000000000000000e+03	3.336000000000000000e+03	3.465000000000000000e+03	3.541000000000000000e+03	3.607000000000000000e+03	3.635000000000000000e+03	3.645000000000000000e+03	3.692000000000000000e+03	3.714000000000000000e+03	3.731000000000000000e+03	3.725000000000000000e+03	3.739000000000000000e+03	3.719000000000000000e+03	3.704000000000000000e+03	3.707000000000000000e+03	3.693000000000000000e+03	3.664000000000000000e+03	3.644000000000000000e+03	3.603000000000000000e+03	3.590000000000000000e+03	3.582000000000000000e+03	3.546000000000000000e+03	3.514000000000000000e+03
1.000000000000000000e+01	1.400000000000000000e+01	2.300000000000000000e+01	2.900000000000000000e+01	5.100000000000000000e+01	7.400000000000000000e+01	9.700000000000000000e+01	1.280000000000000000e+02	1.620000000000000000e+02	1.970000000000000000e+02	2.450000000000000000e+02	3.110000000000000000e+02	3.970000000000000000e+02	5.210000000000000000e+02	6.500000000000000000e+02	7.840000000000000000e+02	9.460000000000000000e+02	1.124000000000000000e+03	1.313000000000000000e+03	1.515000000000000000e+03	1.741000000000000000e+03	1.920000000000000000e+03	2.110000000000000000e+03	2.288000000000000000e+03	2.468000000000000000e+03	2.615000000000000000e+03	2.757000000000000000e+03	2.834000000000000000e+03	2.904000000000000000e+03	2.973000000000000000e+03	3.013000000000000000e+03	3.063000000000000000e+03	3.112000000000000000e+03	3.108000000000000000e+03	3.131000000000000000e+03	3.142000000000000000e+03	3.154000000000000000e+03	3.145000000000000000e+03	3.147000000000000000e+03	3.138000000000000000e+03	3.117000000000000000e+03	3.108000000000000000e+03	3.078000000000000000e+03	3.073000000000000000e+03	3.060000000000000000e+03	3.039000000000000000e+03	3.006000000000000000e+03	2.962000000000000000e+03	2.923000000000000000e+03	2.872000000000000000e+03
1.000000000000000000e+01	1.700000000000000000e+01	2.200000000000000000e+01	2.900000000000000000e+01	4.400000000000000000e+01	5.800000000000000000e+01	7.700000000000000000e+01	1.080000000000000000e+02	1.430000000000000000e+02	1.980000000000000000e+02	2.600000000000000000e+02	3.260000000000000000e+02	4.180000000000000000e+02	5.360000000000000000e+02	6.700000000000000000e+02	8.290000000000000000e+02	1.020000000000000000e+03	1.259000000000000000e+03	1.498000000000000000e+03	1.745000000000000000e+03	1.972000000000000000e+03	2.208000000000000000e+03	2.460000000000000000e+03	2.707000000000000000e+03	2.898000000000000000e+03	3.099000000000000000e+03	3.235000000000000000e+03	3.342000000000000000e+03	3.419000000000000000e+03	3.502000000000000000e+03	3.567000000000000000e+03	3.634000000000000000e+03	3.666000000000000000e+03	3.711000000000000000e+03	3.726000000000000000e+03	3.740000000000000000e+03	3.731000000000000000e+03	3.712000000000000000e+03	3.707000000000000000e+03	3.730000000000000000e+03	3.699000000000000000e+03	3.668000000000000000e+03	3.662000000000000000e+03	3.629000000000000000e+03	3.597000000000000000e+03	3.561000000000000000e+03	3.526000000000000000e+03	3.488000000000000000e+03	3.440000000000000000e+03	3.396000000000000000e+03
1.000000000000000000e+01	1.500000000000000000e+01	2.000000000000000000e+01	2.100000000000000000e+01	3.300000000000000000e+01	4.300000000000000000e+01	6.000000000000000000e+01	6.800000000000000000e+01	9.400000000000000000e+01	1.290000000000000000e+02	1.600000000000000000e+02	2.040000000000000000e+02	2.660000000000000000e+02	3.170000000000000000e+02	4.070000000000000000e+02	5.370000000000000000e+02	6.820000000000000000e+02	8.610000000000000000e+02	1.051000000000000000e+03	1.261000000000000000e+03	1.477000000000000000e+03	1.752000000000000000e+03	2.043000000000000000e+03	2.255000000000000000e+03	2.499000000000000000e+03	2.735000000000000000e+03	2.960000000000000000e+03	3.132000000000000000e+03	3.278000000000000000e+03	3.413000000000000000e+03	3.501000000000000000e+03	3.597000000000000000e+03	3.669000000000000000e+03	3.712000000000000000e+03	3.747000000000000000e+03	3.762000000000000000e+03	3.790000000000000000e+03	3.782000000000000000e+03	3.766000000000000000e+03	3.791000000000000000e+03	3.793000000000000000e+03	3.793000000000000000e+03	3.762000000000000000e+03	3.760000000000000000e+03	3.741000000000000000e+03	3.717000000000000000e+03	3.702000000000000000e+03	3.677000000000000000e+03	3.653000000000000000e+03	3.588000000000000000e+03
1.000000000000000000e+01	2.000000000000000000e+01	2.600000000000000000e+01	3.100000000000000000e+01	4.600000000000000000e+01	6.000000000000000000e+01	7.300000000000000000e+01	1.080000000000000000e+02	1.540000000000000000e+02	1.900000000000000000e+02	2.420000000000000000e+02	3.050000000000000000e+02	3.890000000000000000e+02	4.710000000000000000e+02	5.980000000000000000e+02	7.460000000000000000e+02	9.190000000000000000e+02	1.099000000000000000e+03	1.280000000000000000e+03	1.486000000000000000e+03	1.691000000000000000e+03	1.927000000000000000e+03	2.154000000000000000e+03	2.370000000000000000e+03	2.582000000000000000e+03	2.775000000000000000e+03	2.911000000000000000e+03	3.041000000000000000e+03	3.165000000000000000e+03	3.269000000000000000e+03	3.333000000000000000e+03	3.359000000000000000e+03	3.391000000000000000e+03	3.418000000000000000e+03	3.435000000000000000e+03	3.462000000000000000e+03	3.467000000000000000e+03	3.472000000000000000e+03	3.479000000000000000e+03	3.472000000000000000e+03	3.483000000000000000e+03	3.463000000000000000e+03	3.442000000000000000e+03	3.416000000000000000e+03	3.393000000000000000e+03	3.364000000000000000e+03	3.312000000000000000e+03	3.256000000000000000e+03	3.204000000000000000e+03	3.149000000000000000e+03
1.000000000000000000e+01	1.900000000000000000e+01	2.200000000000000000e+01	3.000000000000000000e+01	4.100000000000000000e+01	6.500000000000000000e+01	9.700000000000000000e+01	1.240000000000000000e+02	1.600000000000000000e+02	2.240000000000000000e+02	2.950000000000000000e+02	3.840000000000000000e+02	5.040000000000000000e+02	6.350000000000000000e+02	7.930000000000000000e+02	9.840000000000000000e+02	1.221000000000000000e+03	1.489000000000000000e+03	1.722000000000000000e+03	1.990000000000000000e+03	2.314000000000000000e+03	2.594000000000000000e+03	2.882000000000000000e+03	3.089000000000000000e+03	3.258000000000000000e+03	3.430000000000000000e+03	3.556000000000000000e+03	3.696000000000000000e+03	3.782000000000000000e+03	3.858000000000000000e+03	3.929000000000000000e+03	3.933000000000000000e+03	3.937000000000000000e+03	3.958000000000000000e+03	3.974000000000000000e+03	3.997000000000000000e+03	4.000000000000000000e+03	3.978000000000000000e+03	3.976000000000000000e+03	3.963000000000000000e+03	3.912000000000000000e+03	3.877000000000000000e+03	3.841000000000000000e+03	3.773000000000000000e+03	3.712000000000000000e+03	3.648000000000000000e+03	3.593000000000000000e+03	3.565000000000000000e+03	3.512000000000000000e+03	3.459000000000000000e+03
1.000000000000000000e+01	1.900000000000000000e+01	2.800000000000000000e+01	4.100000000000000000e+01	4.300000000000000000e+01	5.700000000000000000e+01	7.500000000000000000e+01	1.020000000000000000e+02	1.310000000000000000e+02	1.840000000000000000e+02	2.390000000000000000e+02	3.200000000000000000e+02	4.140000000000000000e+02	5.220000000000000000e+02	6.670000000000000000e+02	8.350000000000000000e+02	1.036000000000000000e+03	1.235000000000000000e+03	1.469000000000000000e+03	1.695000000000000000e+03	1.951000000000000000e+03	2.249000000000000000e+03	2.490000000000000000e+03	2.698000000000000000e+03	2.931000000000000000e+03	3.124000000000000000e+03	3.273000000000000000e+03	3.391000000000000000e+03	3.501000000000000000e+03	3.597000000000000000e+03	3.656000000000000000e+03	3.690000000000000000e+03	3.733000000000000000e+03	3.761000000000000000e+03	3.774000000000000000e+03	3.780000000000000000e+03	3.756000000000000000e+03	3.759000000000000000e+03	3.725000000000000000e+03	3.680000000000000000e+03	3.660000000000000000e+03	3.629000000000000000e+03	3.586000000000000000e+03	3.543000000000000000e+03	3.522000000000000000e+03	3.470000000000000000e+03	3.457000000000000000e+03	3.422000000000000000e+03	3.380000000000000000e+03	3.344000000000000000e+03
1.000000000000000000e+01	1.800000000000000000e+01	2.400000000000000000e+01	2.700000000000000000e+01	3.400000000000000000e+01	4.200000000000000000e+01	5.100000000000000000e+01	6.400000000000000000e+01	8.000000000000000000e+01	1.000000000000000000e+02	1.420000000000000000e+02	1.830000000000000000e+02	2.360000000000000000e+02	3.060000000000000000e+02	3.830000000000000000e+02	4.930000000000000000e+02	6.310000000000000000e+02	7.820000000000000000e+02	9.490000000000000000e+02	1.136000000000000000e+03	1.362000000000000000e+03	1.569000000000000000e+03	1.779000000000000000e+03	1.961000000000000000e+03	2.144000000000000000e+03	2.345000000000000000e+03	2.489000000000000000e+03	2.612000000000000000e+03	2.723000000000000000e+03	2.831000000000000000e+03	2.900000000000000000e+03	2.939000000000000000e+03	3.017000000000000000e+03	3.090000000000000000e+03	3.130000000000000000e+03	3.141000000000000000e+03	3.155000000000000000e+03	3.156000000000000000e+03	3.146000000000000000e+03	3.123000000000000000e+03	3.141000000000000000e+03	3.140000000000000000e+03	3.137000000000000000e+03	3.132000000000000000e+03	3.116000000000000000e+03	3.094000000000000000e+03	3.073000000000000000e+03	3.047000000000000000e+03	3.010000000000000000e+03	2.989000000000000000e+03
1.000000000000000000e+01	1.200000000000000000e+01	1.800000000000000000e+01	2.800000000000000000e+01	3.300000000000000000e+01	3.900000000000000000e+01	5.500000000000000000e+01	7.700000000000000000e+01	1.000000000000000000e+02	1.310000000000000000e+02	1.710000000000000000e+02	2.220000000000000000e+02	2.900000000000000000e+02	3.740000000000000000e+02	4.850000000000000000e+02	6.200000000000000000e+02	7.690000000000000000e+02	9.840000000000000000e+02	1.175000000000000000e+03	1.393000000000000000e+03	1.626000000000000000e+03	1.910000000000000000e+03	2.159000000000000000e+03	2.399000000000000000e+03	2.603000000000000000e+03	2.798000000000000000e+03	2.961000000000000000e+03	3.106000000000000000e+03	3.218000000000000000e+03	3.316000000000000000e+03	3.405000000000000000e+03	3.458000000000000000e+03	3.519000000000000000e+03	3.576000000000000000e+03	3.613000000000000000e+03	3.647000000000000000e+03	3.668000000000000000e+03	3.712000000000000000e+03	3.731000000000000000e+03	3.728000000000000000e+03	3.710000000000000000e+03	3.684000000000000000e+03	3.667000000000000000e+03	3.654000000000000000e+03	3.640000000000000000e+03	3.641000000000000000e+03	3.628000000000000000e+03	3.579000000000000000e+03	3.549000000000000000e+03	3.506000000000000000e+03
1.000000000000000000e+01	1.200000000000000000e+01	2.000000000000000000e+01	2.400000000000000000e+01	3.100000000000000000e+01	4.300000000000000000e+01	5.200000000000000000e+01	6.700000000000000000e+01	9.200000000000000000e+01	1.180000000000000000e+02	1.500000000000000000e+02	1.930000000000000000e+02	2.590000000000000000e+02	3.380000000000000000e+02	4.640000000000000000e+02	6.040000000000000000e+02	7.690000000000000000e+02	9.640000000000000000e+02	1.201000000000000000e+03	1.445000000000000000e+03	1.705000000000000000e+03	2.005000000000000000e+03	2.300000000000000000e+03	2.603000000000000000e+03	2.833000000000000000e+03	3.098000000000000000e+03	3.300000000000000000e+03	3.464000000000000000e+03	3.601000000000000000e+03	3.744000000000000000e+03	3.841000000000000000e+03	3.948000000000000000e+03	4.015000000000000000e+03	4.064000000000000000e+03	4.088000000000000000e+03	4.114000000000000000e+03	4.101000000000000000e+03	4.086000000000000000e+03	4.044000000000000000e+03	4.051000000000000000e+03	4.019000000000000000e+03	3.987000000000000000e+03	3.947000000000000000e+03	3.944000000000000000e+03	3.931000000000000000e+03	3.885000000000000000e+03	3.863000000000000000e+03	3.822000000000000000e+03	3.764000000000000000e+03	3.721000000000000000e+03
1.000000000000000000e+01	1.600000000000000000e+01	2.000000000000000000e+01	2.500000000000000000e+01	3.600000000000000000e+01	5.100000000000000000e+01	7.600000000000000000e+01	1.010000000000000000e+02	1.350000000000000000e+02	1.840000000000000000e+02	2.440000000000000000e+02	3.290000000000000000e+02	4.190000000000000000e+02	5.570000000000000000e+02	7.180000000000000000e+02	9.120000000000000000e+02	1.119000000000000000e+03	1.381000000000000000e+03	1.675000000000000000e+03	1.938000000000000000e+03	2.209000000000000000e+03	2.453000000000000000e+03	2.715000000000000000e+03	2.958000000000000000e+03	3.171000000000000000e+03	3.362000000000000000e+03	3.505000000000000000e+03	3.636000000000000000e+03	3.716000000000000000e+03	3.810000000000000000e+03	3.889000000000000000e+03	3.959000000000000000e+03	3.966000000000000000e+03	4.029000000000000000e+03	4.043000000000000000e+03	4.044000000000000000e+03	4.040000000000000000e+03	4.047000000000000000e+03	4.050000000000000000e+03	4.033000000000000000e+03	4.010000000000000000e+03	4.009000000000000000e+03	3.986000000000000000e+03	3.959000000000000000e+03	3.917000000000000000e+03	3.876000000000000000e+03	3.825000000000000000e+03	3.783000000000000000e+03	3.722000000000000000e+03	3.662000000000000000e+03
1.000000000000000000e+01	1.400000000000000000e+01	1.900000000000000000e+01	2.400000000000000000e+01	2.800000000000000000e+01	3.400000000000000000e+01	4.500000000000000000e+01	6.000000000000000000e+01	8.800000000000000000e+01	1.210000000000000000e+02	1.650000000000000000e+02	2.110000000000000000e+02	2.790000000000000000e+02	3.610000000000000000e+02	4.460000000000000000e+02	5.750000000000000000e+02	6.980000000000000000e+02	8.340000000000000000e+02	1.012000000000000000e+03	1.235000000000000000e+03	1.463000000000000000e+03	1.669000000000000000e+03	1.848000000000000000e+03	2.057000000000000000e+03	2.253000000000000000e+03	2.435000000000000000e+03	2.591000000000000000e+03	2.737000000000000000e+03	2.843000000000000000e+03	2.961000000000000000e+03	3.042000000000000000e+03	3.101000000000000000e+03	3.155000000000000000e+03	3.183000000000000000e+03	3.200000000000000000e+03	3.226000000000000000e+03	3.229000000000000000e+03	3.238000000000000000e+03	3.231000000000000000e+03	3.227000000000000000e+03	3.222000000000000000e+03	3.227000000000000000e+03	3.214000000000000000e+03	3.185000000000000000e+03	3.154000000000000000e+03	3.107000000000000000e+03	3.090000000000000000e+03	3.053000000000000000e+03	2.996000000000000000e+03	2.974000000000000000e+03
1.000000000000000000e+01	1.400000000000000000e+01	2.400000000000000000e+01	2.500000000000000000e+01	3.900000000000000000e+01	5.500000000000000000e+01	7.400000000000000000e+01	9.300000000000000000e+01	1.340000000000000000e+02	1.750000000000000000e+02	2.240000000000000000e+02	3.090000000000000000e+02	3.990000000000000000e+02	5.160000000000000000e+02	6.720000000000000000e+02	8.330000000000000000e+02	1.032000000000000000e+03	1.246000000000000000e+03	1.479000000000000000e+03	1.713000000000000000e+03	1.946000000000000000e+03	2.195000000000000000e+03	2.436000000000000000e+03	2.652000000000000000e+03	2.846000000000000000e+03	2.993000000000000000e+03	3.100000000000000000e+03	3.240000000000000000e+03	3.317000000000000000e+03	3.365000000000000000e+03	3.407000000000000000e+03	3.464000000000000000e+03	3.494000000000000000e+03	3.531000000000000000e+03	3.538000000000000000e+03	3.545000000000000000e+03	3.555000000000000000e+03	3.550000000000000000e+03	3.544000000000000000e+03	3.545000000000000000e+03	3.544000000000000000e+03	3.520000000000000000e+03	3.488000000000000000e+03	3.461000000000000000e+03	3.415000000000000000e+03	3.369000000000000000e+03	3.340000000000000000e+03	3.289000000000000000e+03	3.255000000000000000e+03	3.219000000000000000e+03
1.000000000000000000e+01	1.200000000000000000e+01	1.700000000000000000e+01	2.800000000000000000e+01	3.800000000000000000e+01	4.800000000000000000e+01	6.900000000000000000e+01	8.400000000000000000e+01	1.030000000000000000e+02	1.390000000000000000e+02	1.930000000000000000e+02	2.500000000000000000e+02	3.280000000000000000e+02	4.330000000000000000e+02	5.560000000000000000e+02	6.920000000000000000e+02	8.380000000000000000e+02	1.035000000000000000e+03	1.259000000000000000e+03	1.508000000000000000e+03	1.794000000000000000e+03	2.057000000000000000e+03	2.321000000000000000e+03	2.595000000000000000e+03	2.815000000000000000e+03	3.028000000000000000e+03	3.241000000000000000e+03	3.420000000000000000e+03	3.522000000000000000e+03	3.608000000000000000e+03	3.696000000000000000e+03	3.788000000000000000e+03	3.858000000000000000e+03	3.907000000000000000e+03	3.933000000000000000e+03	3.943000000000000000e+03	3.963000000000000000e+03	3.947000000000000000e+03	3.951000000000000000e+03	3.978000000000000000e+03	3.966000000000000000e+03	3.955000000000000000e+03	3.920000000000000000e+03	3.909000000000000000e+03	3.866000000000000000e+03	3.833000000000000000e+03	3.776000000000000000e+03	3.732000000000000000e+03	3.724000000000000000e+03	3.689000000000000000e+03
1.000000000000000000e+01	1.400000000000000000e+01	1.900000000000000000e+01	2.500000000000000000e+01	3.100000000000000000e+01	3.700000000000000000e+01	4.900000000000000000e+01	7.500000000000000000e+01	9.100000000000000000e+01	1.190000000000000000e+02	1.580000000000000000e+02	2.140000000000000000e+02	3.030000000000000000e+02	4.070000000000000000e+02	5.090000000000000000e+02	6.380000000000000000e+02	8.080000000000000000e+02	9.990000000000000000e+02	1.255000000000000000e+03	1.511000000000000000e+03	1.801000000000000000e+03	2.073000000000000000e+03	2.355000000000000000e+03	2.580000000000000000e+03	2.831000000000000000e+03	3.009000000000000000e+03	3.179000000000000000e+03	3.336000000000000000e+03	3.459000000000000000e+03	3.556000000000000000e+03	3.642000000000000000e+03	3.764000000000000000e+03	3.826000000000000000e+03	3.869000000000000000e+03	3.922000000000000000e+03	3.942000000000000000e+03	3.951000000000000000e+03	3.955000000000000000e+03	3.945000000000000000e+03	3.954000000000000000e+03	3.947000000000000000e+03	3.923000000000000000e+03	3.923000000000000000e+03	3.886000000000000000e+03	3.851000000000000000e+03	3.832000000000000000e+03	3.788000000000000000e+03	3.766000000000000000e+03	3.755000000000000000e+03	3.733000000000000000e+03
1.000000000000000000e+01	1.800000000000000000e+01	2.700000000000000000e+01	3.600000000000000000e+01	4.900000000000000000e+01	6.100000000000000000e+01	8.300000000000000000e+01	1.070000000000000000e+02	1.370000000000000000e+02	1.910000000000000000e+02	2.500000000000000000e+02	3.060000000000000000e+02	3.790000000000000000e+02	4.830000000000000000e+02	6.170000000000000000e+02	7.600000000000000000e+02	9.400000000000000000e+02	1.151000000000000000e+03	1.368000000000000000e+03	1.598000000000000000e+03	1.865000000000000000e+03	2.126000000000000000e+03	2.345000000000000000e+03	2.575000000000000000e+03	2.778000000000000000e+03	2.962000000000000000e+03	3.131000000000000000e+03	3.262000000000000000e+03	3.371000000000000000e+03	3.456000000000000000e+03	3.546000000000000000e+03	3.593000000000000000e+03	3.640000000000000000e+03	3.656000000000000000e+03	3.678000000000000000e+03	3.705000000000000000e+03	3.717000000000000000e+03	3.735000000000000000e+03	3.741000000000000000e+03	3.729000000000000000e+03	3.721000000000000000e+03	3.707000000000000000e+03	3.637000000000000000e+03	3.615000000000000000e+03	3.559000000000000000e+03	3.548000000000000000e+03	3.530000000000000000e+03	3.530000000000000000e+03	3.509000000000000000e+03	3.464000000000000000e+03
1.000000000000000000e+01	1.400000000000000000e+01	1.500000000000000000e+01	1.900000000000000000e+01	2.600000000000000000e+01	3.800000000000000000e+01	5.400000000000000000e+01	6.800000000000000000e+01	8.900000000000000000e+01	1.190000000000000000e+02	1.440000000000000000e+02	1.830000000000000000e+02	2.390000000000000000e+02	3.200000000000000000e+02	4.310000000000000000e+02	5.470000000000000000e+02	6.910000000000000000e+02	8.460000000000000000e+02	1.033000000000000000e+03	1.283000000000000000e+03	1.502000000000000000e+03	1.779000000000000000e+03	2.011000000000000000e+03	2.250000000000000000e+03	2.456000000000000000e+03	2.661000000000000000e+03	2.827000000000000000e+03	2.965000000000000000e+03	3.101000000000000000e+03	3.170000000000000000e+03	3.256000000000000000e+03	3.327000000000000000e+03	3.360000000000000000e+03	3.403000000000000000e+03	3.469000000000000000e+03	3.489000000000000000e+03	3.500000000000000000e+03	3.506000000000000000e+03	3.494000000000000000e+03	3.485000000000000000e+03	3.481000000000000000e+03	3.443000000000000000e+03	3.431000000000000000e+03	3.406000000000000000e+03	3.388000000000000000e+03	3.355000000000000000e+03	3.318000000000000000e+03	3.274000000000000000e+03	3.260000000000000000e+03	3.220000000000000000e+03
1.000000000000000000e+01	1.600000000000000000e+01	2.400000000000000000e+01	3.300000000000000000e+01	4.900000000000000000e+01	6.700000000000000000e+01	9.000000000000000000e+01	1.160000000000000000e+02	1.530000000000000000e+02	2.000000000000000000e+02	2.610000000000000000e+02	3.220000000000000000e+02	4.160000000000000000e+02	5.270000000000000000e+02	6.910000000000000000e+02	8.640000000000000000e+02	1.068000000000000000e+03	1.268000000000000000e+03	1.527000000000000000e+03	1.760000000000000000e+03	2.007000000000000000e+03	2.269000000000000000e+03	2.522000000000000000e+03	2.738000000000000000e+03	2.941000000000000000e+03	3.131000000000000000e+03	3.290000000000000000e+03	3.417000000000000000e+03	3.503000000000000000e+03	3.578000000000000000e+03	3.649000000000000000e+03	3.714000000000000000e+03	3.755000000000000000e+03	3.804000000000000000e+03	3.815000000000000000e+03	3.832000000000000000e+03	3.834000000000000000e+03	3.831000000000000000e+03	3.811000000000000000e+03	3.804000000000000000e+03	3.782000000000000000e+03	3.753000000000000000e+03	3.693000000000000000e+03	3.678000000000000000e+03	3.652000000000000000e+03	3.620000000000000000e+03	3.591000000000000000e+03	3.547000000000000000e+03	3.499000000000000000e+03	3.453000000000000000e+03
1.000000000000000000e+01	1.400000000000000000e+01	2.000000000000000000e+01	2.900000000000000000e+01	3.600000000000000000e+01	4.800000000000000000e+01	6.300000000000000000e+01	8.600000000000000000e+01	1.060000000000000000e+02	1.470000000000000000e+02	1.940000000000000000e+02	2.580000000000000000e+02	3.560000000000000000e+02	4.700000000000000000e+02	6.060000000000000000e+02	7.810000000000000000e+02	9.680000000000000000e+02	1.202000000000000000e+03	1.456000000000000000e+03	1.702000000000000000e+03	1.977000000000000000e+03	2.228000000000000000e+03	2.482000000000000000e+03	2.700000000000000000e+03	2.947000000000000000e+03	3.143000000000000000e+03	3.332000000000000000e+03	3.511000000000000000e+03	3.598000000000000000e+03	3.701000000000000000e+03	3.778000000000000000e+03	3.848000000000000000e+03	3.891000000000000000e+03	3.889000000000000000e+03	3.882000000000000000e+03	3.891000000000000000e+03	3.932000000000000000e+03	3.936000000000000000e+03	3.915000000000000000e+03	3.917000000000000000e+03	3.911000000000000000e+03	3.901000000000000000e+03	3.855000000000000000e+03	3.844000000000000000e+03	3.810000000000000000e+03	3.775000000000000000e+03	3.743000000000000000e+03	3.725000000000000000e+03	3.675000000000000000e+03	3.644000000000000000e+03
1.000000000000000000e+01	1.800000000000000000e+01	2.700000000000000000e+01	3.300000000000000000e+01	4.300000000000000000e+01	5.300000000000000000e+01	6.200000000000000000e+01	8.600000000000000000e+01	1.060000000000000000e+02	1.440000000000000000e+02	2.020000000000000000e+02	2.650000000000000000e+02	3.380000000000000000e+02	4.230000000000000000e+02	5.600000000000000000e+02	6.920000000000000000e+02	8.500000000000000000e+02	1.055000000000000000e+03	1.260000000000000000e+03	1.476000000000000000e+03	1.756000000000000000e+03	1.997000000000000000e+03	2.251000000000000000e+03	2.502000000000000000e+03	2.735000000000000000e+03	2.922000000000000000e+03	3.075000000000000000e+03	3.223000000000000000e+03	3.345000000000000000e+03	3.476000000000000000e+03	3.566000000000000000e+03	3.615000000000000000e+03	3.646000000000000000e+03	3.710000000000000000e+03	3.757000000000000000e+03	3.798000000000000000e+03	3.802000000000000000e+03	3.803000000000000000e+03	3.810000000000000000e+03	3.819000000000000000e+03	3.818000000000000000e+03	3.798000000000000000e+03	3.778000000000000000e+03	3.760000000000000000e+03	3.715000000000000000e+03	3.680000000000000000e+03	3.653000000000000000e+03	3.615000000000000000e+03	3.574000000000000000e+03	3.525000000000000000e+03
1.000000000000000000e+01	1.400000000000000000e+01	2.700000000000000000e+01	3.800000000000000000e+01	4.600000000000000000e+01	6.100000000000000000e+01	7.900000000000000000e+01	1.110000000000000000e+02	1.560000000000000000e+02	2.050000000000000000e+02	2.760000000000000000e+02	3.790000000000000000e+02	4.810000000000000000e+02	5.910000000000000000e+02	7.330000000000000000e+02	8.970000000000000000e+02	1.145000000000000000e+03	1.428000000000000000e+03	1.694000000000000000e+03	1.995000000000000000e+03	2.292000000000000000e+03	2.558000000000000000e+03	2.823000000000000000e+03	3.046000000000000000e+03	3.300000000000000000e+03	3.463000000000000000e+03	3.595000000000000000e+03	3.718000000000000000e+03	3.839000000000000000e+03	3.913000000000000000e+03	3.964000000000000000e+03	3.995000000000000000e+03	4.041000000000000000e+03	4.042000000000000000e+03	4.078000000000000000e+03	4.094000000000000000e+03	4.083000000000000000e+03	4.079000000000000000e+03	4.063000000000000000e+03	4.036000000000000000e+03	4.003000000000000000e+03	3.980000000000000000e+03	3.967000000000000000e+03	3.945000000000000000e+03	3.915000000000000000e+03	3.889000000000000000e+03	3.862000000000000000e+03	3.826000000000000000e+03	3.779000000000000000e+03	3.744000000000000000e+03
1.000000000000000000e+01	1.400000000000000000e+01	1.700000000000000000e+01	2.000000000000000000e+01	2.700000000000000000e+01	3.400000000000000000e+01	4.900000000000000000e+01	5.600000000000000000e+01	7.100000000000000000e+01	9.700000000000000000e+01	1.240000000000000000e+02	1.570000000000000000e+02	1.990000000000000000e+02	2.680000000000000000e+02	3.480000000000000000e+02	4.410000000000000000e+02	5.520000000000000000e+02	6.800000000000000000e+02	8.290000000000000000e+02	9.920000000000000000e+02	1.237000000000000000e+03	1.475000000000000000e+03	1.704000000000000000e+03	1.949000000000000000e+03	2.180000000000000000e+03	2.404000000000000000e+03	2.606000000000000000e+03	2.780000000000000000e+03	2.920000000000000000e+03	3.061000000000000000e+03	3.178000000000000000e+03	3.302000000000000000e+03	3.389000000000000000e+03	3.456000000000000000e+03	3.495000000000000000e+03	3.511000000000000000e+03	3.549000000000000000e+03	3.602000000000000000e+03	3.611000000000000000e+03	3.590000000000000000e+03	3.591000000000000000e+03	3.579000000000000000e+03	3.565000000000000000e+03	3.543000000000000000e+03	3.529000000000000000e+03	3.520000000000000000e+03	3.493000000000000000e+03	3.476000000000000000e+03	3.446000000000000000e+03	3.407000000000000000e+03
1.000000000000000000e+01	1.300000000000000000e+01	1.500000000000000000e+01	1.900000000000000000e+01	3.400000000000000000e+01	5.500000000000000000e+01	7.900000000000000000e+01	1.090000000000000000e+02	1.390000000000000000e+02	1.850000000000000000e+02	2.410000000000000000e+02	3.120000000000000000e+02	4.050000000000000000e+02	4.990000000000000000e+02	6.460000000000000000e+02	8.410000000000000000e+02	1.034000000000000000e+03	1.219000000000000000e+03	1.441000000000000000e+03	1.705000000000000000e+03	1.965000000000000000e+03	2.190000000000000000e+03	2.408000000000000000e+03	2.625000000000000000e+03	2.802000000000000000e+03	2.983000000000000000e+03	3.127000000000000000e+03	3.232000000000000000e+03	3.316000000000000000e+03	3.397000000000000000e+03	3.470000000000000000e+03	3.532000000000000000e+03	3.614000000000000000e+03	3.660000000000000000e+03	3.695000000000000000e+03	3.729000000000000000e+03	3.722000000000000000e+03	3.696000000000000000e+03	3.740000000000000000e+03	3.714000000000000000e+03	3.711000000000000000e+03	3.703000000000000000e+03	3.689000000000000000e+03	3.665000000000000000e+03	3.661000000000000000e+03	3.615000000000000000e+03	3.575000000000000000e+03	3.553000000000000000e+03	3.483000000000000000e+03	3.440000000000000000e+03
1.000000000000000000e+01	1.400000000000000000e+01	2.000000000000000000e+01	2.800000000000000000e+01	3.400000000000000000e+01	5.300000000000000000e+01	7.200000000000000000e+01	8.800000000000000000e+01	1.280000000000000000e+02	1.720000000000000000e+02	2.370000000000000000e+02	3.020000000000000000e+02	3.700000000000000000e+02	4.820000000000000000e+02	6.350000000000000000e+02	7.770000000000000000e+02	9.650000000000000000e+02	1.198000000000000000e+03	1.420000000000000000e+03	1.661000000000000000e+03	1.930000000000000000e+03	2.189000000000000000e+03	2.453000000000000000e+03	2.667000000000000000e+03	2.896000000000000000e+03	3.086000000000000000e+03	3.278000000000000000e+03	3.406000000000000000e+03	3.521000000000000000e+03	3.608000000000000000e+03	3.712000000000000000e+03	3.754000000000000000e+03	3.786000000000000000e+03	3.844000000000000000e+03	3.847000000000000000e+03	3.848000000000000000e+03	3.874000000000000000e+03	3.875000000000000000e+03	3.857000000000000000e+03	3.845000000000000000e+03	3.829000000000000000e+03	3.830000000000000000e+03	3.772000000000000000e+03	3.762000000000000000e+03	3.748000000000000000e+03	3.705000000000000000e+03	3.668000000000000000e+03	3.626000000000000000e+03	3.583000000000000000e+03	3.553000000000000000e+03
1.000000000000000000e+01	1.400000000000000000e+01	1.800000000000000000e+01	2.300000000000000000e+01	2.900000000000000000e+01	4.200000000000000000e+01	5.700000000000000000e+01	8.000000000000000000e+01	1.070000000000000000e+02	1.430000000000000000e+02	1.990000000000000000e+02	2.800000000000000000e+02	3.470000000000000000e+02	4.520000000000000000e+02	5.740000000000000000e+02	7.540000000000000000e+02	9.680000000000000000e+02	1.192000000000000000e+03	1.434000000000000000e+03	1.677000000000000000e+03	1.931000000000000000e+03	2.168000000000000000e+03	2.418000000000000000e+03	2.661000000000000000e+03	2.883000000000000000e+03	3.057000000000000000e+03	3.203000000000000000e+03	3.330000000000000000e+03	3.432000000000000000e+03	3.522000000000000000e+03	3.589000000000000000e+03	3.648000000000000000e+03	3.662000000000000000e+03	3.705000000000000000e+03	3.723000000000000000e+03	3.728000000000000000e+03	3.732000000000000000e+03	3.737000000000000000e+03	3.688000000000000000e+03	3.681000000000000000e+03	3.668000000000000000e+03	3.624000000000000000e+03	3.606000000000000000e+03	3.567000000000000000e+03	3.531000000000000000e+03	3.508000000000000000e+03	3.476000000000000000e+03	3.443000000000000000e+03	3.407000000000000000e+03	3.390000000000000000e+03
1.000000000000000000e+01	1.300000000000000000e+01	2.100000000000000000e+01	2.200000000000000000e+01	2.900000000000000000e+01	3.500000000000000000e+01	4.700000000000000000e+01	6.900000000000000000e+01	9.800000000000000000e+01	1.310000000000000000e+02	1.780000000000000000e+02	2.500000000000000000e+02	3.120000000000000000e+02	4.080000000000000000e+02	5.130000000000000000e+02	6.300000000000000000e+02	7.770000000000000000e+02	9.320000000000000000e+02	1.136000000000000000e+03	1.363000000000000000e+03	1.591000000000000000e+03	1.812000000000000000e+03	2.012000000000000000e+03	2.246000000000000000e+03	2.417000000000000000e+03	2.629000000000000000e+03	2.772000000000000000e+03	2.876000000000000000e+03	2.988000000000000000e+03	3.079000000000000000e+03	3.158000000000000000e+03	3.200000000000000000e+03	3.227000000000000000e+03	3.255000000000000000e+03	3.284000000000000000e+03	3.299000000000000000e+03	3.318000000000000000e+03	3.303000000000000000e+03	3.334000000000000000e+03	3.336000000000000000e+03	3.310000000000000000e+03	3.306000000000000000e+03	3.260000000000000000e+03	3.253000000000000000e+03	3.218000000000000000e+03	3.175000000000000000e+03	3.153000000000000000e+03	3.130000000000000000e+03	3.106000000000000000e+03	3.086000000000000000e+03
1.000000000000000000e+01	1.500000000000000000e+01	1.900000000000000000e+01	2.900000000000000000e+01	4.400000000000000000e+01	5.800000000000000000e+01	7.500000000000000000e+01	1.090000000000000000e+02	1.430000000000000000e+02	1.920000000000000000e+02	2.460000000000000000e+02	3.170000000000000000e+02	4.110000000000000000e+02	5.460000000000000000e+02	7.000000000000000000e+02	8.730000000000000000e+02	1.089000000000000000e+03	1.338000000000000000e+03	1.584000000000000000e+03	1.889000000000000000e+03	2.213000000000000000e+03	2.506000000000000000e+03	2.788000000000000000e+03	3.031000000000000000e+03	3.224000000000000000e+03	3.395000000000000000e+03	3.563000000000000000e+03	3.668000000000000000e+03	3.779000000000000000e+03	3.835000000000000000e+03	3.912000000000000000e+03	3.992000000000000000e+03	4.006000000000000000e+03	4.054000000000000000e+03	4.080000000000000000e+03	4.073000000000000000e+03	4.070000000000000000e+03	4.071000000000000000e+03	4.043000000000000000e+03	4.034000000000000000e+03	4.006000000000000000e+03	3.971000000000000000e+03	3.951000000000000000e+03	3.917000000000000000e+03	3.854000000000000000e+03	3.826000000000000000e+03	3.783000000000000000e+03	3.749000000000000000e+03	3.703000000000000000e+03	3.662000000000000000e+03
1.000000000000000000e+01	1.300000000000000000e+01	1.500000000000000000e+01	2.400000000000000000e+01	3.900000000000000000e+01	5.300000000000000000e+01	7.200000000000000000e+01	1.020000000000000000e+02	1.330000000000000000e+02	1.770000000000000000e+02	2.180000000000000000e+02	2.810000000000000000e+02	3.490000000000000000e+02	4.620000000000000000e+02	5.860000000000000000e+02	7.440000000000000000e+02	9.170000000000000000e+02	1.147000000000000000e+03	1.388000000000000000e+03	1.649000000000000000e+03	1.903000000000000000e+03	2.185000000000000000e+03	2.456000000000000000e+03	2.741000000000000000e+03	2.974000000000000000e+03	3.172000000000000000e+03	3.353000000000000000e+03	3.515000000000000000e+03	3.633000000000000000e+03	3.738000000000000000e+03	3.816000000000000000e+03	3.857000000000000000e+03	3.918000000000000000e+03	3.955000000000000000e+03	3.952000000000000000e+03	3.964000000000000000e+03	3.982000000000000000e+03	4.001000000000000000e+03	3.979000000000000000e+03	3.964000000000000000e+03	3.958000000000000000e+03	3.946000000000000000e+03	3.946000000000000000e+03	3.908000000000000000e+03	3.893000000000000000e+03	3.857000000000000000e+03	3.831000000000000000e+03	3.805000000000000000e+03	3.751000000000000000e+03	3.720000000000000000e+03
1.000000000000000000e+01	1.300000000000000000e+01	2.100000000000000000e+01	2.900000000000000000e+01	3.900000000000000000e+01	4.400000000000000000e+01	6.400000000000000000e+01	7.300000000000000000e+01	9.900000000000000000e+01	1.320000000000000000e+02	1.630000000000000000e+02	2.030000000000000000e+02	2.860000000000000000e+02	3.610000000000000000e+02	4.680000000000000000e+02	5.910000000000000000e+02	7.400000000000000000e+02	9.340000000000000000e+02	1.160000000000000000e+03	1.381000000000000000e+03	1.640000000000000000e+03	1.879000000000000000e+03	2.144000000000000000e+03	2.436000000000000000e+03	2.682000000000000000e+03	2.888000000000000000e+03	3.078000000000000000e+03	3.210000000000000000e+03	3.333000000000000000e+03	3.446000000000000000e+03	3.540000000000000000e+03	3.624000000000000000e+03	3.676000000000000000e+03	3.728000000000000000e+03	3.751000000000000000e+03	3.787000000000000000e+03	3.815000000000000000e+03	3.796000000000000000e+03	3.800000000000000000e+03	3.780000000000000000e+03	3.749000000000000000e+03	3.724000000000000000e+03	3.714000000000000000e+03	3.691000000000000000e+03	3.681000000000000000e+03	3.657000000000000000e+03	3.620000000000000000e+03	3.571000000000000000e+03	3.545000000000000000e+03	3.492000000000000000e+03
1.000000000000000000e+01	1.300000000000000000e+01	1.300000000000000000e+01	1.500000000000000000e+01	1.800000000000000000e+01	2.300000000000000000e+01	3.000000000000000000e+01	3.800000000000000000e+01	5.700000000000000000e+01	8.500000000000000000e+01	1.130000000000000000e+02	1.460000000000000000e+02	1.830000000000000000e+02	2.490000000000000000e+02	3.050000000000000000e+02	3.860000000000000000e+02	4.690000000000000000e+02	5.600000000000000000e+02	6.940000000000000000e+02	8.730000000000000000e+02	1.016000000000000000e+03	1.173000000000000000e+03	1.358000000000000000e+03	1.576000000000000000e+03	1.778000000000000000e+03	1.972000000000000000e+03	2.146000000000000000e+03	2.303000000000000000e+03	2.453000000000000000e+03	2.585000000000000000e+03	2.683000000000000000e+03	2.788000000000000000e+03	2.869000000000000000e+03	2.910000000000000000e+03	2.970000000000000000e+03	2.978000000000000000e+03	3.000000000000000000e+03	3.026000000000000000e+03	3.045000000000000000e+03	3.048000000000000000e+03	3.073000000000000000e+03	3.054000000000000000e+03	3.068000000000000000e+03	3.078000000000000000e+03	3.037000000000000000e+03	3.000000000000000000e+03	2.982000000000000000e+03	2.972000000000000000e+03	2.947000000000000000e+03	2.911000000000000000e+03
1.000000000000000000e+01	1.500000000000000000e+01	2.200000000000000000e+01	3.000000000000000000e+01	4.100000000000000000e+01	5.300000000000000000e+01	7.900000000000000000e+01	1.160000000000000000e+02	1.580000000000000000e+02	2.120000000000000000e+02	2.560000000000000000e+02	3.530000000000000000e+02	4.370000000000000000e+02	5.840000000000000000e+02	7.730000000000000000e+02	9.910000000000000000e+02	1.190000000000000000e+03	1.411000000000000000e+03	1.694000000000000000e+03	1.934000000000000000e+03	2.145000000000000000e+03	2.410000000000000000e+03	2.628000000000000000e+03	2.828000000000000000e+03	2.996000000000000000e+03	3.167000000000000000e+03	3.285000000000000000e+03	3.399000000000000000e+03	3.517000000000000000e+03	3.558000000000000000e+03	3.572000000000000000e+03	3.618000000000000000e+03	3.644000000000000000e+03	3.695000000000000000e+03	3.743000000000000000e+03	3.749000000000000000e+03	3.752000000000000000e+03	3.753000000000000000e+03	3.771000000000000000e+03	3.742000000000000000e+03	3.747000000000000000e+03	3.713000000000000000e+03	3.682000000000000000e+03	3.646000000000000000e+03	3.620000000000000000e+03	3.587000000000000000e+03	3.547000000000000000e+03	3.505000000000000000e+03	3.450000000000000000e+03	3.439000000000000000e+03
1.000000000000000000e+01	1.600000000000000000e+01	2.000000000000000000e+01	2.600000000000000000e+01	3.200000000000000000e+01	4.500000000000000000e+01	6.000000000000000000e+01	7.500000000000000000e+01	1.010000000000000000e+02	1.320000000000000000e+02	1.870000000000000000e+02	2.450000000000000000e+02	3.200000000000000000e+02	4.140000000000000000e+02	5.350000000000000000e+02	6.900000000000000000e+02	8.740000000000000000e+02	1.088000000000000000e+03	1.328000000000000000e+03	1.613000000000000000e+03	1.888000000000000000e+03	2.169000000000000000e+03	2.433000000000000000e+03	2.657000000000000000e+03	2.897000000000000000e+03	3.095000000000000000e+03	3.290000000000000000e+03	3.423000000000000000e+03	3.578000000000000000e+03	3.715000000000000000e+03	3.828000000000000000e+03	3.906000000000000000e+03	3.941000000000000000e+03	3.975000000000000000e+03	4.010000000000000000e+03	4.023000000000000000e+03	4.019000000000000000e+03	4.013000000000000000e+03	4.038000000000000000e+03	4.050000000000000000e+03	4.046000000000000000e+03	3.997000000000000000e+03	3.971000000000000000e+03	3.950000000000000000e+03	3.932000000000000000e+03	3.903000000000000000e+03	3.866000000000000000e+03	3.809000000000000000e+03	3.754000000000000000e+03	3.718000000000000000e+03
1.000000000000000000e+01	1.500000000000000000e+01	2.200000000000000000e+01	3.100000000000000000e+01	4.000000000000000000e+01	5.700000000000000000e+01	7.700000000000000000e+01	9.900000000000000000e+01	1.190000000000000000e+02	1.580000000000000000e+02	2.210000000000000000e+02	2.820000000000000000e+02	3.620000000000000000e+02	4.520000000000000000e+02	5.660000000000000000e+02	7.010000000000000000e+02	8.870000000000000000e+02	1.055000000000000000e+03	1.256000000000000000e+03	1.500000000000000000e+03	1.743000000000000000e+03	1.985000000000000000e+03	2.200000000000000000e+03	2.396000000000000000e+03	2.607000000000000000e+03	2.818000000000000000e+03	2.983000000000000000e+03	3.119000000000000000e+03	3.247000000000000000e+03	3.326000000000000000e+03	3.412000000000000000e+03	3.482000000000000000e+03	3.535000000000000000e+03	3.582000000000000000e+03	3.600000000000000000e+03	3.626000000000000000e+03	3.640000000000000000e+03	3.646000000000000000e+03	3.645000000000000000e+03	3.637000000000000000e+03	3.626000000000000000e+03	3.598000000000000000e+03	3.572000000000000000e+03	3.594000000000000000e+03	3.576000000000000000e+03	3.554000000000000000e+03	3.520000000000000000e+03	3.486000000000000000e+03	3.445000000000000000e+03	3.420000000000000000e+03
1.000000000000000000e+01	1.300000000000000000e+01	2.100000000000000000e+01	3.300000000000000000e+01	5.000000000000000000e+01	6.400000000000000000e+01	8.200000000000000000e+01	1.090000000000000000e+02	1.330000000000000000e+02	1.620000000000000000e+02	2.280000000000000000e+02	2.970000000000000000e+02	3.830000000000000000e+02	4.580000000000000000e+02	5.710000000000000000e+02	7.310000000000000000e+02	9.110000000000000000e+02	1.119000000000000000e+03	1.334000000000000000e+03	1.595000000000000000e+03	1.845000000000000000e+03	2.109000000000000000e+03	2.374000000000000000e+03	2.639000000000000000e+03	2.892000000000000000e+03	3.099000000000000000e+03	3.263000000000000000e+03	3.398000000000000000e+03	3.504000000000000000e+03	3.588000000000000000e+03	3.677000000000000000e+03	3.782000000000000000e+03	3.828000000000000000e+03	3.861000000000000000e+03	3.894000000000000000e+03	3.932000000000000000e+03	3.938000000000000000e+03	3.937000000000000000e+03	3.931000000000000000e+03	3.941000000000000000e+03	3.912000000000000000e+03	3.906000000000000000e+03	3.904000000000000000e+03	3.876000000000000000e+03	3.826000000000000000e+03	3.778000000000000000e+03	3.736000000000000000e+03	3.683000000000000000e+03	3.642000000000000000e+03	3.600000000000000000e+03
1.000000000000000000e+01	1.600000000000000000e+01	2.100000000000000000e+01	2.800000000000000000e+01	4.600000000000000000e+01	6.300000000000000000e+01	8.800000000000000000e+01	1.100000000000000000e+02	1.390000000000000000e+02	1.760000000000000000e+02	2.230000000000000000e+02	3.030000000000000000e+02	3.770000000000000000e+02	4.820000000000000000e+02	6.130000000000000000e+02	7.720000000000000000e+02	9.500000000000000000e+02	1.174000000000000000e+03	1.396000000000000000e+03	1.661000000000000000e+03	1.907000000000000000e+03	2.160000000000000000e+03	2.414000000000000000e+03	2.612000000000000000e+03	2.803000000000000000e+03	2.981000000000000000e+03	3.153000000000000000e+03	3.280000000000000000e+03	3.417000000000000000e+03	3.501000000000000000e+03	3.582000000000000000e+03	3.661000000000000000e+03	3.730000000000000000e+03	3.777000000000000000e+03	3.777000000000000000e+03	3.804000000000000000e+03	3.839000000000000000e+03	3.864000000000000000e+03	3.885000000000000000e+03	3.869000000000000000e+03	3.841000000000000000e+03	3.812000000000000000e+03	3.771000000000000000e+03	3.761000000000000000e+03	3.709000000000000000e+03	3.684000000000000000e+03	3.649000000000000000e+03	3.604000000000000000e+03	3.574000000000000000e+03	3.536000000000000000e+03
1.000000000000000000e+01	1.200000000000000000e+01	2.400000000000000000e+01	2.900000000000000000e+01	3.600000000000000000e+01	5.100000000000000000e+01	6.300000000000000000e+01	8.300000000000000000e+01	1.250000000000000000e+02	1.680000000000000000e+02	2.250000000000000000e+02	3.020000000000000000e+02	3.920000000000000000e+02	4.980000000000000000e+02	6.300000000000000000e+02	8.210000000000000000e+02	1.012000000000000000e+03	1.256000000000000000e+03	1.512000000000000000e+03	1.828000000000000000e+03	2.157000000000000000e+03	2.399000000000000000e+03	2.670000000000000000e+03	2.944000000000000000e+03	3.203000000000000000e+03	3.390000000000000000e+03	3.548000000000000000e+03	3.723000000000000000e+03	3.831000000000000000e+03	3.923000000000000000e+03	3.991000000000000000e+03	4.032000000000000000e+03	4.079000000000000000e+03	4.113000000000000000e+03	4.140000000000000000e+03	4.155000000000000000e+03	4.165000000000000000e+03	4.162000000000000000e+03	4.140000000000000000e+03	4.153000000000000000e+03	4.154000000000000000e+03	4.095000000000000000e+03	4.051000000000000000e+03	4.001000000000000000e+03	3.933000000000000000e+03	3.902000000000000000e+03	3.848000000000000000e+03	3.805000000000000000e+03	3.774000000000000000e+03	3.756000000000000000e+03
[truncated: 350 more columns]
