# Supplementary material for: Omicron vs. the rest: Assessing the competitive dynamics and coinfection scenarios of COVID-19 strains on a social network
Source: PLoS One. 2024 Jan 25;19(1):e0287623. doi: 10.1371/journal.pone.0287623 (PMC10810514; doi:10.1371/journal.pone.0287623)
Supplement: S1 Data — (ZIP) [file pone.0287623.s001.zip › Data Figures/Fig4/c/Total infections.csv]

2.000000000000000000e+01	2.900000000000000000e+01	3.000000000000000000e+01	4.300000000000000000e+01	5.800000000000000000e+01	7.600000000000000000e+01	9.300000000000000000e+01	1.180000000000000000e+02	1.510000000000000000e+02	1.970000000000000000e+02	2.620000000000000000e+02	3.130000000000000000e+02	4.080000000000000000e+02	5.160000000000000000e+02	6.220000000000000000e+02	7.560000000000000000e+02	9.460000000000000000e+02	1.160000000000000000e+03	1.390000000000000000e+03	1.639000000000000000e+03	1.934000000000000000e+03	2.217000000000000000e+03	2.450000000000000000e+03	2.672000000000000000e+03	2.951000000000000000e+03	3.147000000000000000e+03	3.341000000000000000e+03	3.476000000000000000e+03	3.648000000000000000e+03	3.749000000000000000e+03	3.843000000000000000e+03	3.919000000000000000e+03	3.968000000000000000e+03	4.016000000000000000e+03	4.066000000000000000e+03	4.090000000000000000e+03	4.100000000000000000e+03	4.128000000000000000e+03	4.142000000000000000e+03	4.119000000000000000e+03	4.121000000000000000e+03	4.071000000000000000e+03	4.034000000000000000e+03	4.032000000000000000e+03	3.998000000000000000e+03	3.961000000000000000e+03	3.919000000000000000e+03	3.896000000000000000e+03	3.833000000000000000e+03	3.777000000000000000e+03
2.000000000000000000e+01	2.700000000000000000e+01	4.200000000000000000e+01	5.200000000000000000e+01	7.800000000000000000e+01	1.100000000000000000e+02	1.360000000000000000e+02	1.820000000000000000e+02	2.290000000000000000e+02	2.810000000000000000e+02	3.650000000000000000e+02	4.620000000000000000e+02	6.000000000000000000e+02	7.370000000000000000e+02	8.890000000000000000e+02	1.110000000000000000e+03	1.336000000000000000e+03	1.613000000000000000e+03	1.870000000000000000e+03	2.218000000000000000e+03	2.523000000000000000e+03	2.788000000000000000e+03	3.074000000000000000e+03	3.310000000000000000e+03	3.522000000000000000e+03	3.726000000000000000e+03	3.883000000000000000e+03	3.999000000000000000e+03	4.101000000000000000e+03	4.204000000000000000e+03	4.287000000000000000e+03	4.340000000000000000e+03	4.366000000000000000e+03	4.380000000000000000e+03	4.365000000000000000e+03	4.350000000000000000e+03	4.320000000000000000e+03	4.303000000000000000e+03	4.290000000000000000e+03	4.236000000000000000e+03	4.189000000000000000e+03	4.169000000000000000e+03	4.133000000000000000e+03	4.067000000000000000e+03	4.009000000000000000e+03	3.964000000000000000e+03	3.901000000000000000e+03	3.849000000000000000e+03	3.789000000000000000e+03	3.747000000000000000e+03
2.000000000000000000e+01	3.100000000000000000e+01	3.800000000000000000e+01	6.100000000000000000e+01	8.700000000000000000e+01	1.150000000000000000e+02	1.550000000000000000e+02	1.980000000000000000e+02	2.600000000000000000e+02	3.330000000000000000e+02	4.390000000000000000e+02	5.650000000000000000e+02	7.060000000000000000e+02	8.930000000000000000e+02	1.122000000000000000e+03	1.368000000000000000e+03	1.619000000000000000e+03	1.899000000000000000e+03	2.168000000000000000e+03	2.444000000000000000e+03	2.712000000000000000e+03	2.967000000000000000e+03	3.223000000000000000e+03	3.423000000000000000e+03	3.617000000000000000e+03	3.782000000000000000e+03	3.918000000000000000e+03	4.026000000000000000e+03	4.115000000000000000e+03	4.149000000000000000e+03	4.203000000000000000e+03	4.247000000000000000e+03	4.269000000000000000e+03	4.301000000000000000e+03	4.281000000000000000e+03	4.279000000000000000e+03	4.271000000000000000e+03	4.251000000000000000e+03	4.236000000000000000e+03	4.211000000000000000e+03	4.214000000000000000e+03	4.182000000000000000e+03	4.118000000000000000e+03	4.061000000000000000e+03	4.012000000000000000e+03	3.953000000000000000e+03	3.895000000000000000e+03	3.821000000000000000e+03	3.770000000000000000e+03	3.706000000000000000e+03
2.000000000000000000e+01	2.700000000000000000e+01	3.100000000000000000e+01	4.100000000000000000e+01	5.800000000000000000e+01	7.400000000000000000e+01	9.500000000000000000e+01	1.220000000000000000e+02	1.570000000000000000e+02	2.130000000000000000e+02	2.750000000000000000e+02	3.670000000000000000e+02	4.600000000000000000e+02	6.200000000000000000e+02	7.890000000000000000e+02	9.760000000000000000e+02	1.182000000000000000e+03	1.464000000000000000e+03	1.726000000000000000e+03	2.008000000000000000e+03	2.315000000000000000e+03	2.628000000000000000e+03	2.893000000000000000e+03	3.126000000000000000e+03	3.328000000000000000e+03	3.509000000000000000e+03	3.679000000000000000e+03	3.833000000000000000e+03	3.911000000000000000e+03	3.978000000000000000e+03	4.029000000000000000e+03	4.097000000000000000e+03	4.171000000000000000e+03	4.210000000000000000e+03	4.213000000000000000e+03	4.225000000000000000e+03	4.248000000000000000e+03	4.242000000000000000e+03	4.214000000000000000e+03	4.166000000000000000e+03	4.124000000000000000e+03	4.119000000000000000e+03	4.079000000000000000e+03	4.034000000000000000e+03	4.004000000000000000e+03	3.983000000000000000e+03	3.921000000000000000e+03	3.897000000000000000e+03	3.851000000000000000e+03	3.803000000000000000e+03
2.000000000000000000e+01	2.800000000000000000e+01	3.500000000000000000e+01	5.000000000000000000e+01	6.200000000000000000e+01	8.000000000000000000e+01	1.170000000000000000e+02	1.490000000000000000e+02	1.890000000000000000e+02	2.560000000000000000e+02	3.210000000000000000e+02	4.030000000000000000e+02	5.130000000000000000e+02	6.330000000000000000e+02	8.010000000000000000e+02	9.870000000000000000e+02	1.223000000000000000e+03	1.498000000000000000e+03	1.753000000000000000e+03	2.058000000000000000e+03	2.381000000000000000e+03	2.684000000000000000e+03	2.969000000000000000e+03	3.225000000000000000e+03	3.454000000000000000e+03	3.662000000000000000e+03	3.836000000000000000e+03	4.000000000000000000e+03	4.086000000000000000e+03	4.149000000000000000e+03	4.198000000000000000e+03	4.251000000000000000e+03	4.280000000000000000e+03	4.304000000000000000e+03	4.307000000000000000e+03	4.300000000000000000e+03	4.288000000000000000e+03	4.311000000000000000e+03	4.266000000000000000e+03	4.263000000000000000e+03	4.255000000000000000e+03	4.227000000000000000e+03	4.168000000000000000e+03	4.159000000000000000e+03	4.114000000000000000e+03	4.053000000000000000e+03	4.010000000000000000e+03	3.955000000000000000e+03	3.904000000000000000e+03	3.841000000000000000e+03
2.000000000000000000e+01	2.500000000000000000e+01	2.400000000000000000e+01	3.200000000000000000e+01	4.300000000000000000e+01	5.100000000000000000e+01	6.000000000000000000e+01	7.500000000000000000e+01	8.900000000000000000e+01	1.050000000000000000e+02	1.380000000000000000e+02	1.730000000000000000e+02	2.140000000000000000e+02	2.650000000000000000e+02	3.400000000000000000e+02	4.370000000000000000e+02	5.360000000000000000e+02	6.680000000000000000e+02	8.250000000000000000e+02	1.020000000000000000e+03	1.212000000000000000e+03	1.444000000000000000e+03	1.709000000000000000e+03	2.007000000000000000e+03	2.318000000000000000e+03	2.607000000000000000e+03	2.866000000000000000e+03	3.115000000000000000e+03	3.352000000000000000e+03	3.555000000000000000e+03	3.731000000000000000e+03	3.864000000000000000e+03	3.979000000000000000e+03	4.067000000000000000e+03	4.101000000000000000e+03	4.128000000000000000e+03	4.168000000000000000e+03	4.204000000000000000e+03	4.233000000000000000e+03	4.215000000000000000e+03	4.223000000000000000e+03	4.183000000000000000e+03	4.148000000000000000e+03	4.109000000000000000e+03	4.074000000000000000e+03	4.050000000000000000e+03	3.988000000000000000e+03	3.954000000000000000e+03	3.920000000000000000e+03	3.879000000000000000e+03
2.000000000000000000e+01	2.800000000000000000e+01	3.900000000000000000e+01	5.800000000000000000e+01	7.500000000000000000e+01	9.400000000000000000e+01	1.160000000000000000e+02	1.440000000000000000e+02	1.830000000000000000e+02	2.190000000000000000e+02	2.740000000000000000e+02	3.390000000000000000e+02	4.250000000000000000e+02	5.260000000000000000e+02	6.460000000000000000e+02	7.930000000000000000e+02	9.700000000000000000e+02	1.161000000000000000e+03	1.403000000000000000e+03	1.655000000000000000e+03	1.895000000000000000e+03	2.177000000000000000e+03	2.450000000000000000e+03	2.714000000000000000e+03	2.923000000000000000e+03	3.163000000000000000e+03	3.353000000000000000e+03	3.496000000000000000e+03	3.646000000000000000e+03	3.778000000000000000e+03	3.832000000000000000e+03	3.912000000000000000e+03	3.950000000000000000e+03	4.008000000000000000e+03	3.963000000000000000e+03	3.973000000000000000e+03	3.974000000000000000e+03	3.994000000000000000e+03	3.986000000000000000e+03	3.974000000000000000e+03	3.961000000000000000e+03	3.949000000000000000e+03	3.919000000000000000e+03	3.900000000000000000e+03	3.847000000000000000e+03	3.820000000000000000e+03	3.790000000000000000e+03	3.735000000000000000e+03	3.717000000000000000e+03	3.672000000000000000e+03
2.000000000000000000e+01	2.600000000000000000e+01	3.900000000000000000e+01	5.500000000000000000e+01	8.400000000000000000e+01	1.090000000000000000e+02	1.310000000000000000e+02	1.840000000000000000e+02	2.420000000000000000e+02	3.120000000000000000e+02	3.840000000000000000e+02	5.190000000000000000e+02	6.620000000000000000e+02	8.080000000000000000e+02	1.008000000000000000e+03	1.244000000000000000e+03	1.492000000000000000e+03	1.783000000000000000e+03	2.066000000000000000e+03	2.371000000000000000e+03	2.632000000000000000e+03	2.901000000000000000e+03	3.201000000000000000e+03	3.409000000000000000e+03	3.626000000000000000e+03	3.788000000000000000e+03	3.916000000000000000e+03	4.025000000000000000e+03	4.151000000000000000e+03	4.221000000000000000e+03	4.283000000000000000e+03	4.331000000000000000e+03	4.339000000000000000e+03	4.368000000000000000e+03	4.375000000000000000e+03	4.361000000000000000e+03	4.349000000000000000e+03	4.315000000000000000e+03	4.294000000000000000e+03	4.260000000000000000e+03	4.243000000000000000e+03	4.213000000000000000e+03	4.181000000000000000e+03	4.155000000000000000e+03	4.129000000000000000e+03	4.058000000000000000e+03	3.997000000000000000e+03	3.942000000000000000e+03	3.886000000000000000e+03	3.836000000000000000e+03
2.000000000000000000e+01	3.000000000000000000e+01	3.800000000000000000e+01	4.700000000000000000e+01	5.500000000000000000e+01	7.100000000000000000e+01	8.400000000000000000e+01	1.120000000000000000e+02	1.430000000000000000e+02	1.770000000000000000e+02	2.210000000000000000e+02	2.920000000000000000e+02	3.590000000000000000e+02	4.450000000000000000e+02	5.540000000000000000e+02	6.960000000000000000e+02	8.440000000000000000e+02	1.054000000000000000e+03	1.275000000000000000e+03	1.535000000000000000e+03	1.804000000000000000e+03	2.136000000000000000e+03	2.444000000000000000e+03	2.710000000000000000e+03	2.970000000000000000e+03	3.218000000000000000e+03	3.446000000000000000e+03	3.609000000000000000e+03	3.744000000000000000e+03	3.850000000000000000e+03	3.950000000000000000e+03	4.038000000000000000e+03	4.106000000000000000e+03	4.145000000000000000e+03	4.200000000000000000e+03	4.217000000000000000e+03	4.242000000000000000e+03	4.243000000000000000e+03	4.222000000000000000e+03	4.213000000000000000e+03	4.208000000000000000e+03	4.184000000000000000e+03	4.186000000000000000e+03	4.161000000000000000e+03	4.119000000000000000e+03	4.092000000000000000e+03	4.024000000000000000e+03	4.019000000000000000e+03	3.960000000000000000e+03	3.914000000000000000e+03
2.000000000000000000e+01	2.800000000000000000e+01	3.800000000000000000e+01	4.800000000000000000e+01	5.200000000000000000e+01	6.600000000000000000e+01	9.500000000000000000e+01	1.280000000000000000e+02	1.720000000000000000e+02	2.350000000000000000e+02	3.210000000000000000e+02	4.030000000000000000e+02	4.910000000000000000e+02	6.380000000000000000e+02	8.100000000000000000e+02	1.029000000000000000e+03	1.292000000000000000e+03	1.570000000000000000e+03	1.852000000000000000e+03	2.120000000000000000e+03	2.408000000000000000e+03	2.698000000000000000e+03	2.951000000000000000e+03	3.207000000000000000e+03	3.398000000000000000e+03	3.595000000000000000e+03	3.757000000000000000e+03	3.894000000000000000e+03	4.034000000000000000e+03	4.113000000000000000e+03	4.199000000000000000e+03	4.270000000000000000e+03	4.285000000000000000e+03	4.292000000000000000e+03	4.331000000000000000e+03	4.326000000000000000e+03	4.275000000000000000e+03	4.256000000000000000e+03	4.244000000000000000e+03	4.238000000000000000e+03	4.208000000000000000e+03	4.181000000000000000e+03	4.141000000000000000e+03	4.110000000000000000e+03	4.101000000000000000e+03	4.049000000000000000e+03	3.997000000000000000e+03	3.943000000000000000e+03	3.923000000000000000e+03	3.878000000000000000e+03
2.000000000000000000e+01	2.800000000000000000e+01	3.900000000000000000e+01	4.800000000000000000e+01	6.300000000000000000e+01	8.600000000000000000e+01	1.110000000000000000e+02	1.400000000000000000e+02	1.890000000000000000e+02	2.490000000000000000e+02	3.080000000000000000e+02	3.990000000000000000e+02	4.990000000000000000e+02	6.160000000000000000e+02	7.340000000000000000e+02	9.170000000000000000e+02	1.129000000000000000e+03	1.376000000000000000e+03	1.627000000000000000e+03	1.875000000000000000e+03	2.148000000000000000e+03	2.410000000000000000e+03	2.700000000000000000e+03	2.927000000000000000e+03	3.182000000000000000e+03	3.397000000000000000e+03	3.573000000000000000e+03	3.726000000000000000e+03	3.854000000000000000e+03	3.930000000000000000e+03	3.998000000000000000e+03	4.047000000000000000e+03	4.116000000000000000e+03	4.134000000000000000e+03	4.148000000000000000e+03	4.154000000000000000e+03	4.123000000000000000e+03	4.127000000000000000e+03	4.112000000000000000e+03	4.084000000000000000e+03	4.080000000000000000e+03	4.060000000000000000e+03	4.027000000000000000e+03	4.009000000000000000e+03	4.004000000000000000e+03	3.964000000000000000e+03	3.903000000000000000e+03	3.881000000000000000e+03	3.823000000000000000e+03	3.747000000000000000e+03
2.000000000000000000e+01	2.600000000000000000e+01	3.200000000000000000e+01	4.400000000000000000e+01	5.400000000000000000e+01	8.100000000000000000e+01	1.070000000000000000e+02	1.300000000000000000e+02	1.740000000000000000e+02	2.280000000000000000e+02	2.930000000000000000e+02	3.860000000000000000e+02	5.200000000000000000e+02	6.390000000000000000e+02	8.300000000000000000e+02	1.028000000000000000e+03	1.246000000000000000e+03	1.454000000000000000e+03	1.730000000000000000e+03	2.017000000000000000e+03	2.314000000000000000e+03	2.630000000000000000e+03	2.864000000000000000e+03	3.110000000000000000e+03	3.343000000000000000e+03	3.546000000000000000e+03	3.702000000000000000e+03	3.838000000000000000e+03	3.964000000000000000e+03	4.062000000000000000e+03	4.109000000000000000e+03	4.144000000000000000e+03	4.185000000000000000e+03	4.209000000000000000e+03	4.267000000000000000e+03	4.275000000000000000e+03	4.301000000000000000e+03	4.310000000000000000e+03	4.287000000000000000e+03	4.255000000000000000e+03	4.241000000000000000e+03	4.188000000000000000e+03	4.157000000000000000e+03	4.121000000000000000e+03	4.084000000000000000e+03	4.025000000000000000e+03	3.997000000000000000e+03	3.941000000000000000e+03	3.903000000000000000e+03	3.853000000000000000e+03
2.000000000000000000e+01	2.700000000000000000e+01	3.400000000000000000e+01	5.100000000000000000e+01	6.300000000000000000e+01	7.800000000000000000e+01	1.040000000000000000e+02	1.350000000000000000e+02	1.610000000000000000e+02	1.980000000000000000e+02	2.700000000000000000e+02	3.170000000000000000e+02	4.090000000000000000e+02	5.130000000000000000e+02	6.230000000000000000e+02	7.600000000000000000e+02	9.340000000000000000e+02	1.136000000000000000e+03	1.389000000000000000e+03	1.632000000000000000e+03	1.920000000000000000e+03	2.197000000000000000e+03	2.505000000000000000e+03	2.786000000000000000e+03	3.045000000000000000e+03	3.237000000000000000e+03	3.414000000000000000e+03	3.580000000000000000e+03	3.733000000000000000e+03	3.878000000000000000e+03	3.982000000000000000e+03	4.039000000000000000e+03	4.076000000000000000e+03	4.122000000000000000e+03	4.160000000000000000e+03	4.166000000000000000e+03	4.151000000000000000e+03	4.107000000000000000e+03	4.081000000000000000e+03	4.058000000000000000e+03	4.013000000000000000e+03	3.984000000000000000e+03	3.947000000000000000e+03	3.887000000000000000e+03	3.848000000000000000e+03	3.808000000000000000e+03	3.773000000000000000e+03	3.742000000000000000e+03	3.689000000000000000e+03	3.625000000000000000e+03
2.000000000000000000e+01	2.300000000000000000e+01	3.400000000000000000e+01	4.500000000000000000e+01	6.500000000000000000e+01	8.700000000000000000e+01	1.140000000000000000e+02	1.590000000000000000e+02	1.930000000000000000e+02	2.470000000000000000e+02	3.340000000000000000e+02	4.190000000000000000e+02	5.260000000000000000e+02	6.610000000000000000e+02	8.420000000000000000e+02	1.047000000000000000e+03	1.314000000000000000e+03	1.582000000000000000e+03	1.857000000000000000e+03	2.144000000000000000e+03	2.462000000000000000e+03	2.772000000000000000e+03	2.995000000000000000e+03	3.266000000000000000e+03	3.465000000000000000e+03	3.654000000000000000e+03	3.814000000000000000e+03	3.945000000000000000e+03	4.024000000000000000e+03	4.097000000000000000e+03	4.177000000000000000e+03	4.181000000000000000e+03	4.216000000000000000e+03	4.211000000000000000e+03	4.212000000000000000e+03	4.228000000000000000e+03	4.193000000000000000e+03	4.152000000000000000e+03	4.147000000000000000e+03	4.116000000000000000e+03	4.077000000000000000e+03	4.054000000000000000e+03	4.019000000000000000e+03	3.979000000000000000e+03	3.935000000000000000e+03	3.895000000000000000e+03	3.855000000000000000e+03	3.809000000000000000e+03	3.771000000000000000e+03	3.726000000000000000e+03
2.000000000000000000e+01	2.900000000000000000e+01	3.300000000000000000e+01	4.400000000000000000e+01	5.800000000000000000e+01	7.700000000000000000e+01	1.000000000000000000e+02	1.270000000000000000e+02	1.530000000000000000e+02	1.950000000000000000e+02	2.430000000000000000e+02	3.090000000000000000e+02	3.960000000000000000e+02	5.100000000000000000e+02	6.510000000000000000e+02	8.230000000000000000e+02	1.026000000000000000e+03	1.224000000000000000e+03	1.469000000000000000e+03	1.699000000000000000e+03	1.991000000000000000e+03	2.288000000000000000e+03	2.574000000000000000e+03	2.810000000000000000e+03	3.057000000000000000e+03	3.258000000000000000e+03	3.443000000000000000e+03	3.597000000000000000e+03	3.732000000000000000e+03	3.864000000000000000e+03	3.941000000000000000e+03	4.008000000000000000e+03	4.039000000000000000e+03	4.046000000000000000e+03	4.094000000000000000e+03	4.109000000000000000e+03	4.125000000000000000e+03	4.111000000000000000e+03	4.127000000000000000e+03	4.102000000000000000e+03	4.076000000000000000e+03	4.069000000000000000e+03	4.048000000000000000e+03	4.010000000000000000e+03	3.987000000000000000e+03	3.943000000000000000e+03	3.924000000000000000e+03	3.906000000000000000e+03	3.861000000000000000e+03	3.826000000000000000e+03
2.000000000000000000e+01	2.600000000000000000e+01	3.900000000000000000e+01	5.300000000000000000e+01	8.800000000000000000e+01	1.270000000000000000e+02	1.570000000000000000e+02	2.100000000000000000e+02	2.760000000000000000e+02	3.340000000000000000e+02	4.030000000000000000e+02	5.080000000000000000e+02	6.310000000000000000e+02	7.900000000000000000e+02	9.670000000000000000e+02	1.145000000000000000e+03	1.363000000000000000e+03	1.601000000000000000e+03	1.847000000000000000e+03	2.114000000000000000e+03	2.385000000000000000e+03	2.623000000000000000e+03	2.854000000000000000e+03	3.085000000000000000e+03	3.308000000000000000e+03	3.481000000000000000e+03	3.668000000000000000e+03	3.756000000000000000e+03	3.830000000000000000e+03	3.897000000000000000e+03	3.936000000000000000e+03	3.978000000000000000e+03	4.022000000000000000e+03	4.011000000000000000e+03	4.008000000000000000e+03	4.019000000000000000e+03	4.020000000000000000e+03	3.991000000000000000e+03	3.999000000000000000e+03	3.966000000000000000e+03	3.931000000000000000e+03	3.916000000000000000e+03	3.870000000000000000e+03	3.855000000000000000e+03	3.829000000000000000e+03	3.793000000000000000e+03	3.744000000000000000e+03	3.683000000000000000e+03	3.631000000000000000e+03	3.552000000000000000e+03
2.000000000000000000e+01	2.700000000000000000e+01	3.600000000000000000e+01	4.600000000000000000e+01	6.100000000000000000e+01	7.900000000000000000e+01	1.050000000000000000e+02	1.410000000000000000e+02	1.990000000000000000e+02	2.700000000000000000e+02	3.460000000000000000e+02	4.240000000000000000e+02	5.410000000000000000e+02	6.800000000000000000e+02	8.380000000000000000e+02	1.015000000000000000e+03	1.241000000000000000e+03	1.506000000000000000e+03	1.767000000000000000e+03	2.041000000000000000e+03	2.299000000000000000e+03	2.563000000000000000e+03	2.840000000000000000e+03	3.112000000000000000e+03	3.323000000000000000e+03	3.545000000000000000e+03	3.694000000000000000e+03	3.806000000000000000e+03	3.884000000000000000e+03	3.966000000000000000e+03	4.028000000000000000e+03	4.101000000000000000e+03	4.133000000000000000e+03	4.166000000000000000e+03	4.177000000000000000e+03	4.188000000000000000e+03	4.175000000000000000e+03	4.140000000000000000e+03	4.132000000000000000e+03	4.151000000000000000e+03	4.108000000000000000e+03	4.072000000000000000e+03	4.058000000000000000e+03	4.020000000000000000e+03	3.979000000000000000e+03	3.931000000000000000e+03	3.884000000000000000e+03	3.842000000000000000e+03	3.792000000000000000e+03	3.739000000000000000e+03
2.000000000000000000e+01	2.700000000000000000e+01	3.600000000000000000e+01	4.000000000000000000e+01	5.600000000000000000e+01	7.500000000000000000e+01	9.800000000000000000e+01	1.150000000000000000e+02	1.460000000000000000e+02	1.810000000000000000e+02	2.260000000000000000e+02	2.770000000000000000e+02	3.530000000000000000e+02	4.240000000000000000e+02	5.340000000000000000e+02	6.920000000000000000e+02	8.630000000000000000e+02	1.066000000000000000e+03	1.278000000000000000e+03	1.499000000000000000e+03	1.747000000000000000e+03	2.052000000000000000e+03	2.369000000000000000e+03	2.589000000000000000e+03	2.850000000000000000e+03	3.112000000000000000e+03	3.345000000000000000e+03	3.518000000000000000e+03	3.675000000000000000e+03	3.815000000000000000e+03	3.913000000000000000e+03	4.014000000000000000e+03	4.088000000000000000e+03	4.125000000000000000e+03	4.148000000000000000e+03	4.162000000000000000e+03	4.180000000000000000e+03	4.175000000000000000e+03	4.157000000000000000e+03	4.180000000000000000e+03	4.172000000000000000e+03	4.171000000000000000e+03	4.139000000000000000e+03	4.123000000000000000e+03	4.092000000000000000e+03	4.064000000000000000e+03	4.045000000000000000e+03	4.005000000000000000e+03	3.976000000000000000e+03	3.902000000000000000e+03
2.000000000000000000e+01	3.500000000000000000e+01	4.500000000000000000e+01	5.700000000000000000e+01	8.100000000000000000e+01	1.020000000000000000e+02	1.280000000000000000e+02	1.770000000000000000e+02	2.370000000000000000e+02	2.910000000000000000e+02	3.570000000000000000e+02	4.490000000000000000e+02	5.640000000000000000e+02	6.820000000000000000e+02	8.450000000000000000e+02	1.050000000000000000e+03	1.281000000000000000e+03	1.515000000000000000e+03	1.760000000000000000e+03	2.004000000000000000e+03	2.253000000000000000e+03	2.531000000000000000e+03	2.790000000000000000e+03	3.027000000000000000e+03	3.254000000000000000e+03	3.483000000000000000e+03	3.645000000000000000e+03	3.798000000000000000e+03	3.939000000000000000e+03	4.047000000000000000e+03	4.116000000000000000e+03	4.146000000000000000e+03	4.169000000000000000e+03	4.195000000000000000e+03	4.190000000000000000e+03	4.213000000000000000e+03	4.206000000000000000e+03	4.204000000000000000e+03	4.192000000000000000e+03	4.176000000000000000e+03	4.173000000000000000e+03	4.143000000000000000e+03	4.103000000000000000e+03	4.064000000000000000e+03	4.031000000000000000e+03	3.998000000000000000e+03	3.930000000000000000e+03	3.857000000000000000e+03	3.797000000000000000e+03	3.726000000000000000e+03
2.000000000000000000e+01	3.500000000000000000e+01	4.100000000000000000e+01	4.900000000000000000e+01	6.200000000000000000e+01	8.700000000000000000e+01	1.220000000000000000e+02	1.560000000000000000e+02	1.990000000000000000e+02	2.770000000000000000e+02	3.510000000000000000e+02	4.430000000000000000e+02	5.740000000000000000e+02	7.170000000000000000e+02	8.940000000000000000e+02	1.106000000000000000e+03	1.361000000000000000e+03	1.648000000000000000e+03	1.902000000000000000e+03	2.190000000000000000e+03	2.528000000000000000e+03	2.831000000000000000e+03	3.145000000000000000e+03	3.365000000000000000e+03	3.538000000000000000e+03	3.715000000000000000e+03	3.844000000000000000e+03	3.983000000000000000e+03	4.069000000000000000e+03	4.144000000000000000e+03	4.210000000000000000e+03	4.206000000000000000e+03	4.209000000000000000e+03	4.224000000000000000e+03	4.245000000000000000e+03	4.266000000000000000e+03	4.260000000000000000e+03	4.232000000000000000e+03	4.225000000000000000e+03	4.202000000000000000e+03	4.139000000000000000e+03	4.098000000000000000e+03	4.056000000000000000e+03	3.988000000000000000e+03	3.926000000000000000e+03	3.857000000000000000e+03	3.796000000000000000e+03	3.764000000000000000e+03	3.712000000000000000e+03	3.655000000000000000e+03
2.000000000000000000e+01	3.200000000000000000e+01	4.700000000000000000e+01	6.200000000000000000e+01	7.000000000000000000e+01	9.500000000000000000e+01	1.210000000000000000e+02	1.570000000000000000e+02	1.980000000000000000e+02	2.690000000000000000e+02	3.430000000000000000e+02	4.450000000000000000e+02	5.710000000000000000e+02	7.140000000000000000e+02	8.910000000000000000e+02	1.096000000000000000e+03	1.334000000000000000e+03	1.569000000000000000e+03	1.830000000000000000e+03	2.103000000000000000e+03	2.396000000000000000e+03	2.721000000000000000e+03	2.989000000000000000e+03	3.217000000000000000e+03	3.481000000000000000e+03	3.698000000000000000e+03	3.857000000000000000e+03	3.975000000000000000e+03	4.091000000000000000e+03	4.192000000000000000e+03	4.245000000000000000e+03	4.278000000000000000e+03	4.320000000000000000e+03	4.342000000000000000e+03	4.353000000000000000e+03	4.351000000000000000e+03	4.319000000000000000e+03	4.317000000000000000e+03	4.270000000000000000e+03	4.219000000000000000e+03	4.195000000000000000e+03	4.152000000000000000e+03	4.096000000000000000e+03	4.039000000000000000e+03	3.999000000000000000e+03	3.943000000000000000e+03	3.921000000000000000e+03	3.870000000000000000e+03	3.813000000000000000e+03	3.761000000000000000e+03
2.000000000000000000e+01	3.000000000000000000e+01	4.100000000000000000e+01	5.000000000000000000e+01	7.000000000000000000e+01	8.300000000000000000e+01	1.120000000000000000e+02	1.370000000000000000e+02	1.770000000000000000e+02	2.210000000000000000e+02	3.030000000000000000e+02	3.730000000000000000e+02	4.490000000000000000e+02	5.510000000000000000e+02	6.880000000000000000e+02	8.450000000000000000e+02	1.024000000000000000e+03	1.236000000000000000e+03	1.463000000000000000e+03	1.694000000000000000e+03	1.983000000000000000e+03	2.245000000000000000e+03	2.524000000000000000e+03	2.761000000000000000e+03	2.997000000000000000e+03	3.231000000000000000e+03	3.413000000000000000e+03	3.544000000000000000e+03	3.670000000000000000e+03	3.796000000000000000e+03	3.875000000000000000e+03	3.914000000000000000e+03	3.985000000000000000e+03	4.051000000000000000e+03	4.092000000000000000e+03	4.095000000000000000e+03	4.094000000000000000e+03	4.089000000000000000e+03	4.053000000000000000e+03	4.011000000000000000e+03	4.004000000000000000e+03	4.001000000000000000e+03	3.980000000000000000e+03	3.963000000000000000e+03	3.940000000000000000e+03	3.915000000000000000e+03	3.872000000000000000e+03	3.832000000000000000e+03	3.780000000000000000e+03	3.743000000000000000e+03
2.000000000000000000e+01	2.400000000000000000e+01	3.200000000000000000e+01	4.600000000000000000e+01	5.200000000000000000e+01	6.800000000000000000e+01	9.300000000000000000e+01	1.190000000000000000e+02	1.440000000000000000e+02	1.810000000000000000e+02	2.340000000000000000e+02	2.930000000000000000e+02	3.770000000000000000e+02	4.740000000000000000e+02	6.040000000000000000e+02	7.570000000000000000e+02	9.290000000000000000e+02	1.169000000000000000e+03	1.389000000000000000e+03	1.641000000000000000e+03	1.907000000000000000e+03	2.233000000000000000e+03	2.513000000000000000e+03	2.785000000000000000e+03	3.014000000000000000e+03	3.227000000000000000e+03	3.407000000000000000e+03	3.562000000000000000e+03	3.689000000000000000e+03	3.792000000000000000e+03	3.876000000000000000e+03	3.940000000000000000e+03	3.998000000000000000e+03	4.055000000000000000e+03	4.086000000000000000e+03	4.111000000000000000e+03	4.130000000000000000e+03	4.174000000000000000e+03	4.191000000000000000e+03	4.181000000000000000e+03	4.154000000000000000e+03	4.115000000000000000e+03	4.096000000000000000e+03	4.077000000000000000e+03	4.053000000000000000e+03	4.052000000000000000e+03	4.026000000000000000e+03	3.968000000000000000e+03	3.931000000000000000e+03	3.881000000000000000e+03
2.000000000000000000e+01	2.200000000000000000e+01	3.000000000000000000e+01	3.500000000000000000e+01	4.400000000000000000e+01	5.800000000000000000e+01	7.500000000000000000e+01	9.200000000000000000e+01	1.240000000000000000e+02	1.550000000000000000e+02	1.980000000000000000e+02	2.480000000000000000e+02	3.200000000000000000e+02	4.110000000000000000e+02	5.520000000000000000e+02	7.050000000000000000e+02	8.880000000000000000e+02	1.095000000000000000e+03	1.340000000000000000e+03	1.595000000000000000e+03	1.873000000000000000e+03	2.194000000000000000e+03	2.506000000000000000e+03	2.829000000000000000e+03	3.079000000000000000e+03	3.359000000000000000e+03	3.567000000000000000e+03	3.734000000000000000e+03	3.868000000000000000e+03	4.013000000000000000e+03	4.111000000000000000e+03	4.218000000000000000e+03	4.280000000000000000e+03	4.325000000000000000e+03	4.350000000000000000e+03	4.375000000000000000e+03	4.360000000000000000e+03	4.351000000000000000e+03	4.308000000000000000e+03	4.311000000000000000e+03	4.263000000000000000e+03	4.225000000000000000e+03	4.180000000000000000e+03	4.174000000000000000e+03	4.151000000000000000e+03	4.100000000000000000e+03	4.069000000000000000e+03	4.025000000000000000e+03	3.961000000000000000e+03	3.915000000000000000e+03
2.000000000000000000e+01	2.900000000000000000e+01	3.300000000000000000e+01	4.000000000000000000e+01	5.100000000000000000e+01	6.800000000000000000e+01	1.000000000000000000e+02	1.320000000000000000e+02	1.730000000000000000e+02	2.290000000000000000e+02	3.040000000000000000e+02	3.950000000000000000e+02	4.930000000000000000e+02	6.460000000000000000e+02	8.240000000000000000e+02	1.025000000000000000e+03	1.255000000000000000e+03	1.529000000000000000e+03	1.830000000000000000e+03	2.111000000000000000e+03	2.403000000000000000e+03	2.660000000000000000e+03	2.930000000000000000e+03	3.190000000000000000e+03	3.405000000000000000e+03	3.610000000000000000e+03	3.765000000000000000e+03	3.897000000000000000e+03	3.980000000000000000e+03	4.076000000000000000e+03	4.146000000000000000e+03	4.222000000000000000e+03	4.220000000000000000e+03	4.275000000000000000e+03	4.296000000000000000e+03	4.291000000000000000e+03	4.289000000000000000e+03	4.294000000000000000e+03	4.290000000000000000e+03	4.269000000000000000e+03	4.236000000000000000e+03	4.236000000000000000e+03	4.209000000000000000e+03	4.181000000000000000e+03	4.130000000000000000e+03	4.081000000000000000e+03	4.022000000000000000e+03	3.972000000000000000e+03	3.906000000000000000e+03	3.837000000000000000e+03
2.000000000000000000e+01	2.900000000000000000e+01	4.000000000000000000e+01	5.000000000000000000e+01	6.000000000000000000e+01	7.900000000000000000e+01	9.900000000000000000e+01	1.280000000000000000e+02	1.810000000000000000e+02	2.340000000000000000e+02	2.950000000000000000e+02	3.630000000000000000e+02	4.620000000000000000e+02	5.700000000000000000e+02	6.970000000000000000e+02	8.790000000000000000e+02	1.067000000000000000e+03	1.253000000000000000e+03	1.487000000000000000e+03	1.756000000000000000e+03	2.048000000000000000e+03	2.317000000000000000e+03	2.545000000000000000e+03	2.805000000000000000e+03	3.042000000000000000e+03	3.247000000000000000e+03	3.432000000000000000e+03	3.607000000000000000e+03	3.730000000000000000e+03	3.861000000000000000e+03	3.935000000000000000e+03	3.989000000000000000e+03	4.034000000000000000e+03	4.049000000000000000e+03	4.054000000000000000e+03	4.085000000000000000e+03	4.097000000000000000e+03	4.103000000000000000e+03	4.093000000000000000e+03	4.066000000000000000e+03	4.042000000000000000e+03	4.028000000000000000e+03	4.002000000000000000e+03	3.954000000000000000e+03	3.905000000000000000e+03	3.846000000000000000e+03	3.820000000000000000e+03	3.772000000000000000e+03	3.693000000000000000e+03	3.652000000000000000e+03
2.000000000000000000e+01	2.900000000000000000e+01	4.300000000000000000e+01	4.900000000000000000e+01	7.000000000000000000e+01	9.400000000000000000e+01	1.240000000000000000e+02	1.560000000000000000e+02	2.250000000000000000e+02	2.860000000000000000e+02	3.540000000000000000e+02	4.630000000000000000e+02	5.900000000000000000e+02	7.330000000000000000e+02	9.270000000000000000e+02	1.111000000000000000e+03	1.349000000000000000e+03	1.609000000000000000e+03	1.882000000000000000e+03	2.167000000000000000e+03	2.439000000000000000e+03	2.727000000000000000e+03	2.987000000000000000e+03	3.225000000000000000e+03	3.432000000000000000e+03	3.608000000000000000e+03	3.729000000000000000e+03	3.868000000000000000e+03	3.941000000000000000e+03	3.984000000000000000e+03	4.032000000000000000e+03	4.087000000000000000e+03	4.122000000000000000e+03	4.153000000000000000e+03	4.148000000000000000e+03	4.147000000000000000e+03	4.146000000000000000e+03	4.137000000000000000e+03	4.120000000000000000e+03	4.113000000000000000e+03	4.095000000000000000e+03	4.049000000000000000e+03	3.998000000000000000e+03	3.953000000000000000e+03	3.900000000000000000e+03	3.839000000000000000e+03	3.801000000000000000e+03	3.733000000000000000e+03	3.690000000000000000e+03	3.647000000000000000e+03
2.000000000000000000e+01	2.300000000000000000e+01	3.000000000000000000e+01	4.300000000000000000e+01	5.500000000000000000e+01	6.700000000000000000e+01	9.500000000000000000e+01	1.160000000000000000e+02	1.400000000000000000e+02	1.820000000000000000e+02	2.390000000000000000e+02	3.060000000000000000e+02	3.960000000000000000e+02	5.150000000000000000e+02	6.520000000000000000e+02	8.070000000000000000e+02	9.750000000000000000e+02	1.186000000000000000e+03	1.440000000000000000e+03	1.713000000000000000e+03	2.020000000000000000e+03	2.303000000000000000e+03	2.589000000000000000e+03	2.888000000000000000e+03	3.124000000000000000e+03	3.355000000000000000e+03	3.577000000000000000e+03	3.765000000000000000e+03	3.874000000000000000e+03	3.968000000000000000e+03	4.061000000000000000e+03	4.153000000000000000e+03	4.212000000000000000e+03	4.251000000000000000e+03	4.278000000000000000e+03	4.283000000000000000e+03	4.296000000000000000e+03	4.276000000000000000e+03	4.270000000000000000e+03	4.298000000000000000e+03	4.288000000000000000e+03	4.272000000000000000e+03	4.232000000000000000e+03	4.214000000000000000e+03	4.167000000000000000e+03	4.127000000000000000e+03	4.065000000000000000e+03	4.013000000000000000e+03	3.990000000000000000e+03	3.951000000000000000e+03
2.000000000000000000e+01	2.400000000000000000e+01	2.700000000000000000e+01	3.500000000000000000e+01	4.300000000000000000e+01	5.200000000000000000e+01	7.000000000000000000e+01	9.800000000000000000e+01	1.170000000000000000e+02	1.510000000000000000e+02	1.990000000000000000e+02	2.660000000000000000e+02	3.700000000000000000e+02	4.820000000000000000e+02	5.980000000000000000e+02	7.520000000000000000e+02	9.550000000000000000e+02	1.163000000000000000e+03	1.438000000000000000e+03	1.719000000000000000e+03	2.041000000000000000e+03	2.340000000000000000e+03	2.641000000000000000e+03	2.883000000000000000e+03	3.148000000000000000e+03	3.338000000000000000e+03	3.518000000000000000e+03	3.680000000000000000e+03	3.808000000000000000e+03	3.912000000000000000e+03	3.997000000000000000e+03	4.118000000000000000e+03	4.174000000000000000e+03	4.215000000000000000e+03	4.253000000000000000e+03	4.271000000000000000e+03	4.272000000000000000e+03	4.271000000000000000e+03	4.254000000000000000e+03	4.253000000000000000e+03	4.239000000000000000e+03	4.216000000000000000e+03	4.211000000000000000e+03	4.161000000000000000e+03	4.117000000000000000e+03	4.094000000000000000e+03	4.044000000000000000e+03	4.020000000000000000e+03	4.002000000000000000e+03	3.968000000000000000e+03
2.000000000000000000e+01	3.400000000000000000e+01	4.800000000000000000e+01	5.900000000000000000e+01	8.100000000000000000e+01	9.600000000000000000e+01	1.280000000000000000e+02	1.560000000000000000e+02	1.990000000000000000e+02	2.690000000000000000e+02	3.450000000000000000e+02	4.280000000000000000e+02	5.290000000000000000e+02	6.660000000000000000e+02	8.240000000000000000e+02	9.940000000000000000e+02	1.216000000000000000e+03	1.479000000000000000e+03	1.720000000000000000e+03	1.998000000000000000e+03	2.301000000000000000e+03	2.581000000000000000e+03	2.843000000000000000e+03	3.104000000000000000e+03	3.310000000000000000e+03	3.509000000000000000e+03	3.703000000000000000e+03	3.838000000000000000e+03	3.952000000000000000e+03	4.032000000000000000e+03	4.122000000000000000e+03	4.159000000000000000e+03	4.203000000000000000e+03	4.218000000000000000e+03	4.232000000000000000e+03	4.252000000000000000e+03	4.244000000000000000e+03	4.250000000000000000e+03	4.245000000000000000e+03	4.218000000000000000e+03	4.195000000000000000e+03	4.182000000000000000e+03	4.097000000000000000e+03	4.060000000000000000e+03	3.989000000000000000e+03	3.970000000000000000e+03	3.939000000000000000e+03	3.922000000000000000e+03	3.896000000000000000e+03	3.837000000000000000e+03
2.000000000000000000e+01	2.900000000000000000e+01	3.700000000000000000e+01	4.800000000000000000e+01	6.600000000000000000e+01	8.800000000000000000e+01	1.140000000000000000e+02	1.340000000000000000e+02	1.650000000000000000e+02	2.070000000000000000e+02	2.520000000000000000e+02	3.050000000000000000e+02	3.960000000000000000e+02	4.990000000000000000e+02	6.310000000000000000e+02	7.880000000000000000e+02	9.690000000000000000e+02	1.173000000000000000e+03	1.415000000000000000e+03	1.698000000000000000e+03	1.951000000000000000e+03	2.271000000000000000e+03	2.555000000000000000e+03	2.840000000000000000e+03	3.069000000000000000e+03	3.293000000000000000e+03	3.463000000000000000e+03	3.629000000000000000e+03	3.766000000000000000e+03	3.847000000000000000e+03	3.932000000000000000e+03	3.993000000000000000e+03	4.025000000000000000e+03	4.072000000000000000e+03	4.131000000000000000e+03	4.153000000000000000e+03	4.153000000000000000e+03	4.156000000000000000e+03	4.134000000000000000e+03	4.114000000000000000e+03	4.115000000000000000e+03	4.075000000000000000e+03	4.053000000000000000e+03	4.022000000000000000e+03	3.988000000000000000e+03	3.936000000000000000e+03	3.884000000000000000e+03	3.825000000000000000e+03	3.806000000000000000e+03	3.754000000000000000e+03
2.000000000000000000e+01	2.900000000000000000e+01	3.800000000000000000e+01	5.400000000000000000e+01	7.500000000000000000e+01	9.900000000000000000e+01	1.250000000000000000e+02	1.590000000000000000e+02	2.040000000000000000e+02	2.690000000000000000e+02	3.450000000000000000e+02	4.180000000000000000e+02	5.300000000000000000e+02	6.540000000000000000e+02	8.480000000000000000e+02	1.049000000000000000e+03	1.280000000000000000e+03	1.518000000000000000e+03	1.807000000000000000e+03	2.081000000000000000e+03	2.354000000000000000e+03	2.655000000000000000e+03	2.922000000000000000e+03	3.153000000000000000e+03	3.377000000000000000e+03	3.578000000000000000e+03	3.743000000000000000e+03	3.881000000000000000e+03	3.970000000000000000e+03	4.049000000000000000e+03	4.113000000000000000e+03	4.177000000000000000e+03	4.216000000000000000e+03	4.255000000000000000e+03	4.270000000000000000e+03	4.273000000000000000e+03	4.273000000000000000e+03	4.265000000000000000e+03	4.243000000000000000e+03	4.228000000000000000e+03	4.201000000000000000e+03	4.163000000000000000e+03	4.100000000000000000e+03	4.080000000000000000e+03	4.046000000000000000e+03	4.006000000000000000e+03	3.963000000000000000e+03	3.912000000000000000e+03	3.859000000000000000e+03	3.805000000000000000e+03
2.000000000000000000e+01	2.600000000000000000e+01	3.500000000000000000e+01	4.500000000000000000e+01	5.100000000000000000e+01	6.300000000000000000e+01	7.900000000000000000e+01	1.060000000000000000e+02	1.300000000000000000e+02	1.750000000000000000e+02	2.280000000000000000e+02	3.030000000000000000e+02	4.200000000000000000e+02	5.480000000000000000e+02	7.010000000000000000e+02	8.920000000000000000e+02	1.106000000000000000e+03	1.368000000000000000e+03	1.654000000000000000e+03	1.922000000000000000e+03	2.223000000000000000e+03	2.504000000000000000e+03	2.775000000000000000e+03	3.016000000000000000e+03	3.281000000000000000e+03	3.492000000000000000e+03	3.697000000000000000e+03	3.874000000000000000e+03	3.959000000000000000e+03	4.059000000000000000e+03	4.143000000000000000e+03	4.219000000000000000e+03	4.258000000000000000e+03	4.253000000000000000e+03	4.238000000000000000e+03	4.234000000000000000e+03	4.260000000000000000e+03	4.256000000000000000e+03	4.223000000000000000e+03	4.218000000000000000e+03	4.205000000000000000e+03	4.190000000000000000e+03	4.141000000000000000e+03	4.122000000000000000e+03	4.083000000000000000e+03	4.043000000000000000e+03	3.996000000000000000e+03	3.975000000000000000e+03	3.925000000000000000e+03	3.886000000000000000e+03
2.000000000000000000e+01	3.400000000000000000e+01	4.600000000000000000e+01	5.800000000000000000e+01	7.500000000000000000e+01	9.100000000000000000e+01	1.110000000000000000e+02	1.470000000000000000e+02	1.750000000000000000e+02	2.270000000000000000e+02	2.900000000000000000e+02	3.700000000000000000e+02	4.570000000000000000e+02	5.640000000000000000e+02	7.210000000000000000e+02	8.840000000000000000e+02	1.062000000000000000e+03	1.304000000000000000e+03	1.531000000000000000e+03	1.771000000000000000e+03	2.072000000000000000e+03	2.336000000000000000e+03	2.616000000000000000e+03	2.895000000000000000e+03	3.147000000000000000e+03	3.343000000000000000e+03	3.502000000000000000e+03	3.662000000000000000e+03	3.796000000000000000e+03	3.932000000000000000e+03	4.022000000000000000e+03	4.069000000000000000e+03	4.101000000000000000e+03	4.157000000000000000e+03	4.207000000000000000e+03	4.242000000000000000e+03	4.236000000000000000e+03	4.238000000000000000e+03	4.238000000000000000e+03	4.238000000000000000e+03	4.231000000000000000e+03	4.209000000000000000e+03	4.185000000000000000e+03	4.155000000000000000e+03	4.100000000000000000e+03	4.054000000000000000e+03	4.027000000000000000e+03	3.979000000000000000e+03	3.925000000000000000e+03	3.859000000000000000e+03
2.000000000000000000e+01	2.700000000000000000e+01	4.000000000000000000e+01	5.400000000000000000e+01	6.700000000000000000e+01	8.700000000000000000e+01	1.070000000000000000e+02	1.430000000000000000e+02	1.910000000000000000e+02	2.470000000000000000e+02	3.220000000000000000e+02	4.330000000000000000e+02	5.480000000000000000e+02	6.610000000000000000e+02	8.080000000000000000e+02	9.880000000000000000e+02	1.247000000000000000e+03	1.540000000000000000e+03	1.808000000000000000e+03	2.120000000000000000e+03	2.443000000000000000e+03	2.717000000000000000e+03	2.991000000000000000e+03	3.223000000000000000e+03	3.484000000000000000e+03	3.652000000000000000e+03	3.793000000000000000e+03	3.919000000000000000e+03	4.044000000000000000e+03	4.114000000000000000e+03	4.162000000000000000e+03	4.185000000000000000e+03	4.230000000000000000e+03	4.232000000000000000e+03	4.265000000000000000e+03	4.282000000000000000e+03	4.268000000000000000e+03	4.265000000000000000e+03	4.246000000000000000e+03	4.218000000000000000e+03	4.182000000000000000e+03	4.150000000000000000e+03	4.133000000000000000e+03	4.108000000000000000e+03	4.075000000000000000e+03	4.048000000000000000e+03	4.014000000000000000e+03	3.976000000000000000e+03	3.927000000000000000e+03	3.887000000000000000e+03
2.000000000000000000e+01	2.900000000000000000e+01	3.300000000000000000e+01	4.000000000000000000e+01	5.300000000000000000e+01	6.600000000000000000e+01	8.800000000000000000e+01	9.900000000000000000e+01	1.210000000000000000e+02	1.570000000000000000e+02	1.940000000000000000e+02	2.420000000000000000e+02	3.110000000000000000e+02	3.990000000000000000e+02	5.100000000000000000e+02	6.350000000000000000e+02	7.810000000000000000e+02	9.390000000000000000e+02	1.111000000000000000e+03	1.325000000000000000e+03	1.605000000000000000e+03	1.893000000000000000e+03	2.160000000000000000e+03	2.457000000000000000e+03	2.703000000000000000e+03	2.954000000000000000e+03	3.187000000000000000e+03	3.379000000000000000e+03	3.534000000000000000e+03	3.689000000000000000e+03	3.808000000000000000e+03	3.933000000000000000e+03	4.028000000000000000e+03	4.098000000000000000e+03	4.125000000000000000e+03	4.140000000000000000e+03	4.167000000000000000e+03	4.205000000000000000e+03	4.208000000000000000e+03	4.182000000000000000e+03	4.173000000000000000e+03	4.155000000000000000e+03	4.128000000000000000e+03	4.093000000000000000e+03	4.069000000000000000e+03	4.043000000000000000e+03	4.008000000000000000e+03	3.980000000000000000e+03	3.933000000000000000e+03	3.896000000000000000e+03
2.000000000000000000e+01	2.900000000000000000e+01	3.200000000000000000e+01	3.800000000000000000e+01	5.600000000000000000e+01	8.500000000000000000e+01	1.220000000000000000e+02	1.650000000000000000e+02	2.060000000000000000e+02	2.690000000000000000e+02	3.470000000000000000e+02	4.350000000000000000e+02	5.490000000000000000e+02	6.670000000000000000e+02	8.410000000000000000e+02	1.069000000000000000e+03	1.289000000000000000e+03	1.503000000000000000e+03	1.762000000000000000e+03	2.066000000000000000e+03	2.354000000000000000e+03	2.616000000000000000e+03	2.856000000000000000e+03	3.104000000000000000e+03	3.302000000000000000e+03	3.504000000000000000e+03	3.664000000000000000e+03	3.792000000000000000e+03	3.872000000000000000e+03	3.956000000000000000e+03	4.041000000000000000e+03	4.103000000000000000e+03	4.172000000000000000e+03	4.208000000000000000e+03	4.238000000000000000e+03	4.271000000000000000e+03	4.253000000000000000e+03	4.223000000000000000e+03	4.259000000000000000e+03	4.210000000000000000e+03	4.213000000000000000e+03	4.194000000000000000e+03	4.160000000000000000e+03	4.139000000000000000e+03	4.129000000000000000e+03	4.067000000000000000e+03	4.023000000000000000e+03	3.997000000000000000e+03	3.914000000000000000e+03	3.856000000000000000e+03
2.000000000000000000e+01	2.600000000000000000e+01	3.300000000000000000e+01	4.300000000000000000e+01	5.300000000000000000e+01	7.500000000000000000e+01	1.000000000000000000e+02	1.260000000000000000e+02	1.750000000000000000e+02	2.320000000000000000e+02	3.040000000000000000e+02	3.850000000000000000e+02	4.690000000000000000e+02	6.050000000000000000e+02	7.790000000000000000e+02	9.300000000000000000e+02	1.149000000000000000e+03	1.408000000000000000e+03	1.670000000000000000e+03	1.936000000000000000e+03	2.236000000000000000e+03	2.524000000000000000e+03	2.810000000000000000e+03	3.040000000000000000e+03	3.269000000000000000e+03	3.469000000000000000e+03	3.661000000000000000e+03	3.793000000000000000e+03	3.904000000000000000e+03	3.994000000000000000e+03	4.105000000000000000e+03	4.153000000000000000e+03	4.189000000000000000e+03	4.243000000000000000e+03	4.235000000000000000e+03	4.230000000000000000e+03	4.249000000000000000e+03	4.239000000000000000e+03	4.212000000000000000e+03	4.195000000000000000e+03	4.173000000000000000e+03	4.167000000000000000e+03	4.102000000000000000e+03	4.089000000000000000e+03	4.069000000000000000e+03	4.019000000000000000e+03	3.973000000000000000e+03	3.927000000000000000e+03	3.866000000000000000e+03	3.831000000000000000e+03
2.000000000000000000e+01	2.600000000000000000e+01	3.300000000000000000e+01	4.100000000000000000e+01	5.400000000000000000e+01	7.100000000000000000e+01	9.400000000000000000e+01	1.290000000000000000e+02	1.670000000000000000e+02	2.170000000000000000e+02	2.850000000000000000e+02	3.810000000000000000e+02	4.740000000000000000e+02	5.960000000000000000e+02	7.510000000000000000e+02	9.730000000000000000e+02	1.218000000000000000e+03	1.469000000000000000e+03	1.759000000000000000e+03	2.035000000000000000e+03	2.329000000000000000e+03	2.607000000000000000e+03	2.903000000000000000e+03	3.180000000000000000e+03	3.420000000000000000e+03	3.615000000000000000e+03	3.776000000000000000e+03	3.916000000000000000e+03	4.020000000000000000e+03	4.125000000000000000e+03	4.183000000000000000e+03	4.241000000000000000e+03	4.248000000000000000e+03	4.289000000000000000e+03	4.299000000000000000e+03	4.294000000000000000e+03	4.282000000000000000e+03	4.276000000000000000e+03	4.212000000000000000e+03	4.207000000000000000e+03	4.198000000000000000e+03	4.141000000000000000e+03	4.110000000000000000e+03	4.058000000000000000e+03	4.012000000000000000e+03	3.975000000000000000e+03	3.937000000000000000e+03	3.898000000000000000e+03	3.852000000000000000e+03	3.826000000000000000e+03
2.000000000000000000e+01	2.700000000000000000e+01	4.200000000000000000e+01	5.000000000000000000e+01	6.300000000000000000e+01	7.800000000000000000e+01	1.020000000000000000e+02	1.310000000000000000e+02	1.700000000000000000e+02	2.180000000000000000e+02	2.920000000000000000e+02	3.840000000000000000e+02	4.790000000000000000e+02	6.190000000000000000e+02	7.570000000000000000e+02	9.330000000000000000e+02	1.127000000000000000e+03	1.348000000000000000e+03	1.607000000000000000e+03	1.883000000000000000e+03	2.169000000000000000e+03	2.444000000000000000e+03	2.705000000000000000e+03	2.987000000000000000e+03	3.218000000000000000e+03	3.448000000000000000e+03	3.616000000000000000e+03	3.735000000000000000e+03	3.854000000000000000e+03	3.950000000000000000e+03	4.038000000000000000e+03	4.065000000000000000e+03	4.082000000000000000e+03	4.093000000000000000e+03	4.116000000000000000e+03	4.120000000000000000e+03	4.138000000000000000e+03	4.115000000000000000e+03	4.117000000000000000e+03	4.107000000000000000e+03	4.074000000000000000e+03	4.045000000000000000e+03	3.978000000000000000e+03	3.945000000000000000e+03	3.906000000000000000e+03	3.850000000000000000e+03	3.804000000000000000e+03	3.763000000000000000e+03	3.726000000000000000e+03	3.689000000000000000e+03
2.000000000000000000e+01	2.700000000000000000e+01	3.300000000000000000e+01	4.400000000000000000e+01	5.900000000000000000e+01	7.600000000000000000e+01	9.400000000000000000e+01	1.360000000000000000e+02	1.740000000000000000e+02	2.300000000000000000e+02	2.880000000000000000e+02	3.700000000000000000e+02	4.740000000000000000e+02	6.240000000000000000e+02	7.890000000000000000e+02	9.720000000000000000e+02	1.208000000000000000e+03	1.468000000000000000e+03	1.733000000000000000e+03	2.042000000000000000e+03	2.377000000000000000e+03	2.675000000000000000e+03	2.976000000000000000e+03	3.241000000000000000e+03	3.439000000000000000e+03	3.610000000000000000e+03	3.774000000000000000e+03	3.871000000000000000e+03	3.988000000000000000e+03	4.045000000000000000e+03	4.116000000000000000e+03	4.197000000000000000e+03	4.213000000000000000e+03	4.258000000000000000e+03	4.286000000000000000e+03	4.276000000000000000e+03	4.271000000000000000e+03	4.265000000000000000e+03	4.225000000000000000e+03	4.214000000000000000e+03	4.183000000000000000e+03	4.146000000000000000e+03	4.121000000000000000e+03	4.081000000000000000e+03	4.011000000000000000e+03	3.983000000000000000e+03	3.936000000000000000e+03	3.901000000000000000e+03	3.850000000000000000e+03	3.804000000000000000e+03
2.000000000000000000e+01	2.600000000000000000e+01	2.800000000000000000e+01	3.700000000000000000e+01	5.500000000000000000e+01	7.100000000000000000e+01	9.100000000000000000e+01	1.250000000000000000e+02	1.640000000000000000e+02	2.100000000000000000e+02	2.580000000000000000e+02	3.320000000000000000e+02	4.130000000000000000e+02	5.410000000000000000e+02	6.780000000000000000e+02	8.540000000000000000e+02	1.042000000000000000e+03	1.282000000000000000e+03	1.545000000000000000e+03	1.823000000000000000e+03	2.090000000000000000e+03	2.399000000000000000e+03	2.689000000000000000e+03	2.994000000000000000e+03	3.242000000000000000e+03	3.456000000000000000e+03	3.646000000000000000e+03	3.815000000000000000e+03	3.931000000000000000e+03	4.047000000000000000e+03	4.122000000000000000e+03	4.153000000000000000e+03	4.209000000000000000e+03	4.238000000000000000e+03	4.233000000000000000e+03	4.246000000000000000e+03	4.263000000000000000e+03	4.277000000000000000e+03	4.250000000000000000e+03	4.234000000000000000e+03	4.219000000000000000e+03	4.193000000000000000e+03	4.186000000000000000e+03	4.143000000000000000e+03	4.121000000000000000e+03	4.085000000000000000e+03	4.056000000000000000e+03	4.022000000000000000e+03	3.964000000000000000e+03	3.928000000000000000e+03
2.000000000000000000e+01	2.800000000000000000e+01	4.200000000000000000e+01	6.000000000000000000e+01	7.600000000000000000e+01	8.900000000000000000e+01	1.160000000000000000e+02	1.350000000000000000e+02	1.770000000000000000e+02	2.260000000000000000e+02	2.570000000000000000e+02	3.060000000000000000e+02	3.920000000000000000e+02	4.810000000000000000e+02	6.120000000000000000e+02	7.540000000000000000e+02	9.270000000000000000e+02	1.154000000000000000e+03	1.412000000000000000e+03	1.664000000000000000e+03	1.956000000000000000e+03	2.220000000000000000e+03	2.514000000000000000e+03	2.830000000000000000e+03	3.087000000000000000e+03	3.316000000000000000e+03	3.521000000000000000e+03	3.659000000000000000e+03	3.789000000000000000e+03	3.911000000000000000e+03	4.010000000000000000e+03	4.089000000000000000e+03	4.138000000000000000e+03	4.190000000000000000e+03	4.215000000000000000e+03	4.251000000000000000e+03	4.267000000000000000e+03	4.245000000000000000e+03	4.247000000000000000e+03	4.218000000000000000e+03	4.178000000000000000e+03	4.149000000000000000e+03	4.122000000000000000e+03	4.090000000000000000e+03	4.070000000000000000e+03	4.043000000000000000e+03	4.000000000000000000e+03	3.944000000000000000e+03	3.911000000000000000e+03	3.858000000000000000e+03
2.000000000000000000e+01	2.900000000000000000e+01	3.200000000000000000e+01	4.000000000000000000e+01	4.800000000000000000e+01	6.000000000000000000e+01	7.500000000000000000e+01	9.900000000000000000e+01	1.410000000000000000e+02	1.940000000000000000e+02	2.490000000000000000e+02	3.000000000000000000e+02	3.650000000000000000e+02	4.740000000000000000e+02	5.740000000000000000e+02	6.930000000000000000e+02	8.280000000000000000e+02	9.680000000000000000e+02	1.158000000000000000e+03	1.396000000000000000e+03	1.620000000000000000e+03	1.832000000000000000e+03	2.080000000000000000e+03	2.367000000000000000e+03	2.626000000000000000e+03	2.880000000000000000e+03	3.108000000000000000e+03	3.303000000000000000e+03	3.472000000000000000e+03	3.636000000000000000e+03	3.753000000000000000e+03	3.865000000000000000e+03	3.943000000000000000e+03	3.976000000000000000e+03	4.025000000000000000e+03	4.032000000000000000e+03	4.056000000000000000e+03	4.060000000000000000e+03	4.069000000000000000e+03	4.062000000000000000e+03	4.078000000000000000e+03	4.044000000000000000e+03	4.047000000000000000e+03	4.029000000000000000e+03	3.975000000000000000e+03	3.912000000000000000e+03	3.870000000000000000e+03	3.826000000000000000e+03	3.787000000000000000e+03	3.728000000000000000e+03
2.000000000000000000e+01	3.000000000000000000e+01	4.300000000000000000e+01	5.900000000000000000e+01	7.500000000000000000e+01	9.700000000000000000e+01	1.270000000000000000e+02	1.750000000000000000e+02	2.330000000000000000e+02	3.100000000000000000e+02	3.720000000000000000e+02	4.890000000000000000e+02	5.920000000000000000e+02	7.790000000000000000e+02	9.900000000000000000e+02	1.249000000000000000e+03	1.499000000000000000e+03	1.750000000000000000e+03	2.073000000000000000e+03	2.359000000000000000e+03	2.611000000000000000e+03	2.918000000000000000e+03	3.148000000000000000e+03	3.373000000000000000e+03	3.562000000000000000e+03	3.735000000000000000e+03	3.862000000000000000e+03	3.974000000000000000e+03	4.090000000000000000e+03	4.129000000000000000e+03	4.142000000000000000e+03	4.196000000000000000e+03	4.212000000000000000e+03	4.262000000000000000e+03	4.289000000000000000e+03	4.288000000000000000e+03	4.288000000000000000e+03	4.285000000000000000e+03	4.291000000000000000e+03	4.244000000000000000e+03	4.240000000000000000e+03	4.190000000000000000e+03	4.153000000000000000e+03	4.101000000000000000e+03	4.060000000000000000e+03	4.015000000000000000e+03	3.963000000000000000e+03	3.912000000000000000e+03	3.843000000000000000e+03	3.823000000000000000e+03
2.000000000000000000e+01	2.800000000000000000e+01	3.600000000000000000e+01	4.100000000000000000e+01	4.900000000000000000e+01	6.800000000000000000e+01	9.000000000000000000e+01	1.070000000000000000e+02	1.380000000000000000e+02	1.830000000000000000e+02	2.530000000000000000e+02	3.300000000000000000e+02	4.160000000000000000e+02	5.300000000000000000e+02	6.570000000000000000e+02	8.290000000000000000e+02	1.028000000000000000e+03	1.254000000000000000e+03	1.506000000000000000e+03	1.811000000000000000e+03	2.108000000000000000e+03	2.405000000000000000e+03	2.697000000000000000e+03	2.937000000000000000e+03	3.190000000000000000e+03	3.393000000000000000e+03	3.596000000000000000e+03	3.738000000000000000e+03	3.899000000000000000e+03	4.041000000000000000e+03	4.162000000000000000e+03	4.235000000000000000e+03	4.270000000000000000e+03	4.304000000000000000e+03	4.337000000000000000e+03	4.346000000000000000e+03	4.344000000000000000e+03	4.336000000000000000e+03	4.355000000000000000e+03	4.375000000000000000e+03	4.367000000000000000e+03	4.311000000000000000e+03	4.272000000000000000e+03	4.246000000000000000e+03	4.224000000000000000e+03	4.189000000000000000e+03	4.147000000000000000e+03	4.080000000000000000e+03	4.017000000000000000e+03	3.969000000000000000e+03
2.000000000000000000e+01	2.600000000000000000e+01	3.500000000000000000e+01	4.900000000000000000e+01	6.300000000000000000e+01	8.000000000000000000e+01	1.070000000000000000e+02	1.380000000000000000e+02	1.630000000000000000e+02	2.150000000000000000e+02	2.960000000000000000e+02	3.760000000000000000e+02	4.800000000000000000e+02	5.870000000000000000e+02	7.310000000000000000e+02	8.940000000000000000e+02	1.114000000000000000e+03	1.304000000000000000e+03	1.547000000000000000e+03	1.827000000000000000e+03	2.110000000000000000e+03	2.375000000000000000e+03	2.624000000000000000e+03	2.840000000000000000e+03	3.078000000000000000e+03	3.304000000000000000e+03	3.478000000000000000e+03	3.618000000000000000e+03	3.758000000000000000e+03	3.853000000000000000e+03	3.939000000000000000e+03	4.000000000000000000e+03	4.044000000000000000e+03	4.084000000000000000e+03	4.100000000000000000e+03	4.123000000000000000e+03	4.139000000000000000e+03	4.137000000000000000e+03	4.121000000000000000e+03	4.103000000000000000e+03	4.077000000000000000e+03	4.035000000000000000e+03	4.005000000000000000e+03	4.023000000000000000e+03	3.982000000000000000e+03	3.948000000000000000e+03	3.908000000000000000e+03	3.868000000000000000e+03	3.819000000000000000e+03	3.785000000000000000e+03
2.000000000000000000e+01	3.000000000000000000e+01	4.300000000000000000e+01	5.900000000000000000e+01	7.900000000000000000e+01	9.800000000000000000e+01	1.220000000000000000e+02	1.530000000000000000e+02	1.880000000000000000e+02	2.240000000000000000e+02	3.120000000000000000e+02	3.930000000000000000e+02	4.820000000000000000e+02	5.750000000000000000e+02	7.070000000000000000e+02	8.980000000000000000e+02	1.110000000000000000e+03	1.341000000000000000e+03	1.575000000000000000e+03	1.862000000000000000e+03	2.139000000000000000e+03	2.420000000000000000e+03	2.714000000000000000e+03	3.003000000000000000e+03	3.271000000000000000e+03	3.483000000000000000e+03	3.648000000000000000e+03	3.789000000000000000e+03	3.898000000000000000e+03	3.981000000000000000e+03	4.076000000000000000e+03	4.176000000000000000e+03	4.218000000000000000e+03	4.248000000000000000e+03	4.276000000000000000e+03	4.306000000000000000e+03	4.296000000000000000e+03	4.286000000000000000e+03	4.269000000000000000e+03	4.266000000000000000e+03	4.226000000000000000e+03	4.216000000000000000e+03	4.214000000000000000e+03	4.188000000000000000e+03	4.131000000000000000e+03	4.078000000000000000e+03	4.028000000000000000e+03	3.966000000000000000e+03	3.923000000000000000e+03	3.868000000000000000e+03
2.000000000000000000e+01	2.800000000000000000e+01	3.700000000000000000e+01	4.800000000000000000e+01	7.300000000000000000e+01	9.700000000000000000e+01	1.330000000000000000e+02	1.650000000000000000e+02	2.000000000000000000e+02	2.530000000000000000e+02	3.160000000000000000e+02	4.170000000000000000e+02	5.080000000000000000e+02	6.280000000000000000e+02	7.920000000000000000e+02	9.830000000000000000e+02	1.185000000000000000e+03	1.444000000000000000e+03	1.709000000000000000e+03	1.982000000000000000e+03	2.271000000000000000e+03	2.547000000000000000e+03	2.833000000000000000e+03	3.037000000000000000e+03	3.239000000000000000e+03	3.417000000000000000e+03	3.591000000000000000e+03	3.721000000000000000e+03	3.857000000000000000e+03	3.942000000000000000e+03	4.027000000000000000e+03	4.101000000000000000e+03	4.165000000000000000e+03	4.217000000000000000e+03	4.202000000000000000e+03	4.221000000000000000e+03	4.247000000000000000e+03	4.273000000000000000e+03	4.276000000000000000e+03	4.251000000000000000e+03	4.211000000000000000e+03	4.179000000000000000e+03	4.140000000000000000e+03	4.125000000000000000e+03	4.062000000000000000e+03	4.034000000000000000e+03	3.997000000000000000e+03	3.948000000000000000e+03	3.909000000000000000e+03	3.868000000000000000e+03
2.000000000000000000e+01	2.300000000000000000e+01	3.700000000000000000e+01	4.300000000000000000e+01	5.500000000000000000e+01	7.100000000000000000e+01	8.800000000000000000e+01	1.090000000000000000e+02	1.570000000000000000e+02	2.100000000000000000e+02	2.780000000000000000e+02	3.640000000000000000e+02	4.660000000000000000e+02	5.790000000000000000e+02	7.270000000000000000e+02	9.350000000000000000e+02	1.148000000000000000e+03	1.405000000000000000e+03	1.679000000000000000e+03	2.018000000000000000e+03	2.355000000000000000e+03	2.611000000000000000e+03	2.889000000000000000e+03	3.179000000000000000e+03	3.445000000000000000e+03	3.636000000000000000e+03	3.796000000000000000e+03	3.973000000000000000e+03	4.080000000000000000e+03	4.178000000000000000e+03	4.238000000000000000e+03	4.278000000000000000e+03	4.330000000000000000e+03	4.354000000000000000e+03	4.374000000000000000e+03	4.381000000000000000e+03	4.395000000000000000e+03	4.391000000000000000e+03	4.367000000000000000e+03	4.373000000000000000e+03	4.364000000000000000e+03	4.307000000000000000e+03	4.258000000000000000e+03	4.206000000000000000e+03	4.135000000000000000e+03	4.096000000000000000e+03	4.039000000000000000e+03	3.991000000000000000e+03	3.955000000000000000e+03	3.930000000000000000e+03
[truncated: 350 more columns]
