# Supplementary material for: Omicron vs. the rest: Assessing the competitive dynamics and coinfection scenarios of COVID-19 strains on a social network
Source: PLoS One. 2024 Jan 25;19(1):e0287623. doi: 10.1371/journal.pone.0287623 (PMC10810514; doi:10.1371/journal.pone.0287623)
Supplement: S1 Data — (ZIP) [file pone.0287623.s001.zip › Data Figures/Fig4/d/susceptible_competition of α and β.csv]

9.980000000000000000e+03	9.975000000000000000e+03	9.973000000000000000e+03	9.969000000000000000e+03	9.966000000000000000e+03	9.958000000000000000e+03	9.953000000000000000e+03	9.950000000000000000e+03	9.939000000000000000e+03	9.927000000000000000e+03	9.921000000000000000e+03	9.916000000000000000e+03	9.909000000000000000e+03	9.898000000000000000e+03	9.881000000000000000e+03	9.868000000000000000e+03	9.856000000000000000e+03	9.839000000000000000e+03	9.820000000000000000e+03	9.807000000000000000e+03	9.783000000000000000e+03	9.772000000000000000e+03	9.760000000000000000e+03	9.731000000000000000e+03	9.706000000000000000e+03	9.672000000000000000e+03	9.642000000000000000e+03	9.602000000000000000e+03	9.554000000000000000e+03	9.505000000000000000e+03	9.447000000000000000e+03	9.382000000000000000e+03	9.319000000000000000e+03	9.251000000000000000e+03	9.209000000000000000e+03	9.152000000000000000e+03	9.086000000000000000e+03	9.016000000000000000e+03	8.937000000000000000e+03	8.862000000000000000e+03	8.787000000000000000e+03	8.704000000000000000e+03	8.632000000000000000e+03	8.552000000000000000e+03	8.456000000000000000e+03	8.375000000000000000e+03	8.298000000000000000e+03	8.218000000000000000e+03	8.160000000000000000e+03	8.083000000000000000e+03
9.980000000000000000e+03	9.978000000000000000e+03	9.977000000000000000e+03	9.976000000000000000e+03	9.972000000000000000e+03	9.966000000000000000e+03	9.957000000000000000e+03	9.948000000000000000e+03	9.941000000000000000e+03	9.942000000000000000e+03	9.933000000000000000e+03	9.923000000000000000e+03	9.917000000000000000e+03	9.904000000000000000e+03	9.894000000000000000e+03	9.884000000000000000e+03	9.874000000000000000e+03	9.867000000000000000e+03	9.861000000000000000e+03	9.849000000000000000e+03	9.834000000000000000e+03	9.816000000000000000e+03	9.793000000000000000e+03	9.761000000000000000e+03	9.733000000000000000e+03	9.693000000000000000e+03	9.661000000000000000e+03	9.617000000000000000e+03	9.581000000000000000e+03	9.534000000000000000e+03	9.511000000000000000e+03	9.459000000000000000e+03	9.407000000000000000e+03	9.358000000000000000e+03	9.296000000000000000e+03	9.230000000000000000e+03	9.182000000000000000e+03	9.102000000000000000e+03	9.039000000000000000e+03	8.988000000000000000e+03	8.891000000000000000e+03	8.817000000000000000e+03	8.725000000000000000e+03	8.637000000000000000e+03	8.555000000000000000e+03	8.466000000000000000e+03	8.375000000000000000e+03	8.325000000000000000e+03	8.243000000000000000e+03	8.159000000000000000e+03
9.980000000000000000e+03	9.977000000000000000e+03	9.973000000000000000e+03	9.970000000000000000e+03	9.963000000000000000e+03	9.959000000000000000e+03	9.955000000000000000e+03	9.948000000000000000e+03	9.939000000000000000e+03	9.928000000000000000e+03	9.928000000000000000e+03	9.920000000000000000e+03	9.918000000000000000e+03	9.911000000000000000e+03	9.899000000000000000e+03	9.887000000000000000e+03	9.877000000000000000e+03	9.865000000000000000e+03	9.850000000000000000e+03	9.832000000000000000e+03	9.813000000000000000e+03	9.800000000000000000e+03	9.781000000000000000e+03	9.745000000000000000e+03	9.716000000000000000e+03	9.672000000000000000e+03	9.631000000000000000e+03	9.574000000000000000e+03	9.528000000000000000e+03	9.491000000000000000e+03	9.438000000000000000e+03	9.385000000000000000e+03	9.322000000000000000e+03	9.255000000000000000e+03	9.213000000000000000e+03	9.150000000000000000e+03	9.080000000000000000e+03	9.007000000000000000e+03	8.946000000000000000e+03	8.872000000000000000e+03	8.793000000000000000e+03	8.702000000000000000e+03	8.635000000000000000e+03	8.566000000000000000e+03	8.514000000000000000e+03	8.438000000000000000e+03	8.326000000000000000e+03	8.254000000000000000e+03	8.184000000000000000e+03	8.084000000000000000e+03
9.980000000000000000e+03	9.980000000000000000e+03	9.978000000000000000e+03	9.974000000000000000e+03	9.973000000000000000e+03	9.968000000000000000e+03	9.966000000000000000e+03	9.960000000000000000e+03	9.957000000000000000e+03	9.951000000000000000e+03	9.941000000000000000e+03	9.933000000000000000e+03	9.931000000000000000e+03	9.924000000000000000e+03	9.912000000000000000e+03	9.903000000000000000e+03	9.892000000000000000e+03	9.883000000000000000e+03	9.868000000000000000e+03	9.853000000000000000e+03	9.836000000000000000e+03	9.809000000000000000e+03	9.790000000000000000e+03	9.770000000000000000e+03	9.742000000000000000e+03	9.713000000000000000e+03	9.693000000000000000e+03	9.658000000000000000e+03	9.621000000000000000e+03	9.585000000000000000e+03	9.547000000000000000e+03	9.487000000000000000e+03	9.442000000000000000e+03	9.382000000000000000e+03	9.328000000000000000e+03	9.282000000000000000e+03	9.237000000000000000e+03	9.189000000000000000e+03	9.127000000000000000e+03	9.066000000000000000e+03	9.011000000000000000e+03	8.955000000000000000e+03	8.898000000000000000e+03	8.826000000000000000e+03	8.763000000000000000e+03	8.680000000000000000e+03	8.584000000000000000e+03	8.500000000000000000e+03	8.420000000000000000e+03	8.362000000000000000e+03
9.980000000000000000e+03	9.976000000000000000e+03	9.971000000000000000e+03	9.966000000000000000e+03	9.959000000000000000e+03	9.953000000000000000e+03	9.941000000000000000e+03	9.931000000000000000e+03	9.915000000000000000e+03	9.904000000000000000e+03	9.893000000000000000e+03	9.876000000000000000e+03	9.864000000000000000e+03	9.849000000000000000e+03	9.838000000000000000e+03	9.828000000000000000e+03	9.812000000000000000e+03	9.796000000000000000e+03	9.769000000000000000e+03	9.743000000000000000e+03	9.709000000000000000e+03	9.678000000000000000e+03	9.644000000000000000e+03	9.600000000000000000e+03	9.572000000000000000e+03	9.545000000000000000e+03	9.516000000000000000e+03	9.470000000000000000e+03	9.410000000000000000e+03	9.364000000000000000e+03	9.311000000000000000e+03	9.230000000000000000e+03	9.177000000000000000e+03	9.105000000000000000e+03	9.044000000000000000e+03	8.977000000000000000e+03	8.926000000000000000e+03	8.853000000000000000e+03	8.780000000000000000e+03	8.710000000000000000e+03	8.643000000000000000e+03	8.591000000000000000e+03	8.520000000000000000e+03	8.440000000000000000e+03	8.348000000000000000e+03	8.262000000000000000e+03	8.170000000000000000e+03	8.088000000000000000e+03	8.025000000000000000e+03	7.972000000000000000e+03
9.980000000000000000e+03	9.975000000000000000e+03	9.967000000000000000e+03	9.962000000000000000e+03	9.960000000000000000e+03	9.955000000000000000e+03	9.953000000000000000e+03	9.953000000000000000e+03	9.951000000000000000e+03	9.943000000000000000e+03	9.938000000000000000e+03	9.932000000000000000e+03	9.925000000000000000e+03	9.919000000000000000e+03	9.913000000000000000e+03	9.911000000000000000e+03	9.908000000000000000e+03	9.897000000000000000e+03	9.881000000000000000e+03	9.866000000000000000e+03	9.856000000000000000e+03	9.837000000000000000e+03	9.821000000000000000e+03	9.800000000000000000e+03	9.782000000000000000e+03	9.757000000000000000e+03	9.737000000000000000e+03	9.710000000000000000e+03	9.670000000000000000e+03	9.644000000000000000e+03	9.628000000000000000e+03	9.585000000000000000e+03	9.527000000000000000e+03	9.497000000000000000e+03	9.435000000000000000e+03	9.388000000000000000e+03	9.345000000000000000e+03	9.296000000000000000e+03	9.240000000000000000e+03	9.166000000000000000e+03	9.108000000000000000e+03	9.043000000000000000e+03	8.982000000000000000e+03	8.917000000000000000e+03	8.850000000000000000e+03	8.769000000000000000e+03	8.695000000000000000e+03	8.622000000000000000e+03	8.544000000000000000e+03	8.471000000000000000e+03
9.980000000000000000e+03	9.975000000000000000e+03	9.968000000000000000e+03	9.962000000000000000e+03	9.954000000000000000e+03	9.948000000000000000e+03	9.939000000000000000e+03	9.924000000000000000e+03	9.913000000000000000e+03	9.904000000000000000e+03	9.894000000000000000e+03	9.886000000000000000e+03	9.868000000000000000e+03	9.852000000000000000e+03	9.841000000000000000e+03	9.825000000000000000e+03	9.809000000000000000e+03	9.792000000000000000e+03	9.771000000000000000e+03	9.750000000000000000e+03	9.734000000000000000e+03	9.707000000000000000e+03	9.686000000000000000e+03	9.658000000000000000e+03	9.630000000000000000e+03	9.599000000000000000e+03	9.568000000000000000e+03	9.526000000000000000e+03	9.493000000000000000e+03	9.445000000000000000e+03	9.405000000000000000e+03	9.346000000000000000e+03	9.285000000000000000e+03	9.203000000000000000e+03	9.141000000000000000e+03	9.052000000000000000e+03	8.991000000000000000e+03	8.923000000000000000e+03	8.856000000000000000e+03	8.799000000000000000e+03	8.727000000000000000e+03	8.620000000000000000e+03	8.542000000000000000e+03	8.466000000000000000e+03	8.391000000000000000e+03	8.307000000000000000e+03	8.217000000000000000e+03	8.147000000000000000e+03	8.065000000000000000e+03	8.002000000000000000e+03
9.980000000000000000e+03	9.978000000000000000e+03	9.976000000000000000e+03	9.973000000000000000e+03	9.968000000000000000e+03	9.965000000000000000e+03	9.961000000000000000e+03	9.954000000000000000e+03	9.953000000000000000e+03	9.947000000000000000e+03	9.943000000000000000e+03	9.937000000000000000e+03	9.930000000000000000e+03	9.922000000000000000e+03	9.914000000000000000e+03	9.912000000000000000e+03	9.900000000000000000e+03	9.891000000000000000e+03	9.882000000000000000e+03	9.868000000000000000e+03	9.850000000000000000e+03	9.836000000000000000e+03	9.819000000000000000e+03	9.802000000000000000e+03	9.785000000000000000e+03	9.768000000000000000e+03	9.731000000000000000e+03	9.702000000000000000e+03	9.677000000000000000e+03	9.652000000000000000e+03	9.615000000000000000e+03	9.570000000000000000e+03	9.530000000000000000e+03	9.487000000000000000e+03	9.449000000000000000e+03	9.405000000000000000e+03	9.358000000000000000e+03	9.305000000000000000e+03	9.268000000000000000e+03	9.199000000000000000e+03	9.138000000000000000e+03	9.086000000000000000e+03	9.026000000000000000e+03	8.946000000000000000e+03	8.868000000000000000e+03	8.776000000000000000e+03	8.690000000000000000e+03	8.632000000000000000e+03	8.554000000000000000e+03	8.466000000000000000e+03
9.980000000000000000e+03	9.974000000000000000e+03	9.970000000000000000e+03	9.965000000000000000e+03	9.965000000000000000e+03	9.960000000000000000e+03	9.955000000000000000e+03	9.951000000000000000e+03	9.940000000000000000e+03	9.933000000000000000e+03	9.926000000000000000e+03	9.917000000000000000e+03	9.906000000000000000e+03	9.895000000000000000e+03	9.888000000000000000e+03	9.880000000000000000e+03	9.870000000000000000e+03	9.859000000000000000e+03	9.840000000000000000e+03	9.825000000000000000e+03	9.809000000000000000e+03	9.783000000000000000e+03	9.763000000000000000e+03	9.735000000000000000e+03	9.708000000000000000e+03	9.679000000000000000e+03	9.649000000000000000e+03	9.608000000000000000e+03	9.583000000000000000e+03	9.551000000000000000e+03	9.501000000000000000e+03	9.457000000000000000e+03	9.428000000000000000e+03	9.372000000000000000e+03	9.309000000000000000e+03	9.259000000000000000e+03	9.217000000000000000e+03	9.154000000000000000e+03	9.081000000000000000e+03	9.033000000000000000e+03	8.964000000000000000e+03	8.912000000000000000e+03	8.846000000000000000e+03	8.788000000000000000e+03	8.694000000000000000e+03	8.617000000000000000e+03	8.546000000000000000e+03	8.492000000000000000e+03	8.435000000000000000e+03	8.369000000000000000e+03
9.980000000000000000e+03	9.978000000000000000e+03	9.977000000000000000e+03	9.976000000000000000e+03	9.972000000000000000e+03	9.970000000000000000e+03	9.964000000000000000e+03	9.953000000000000000e+03	9.949000000000000000e+03	9.943000000000000000e+03	9.939000000000000000e+03	9.935000000000000000e+03	9.923000000000000000e+03	9.916000000000000000e+03	9.904000000000000000e+03	9.894000000000000000e+03	9.885000000000000000e+03	9.872000000000000000e+03	9.859000000000000000e+03	9.845000000000000000e+03	9.834000000000000000e+03	9.818000000000000000e+03	9.801000000000000000e+03	9.781000000000000000e+03	9.756000000000000000e+03	9.743000000000000000e+03	9.723000000000000000e+03	9.691000000000000000e+03	9.653000000000000000e+03	9.621000000000000000e+03	9.582000000000000000e+03	9.553000000000000000e+03	9.503000000000000000e+03	9.458000000000000000e+03	9.410000000000000000e+03	9.359000000000000000e+03	9.296000000000000000e+03	9.225000000000000000e+03	9.162000000000000000e+03	9.093000000000000000e+03	9.039000000000000000e+03	8.969000000000000000e+03	8.908000000000000000e+03	8.832000000000000000e+03	8.756000000000000000e+03	8.677000000000000000e+03	8.582000000000000000e+03	8.481000000000000000e+03	8.408000000000000000e+03	8.342000000000000000e+03
9.980000000000000000e+03	9.977000000000000000e+03	9.972000000000000000e+03	9.965000000000000000e+03	9.957000000000000000e+03	9.949000000000000000e+03	9.942000000000000000e+03	9.933000000000000000e+03	9.924000000000000000e+03	9.918000000000000000e+03	9.904000000000000000e+03	9.889000000000000000e+03	9.873000000000000000e+03	9.864000000000000000e+03	9.844000000000000000e+03	9.833000000000000000e+03	9.815000000000000000e+03	9.797000000000000000e+03	9.785000000000000000e+03	9.764000000000000000e+03	9.727000000000000000e+03	9.707000000000000000e+03	9.689000000000000000e+03	9.647000000000000000e+03	9.608000000000000000e+03	9.591000000000000000e+03	9.545000000000000000e+03	9.523000000000000000e+03	9.483000000000000000e+03	9.448000000000000000e+03	9.407000000000000000e+03	9.348000000000000000e+03	9.301000000000000000e+03	9.240000000000000000e+03	9.196000000000000000e+03	9.138000000000000000e+03	9.052000000000000000e+03	8.962000000000000000e+03	8.878000000000000000e+03	8.796000000000000000e+03	8.707000000000000000e+03	8.634000000000000000e+03	8.544000000000000000e+03	8.478000000000000000e+03	8.385000000000000000e+03	8.291000000000000000e+03	8.219000000000000000e+03	8.134000000000000000e+03	8.040000000000000000e+03	7.962000000000000000e+03
9.980000000000000000e+03	9.979000000000000000e+03	9.977000000000000000e+03	9.977000000000000000e+03	9.976000000000000000e+03	9.979000000000000000e+03	9.975000000000000000e+03	9.974000000000000000e+03	9.972000000000000000e+03	9.965000000000000000e+03	9.961000000000000000e+03	9.958000000000000000e+03	9.951000000000000000e+03	9.938000000000000000e+03	9.933000000000000000e+03	9.928000000000000000e+03	9.921000000000000000e+03	9.915000000000000000e+03	9.906000000000000000e+03	9.893000000000000000e+03	9.876000000000000000e+03	9.864000000000000000e+03	9.851000000000000000e+03	9.839000000000000000e+03	9.825000000000000000e+03	9.810000000000000000e+03	9.791000000000000000e+03	9.766000000000000000e+03	9.746000000000000000e+03	9.728000000000000000e+03	9.692000000000000000e+03	9.678000000000000000e+03	9.639000000000000000e+03	9.596000000000000000e+03	9.563000000000000000e+03	9.529000000000000000e+03	9.491000000000000000e+03	9.445000000000000000e+03	9.379000000000000000e+03	9.324000000000000000e+03	9.277000000000000000e+03	9.218000000000000000e+03	9.138000000000000000e+03	9.075000000000000000e+03	8.997000000000000000e+03	8.904000000000000000e+03	8.830000000000000000e+03	8.744000000000000000e+03	8.662000000000000000e+03	8.582000000000000000e+03
9.980000000000000000e+03	9.976000000000000000e+03	9.973000000000000000e+03	9.967000000000000000e+03	9.958000000000000000e+03	9.947000000000000000e+03	9.936000000000000000e+03	9.928000000000000000e+03	9.925000000000000000e+03	9.920000000000000000e+03	9.904000000000000000e+03	9.899000000000000000e+03	9.888000000000000000e+03	9.872000000000000000e+03	9.858000000000000000e+03	9.835000000000000000e+03	9.811000000000000000e+03	9.797000000000000000e+03	9.771000000000000000e+03	9.745000000000000000e+03	9.717000000000000000e+03	9.685000000000000000e+03	9.665000000000000000e+03	9.642000000000000000e+03	9.604000000000000000e+03	9.574000000000000000e+03	9.520000000000000000e+03	9.474000000000000000e+03	9.428000000000000000e+03	9.368000000000000000e+03	9.318000000000000000e+03	9.250000000000000000e+03	9.187000000000000000e+03	9.122000000000000000e+03	9.048000000000000000e+03	8.994000000000000000e+03	8.898000000000000000e+03	8.828000000000000000e+03	8.757000000000000000e+03	8.664000000000000000e+03	8.612000000000000000e+03	8.526000000000000000e+03	8.454000000000000000e+03	8.368000000000000000e+03	8.290000000000000000e+03	8.205000000000000000e+03	8.134000000000000000e+03	8.035000000000000000e+03	7.978000000000000000e+03	7.907000000000000000e+03
9.980000000000000000e+03	9.975000000000000000e+03	9.975000000000000000e+03	9.966000000000000000e+03	9.963000000000000000e+03	9.963000000000000000e+03	9.962000000000000000e+03	9.956000000000000000e+03	9.950000000000000000e+03	9.940000000000000000e+03	9.931000000000000000e+03	9.922000000000000000e+03	9.913000000000000000e+03	9.906000000000000000e+03	9.897000000000000000e+03	9.888000000000000000e+03	9.871000000000000000e+03	9.858000000000000000e+03	9.843000000000000000e+03	9.830000000000000000e+03	9.815000000000000000e+03	9.796000000000000000e+03	9.773000000000000000e+03	9.745000000000000000e+03	9.717000000000000000e+03	9.678000000000000000e+03	9.652000000000000000e+03	9.622000000000000000e+03	9.590000000000000000e+03	9.561000000000000000e+03	9.530000000000000000e+03	9.504000000000000000e+03	9.456000000000000000e+03	9.402000000000000000e+03	9.376000000000000000e+03	9.315000000000000000e+03	9.256000000000000000e+03	9.194000000000000000e+03	9.128000000000000000e+03	9.051000000000000000e+03	8.962000000000000000e+03	8.873000000000000000e+03	8.812000000000000000e+03	8.732000000000000000e+03	8.663000000000000000e+03	8.572000000000000000e+03	8.495000000000000000e+03	8.390000000000000000e+03	8.328000000000000000e+03	8.241000000000000000e+03
9.980000000000000000e+03	9.978000000000000000e+03	9.973000000000000000e+03	9.971000000000000000e+03	9.969000000000000000e+03	9.962000000000000000e+03	9.959000000000000000e+03	9.955000000000000000e+03	9.951000000000000000e+03	9.947000000000000000e+03	9.938000000000000000e+03	9.928000000000000000e+03	9.920000000000000000e+03	9.911000000000000000e+03	9.897000000000000000e+03	9.889000000000000000e+03	9.877000000000000000e+03	9.861000000000000000e+03	9.846000000000000000e+03	9.818000000000000000e+03	9.799000000000000000e+03	9.780000000000000000e+03	9.756000000000000000e+03	9.731000000000000000e+03	9.690000000000000000e+03	9.659000000000000000e+03	9.625000000000000000e+03	9.584000000000000000e+03	9.556000000000000000e+03	9.517000000000000000e+03	9.472000000000000000e+03	9.427000000000000000e+03	9.368000000000000000e+03	9.308000000000000000e+03	9.239000000000000000e+03	9.186000000000000000e+03	9.121000000000000000e+03	9.059000000000000000e+03	8.980000000000000000e+03	8.883000000000000000e+03	8.791000000000000000e+03	8.714000000000000000e+03	8.629000000000000000e+03	8.553000000000000000e+03	8.472000000000000000e+03	8.391000000000000000e+03	8.302000000000000000e+03	8.218000000000000000e+03	8.143000000000000000e+03	8.078000000000000000e+03
9.980000000000000000e+03	9.975000000000000000e+03	9.972000000000000000e+03	9.963000000000000000e+03	9.956000000000000000e+03	9.953000000000000000e+03	9.948000000000000000e+03	9.943000000000000000e+03	9.930000000000000000e+03	9.916000000000000000e+03	9.902000000000000000e+03	9.887000000000000000e+03	9.866000000000000000e+03	9.840000000000000000e+03	9.825000000000000000e+03	9.804000000000000000e+03	9.784000000000000000e+03	9.760000000000000000e+03	9.741000000000000000e+03	9.706000000000000000e+03	9.684000000000000000e+03	9.650000000000000000e+03	9.608000000000000000e+03	9.568000000000000000e+03	9.523000000000000000e+03	9.462000000000000000e+03	9.409000000000000000e+03	9.349000000000000000e+03	9.313000000000000000e+03	9.246000000000000000e+03	9.180000000000000000e+03	9.120000000000000000e+03	9.052000000000000000e+03	8.990000000000000000e+03	8.902000000000000000e+03	8.823000000000000000e+03	8.735000000000000000e+03	8.613000000000000000e+03	8.502000000000000000e+03	8.417000000000000000e+03	8.346000000000000000e+03	8.260000000000000000e+03	8.206000000000000000e+03	8.147000000000000000e+03	8.060000000000000000e+03	7.979000000000000000e+03	7.886000000000000000e+03	7.797000000000000000e+03	7.765000000000000000e+03	7.692000000000000000e+03
9.980000000000000000e+03	9.977000000000000000e+03	9.976000000000000000e+03	9.973000000000000000e+03	9.968000000000000000e+03	9.967000000000000000e+03	9.965000000000000000e+03	9.968000000000000000e+03	9.970000000000000000e+03	9.971000000000000000e+03	9.967000000000000000e+03	9.964000000000000000e+03	9.953000000000000000e+03	9.953000000000000000e+03	9.948000000000000000e+03	9.944000000000000000e+03	9.934000000000000000e+03	9.927000000000000000e+03	9.920000000000000000e+03	9.915000000000000000e+03	9.909000000000000000e+03	9.901000000000000000e+03	9.888000000000000000e+03	9.872000000000000000e+03	9.853000000000000000e+03	9.838000000000000000e+03	9.814000000000000000e+03	9.801000000000000000e+03	9.781000000000000000e+03	9.752000000000000000e+03	9.729000000000000000e+03	9.697000000000000000e+03	9.665000000000000000e+03	9.640000000000000000e+03	9.604000000000000000e+03	9.559000000000000000e+03	9.504000000000000000e+03	9.469000000000000000e+03	9.428000000000000000e+03	9.372000000000000000e+03	9.298000000000000000e+03	9.243000000000000000e+03	9.185000000000000000e+03	9.127000000000000000e+03	9.064000000000000000e+03	8.987000000000000000e+03	8.901000000000000000e+03	8.807000000000000000e+03	8.706000000000000000e+03	8.628000000000000000e+03
9.980000000000000000e+03	9.978000000000000000e+03	9.977000000000000000e+03	9.971000000000000000e+03	9.968000000000000000e+03	9.963000000000000000e+03	9.963000000000000000e+03	9.963000000000000000e+03	9.957000000000000000e+03	9.949000000000000000e+03	9.943000000000000000e+03	9.936000000000000000e+03	9.930000000000000000e+03	9.917000000000000000e+03	9.915000000000000000e+03	9.901000000000000000e+03	9.889000000000000000e+03	9.884000000000000000e+03	9.875000000000000000e+03	9.864000000000000000e+03	9.852000000000000000e+03	9.835000000000000000e+03	9.812000000000000000e+03	9.795000000000000000e+03	9.773000000000000000e+03	9.753000000000000000e+03	9.735000000000000000e+03	9.719000000000000000e+03	9.679000000000000000e+03	9.652000000000000000e+03	9.623000000000000000e+03	9.585000000000000000e+03	9.557000000000000000e+03	9.533000000000000000e+03	9.501000000000000000e+03	9.456000000000000000e+03	9.414000000000000000e+03	9.374000000000000000e+03	9.311000000000000000e+03	9.260000000000000000e+03	9.202000000000000000e+03	9.130000000000000000e+03	9.060000000000000000e+03	9.004000000000000000e+03	8.905000000000000000e+03	8.822000000000000000e+03	8.757000000000000000e+03	8.689000000000000000e+03	8.616000000000000000e+03	8.547000000000000000e+03
9.980000000000000000e+03	9.979000000000000000e+03	9.976000000000000000e+03	9.972000000000000000e+03	9.971000000000000000e+03	9.968000000000000000e+03	9.964000000000000000e+03	9.961000000000000000e+03	9.951000000000000000e+03	9.947000000000000000e+03	9.938000000000000000e+03	9.932000000000000000e+03	9.923000000000000000e+03	9.920000000000000000e+03	9.913000000000000000e+03	9.906000000000000000e+03	9.895000000000000000e+03	9.887000000000000000e+03	9.871000000000000000e+03	9.861000000000000000e+03	9.849000000000000000e+03	9.834000000000000000e+03	9.827000000000000000e+03	9.812000000000000000e+03	9.791000000000000000e+03	9.761000000000000000e+03	9.745000000000000000e+03	9.717000000000000000e+03	9.676000000000000000e+03	9.643000000000000000e+03	9.610000000000000000e+03	9.586000000000000000e+03	9.542000000000000000e+03	9.513000000000000000e+03	9.465000000000000000e+03	9.407000000000000000e+03	9.364000000000000000e+03	9.312000000000000000e+03	9.256000000000000000e+03	9.200000000000000000e+03	9.150000000000000000e+03	9.082000000000000000e+03	9.016000000000000000e+03	8.935000000000000000e+03	8.871000000000000000e+03	8.826000000000000000e+03	8.740000000000000000e+03	8.651000000000000000e+03	8.576000000000000000e+03	8.519000000000000000e+03
9.980000000000000000e+03	9.978000000000000000e+03	9.974000000000000000e+03	9.971000000000000000e+03	9.968000000000000000e+03	9.965000000000000000e+03	9.962000000000000000e+03	9.956000000000000000e+03	9.952000000000000000e+03	9.945000000000000000e+03	9.940000000000000000e+03	9.932000000000000000e+03	9.919000000000000000e+03	9.905000000000000000e+03	9.897000000000000000e+03	9.891000000000000000e+03	9.884000000000000000e+03	9.875000000000000000e+03	9.866000000000000000e+03	9.857000000000000000e+03	9.840000000000000000e+03	9.827000000000000000e+03	9.806000000000000000e+03	9.793000000000000000e+03	9.773000000000000000e+03	9.758000000000000000e+03	9.722000000000000000e+03	9.692000000000000000e+03	9.664000000000000000e+03	9.637000000000000000e+03	9.600000000000000000e+03	9.574000000000000000e+03	9.542000000000000000e+03	9.512000000000000000e+03	9.479000000000000000e+03	9.430000000000000000e+03	9.363000000000000000e+03	9.309000000000000000e+03	9.251000000000000000e+03	9.174000000000000000e+03	9.120000000000000000e+03	9.058000000000000000e+03	8.989000000000000000e+03	8.934000000000000000e+03	8.878000000000000000e+03	8.803000000000000000e+03	8.722000000000000000e+03	8.639000000000000000e+03	8.561000000000000000e+03	8.483000000000000000e+03
9.980000000000000000e+03	9.976000000000000000e+03	9.972000000000000000e+03	9.964000000000000000e+03	9.959000000000000000e+03	9.957000000000000000e+03	9.949000000000000000e+03	9.939000000000000000e+03	9.935000000000000000e+03	9.925000000000000000e+03	9.910000000000000000e+03	9.899000000000000000e+03	9.886000000000000000e+03	9.874000000000000000e+03	9.865000000000000000e+03	9.860000000000000000e+03	9.832000000000000000e+03	9.806000000000000000e+03	9.788000000000000000e+03	9.753000000000000000e+03	9.732000000000000000e+03	9.699000000000000000e+03	9.677000000000000000e+03	9.652000000000000000e+03	9.614000000000000000e+03	9.571000000000000000e+03	9.522000000000000000e+03	9.478000000000000000e+03	9.431000000000000000e+03	9.378000000000000000e+03	9.328000000000000000e+03	9.273000000000000000e+03	9.219000000000000000e+03	9.156000000000000000e+03	9.082000000000000000e+03	9.014000000000000000e+03	8.933000000000000000e+03	8.846000000000000000e+03	8.791000000000000000e+03	8.720000000000000000e+03	8.660000000000000000e+03	8.589000000000000000e+03	8.512000000000000000e+03	8.443000000000000000e+03	8.379000000000000000e+03	8.282000000000000000e+03	8.194000000000000000e+03	8.130000000000000000e+03	8.083000000000000000e+03	8.004000000000000000e+03
9.980000000000000000e+03	9.977000000000000000e+03	9.973000000000000000e+03	9.967000000000000000e+03	9.965000000000000000e+03	9.958000000000000000e+03	9.951000000000000000e+03	9.944000000000000000e+03	9.938000000000000000e+03	9.930000000000000000e+03	9.916000000000000000e+03	9.906000000000000000e+03	9.895000000000000000e+03	9.889000000000000000e+03	9.877000000000000000e+03	9.863000000000000000e+03	9.850000000000000000e+03	9.831000000000000000e+03	9.819000000000000000e+03	9.813000000000000000e+03	9.786000000000000000e+03	9.775000000000000000e+03	9.742000000000000000e+03	9.719000000000000000e+03	9.694000000000000000e+03	9.674000000000000000e+03	9.645000000000000000e+03	9.610000000000000000e+03	9.585000000000000000e+03	9.545000000000000000e+03	9.502000000000000000e+03	9.457000000000000000e+03	9.418000000000000000e+03	9.361000000000000000e+03	9.311000000000000000e+03	9.262000000000000000e+03	9.194000000000000000e+03	9.128000000000000000e+03	9.075000000000000000e+03	9.006000000000000000e+03	8.958000000000000000e+03	8.896000000000000000e+03	8.826000000000000000e+03	8.770000000000000000e+03	8.714000000000000000e+03	8.630000000000000000e+03	8.569000000000000000e+03	8.500000000000000000e+03	8.412000000000000000e+03	8.342000000000000000e+03
9.980000000000000000e+03	9.977000000000000000e+03	9.973000000000000000e+03	9.967000000000000000e+03	9.964000000000000000e+03	9.960000000000000000e+03	9.950000000000000000e+03	9.940000000000000000e+03	9.935000000000000000e+03	9.928000000000000000e+03	9.924000000000000000e+03	9.916000000000000000e+03	9.914000000000000000e+03	9.904000000000000000e+03	9.900000000000000000e+03	9.891000000000000000e+03	9.886000000000000000e+03	9.869000000000000000e+03	9.858000000000000000e+03	9.834000000000000000e+03	9.816000000000000000e+03	9.800000000000000000e+03	9.779000000000000000e+03	9.763000000000000000e+03	9.735000000000000000e+03	9.707000000000000000e+03	9.672000000000000000e+03	9.653000000000000000e+03	9.621000000000000000e+03	9.584000000000000000e+03	9.533000000000000000e+03	9.493000000000000000e+03	9.431000000000000000e+03	9.381000000000000000e+03	9.335000000000000000e+03	9.270000000000000000e+03	9.202000000000000000e+03	9.153000000000000000e+03	9.089000000000000000e+03	9.026000000000000000e+03	8.971000000000000000e+03	8.905000000000000000e+03	8.835000000000000000e+03	8.748000000000000000e+03	8.678000000000000000e+03	8.592000000000000000e+03	8.507000000000000000e+03	8.435000000000000000e+03	8.361000000000000000e+03	8.287000000000000000e+03
9.980000000000000000e+03	9.976000000000000000e+03	9.973000000000000000e+03	9.971000000000000000e+03	9.965000000000000000e+03	9.960000000000000000e+03	9.953000000000000000e+03	9.946000000000000000e+03	9.936000000000000000e+03	9.925000000000000000e+03	9.915000000000000000e+03	9.900000000000000000e+03	9.890000000000000000e+03	9.884000000000000000e+03	9.866000000000000000e+03	9.860000000000000000e+03	9.844000000000000000e+03	9.828000000000000000e+03	9.810000000000000000e+03	9.781000000000000000e+03	9.765000000000000000e+03	9.748000000000000000e+03	9.731000000000000000e+03	9.697000000000000000e+03	9.668000000000000000e+03	9.630000000000000000e+03	9.592000000000000000e+03	9.564000000000000000e+03	9.534000000000000000e+03	9.496000000000000000e+03	9.455000000000000000e+03	9.409000000000000000e+03	9.357000000000000000e+03	9.303000000000000000e+03	9.241000000000000000e+03	9.181000000000000000e+03	9.100000000000000000e+03	9.030000000000000000e+03	8.966000000000000000e+03	8.870000000000000000e+03	8.781000000000000000e+03	8.696000000000000000e+03	8.623000000000000000e+03	8.538000000000000000e+03	8.468000000000000000e+03	8.385000000000000000e+03	8.305000000000000000e+03	8.229000000000000000e+03	8.119000000000000000e+03	8.054000000000000000e+03
9.980000000000000000e+03	9.977000000000000000e+03	9.974000000000000000e+03	9.967000000000000000e+03	9.965000000000000000e+03	9.964000000000000000e+03	9.961000000000000000e+03	9.953000000000000000e+03	9.951000000000000000e+03	9.951000000000000000e+03	9.941000000000000000e+03	9.933000000000000000e+03	9.930000000000000000e+03	9.922000000000000000e+03	9.918000000000000000e+03	9.898000000000000000e+03	9.892000000000000000e+03	9.878000000000000000e+03	9.862000000000000000e+03	9.852000000000000000e+03	9.842000000000000000e+03	9.823000000000000000e+03	9.812000000000000000e+03	9.785000000000000000e+03	9.763000000000000000e+03	9.738000000000000000e+03	9.720000000000000000e+03	9.684000000000000000e+03	9.654000000000000000e+03	9.624000000000000000e+03	9.583000000000000000e+03	9.544000000000000000e+03	9.497000000000000000e+03	9.449000000000000000e+03	9.425000000000000000e+03	9.381000000000000000e+03	9.331000000000000000e+03	9.288000000000000000e+03	9.215000000000000000e+03	9.145000000000000000e+03	9.089000000000000000e+03	9.016000000000000000e+03	8.929000000000000000e+03	8.853000000000000000e+03	8.784000000000000000e+03	8.703000000000000000e+03	8.618000000000000000e+03	8.538000000000000000e+03	8.447000000000000000e+03	8.385000000000000000e+03
9.980000000000000000e+03	9.974000000000000000e+03	9.968000000000000000e+03	9.963000000000000000e+03	9.961000000000000000e+03	9.952000000000000000e+03	9.947000000000000000e+03	9.939000000000000000e+03	9.931000000000000000e+03	9.922000000000000000e+03	9.919000000000000000e+03	9.909000000000000000e+03	9.900000000000000000e+03	9.891000000000000000e+03	9.870000000000000000e+03	9.860000000000000000e+03	9.842000000000000000e+03	9.827000000000000000e+03	9.806000000000000000e+03	9.788000000000000000e+03	9.780000000000000000e+03	9.748000000000000000e+03	9.726000000000000000e+03	9.687000000000000000e+03	9.657000000000000000e+03	9.621000000000000000e+03	9.599000000000000000e+03	9.553000000000000000e+03	9.529000000000000000e+03	9.475000000000000000e+03	9.427000000000000000e+03	9.369000000000000000e+03	9.321000000000000000e+03	9.251000000000000000e+03	9.194000000000000000e+03	9.115000000000000000e+03	9.049000000000000000e+03	8.971000000000000000e+03	8.890000000000000000e+03	8.809000000000000000e+03	8.737000000000000000e+03	8.657000000000000000e+03	8.566000000000000000e+03	8.461000000000000000e+03	8.382000000000000000e+03	8.270000000000000000e+03	8.208000000000000000e+03	8.132000000000000000e+03	8.057000000000000000e+03	7.989000000000000000e+03
9.980000000000000000e+03	9.977000000000000000e+03	9.974000000000000000e+03	9.968000000000000000e+03	9.966000000000000000e+03	9.964000000000000000e+03	9.960000000000000000e+03	9.955000000000000000e+03	9.944000000000000000e+03	9.936000000000000000e+03	9.923000000000000000e+03	9.914000000000000000e+03	9.893000000000000000e+03	9.878000000000000000e+03	9.873000000000000000e+03	9.854000000000000000e+03	9.840000000000000000e+03	9.822000000000000000e+03	9.804000000000000000e+03	9.785000000000000000e+03	9.764000000000000000e+03	9.722000000000000000e+03	9.679000000000000000e+03	9.648000000000000000e+03	9.627000000000000000e+03	9.595000000000000000e+03	9.554000000000000000e+03	9.507000000000000000e+03	9.472000000000000000e+03	9.425000000000000000e+03	9.373000000000000000e+03	9.314000000000000000e+03	9.271000000000000000e+03	9.223000000000000000e+03	9.158000000000000000e+03	9.102000000000000000e+03	9.041000000000000000e+03	8.970000000000000000e+03	8.892000000000000000e+03	8.827000000000000000e+03	8.741000000000000000e+03	8.666000000000000000e+03	8.574000000000000000e+03	8.486000000000000000e+03	8.392000000000000000e+03	8.283000000000000000e+03	8.213000000000000000e+03	8.127000000000000000e+03	8.048000000000000000e+03	7.972000000000000000e+03
9.980000000000000000e+03	9.975000000000000000e+03	9.974000000000000000e+03	9.967000000000000000e+03	9.965000000000000000e+03	9.961000000000000000e+03	9.957000000000000000e+03	9.953000000000000000e+03	9.947000000000000000e+03	9.942000000000000000e+03	9.937000000000000000e+03	9.932000000000000000e+03	9.933000000000000000e+03	9.925000000000000000e+03	9.921000000000000000e+03	9.910000000000000000e+03	9.905000000000000000e+03	9.888000000000000000e+03	9.883000000000000000e+03	9.872000000000000000e+03	9.853000000000000000e+03	9.846000000000000000e+03	9.835000000000000000e+03	9.820000000000000000e+03	9.802000000000000000e+03	9.772000000000000000e+03	9.746000000000000000e+03	9.722000000000000000e+03	9.696000000000000000e+03	9.664000000000000000e+03	9.633000000000000000e+03	9.590000000000000000e+03	9.548000000000000000e+03	9.488000000000000000e+03	9.447000000000000000e+03	9.407000000000000000e+03	9.355000000000000000e+03	9.287000000000000000e+03	9.231000000000000000e+03	9.157000000000000000e+03	9.100000000000000000e+03	9.028000000000000000e+03	8.952000000000000000e+03	8.871000000000000000e+03	8.787000000000000000e+03	8.713000000000000000e+03	8.637000000000000000e+03	8.546000000000000000e+03	8.457000000000000000e+03	8.380000000000000000e+03
9.980000000000000000e+03	9.975000000000000000e+03	9.973000000000000000e+03	9.968000000000000000e+03	9.962000000000000000e+03	9.957000000000000000e+03	9.947000000000000000e+03	9.939000000000000000e+03	9.934000000000000000e+03	9.921000000000000000e+03	9.911000000000000000e+03	9.901000000000000000e+03	9.890000000000000000e+03	9.882000000000000000e+03	9.865000000000000000e+03	9.855000000000000000e+03	9.846000000000000000e+03	9.827000000000000000e+03	9.809000000000000000e+03	9.791000000000000000e+03	9.769000000000000000e+03	9.750000000000000000e+03	9.720000000000000000e+03	9.685000000000000000e+03	9.652000000000000000e+03	9.620000000000000000e+03	9.576000000000000000e+03	9.543000000000000000e+03	9.494000000000000000e+03	9.448000000000000000e+03	9.400000000000000000e+03	9.349000000000000000e+03	9.298000000000000000e+03	9.239000000000000000e+03	9.170000000000000000e+03	9.111000000000000000e+03	9.048000000000000000e+03	8.986000000000000000e+03	8.914000000000000000e+03	8.856000000000000000e+03	8.789000000000000000e+03	8.723000000000000000e+03	8.664000000000000000e+03	8.567000000000000000e+03	8.491000000000000000e+03	8.407000000000000000e+03	8.352000000000000000e+03	8.259000000000000000e+03	8.176000000000000000e+03	8.111000000000000000e+03
9.980000000000000000e+03	9.976000000000000000e+03	9.971000000000000000e+03	9.967000000000000000e+03	9.962000000000000000e+03	9.960000000000000000e+03	9.949000000000000000e+03	9.940000000000000000e+03	9.933000000000000000e+03	9.921000000000000000e+03	9.903000000000000000e+03	9.892000000000000000e+03	9.880000000000000000e+03	9.869000000000000000e+03	9.853000000000000000e+03	9.847000000000000000e+03	9.837000000000000000e+03	9.817000000000000000e+03	9.792000000000000000e+03	9.779000000000000000e+03	9.761000000000000000e+03	9.740000000000000000e+03	9.719000000000000000e+03	9.701000000000000000e+03	9.668000000000000000e+03	9.624000000000000000e+03	9.600000000000000000e+03	9.562000000000000000e+03	9.526000000000000000e+03	9.469000000000000000e+03	9.423000000000000000e+03	9.383000000000000000e+03	9.340000000000000000e+03	9.279000000000000000e+03	9.228000000000000000e+03	9.177000000000000000e+03	9.131000000000000000e+03	9.072000000000000000e+03	9.020000000000000000e+03	8.949000000000000000e+03	8.876000000000000000e+03	8.786000000000000000e+03	8.700000000000000000e+03	8.618000000000000000e+03	8.519000000000000000e+03	8.440000000000000000e+03	8.354000000000000000e+03	8.273000000000000000e+03	8.211000000000000000e+03	8.112000000000000000e+03
9.980000000000000000e+03	9.980000000000000000e+03	9.979000000000000000e+03	9.972000000000000000e+03	9.967000000000000000e+03	9.966000000000000000e+03	9.960000000000000000e+03	9.958000000000000000e+03	9.957000000000000000e+03	9.954000000000000000e+03	9.945000000000000000e+03	9.938000000000000000e+03	9.929000000000000000e+03	9.923000000000000000e+03	9.920000000000000000e+03	9.918000000000000000e+03	9.906000000000000000e+03	9.902000000000000000e+03	9.894000000000000000e+03	9.885000000000000000e+03	9.876000000000000000e+03	9.869000000000000000e+03	9.845000000000000000e+03	9.820000000000000000e+03	9.800000000000000000e+03	9.767000000000000000e+03	9.744000000000000000e+03	9.720000000000000000e+03	9.696000000000000000e+03	9.665000000000000000e+03	9.644000000000000000e+03	9.603000000000000000e+03	9.570000000000000000e+03	9.533000000000000000e+03	9.497000000000000000e+03	9.452000000000000000e+03	9.405000000000000000e+03	9.369000000000000000e+03	9.314000000000000000e+03	9.271000000000000000e+03	9.225000000000000000e+03	9.179000000000000000e+03	9.121000000000000000e+03	9.061000000000000000e+03	9.003000000000000000e+03	8.940000000000000000e+03	8.869000000000000000e+03	8.818000000000000000e+03	8.734000000000000000e+03	8.635000000000000000e+03
9.980000000000000000e+03	9.977000000000000000e+03	9.973000000000000000e+03	9.969000000000000000e+03	9.963000000000000000e+03	9.958000000000000000e+03	9.952000000000000000e+03	9.948000000000000000e+03	9.943000000000000000e+03	9.938000000000000000e+03	9.934000000000000000e+03	9.930000000000000000e+03	9.927000000000000000e+03	9.921000000000000000e+03	9.910000000000000000e+03	9.899000000000000000e+03	9.891000000000000000e+03	9.878000000000000000e+03	9.861000000000000000e+03	9.846000000000000000e+03	9.829000000000000000e+03	9.812000000000000000e+03	9.798000000000000000e+03	9.787000000000000000e+03	9.761000000000000000e+03	9.738000000000000000e+03	9.705000000000000000e+03	9.681000000000000000e+03	9.645000000000000000e+03	9.611000000000000000e+03	9.572000000000000000e+03	9.536000000000000000e+03	9.503000000000000000e+03	9.451000000000000000e+03	9.401000000000000000e+03	9.342000000000000000e+03	9.281000000000000000e+03	9.214000000000000000e+03	9.150000000000000000e+03	9.086000000000000000e+03	9.004000000000000000e+03	8.919000000000000000e+03	8.851000000000000000e+03	8.779000000000000000e+03	8.710000000000000000e+03	8.629000000000000000e+03	8.548000000000000000e+03	8.465000000000000000e+03	8.387000000000000000e+03	8.289000000000000000e+03
9.980000000000000000e+03	9.973000000000000000e+03	9.966000000000000000e+03	9.958000000000000000e+03	9.952000000000000000e+03	9.947000000000000000e+03	9.943000000000000000e+03	9.936000000000000000e+03	9.931000000000000000e+03	9.918000000000000000e+03	9.903000000000000000e+03	9.895000000000000000e+03	9.888000000000000000e+03	9.876000000000000000e+03	9.862000000000000000e+03	9.842000000000000000e+03	9.830000000000000000e+03	9.808000000000000000e+03	9.790000000000000000e+03	9.775000000000000000e+03	9.751000000000000000e+03	9.737000000000000000e+03	9.700000000000000000e+03	9.678000000000000000e+03	9.660000000000000000e+03	9.632000000000000000e+03	9.598000000000000000e+03	9.566000000000000000e+03	9.539000000000000000e+03	9.499000000000000000e+03	9.447000000000000000e+03	9.407000000000000000e+03	9.364000000000000000e+03	9.324000000000000000e+03	9.254000000000000000e+03	9.208000000000000000e+03	9.141000000000000000e+03	9.085000000000000000e+03	9.027000000000000000e+03	8.957000000000000000e+03	8.896000000000000000e+03	8.820000000000000000e+03	8.748000000000000000e+03	8.666000000000000000e+03	8.596000000000000000e+03	8.519000000000000000e+03	8.457000000000000000e+03	8.392000000000000000e+03	8.305000000000000000e+03	8.224000000000000000e+03
9.980000000000000000e+03	9.979000000000000000e+03	9.975000000000000000e+03	9.973000000000000000e+03	9.966000000000000000e+03	9.957000000000000000e+03	9.950000000000000000e+03	9.939000000000000000e+03	9.931000000000000000e+03	9.920000000000000000e+03	9.908000000000000000e+03	9.895000000000000000e+03	9.885000000000000000e+03	9.877000000000000000e+03	9.867000000000000000e+03	9.871000000000000000e+03	9.860000000000000000e+03	9.841000000000000000e+03	9.817000000000000000e+03	9.795000000000000000e+03	9.775000000000000000e+03	9.756000000000000000e+03	9.731000000000000000e+03	9.695000000000000000e+03	9.667000000000000000e+03	9.628000000000000000e+03	9.603000000000000000e+03	9.568000000000000000e+03	9.523000000000000000e+03	9.479000000000000000e+03	9.418000000000000000e+03	9.356000000000000000e+03	9.307000000000000000e+03	9.253000000000000000e+03	9.190000000000000000e+03	9.117000000000000000e+03	9.049000000000000000e+03	8.983000000000000000e+03	8.903000000000000000e+03	8.836000000000000000e+03	8.779000000000000000e+03	8.697000000000000000e+03	8.615000000000000000e+03	8.529000000000000000e+03	8.440000000000000000e+03	8.350000000000000000e+03	8.263000000000000000e+03	8.181000000000000000e+03	8.097000000000000000e+03	8.020000000000000000e+03
9.980000000000000000e+03	9.979000000000000000e+03	9.973000000000000000e+03	9.967000000000000000e+03	9.957000000000000000e+03	9.947000000000000000e+03	9.940000000000000000e+03	9.928000000000000000e+03	9.923000000000000000e+03	9.910000000000000000e+03	9.899000000000000000e+03	9.892000000000000000e+03	9.883000000000000000e+03	9.871000000000000000e+03	9.862000000000000000e+03	9.854000000000000000e+03	9.840000000000000000e+03	9.814000000000000000e+03	9.802000000000000000e+03	9.795000000000000000e+03	9.779000000000000000e+03	9.753000000000000000e+03	9.727000000000000000e+03	9.691000000000000000e+03	9.676000000000000000e+03	9.662000000000000000e+03	9.628000000000000000e+03	9.591000000000000000e+03	9.551000000000000000e+03	9.495000000000000000e+03	9.444000000000000000e+03	9.388000000000000000e+03	9.349000000000000000e+03	9.300000000000000000e+03	9.232000000000000000e+03	9.174000000000000000e+03	9.105000000000000000e+03	9.039000000000000000e+03	8.969000000000000000e+03	8.908000000000000000e+03	8.837000000000000000e+03	8.748000000000000000e+03	8.675000000000000000e+03	8.571000000000000000e+03	8.493000000000000000e+03	8.423000000000000000e+03	8.362000000000000000e+03	8.285000000000000000e+03	8.180000000000000000e+03	8.112000000000000000e+03
9.980000000000000000e+03	9.978000000000000000e+03	9.976000000000000000e+03	9.973000000000000000e+03	9.963000000000000000e+03	9.961000000000000000e+03	9.955000000000000000e+03	9.947000000000000000e+03	9.940000000000000000e+03	9.941000000000000000e+03	9.930000000000000000e+03	9.921000000000000000e+03	9.917000000000000000e+03	9.917000000000000000e+03	9.908000000000000000e+03	9.898000000000000000e+03	9.892000000000000000e+03	9.879000000000000000e+03	9.857000000000000000e+03	9.837000000000000000e+03	9.813000000000000000e+03	9.792000000000000000e+03	9.773000000000000000e+03	9.752000000000000000e+03	9.717000000000000000e+03	9.692000000000000000e+03	9.655000000000000000e+03	9.614000000000000000e+03	9.567000000000000000e+03	9.530000000000000000e+03	9.491000000000000000e+03	9.440000000000000000e+03	9.401000000000000000e+03	9.354000000000000000e+03	9.298000000000000000e+03	9.233000000000000000e+03	9.186000000000000000e+03	9.106000000000000000e+03	9.032000000000000000e+03	8.943000000000000000e+03	8.864000000000000000e+03	8.795000000000000000e+03	8.735000000000000000e+03	8.659000000000000000e+03	8.568000000000000000e+03	8.484000000000000000e+03	8.406000000000000000e+03	8.339000000000000000e+03	8.264000000000000000e+03	8.199000000000000000e+03
9.980000000000000000e+03	9.976000000000000000e+03	9.970000000000000000e+03	9.964000000000000000e+03	9.964000000000000000e+03	9.958000000000000000e+03	9.952000000000000000e+03	9.948000000000000000e+03	9.941000000000000000e+03	9.933000000000000000e+03	9.923000000000000000e+03	9.916000000000000000e+03	9.908000000000000000e+03	9.895000000000000000e+03	9.881000000000000000e+03	9.863000000000000000e+03	9.847000000000000000e+03	9.826000000000000000e+03	9.813000000000000000e+03	9.791000000000000000e+03	9.765000000000000000e+03	9.741000000000000000e+03	9.714000000000000000e+03	9.695000000000000000e+03	9.665000000000000000e+03	9.625000000000000000e+03	9.582000000000000000e+03	9.559000000000000000e+03	9.535000000000000000e+03	9.490000000000000000e+03	9.439000000000000000e+03	9.389000000000000000e+03	9.341000000000000000e+03	9.277000000000000000e+03	9.238000000000000000e+03	9.184000000000000000e+03	9.112000000000000000e+03	9.043000000000000000e+03	8.965000000000000000e+03	8.901000000000000000e+03	8.840000000000000000e+03	8.797000000000000000e+03	8.706000000000000000e+03	8.630000000000000000e+03	8.572000000000000000e+03	8.489000000000000000e+03	8.381000000000000000e+03	8.294000000000000000e+03	8.214000000000000000e+03	8.133000000000000000e+03
9.980000000000000000e+03	9.980000000000000000e+03	9.976000000000000000e+03	9.972000000000000000e+03	9.968000000000000000e+03	9.964000000000000000e+03	9.958000000000000000e+03	9.950000000000000000e+03	9.947000000000000000e+03	9.944000000000000000e+03	9.939000000000000000e+03	9.926000000000000000e+03	9.925000000000000000e+03	9.919000000000000000e+03	9.905000000000000000e+03	9.898000000000000000e+03	9.874000000000000000e+03	9.865000000000000000e+03	9.852000000000000000e+03	9.836000000000000000e+03	9.819000000000000000e+03	9.798000000000000000e+03	9.779000000000000000e+03	9.762000000000000000e+03	9.732000000000000000e+03	9.708000000000000000e+03	9.676000000000000000e+03	9.641000000000000000e+03	9.616000000000000000e+03	9.567000000000000000e+03	9.509000000000000000e+03	9.477000000000000000e+03	9.438000000000000000e+03	9.386000000000000000e+03	9.340000000000000000e+03	9.286000000000000000e+03	9.211000000000000000e+03	9.148000000000000000e+03	9.071000000000000000e+03	8.998000000000000000e+03	8.923000000000000000e+03	8.850000000000000000e+03	8.777000000000000000e+03	8.687000000000000000e+03	8.622000000000000000e+03	8.551000000000000000e+03	8.459000000000000000e+03	8.385000000000000000e+03	8.294000000000000000e+03	8.230000000000000000e+03
9.980000000000000000e+03	9.979000000000000000e+03	9.977000000000000000e+03	9.972000000000000000e+03	9.965000000000000000e+03	9.961000000000000000e+03	9.958000000000000000e+03	9.954000000000000000e+03	9.948000000000000000e+03	9.941000000000000000e+03	9.929000000000000000e+03	9.920000000000000000e+03	9.913000000000000000e+03	9.907000000000000000e+03	9.899000000000000000e+03	9.895000000000000000e+03	9.887000000000000000e+03	9.875000000000000000e+03	9.864000000000000000e+03	9.858000000000000000e+03	9.839000000000000000e+03	9.830000000000000000e+03	9.819000000000000000e+03	9.802000000000000000e+03	9.783000000000000000e+03	9.763000000000000000e+03	9.742000000000000000e+03	9.714000000000000000e+03	9.683000000000000000e+03	9.647000000000000000e+03	9.615000000000000000e+03	9.558000000000000000e+03	9.536000000000000000e+03	9.505000000000000000e+03	9.475000000000000000e+03	9.409000000000000000e+03	9.357000000000000000e+03	9.301000000000000000e+03	9.234000000000000000e+03	9.165000000000000000e+03	9.091000000000000000e+03	8.997000000000000000e+03	8.932000000000000000e+03	8.848000000000000000e+03	8.776000000000000000e+03	8.678000000000000000e+03	8.570000000000000000e+03	8.490000000000000000e+03	8.387000000000000000e+03	8.295000000000000000e+03
9.980000000000000000e+03	9.975000000000000000e+03	9.969000000000000000e+03	9.961000000000000000e+03	9.958000000000000000e+03	9.953000000000000000e+03	9.944000000000000000e+03	9.940000000000000000e+03	9.935000000000000000e+03	9.925000000000000000e+03	9.920000000000000000e+03	9.910000000000000000e+03	9.900000000000000000e+03	9.890000000000000000e+03	9.883000000000000000e+03	9.873000000000000000e+03	9.862000000000000000e+03	9.839000000000000000e+03	9.828000000000000000e+03	9.808000000000000000e+03	9.787000000000000000e+03	9.761000000000000000e+03	9.739000000000000000e+03	9.707000000000000000e+03	9.671000000000000000e+03	9.651000000000000000e+03	9.618000000000000000e+03	9.575000000000000000e+03	9.526000000000000000e+03	9.481000000000000000e+03	9.418000000000000000e+03	9.378000000000000000e+03	9.330000000000000000e+03	9.274000000000000000e+03	9.209000000000000000e+03	9.143000000000000000e+03	9.074000000000000000e+03	9.008000000000000000e+03	8.943000000000000000e+03	8.868000000000000000e+03	8.787000000000000000e+03	8.700000000000000000e+03	8.625000000000000000e+03	8.567000000000000000e+03	8.492000000000000000e+03	8.410000000000000000e+03	8.323000000000000000e+03	8.251000000000000000e+03	8.165000000000000000e+03	8.090000000000000000e+03
9.980000000000000000e+03	9.976000000000000000e+03	9.977000000000000000e+03	9.975000000000000000e+03	9.965000000000000000e+03	9.962000000000000000e+03	9.950000000000000000e+03	9.942000000000000000e+03	9.939000000000000000e+03	9.933000000000000000e+03	9.927000000000000000e+03	9.922000000000000000e+03	9.916000000000000000e+03	9.905000000000000000e+03	9.894000000000000000e+03	9.880000000000000000e+03	9.857000000000000000e+03	9.848000000000000000e+03	9.844000000000000000e+03	9.832000000000000000e+03	9.813000000000000000e+03	9.797000000000000000e+03	9.764000000000000000e+03	9.730000000000000000e+03	9.706000000000000000e+03	9.675000000000000000e+03	9.654000000000000000e+03	9.622000000000000000e+03	9.592000000000000000e+03	9.563000000000000000e+03	9.525000000000000000e+03	9.480000000000000000e+03	9.443000000000000000e+03	9.388000000000000000e+03	9.327000000000000000e+03	9.269000000000000000e+03	9.192000000000000000e+03	9.121000000000000000e+03	9.064000000000000000e+03	8.989000000000000000e+03	8.900000000000000000e+03	8.826000000000000000e+03	8.743000000000000000e+03	8.648000000000000000e+03	8.554000000000000000e+03	8.465000000000000000e+03	8.369000000000000000e+03	8.296000000000000000e+03	8.197000000000000000e+03	8.130000000000000000e+03
9.980000000000000000e+03	9.974000000000000000e+03	9.971000000000000000e+03	9.967000000000000000e+03	9.961000000000000000e+03	9.960000000000000000e+03	9.956000000000000000e+03	9.955000000000000000e+03	9.950000000000000000e+03	9.946000000000000000e+03	9.944000000000000000e+03	9.937000000000000000e+03	9.936000000000000000e+03	9.927000000000000000e+03	9.925000000000000000e+03	9.918000000000000000e+03	9.915000000000000000e+03	9.910000000000000000e+03	9.900000000000000000e+03	9.895000000000000000e+03	9.884000000000000000e+03	9.875000000000000000e+03	9.866000000000000000e+03	9.843000000000000000e+03	9.825000000000000000e+03	9.804000000000000000e+03	9.786000000000000000e+03	9.768000000000000000e+03	9.749000000000000000e+03	9.728000000000000000e+03	9.714000000000000000e+03	9.681000000000000000e+03	9.646000000000000000e+03	9.623000000000000000e+03	9.589000000000000000e+03	9.561000000000000000e+03	9.528000000000000000e+03	9.480000000000000000e+03	9.429000000000000000e+03	9.378000000000000000e+03	9.334000000000000000e+03	9.274000000000000000e+03	9.232000000000000000e+03	9.165000000000000000e+03	9.103000000000000000e+03	9.055000000000000000e+03	8.977000000000000000e+03	8.915000000000000000e+03	8.840000000000000000e+03	8.768000000000000000e+03
9.980000000000000000e+03	9.976000000000000000e+03	9.973000000000000000e+03	9.972000000000000000e+03	9.969000000000000000e+03	9.966000000000000000e+03	9.959000000000000000e+03	9.954000000000000000e+03	9.947000000000000000e+03	9.939000000000000000e+03	9.928000000000000000e+03	9.919000000000000000e+03	9.912000000000000000e+03	9.899000000000000000e+03	9.882000000000000000e+03	9.871000000000000000e+03	9.856000000000000000e+03	9.844000000000000000e+03	9.821000000000000000e+03	9.804000000000000000e+03	9.775000000000000000e+03	9.747000000000000000e+03	9.719000000000000000e+03	9.679000000000000000e+03	9.651000000000000000e+03	9.608000000000000000e+03	9.576000000000000000e+03	9.532000000000000000e+03	9.496000000000000000e+03	9.438000000000000000e+03	9.388000000000000000e+03	9.336000000000000000e+03	9.278000000000000000e+03	9.218000000000000000e+03	9.130000000000000000e+03	9.045000000000000000e+03	8.951000000000000000e+03	8.891000000000000000e+03	8.823000000000000000e+03	8.736000000000000000e+03	8.642000000000000000e+03	8.564000000000000000e+03	8.478000000000000000e+03	8.389000000000000000e+03	8.318000000000000000e+03	8.222000000000000000e+03	8.123000000000000000e+03	8.037000000000000000e+03	7.970000000000000000e+03	7.855000000000000000e+03
9.980000000000000000e+03	9.974000000000000000e+03	9.971000000000000000e+03	9.967000000000000000e+03	9.962000000000000000e+03	9.955000000000000000e+03	9.947000000000000000e+03	9.936000000000000000e+03	9.933000000000000000e+03	9.928000000000000000e+03	9.922000000000000000e+03	9.916000000000000000e+03	9.910000000000000000e+03	9.897000000000000000e+03	9.886000000000000000e+03	9.862000000000000000e+03	9.850000000000000000e+03	9.838000000000000000e+03	9.826000000000000000e+03	9.808000000000000000e+03	9.779000000000000000e+03	9.757000000000000000e+03	9.732000000000000000e+03	9.717000000000000000e+03	9.699000000000000000e+03	9.678000000000000000e+03	9.658000000000000000e+03	9.635000000000000000e+03	9.604000000000000000e+03	9.576000000000000000e+03	9.539000000000000000e+03	9.485000000000000000e+03	9.446000000000000000e+03	9.386000000000000000e+03	9.352000000000000000e+03	9.294000000000000000e+03	9.233000000000000000e+03	9.153000000000000000e+03	9.069000000000000000e+03	8.987000000000000000e+03	8.911000000000000000e+03	8.847000000000000000e+03	8.763000000000000000e+03	8.680000000000000000e+03	8.622000000000000000e+03	8.532000000000000000e+03	8.446000000000000000e+03	8.364000000000000000e+03	8.305000000000000000e+03	8.211000000000000000e+03
9.980000000000000000e+03	9.977000000000000000e+03	9.973000000000000000e+03	9.964000000000000000e+03	9.958000000000000000e+03	9.953000000000000000e+03	9.947000000000000000e+03	9.941000000000000000e+03	9.937000000000000000e+03	9.928000000000000000e+03	9.919000000000000000e+03	9.900000000000000000e+03	9.891000000000000000e+03	9.880000000000000000e+03	9.860000000000000000e+03	9.846000000000000000e+03	9.828000000000000000e+03	9.804000000000000000e+03	9.794000000000000000e+03	9.759000000000000000e+03	9.730000000000000000e+03	9.711000000000000000e+03	9.672000000000000000e+03	9.647000000000000000e+03	9.620000000000000000e+03	9.585000000000000000e+03	9.533000000000000000e+03	9.498000000000000000e+03	9.443000000000000000e+03	9.399000000000000000e+03	9.343000000000000000e+03	9.288000000000000000e+03	9.210000000000000000e+03	9.136000000000000000e+03	9.069000000000000000e+03	9.010000000000000000e+03	8.941000000000000000e+03	8.852000000000000000e+03	8.775000000000000000e+03	8.681000000000000000e+03	8.586000000000000000e+03	8.489000000000000000e+03	8.412000000000000000e+03	8.332000000000000000e+03	8.245000000000000000e+03	8.160000000000000000e+03	8.092000000000000000e+03	7.994000000000000000e+03	7.901000000000000000e+03	7.830000000000000000e+03
9.980000000000000000e+03	9.974000000000000000e+03	9.969000000000000000e+03	9.966000000000000000e+03	9.962000000000000000e+03	9.961000000000000000e+03	9.960000000000000000e+03	9.958000000000000000e+03	9.953000000000000000e+03	9.948000000000000000e+03	9.940000000000000000e+03	9.933000000000000000e+03	9.930000000000000000e+03	9.922000000000000000e+03	9.908000000000000000e+03	9.898000000000000000e+03	9.883000000000000000e+03	9.875000000000000000e+03	9.863000000000000000e+03	9.845000000000000000e+03	9.831000000000000000e+03	9.813000000000000000e+03	9.792000000000000000e+03	9.772000000000000000e+03	9.754000000000000000e+03	9.726000000000000000e+03	9.692000000000000000e+03	9.663000000000000000e+03	9.648000000000000000e+03	9.616000000000000000e+03	9.581000000000000000e+03	9.540000000000000000e+03	9.503000000000000000e+03	9.468000000000000000e+03	9.410000000000000000e+03	9.342000000000000000e+03	9.282000000000000000e+03	9.233000000000000000e+03	9.166000000000000000e+03	9.116000000000000000e+03	9.047000000000000000e+03	8.969000000000000000e+03	8.910000000000000000e+03	8.830000000000000000e+03	8.770000000000000000e+03	8.672000000000000000e+03	8.606000000000000000e+03	8.513000000000000000e+03	8.443000000000000000e+03	8.363000000000000000e+03
9.980000000000000000e+03	9.977000000000000000e+03	9.974000000000000000e+03	9.972000000000000000e+03	9.971000000000000000e+03	9.967000000000000000e+03	9.967000000000000000e+03	9.965000000000000000e+03	9.961000000000000000e+03	9.961000000000000000e+03	9.960000000000000000e+03	9.959000000000000000e+03	9.952000000000000000e+03	9.946000000000000000e+03	9.941000000000000000e+03	9.936000000000000000e+03	9.939000000000000000e+03	9.941000000000000000e+03	9.933000000000000000e+03	9.927000000000000000e+03	9.919000000000000000e+03	9.909000000000000000e+03	9.900000000000000000e+03	9.895000000000000000e+03	9.889000000000000000e+03	9.882000000000000000e+03	9.870000000000000000e+03	9.861000000000000000e+03	9.840000000000000000e+03	9.829000000000000000e+03	9.813000000000000000e+03	9.787000000000000000e+03	9.758000000000000000e+03	9.737000000000000000e+03	9.706000000000000000e+03	9.676000000000000000e+03	9.646000000000000000e+03	9.602000000000000000e+03	9.563000000000000000e+03	9.516000000000000000e+03	9.469000000000000000e+03	9.433000000000000000e+03	9.385000000000000000e+03	9.335000000000000000e+03	9.268000000000000000e+03	9.199000000000000000e+03	9.131000000000000000e+03	9.068000000000000000e+03	8.981000000000000000e+03	8.923000000000000000e+03
9.980000000000000000e+03	9.978000000000000000e+03	9.975000000000000000e+03	9.973000000000000000e+03	9.968000000000000000e+03	9.963000000000000000e+03	9.955000000000000000e+03	9.949000000000000000e+03	9.943000000000000000e+03	9.935000000000000000e+03	9.935000000000000000e+03	9.934000000000000000e+03	9.931000000000000000e+03	9.922000000000000000e+03	9.911000000000000000e+03	9.905000000000000000e+03	9.895000000000000000e+03	9.891000000000000000e+03	9.880000000000000000e+03	9.874000000000000000e+03	9.862000000000000000e+03	9.853000000000000000e+03	9.834000000000000000e+03	9.815000000000000000e+03	9.796000000000000000e+03	9.787000000000000000e+03	9.770000000000000000e+03	9.741000000000000000e+03	9.723000000000000000e+03	9.695000000000000000e+03	9.671000000000000000e+03	9.636000000000000000e+03	9.600000000000000000e+03	9.571000000000000000e+03	9.529000000000000000e+03	9.476000000000000000e+03	9.440000000000000000e+03	9.382000000000000000e+03	9.331000000000000000e+03	9.273000000000000000e+03	9.206000000000000000e+03	9.149000000000000000e+03	9.097000000000000000e+03	9.030000000000000000e+03	8.950000000000000000e+03	8.887000000000000000e+03	8.811000000000000000e+03	8.738000000000000000e+03	8.658000000000000000e+03	8.585000000000000000e+03
9.980000000000000000e+03	9.978000000000000000e+03	9.974000000000000000e+03	9.970000000000000000e+03	9.965000000000000000e+03	9.957000000000000000e+03	9.949000000000000000e+03	9.946000000000000000e+03	9.940000000000000000e+03	9.933000000000000000e+03	9.926000000000000000e+03	9.920000000000000000e+03	9.917000000000000000e+03	9.910000000000000000e+03	9.908000000000000000e+03	9.903000000000000000e+03	9.895000000000000000e+03	9.884000000000000000e+03	9.871000000000000000e+03	9.852000000000000000e+03	9.830000000000000000e+03	9.815000000000000000e+03	9.791000000000000000e+03	9.771000000000000000e+03	9.749000000000000000e+03	9.719000000000000000e+03	9.687000000000000000e+03	9.662000000000000000e+03	9.635000000000000000e+03	9.598000000000000000e+03	9.551000000000000000e+03	9.524000000000000000e+03	9.490000000000000000e+03	9.434000000000000000e+03	9.381000000000000000e+03	9.341000000000000000e+03	9.272000000000000000e+03	9.208000000000000000e+03	9.150000000000000000e+03	9.068000000000000000e+03	9.006000000000000000e+03	8.948000000000000000e+03	8.869000000000000000e+03	8.794000000000000000e+03	8.716000000000000000e+03	8.648000000000000000e+03	8.564000000000000000e+03	8.493000000000000000e+03	8.414000000000000000e+03	8.348000000000000000e+03
9.980000000000000000e+03	9.977000000000000000e+03	9.969000000000000000e+03	9.961000000000000000e+03	9.956000000000000000e+03	9.948000000000000000e+03	9.941000000000000000e+03	9.930000000000000000e+03	9.924000000000000000e+03	9.912000000000000000e+03	9.899000000000000000e+03	9.884000000000000000e+03	9.870000000000000000e+03	9.859000000000000000e+03	9.842000000000000000e+03	9.820000000000000000e+03	9.801000000000000000e+03	9.780000000000000000e+03	9.757000000000000000e+03	9.733000000000000000e+03	9.708000000000000000e+03	9.687000000000000000e+03	9.659000000000000000e+03	9.611000000000000000e+03	9.572000000000000000e+03	9.521000000000000000e+03	9.482000000000000000e+03	9.431000000000000000e+03	9.385000000000000000e+03	9.329000000000000000e+03	9.264000000000000000e+03	9.188000000000000000e+03	9.114000000000000000e+03	9.046000000000000000e+03	8.979000000000000000e+03	8.902000000000000000e+03	8.832000000000000000e+03	8.749000000000000000e+03	8.669000000000000000e+03	8.593000000000000000e+03	8.507000000000000000e+03	8.410000000000000000e+03	8.300000000000000000e+03	8.218000000000000000e+03	8.124000000000000000e+03	8.048000000000000000e+03	7.982000000000000000e+03	7.910000000000000000e+03	7.855000000000000000e+03	7.801000000000000000e+03
[truncated: 350 more columns]
