# Supplementary material for: Omicron vs. the rest: Assessing the competitive dynamics and coinfection scenarios of COVID-19 strains on a social network
Source: PLoS One. 2024 Jan 25;19(1):e0287623. doi: 10.1371/journal.pone.0287623 (PMC10810514; doi:10.1371/journal.pone.0287623)
Supplement: S1 Data — (ZIP) [file pone.0287623.s001.zip › Data Figures/Fig4/d/susceptible_competition of δ and o.csv]

9.980000000000000000e+03	9.971000000000000000e+03	9.970000000000000000e+03	9.957000000000000000e+03	9.942000000000000000e+03	9.923000000000000000e+03	9.906000000000000000e+03	9.881000000000000000e+03	9.848000000000000000e+03	9.802000000000000000e+03	9.735000000000000000e+03	9.684000000000000000e+03	9.589000000000000000e+03	9.479000000000000000e+03	9.373000000000000000e+03	9.233000000000000000e+03	9.040000000000000000e+03	8.823000000000000000e+03	8.588000000000000000e+03	8.333000000000000000e+03	8.033000000000000000e+03	7.745000000000000000e+03	7.506000000000000000e+03	7.271000000000000000e+03	6.989000000000000000e+03	6.779000000000000000e+03	6.580000000000000000e+03	6.439000000000000000e+03	6.257000000000000000e+03	6.147000000000000000e+03	6.045000000000000000e+03	5.961000000000000000e+03	5.901000000000000000e+03	5.843000000000000000e+03	5.789000000000000000e+03	5.755000000000000000e+03	5.743000000000000000e+03	5.711000000000000000e+03	5.690000000000000000e+03	5.705000000000000000e+03	5.694000000000000000e+03	5.738000000000000000e+03	5.765000000000000000e+03	5.761000000000000000e+03	5.786000000000000000e+03	5.819000000000000000e+03	5.850000000000000000e+03	5.864000000000000000e+03	5.916000000000000000e+03	5.962000000000000000e+03
9.980000000000000000e+03	9.972000000000000000e+03	9.957000000000000000e+03	9.947000000000000000e+03	9.921000000000000000e+03	9.889000000000000000e+03	9.863000000000000000e+03	9.816000000000000000e+03	9.769000000000000000e+03	9.715000000000000000e+03	9.630000000000000000e+03	9.533000000000000000e+03	9.395000000000000000e+03	9.258000000000000000e+03	9.101000000000000000e+03	8.876000000000000000e+03	8.646000000000000000e+03	8.366000000000000000e+03	8.106000000000000000e+03	7.755000000000000000e+03	7.442000000000000000e+03	7.172000000000000000e+03	6.881000000000000000e+03	6.640000000000000000e+03	6.419000000000000000e+03	6.207000000000000000e+03	6.046000000000000000e+03	5.923000000000000000e+03	5.814000000000000000e+03	5.704000000000000000e+03	5.615000000000000000e+03	5.552000000000000000e+03	5.517000000000000000e+03	5.493000000000000000e+03	5.502000000000000000e+03	5.505000000000000000e+03	5.529000000000000000e+03	5.540000000000000000e+03	5.545000000000000000e+03	5.594000000000000000e+03	5.637000000000000000e+03	5.652000000000000000e+03	5.683000000000000000e+03	5.739000000000000000e+03	5.792000000000000000e+03	5.827000000000000000e+03	5.881000000000000000e+03	5.926000000000000000e+03	5.980000000000000000e+03	6.020000000000000000e+03
9.980000000000000000e+03	9.969000000000000000e+03	9.962000000000000000e+03	9.938000000000000000e+03	9.912000000000000000e+03	9.884000000000000000e+03	9.843000000000000000e+03	9.798000000000000000e+03	9.735000000000000000e+03	9.661000000000000000e+03	9.555000000000000000e+03	9.424000000000000000e+03	9.277000000000000000e+03	9.087000000000000000e+03	8.855000000000000000e+03	8.608000000000000000e+03	8.353000000000000000e+03	8.070000000000000000e+03	7.794000000000000000e+03	7.512000000000000000e+03	7.237000000000000000e+03	6.974000000000000000e+03	6.712000000000000000e+03	6.506000000000000000e+03	6.304000000000000000e+03	6.131000000000000000e+03	5.988000000000000000e+03	5.872000000000000000e+03	5.774000000000000000e+03	5.735000000000000000e+03	5.677000000000000000e+03	5.627000000000000000e+03	5.599000000000000000e+03	5.560000000000000000e+03	5.574000000000000000e+03	5.570000000000000000e+03	5.564000000000000000e+03	5.580000000000000000e+03	5.589000000000000000e+03	5.607000000000000000e+03	5.600000000000000000e+03	5.626000000000000000e+03	5.679000000000000000e+03	5.730000000000000000e+03	5.774000000000000000e+03	5.827000000000000000e+03	5.881000000000000000e+03	5.947000000000000000e+03	5.988000000000000000e+03	6.050000000000000000e+03
9.980000000000000000e+03	9.973000000000000000e+03	9.969000000000000000e+03	9.959000000000000000e+03	9.942000000000000000e+03	9.925000000000000000e+03	9.903000000000000000e+03	9.875000000000000000e+03	9.839000000000000000e+03	9.783000000000000000e+03	9.719000000000000000e+03	9.627000000000000000e+03	9.533000000000000000e+03	9.370000000000000000e+03	9.200000000000000000e+03	9.012000000000000000e+03	8.803000000000000000e+03	8.519000000000000000e+03	8.254000000000000000e+03	7.966000000000000000e+03	7.656000000000000000e+03	7.337000000000000000e+03	7.069000000000000000e+03	6.833000000000000000e+03	6.624000000000000000e+03	6.435000000000000000e+03	6.259000000000000000e+03	6.099000000000000000e+03	6.014000000000000000e+03	5.939000000000000000e+03	5.883000000000000000e+03	5.812000000000000000e+03	5.732000000000000000e+03	5.684000000000000000e+03	5.674000000000000000e+03	5.653000000000000000e+03	5.624000000000000000e+03	5.627000000000000000e+03	5.652000000000000000e+03	5.693000000000000000e+03	5.730000000000000000e+03	5.728000000000000000e+03	5.760000000000000000e+03	5.798000000000000000e+03	5.824000000000000000e+03	5.837000000000000000e+03	5.891000000000000000e+03	5.909000000000000000e+03	5.954000000000000000e+03	5.992000000000000000e+03
9.980000000000000000e+03	9.972000000000000000e+03	9.965000000000000000e+03	9.950000000000000000e+03	9.938000000000000000e+03	9.920000000000000000e+03	9.883000000000000000e+03	9.850000000000000000e+03	9.810000000000000000e+03	9.742000000000000000e+03	9.677000000000000000e+03	9.594000000000000000e+03	9.484000000000000000e+03	9.359000000000000000e+03	9.189000000000000000e+03	8.999000000000000000e+03	8.760000000000000000e+03	8.481000000000000000e+03	8.223000000000000000e+03	7.914000000000000000e+03	7.589000000000000000e+03	7.280000000000000000e+03	6.989000000000000000e+03	6.727000000000000000e+03	6.491000000000000000e+03	6.276000000000000000e+03	6.099000000000000000e+03	5.928000000000000000e+03	5.835000000000000000e+03	5.765000000000000000e+03	5.710000000000000000e+03	5.650000000000000000e+03	5.615000000000000000e+03	5.586000000000000000e+03	5.578000000000000000e+03	5.580000000000000000e+03	5.581000000000000000e+03	5.553000000000000000e+03	5.595000000000000000e+03	5.594000000000000000e+03	5.597000000000000000e+03	5.621000000000000000e+03	5.674000000000000000e+03	5.678000000000000000e+03	5.719000000000000000e+03	5.773000000000000000e+03	5.809000000000000000e+03	5.857000000000000000e+03	5.908000000000000000e+03	5.963000000000000000e+03
9.980000000000000000e+03	9.975000000000000000e+03	9.976000000000000000e+03	9.968000000000000000e+03	9.957000000000000000e+03	9.948000000000000000e+03	9.939000000000000000e+03	9.924000000000000000e+03	9.908000000000000000e+03	9.892000000000000000e+03	9.859000000000000000e+03	9.823000000000000000e+03	9.780000000000000000e+03	9.727000000000000000e+03	9.650000000000000000e+03	9.552000000000000000e+03	9.452000000000000000e+03	9.317000000000000000e+03	9.154000000000000000e+03	8.958000000000000000e+03	8.766000000000000000e+03	8.526000000000000000e+03	8.258000000000000000e+03	7.954000000000000000e+03	7.640000000000000000e+03	7.347000000000000000e+03	7.081000000000000000e+03	6.827000000000000000e+03	6.583000000000000000e+03	6.373000000000000000e+03	6.193000000000000000e+03	6.056000000000000000e+03	5.935000000000000000e+03	5.840000000000000000e+03	5.797000000000000000e+03	5.763000000000000000e+03	5.717000000000000000e+03	5.672000000000000000e+03	5.632000000000000000e+03	5.642000000000000000e+03	5.627000000000000000e+03	5.660000000000000000e+03	5.687000000000000000e+03	5.719000000000000000e+03	5.749000000000000000e+03	5.767000000000000000e+03	5.820000000000000000e+03	5.849000000000000000e+03	5.881000000000000000e+03	5.915000000000000000e+03
9.980000000000000000e+03	9.972000000000000000e+03	9.961000000000000000e+03	9.942000000000000000e+03	9.924000000000000000e+03	9.905000000000000000e+03	9.883000000000000000e+03	9.855000000000000000e+03	9.816000000000000000e+03	9.779000000000000000e+03	9.724000000000000000e+03	9.659000000000000000e+03	9.571000000000000000e+03	9.467000000000000000e+03	9.346000000000000000e+03	9.198000000000000000e+03	9.020000000000000000e+03	8.825000000000000000e+03	8.576000000000000000e+03	8.320000000000000000e+03	8.075000000000000000e+03	7.788000000000000000e+03	7.511000000000000000e+03	7.242000000000000000e+03	7.021000000000000000e+03	6.775000000000000000e+03	6.578000000000000000e+03	6.425000000000000000e+03	6.269000000000000000e+03	6.124000000000000000e+03	6.056000000000000000e+03	5.969000000000000000e+03	5.923000000000000000e+03	5.854000000000000000e+03	5.883000000000000000e+03	5.865000000000000000e+03	5.853000000000000000e+03	5.827000000000000000e+03	5.830000000000000000e+03	5.835000000000000000e+03	5.839000000000000000e+03	5.840000000000000000e+03	5.864000000000000000e+03	5.873000000000000000e+03	5.915000000000000000e+03	5.933000000000000000e+03	5.958000000000000000e+03	5.996000000000000000e+03	6.010000000000000000e+03	6.051000000000000000e+03
9.980000000000000000e+03	9.974000000000000000e+03	9.961000000000000000e+03	9.945000000000000000e+03	9.916000000000000000e+03	9.890000000000000000e+03	9.867000000000000000e+03	9.814000000000000000e+03	9.756000000000000000e+03	9.685000000000000000e+03	9.611000000000000000e+03	9.476000000000000000e+03	9.333000000000000000e+03	9.185000000000000000e+03	8.983000000000000000e+03	8.746000000000000000e+03	8.495000000000000000e+03	8.200000000000000000e+03	7.913000000000000000e+03	7.602000000000000000e+03	7.338000000000000000e+03	7.066000000000000000e+03	6.761000000000000000e+03	6.544000000000000000e+03	6.324000000000000000e+03	6.158000000000000000e+03	6.024000000000000000e+03	5.909000000000000000e+03	5.779000000000000000e+03	5.701000000000000000e+03	5.632000000000000000e+03	5.578000000000000000e+03	5.563000000000000000e+03	5.531000000000000000e+03	5.521000000000000000e+03	5.529000000000000000e+03	5.538000000000000000e+03	5.566000000000000000e+03	5.579000000000000000e+03	5.608000000000000000e+03	5.617000000000000000e+03	5.642000000000000000e+03	5.663000000000000000e+03	5.680000000000000000e+03	5.705000000000000000e+03	5.771000000000000000e+03	5.825000000000000000e+03	5.874000000000000000e+03	5.928000000000000000e+03	5.974000000000000000e+03
9.980000000000000000e+03	9.970000000000000000e+03	9.962000000000000000e+03	9.953000000000000000e+03	9.945000000000000000e+03	9.929000000000000000e+03	9.916000000000000000e+03	9.888000000000000000e+03	9.853000000000000000e+03	9.819000000000000000e+03	9.773000000000000000e+03	9.702000000000000000e+03	9.634000000000000000e+03	9.548000000000000000e+03	9.439000000000000000e+03	9.296000000000000000e+03	9.147000000000000000e+03	8.935000000000000000e+03	8.709000000000000000e+03	8.446000000000000000e+03	8.170000000000000000e+03	7.832000000000000000e+03	7.519000000000000000e+03	7.246000000000000000e+03	6.981000000000000000e+03	6.727000000000000000e+03	6.487000000000000000e+03	6.317000000000000000e+03	6.172000000000000000e+03	6.064000000000000000e+03	5.954000000000000000e+03	5.861000000000000000e+03	5.784000000000000000e+03	5.739000000000000000e+03	5.671000000000000000e+03	5.646000000000000000e+03	5.616000000000000000e+03	5.609000000000000000e+03	5.626000000000000000e+03	5.626000000000000000e+03	5.626000000000000000e+03	5.641000000000000000e+03	5.629000000000000000e+03	5.641000000000000000e+03	5.679000000000000000e+03	5.696000000000000000e+03	5.758000000000000000e+03	5.757000000000000000e+03	5.810000000000000000e+03	5.847000000000000000e+03
9.980000000000000000e+03	9.971000000000000000e+03	9.961000000000000000e+03	9.951000000000000000e+03	9.946000000000000000e+03	9.932000000000000000e+03	9.902000000000000000e+03	9.869000000000000000e+03	9.825000000000000000e+03	9.762000000000000000e+03	9.674000000000000000e+03	9.592000000000000000e+03	9.504000000000000000e+03	9.356000000000000000e+03	9.184000000000000000e+03	8.963000000000000000e+03	8.698000000000000000e+03	8.417000000000000000e+03	8.133000000000000000e+03	7.859000000000000000e+03	7.569000000000000000e+03	7.275000000000000000e+03	7.016000000000000000e+03	6.756000000000000000e+03	6.564000000000000000e+03	6.362000000000000000e+03	6.194000000000000000e+03	6.054000000000000000e+03	5.912000000000000000e+03	5.829000000000000000e+03	5.736000000000000000e+03	5.663000000000000000e+03	5.647000000000000000e+03	5.635000000000000000e+03	5.590000000000000000e+03	5.590000000000000000e+03	5.638000000000000000e+03	5.652000000000000000e+03	5.656000000000000000e+03	5.656000000000000000e+03	5.681000000000000000e+03	5.706000000000000000e+03	5.740000000000000000e+03	5.766000000000000000e+03	5.768000000000000000e+03	5.812000000000000000e+03	5.856000000000000000e+03	5.903000000000000000e+03	5.920000000000000000e+03	5.963000000000000000e+03
9.980000000000000000e+03	9.972000000000000000e+03	9.961000000000000000e+03	9.952000000000000000e+03	9.937000000000000000e+03	9.914000000000000000e+03	9.889000000000000000e+03	9.859000000000000000e+03	9.810000000000000000e+03	9.750000000000000000e+03	9.691000000000000000e+03	9.600000000000000000e+03	9.499000000000000000e+03	9.381000000000000000e+03	9.263000000000000000e+03	9.080000000000000000e+03	8.860000000000000000e+03	8.610000000000000000e+03	8.358000000000000000e+03	8.103000000000000000e+03	7.825000000000000000e+03	7.560000000000000000e+03	7.263000000000000000e+03	7.030000000000000000e+03	6.770000000000000000e+03	6.544000000000000000e+03	6.361000000000000000e+03	6.201000000000000000e+03	6.070000000000000000e+03	5.983000000000000000e+03	5.907000000000000000e+03	5.851000000000000000e+03	5.774000000000000000e+03	5.747000000000000000e+03	5.725000000000000000e+03	5.714000000000000000e+03	5.735000000000000000e+03	5.723000000000000000e+03	5.725000000000000000e+03	5.743000000000000000e+03	5.740000000000000000e+03	5.750000000000000000e+03	5.775000000000000000e+03	5.789000000000000000e+03	5.788000000000000000e+03	5.820000000000000000e+03	5.878000000000000000e+03	5.895000000000000000e+03	5.948000000000000000e+03	6.015000000000000000e+03
9.980000000000000000e+03	9.974000000000000000e+03	9.968000000000000000e+03	9.956000000000000000e+03	9.946000000000000000e+03	9.919000000000000000e+03	9.893000000000000000e+03	9.868000000000000000e+03	9.824000000000000000e+03	9.770000000000000000e+03	9.704000000000000000e+03	9.609000000000000000e+03	9.475000000000000000e+03	9.354000000000000000e+03	9.162000000000000000e+03	8.963000000000000000e+03	8.742000000000000000e+03	8.531000000000000000e+03	8.255000000000000000e+03	7.961000000000000000e+03	7.664000000000000000e+03	7.346000000000000000e+03	7.106000000000000000e+03	6.858000000000000000e+03	6.620000000000000000e+03	6.412000000000000000e+03	6.248000000000000000e+03	6.107000000000000000e+03	5.976000000000000000e+03	5.873000000000000000e+03	5.822000000000000000e+03	5.776000000000000000e+03	5.729000000000000000e+03	5.702000000000000000e+03	5.640000000000000000e+03	5.626000000000000000e+03	5.594000000000000000e+03	5.582000000000000000e+03	5.594000000000000000e+03	5.622000000000000000e+03	5.632000000000000000e+03	5.682000000000000000e+03	5.709000000000000000e+03	5.737000000000000000e+03	5.764000000000000000e+03	5.821000000000000000e+03	5.847000000000000000e+03	5.897000000000000000e+03	5.933000000000000000e+03	5.980000000000000000e+03
9.980000000000000000e+03	9.973000000000000000e+03	9.965000000000000000e+03	9.948000000000000000e+03	9.936000000000000000e+03	9.921000000000000000e+03	9.895000000000000000e+03	9.863000000000000000e+03	9.836000000000000000e+03	9.798000000000000000e+03	9.726000000000000000e+03	9.679000000000000000e+03	9.585000000000000000e+03	9.476000000000000000e+03	9.364000000000000000e+03	9.222000000000000000e+03	9.045000000000000000e+03	8.842000000000000000e+03	8.584000000000000000e+03	8.337000000000000000e+03	8.040000000000000000e+03	7.753000000000000000e+03	7.434000000000000000e+03	7.148000000000000000e+03	6.884000000000000000e+03	6.682000000000000000e+03	6.493000000000000000e+03	6.321000000000000000e+03	6.159000000000000000e+03	6.007000000000000000e+03	5.891000000000000000e+03	5.820000000000000000e+03	5.772000000000000000e+03	5.720000000000000000e+03	5.676000000000000000e+03	5.655000000000000000e+03	5.656000000000000000e+03	5.692000000000000000e+03	5.711000000000000000e+03	5.717000000000000000e+03	5.753000000000000000e+03	5.771000000000000000e+03	5.801000000000000000e+03	5.849000000000000000e+03	5.879000000000000000e+03	5.910000000000000000e+03	5.941000000000000000e+03	5.965000000000000000e+03	6.013000000000000000e+03	6.072000000000000000e+03
9.980000000000000000e+03	9.977000000000000000e+03	9.965000000000000000e+03	9.954000000000000000e+03	9.934000000000000000e+03	9.912000000000000000e+03	9.884000000000000000e+03	9.839000000000000000e+03	9.805000000000000000e+03	9.751000000000000000e+03	9.663000000000000000e+03	9.577000000000000000e+03	9.468000000000000000e+03	9.332000000000000000e+03	9.150000000000000000e+03	8.944000000000000000e+03	8.674000000000000000e+03	8.401000000000000000e+03	8.120000000000000000e+03	7.830000000000000000e+03	7.508000000000000000e+03	7.195000000000000000e+03	6.970000000000000000e+03	6.691000000000000000e+03	6.488000000000000000e+03	6.296000000000000000e+03	6.132000000000000000e+03	5.998000000000000000e+03	5.911000000000000000e+03	5.833000000000000000e+03	5.748000000000000000e+03	5.732000000000000000e+03	5.694000000000000000e+03	5.688000000000000000e+03	5.682000000000000000e+03	5.664000000000000000e+03	5.691000000000000000e+03	5.718000000000000000e+03	5.716000000000000000e+03	5.738000000000000000e+03	5.771000000000000000e+03	5.786000000000000000e+03	5.818000000000000000e+03	5.853000000000000000e+03	5.891000000000000000e+03	5.926000000000000000e+03	5.964000000000000000e+03	6.003000000000000000e+03	6.036000000000000000e+03	6.077000000000000000e+03
9.980000000000000000e+03	9.971000000000000000e+03	9.967000000000000000e+03	9.956000000000000000e+03	9.942000000000000000e+03	9.923000000000000000e+03	9.899000000000000000e+03	9.871000000000000000e+03	9.845000000000000000e+03	9.802000000000000000e+03	9.752000000000000000e+03	9.685000000000000000e+03	9.598000000000000000e+03	9.482000000000000000e+03	9.339000000000000000e+03	9.163000000000000000e+03	8.959000000000000000e+03	8.758000000000000000e+03	8.510000000000000000e+03	8.275000000000000000e+03	7.980000000000000000e+03	7.682000000000000000e+03	7.393000000000000000e+03	7.155000000000000000e+03	6.900000000000000000e+03	6.695000000000000000e+03	6.504000000000000000e+03	6.341000000000000000e+03	6.202000000000000000e+03	6.062000000000000000e+03	5.983000000000000000e+03	5.911000000000000000e+03	5.873000000000000000e+03	5.859000000000000000e+03	5.807000000000000000e+03	5.787000000000000000e+03	5.766000000000000000e+03	5.774000000000000000e+03	5.756000000000000000e+03	5.773000000000000000e+03	5.796000000000000000e+03	5.799000000000000000e+03	5.813000000000000000e+03	5.845000000000000000e+03	5.864000000000000000e+03	5.906000000000000000e+03	5.917000000000000000e+03	5.929000000000000000e+03	5.971000000000000000e+03	5.999000000000000000e+03
9.980000000000000000e+03	9.974000000000000000e+03	9.961000000000000000e+03	9.947000000000000000e+03	9.912000000000000000e+03	9.873000000000000000e+03	9.842000000000000000e+03	9.789000000000000000e+03	9.723000000000000000e+03	9.665000000000000000e+03	9.596000000000000000e+03	9.490000000000000000e+03	9.366000000000000000e+03	9.206000000000000000e+03	9.025000000000000000e+03	8.843000000000000000e+03	8.622000000000000000e+03	8.382000000000000000e+03	8.131000000000000000e+03	7.853000000000000000e+03	7.572000000000000000e+03	7.326000000000000000e+03	7.084000000000000000e+03	6.842000000000000000e+03	6.612000000000000000e+03	6.434000000000000000e+03	6.240000000000000000e+03	6.144000000000000000e+03	6.061000000000000000e+03	5.982000000000000000e+03	5.931000000000000000e+03	5.880000000000000000e+03	5.825000000000000000e+03	5.829000000000000000e+03	5.814000000000000000e+03	5.789000000000000000e+03	5.782000000000000000e+03	5.800000000000000000e+03	5.784000000000000000e+03	5.808000000000000000e+03	5.828000000000000000e+03	5.839000000000000000e+03	5.880000000000000000e+03	5.883000000000000000e+03	5.901000000000000000e+03	5.931000000000000000e+03	5.970000000000000000e+03	6.024000000000000000e+03	6.064000000000000000e+03	6.131000000000000000e+03
9.980000000000000000e+03	9.973000000000000000e+03	9.964000000000000000e+03	9.954000000000000000e+03	9.938000000000000000e+03	9.920000000000000000e+03	9.894000000000000000e+03	9.857000000000000000e+03	9.799000000000000000e+03	9.728000000000000000e+03	9.652000000000000000e+03	9.574000000000000000e+03	9.457000000000000000e+03	9.317000000000000000e+03	9.158000000000000000e+03	8.977000000000000000e+03	8.749000000000000000e+03	8.479000000000000000e+03	8.214000000000000000e+03	7.936000000000000000e+03	7.672000000000000000e+03	7.404000000000000000e+03	7.125000000000000000e+03	6.846000000000000000e+03	6.631000000000000000e+03	6.406000000000000000e+03	6.251000000000000000e+03	6.136000000000000000e+03	6.045000000000000000e+03	5.956000000000000000e+03	5.889000000000000000e+03	5.811000000000000000e+03	5.772000000000000000e+03	5.736000000000000000e+03	5.720000000000000000e+03	5.703000000000000000e+03	5.711000000000000000e+03	5.740000000000000000e+03	5.739000000000000000e+03	5.716000000000000000e+03	5.754000000000000000e+03	5.783000000000000000e+03	5.792000000000000000e+03	5.825000000000000000e+03	5.860000000000000000e+03	5.896000000000000000e+03	5.936000000000000000e+03	5.974000000000000000e+03	6.020000000000000000e+03	6.067000000000000000e+03
9.980000000000000000e+03	9.973000000000000000e+03	9.964000000000000000e+03	9.960000000000000000e+03	9.944000000000000000e+03	9.925000000000000000e+03	9.902000000000000000e+03	9.885000000000000000e+03	9.852000000000000000e+03	9.815000000000000000e+03	9.770000000000000000e+03	9.719000000000000000e+03	9.643000000000000000e+03	9.572000000000000000e+03	9.461000000000000000e+03	9.300000000000000000e+03	9.127000000000000000e+03	8.921000000000000000e+03	8.706000000000000000e+03	8.480000000000000000e+03	8.231000000000000000e+03	7.926000000000000000e+03	7.604000000000000000e+03	7.383000000000000000e+03	7.121000000000000000e+03	6.859000000000000000e+03	6.620000000000000000e+03	6.437000000000000000e+03	6.273000000000000000e+03	6.126000000000000000e+03	6.021000000000000000e+03	5.917000000000000000e+03	5.837000000000000000e+03	5.791000000000000000e+03	5.762000000000000000e+03	5.743000000000000000e+03	5.721000000000000000e+03	5.721000000000000000e+03	5.734000000000000000e+03	5.705000000000000000e+03	5.706000000000000000e+03	5.701000000000000000e+03	5.730000000000000000e+03	5.740000000000000000e+03	5.765000000000000000e+03	5.791000000000000000e+03	5.804000000000000000e+03	5.840000000000000000e+03	5.864000000000000000e+03	5.936000000000000000e+03
9.980000000000000000e+03	9.965000000000000000e+03	9.955000000000000000e+03	9.943000000000000000e+03	9.919000000000000000e+03	9.898000000000000000e+03	9.872000000000000000e+03	9.823000000000000000e+03	9.762000000000000000e+03	9.706000000000000000e+03	9.638000000000000000e+03	9.546000000000000000e+03	9.431000000000000000e+03	9.310000000000000000e+03	9.145000000000000000e+03	8.938000000000000000e+03	8.702000000000000000e+03	8.466000000000000000e+03	8.218000000000000000e+03	7.966000000000000000e+03	7.708000000000000000e+03	7.425000000000000000e+03	7.159000000000000000e+03	6.916000000000000000e+03	6.683000000000000000e+03	6.450000000000000000e+03	6.284000000000000000e+03	6.120000000000000000e+03	5.974000000000000000e+03	5.853000000000000000e+03	5.776000000000000000e+03	5.739000000000000000e+03	5.708000000000000000e+03	5.672000000000000000e+03	5.662000000000000000e+03	5.630000000000000000e+03	5.631000000000000000e+03	5.622000000000000000e+03	5.626000000000000000e+03	5.637000000000000000e+03	5.633000000000000000e+03	5.654000000000000000e+03	5.691000000000000000e+03	5.722000000000000000e+03	5.748000000000000000e+03	5.774000000000000000e+03	5.831000000000000000e+03	5.890000000000000000e+03	5.946000000000000000e+03	6.009000000000000000e+03
9.980000000000000000e+03	9.964000000000000000e+03	9.958000000000000000e+03	9.950000000000000000e+03	9.936000000000000000e+03	9.911000000000000000e+03	9.876000000000000000e+03	9.842000000000000000e+03	9.799000000000000000e+03	9.718000000000000000e+03	9.640000000000000000e+03	9.547000000000000000e+03	9.416000000000000000e+03	9.271000000000000000e+03	9.092000000000000000e+03	8.878000000000000000e+03	8.620000000000000000e+03	8.329000000000000000e+03	8.071000000000000000e+03	7.780000000000000000e+03	7.439000000000000000e+03	7.131000000000000000e+03	6.810000000000000000e+03	6.587000000000000000e+03	6.411000000000000000e+03	6.223000000000000000e+03	6.086000000000000000e+03	5.940000000000000000e+03	5.846000000000000000e+03	5.764000000000000000e+03	5.693000000000000000e+03	5.693000000000000000e+03	5.685000000000000000e+03	5.664000000000000000e+03	5.640000000000000000e+03	5.618000000000000000e+03	5.615000000000000000e+03	5.639000000000000000e+03	5.643000000000000000e+03	5.661000000000000000e+03	5.718000000000000000e+03	5.753000000000000000e+03	5.791000000000000000e+03	5.853000000000000000e+03	5.911000000000000000e+03	5.968000000000000000e+03	6.026000000000000000e+03	6.050000000000000000e+03	6.098000000000000000e+03	6.151000000000000000e+03
9.980000000000000000e+03	9.968000000000000000e+03	9.953000000000000000e+03	9.937000000000000000e+03	9.929000000000000000e+03	9.904000000000000000e+03	9.878000000000000000e+03	9.842000000000000000e+03	9.801000000000000000e+03	9.730000000000000000e+03	9.655000000000000000e+03	9.550000000000000000e+03	9.423000000000000000e+03	9.277000000000000000e+03	9.098000000000000000e+03	8.891000000000000000e+03	8.647000000000000000e+03	8.410000000000000000e+03	8.146000000000000000e+03	7.868000000000000000e+03	7.569000000000000000e+03	7.235000000000000000e+03	6.959000000000000000e+03	6.726000000000000000e+03	6.458000000000000000e+03	6.235000000000000000e+03	6.065000000000000000e+03	5.944000000000000000e+03	5.824000000000000000e+03	5.719000000000000000e+03	5.660000000000000000e+03	5.619000000000000000e+03	5.573000000000000000e+03	5.541000000000000000e+03	5.519000000000000000e+03	5.513000000000000000e+03	5.536000000000000000e+03	5.532000000000000000e+03	5.574000000000000000e+03	5.619000000000000000e+03	5.636000000000000000e+03	5.667000000000000000e+03	5.715000000000000000e+03	5.762000000000000000e+03	5.794000000000000000e+03	5.844000000000000000e+03	5.861000000000000000e+03	5.905000000000000000e+03	5.956000000000000000e+03	6.000000000000000000e+03
9.980000000000000000e+03	9.969000000000000000e+03	9.958000000000000000e+03	9.947000000000000000e+03	9.927000000000000000e+03	9.914000000000000000e+03	9.885000000000000000e+03	9.860000000000000000e+03	9.820000000000000000e+03	9.774000000000000000e+03	9.690000000000000000e+03	9.616000000000000000e+03	9.537000000000000000e+03	9.433000000000000000e+03	9.291000000000000000e+03	9.130000000000000000e+03	8.949000000000000000e+03	8.734000000000000000e+03	8.504000000000000000e+03	8.263000000000000000e+03	7.972000000000000000e+03	7.707000000000000000e+03	7.424000000000000000e+03	7.174000000000000000e+03	6.928000000000000000e+03	6.688000000000000000e+03	6.499000000000000000e+03	6.356000000000000000e+03	6.223000000000000000e+03	6.086000000000000000e+03	5.995000000000000000e+03	5.946000000000000000e+03	5.864000000000000000e+03	5.781000000000000000e+03	5.732000000000000000e+03	5.713000000000000000e+03	5.702000000000000000e+03	5.695000000000000000e+03	5.722000000000000000e+03	5.755000000000000000e+03	5.755000000000000000e+03	5.750000000000000000e+03	5.760000000000000000e+03	5.760000000000000000e+03	5.773000000000000000e+03	5.792000000000000000e+03	5.829000000000000000e+03	5.860000000000000000e+03	5.903000000000000000e+03	5.931000000000000000e+03
9.980000000000000000e+03	9.976000000000000000e+03	9.968000000000000000e+03	9.954000000000000000e+03	9.947000000000000000e+03	9.931000000000000000e+03	9.906000000000000000e+03	9.879000000000000000e+03	9.853000000000000000e+03	9.816000000000000000e+03	9.763000000000000000e+03	9.702000000000000000e+03	9.617000000000000000e+03	9.520000000000000000e+03	9.387000000000000000e+03	9.233000000000000000e+03	9.057000000000000000e+03	8.815000000000000000e+03	8.594000000000000000e+03	8.339000000000000000e+03	8.068000000000000000e+03	7.740000000000000000e+03	7.459000000000000000e+03	7.181000000000000000e+03	6.943000000000000000e+03	6.725000000000000000e+03	6.538000000000000000e+03	6.372000000000000000e+03	6.241000000000000000e+03	6.133000000000000000e+03	6.040000000000000000e+03	5.968000000000000000e+03	5.903000000000000000e+03	5.839000000000000000e+03	5.798000000000000000e+03	5.766000000000000000e+03	5.740000000000000000e+03	5.694000000000000000e+03	5.668000000000000000e+03	5.672000000000000000e+03	5.693000000000000000e+03	5.725000000000000000e+03	5.739000000000000000e+03	5.749000000000000000e+03	5.766000000000000000e+03	5.757000000000000000e+03	5.776000000000000000e+03	5.828000000000000000e+03	5.857000000000000000e+03	5.900000000000000000e+03
9.980000000000000000e+03	9.978000000000000000e+03	9.970000000000000000e+03	9.964000000000000000e+03	9.955000000000000000e+03	9.941000000000000000e+03	9.924000000000000000e+03	9.907000000000000000e+03	9.875000000000000000e+03	9.844000000000000000e+03	9.801000000000000000e+03	9.751000000000000000e+03	9.678000000000000000e+03	9.585000000000000000e+03	9.442000000000000000e+03	9.289000000000000000e+03	9.105000000000000000e+03	8.896000000000000000e+03	8.646000000000000000e+03	8.390000000000000000e+03	8.112000000000000000e+03	7.787000000000000000e+03	7.470000000000000000e+03	7.144000000000000000e+03	6.889000000000000000e+03	6.604000000000000000e+03	6.393000000000000000e+03	6.216000000000000000e+03	6.080000000000000000e+03	5.928000000000000000e+03	5.823000000000000000e+03	5.713000000000000000e+03	5.645000000000000000e+03	5.588000000000000000e+03	5.559000000000000000e+03	5.528000000000000000e+03	5.533000000000000000e+03	5.535000000000000000e+03	5.575000000000000000e+03	5.566000000000000000e+03	5.605000000000000000e+03	5.639000000000000000e+03	5.678000000000000000e+03	5.674000000000000000e+03	5.691000000000000000e+03	5.735000000000000000e+03	5.762000000000000000e+03	5.801000000000000000e+03	5.857000000000000000e+03	5.899000000000000000e+03
9.980000000000000000e+03	9.971000000000000000e+03	9.967000000000000000e+03	9.960000000000000000e+03	9.948000000000000000e+03	9.931000000000000000e+03	9.899000000000000000e+03	9.867000000000000000e+03	9.825000000000000000e+03	9.768000000000000000e+03	9.693000000000000000e+03	9.602000000000000000e+03	9.503000000000000000e+03	9.349000000000000000e+03	9.171000000000000000e+03	8.966000000000000000e+03	8.733000000000000000e+03	8.457000000000000000e+03	8.154000000000000000e+03	7.866000000000000000e+03	7.571000000000000000e+03	7.309000000000000000e+03	7.032000000000000000e+03	6.768000000000000000e+03	6.546000000000000000e+03	6.337000000000000000e+03	6.178000000000000000e+03	6.039000000000000000e+03	5.954000000000000000e+03	5.857000000000000000e+03	5.782000000000000000e+03	5.702000000000000000e+03	5.698000000000000000e+03	5.634000000000000000e+03	5.609000000000000000e+03	5.610000000000000000e+03	5.606000000000000000e+03	5.595000000000000000e+03	5.594000000000000000e+03	5.609000000000000000e+03	5.634000000000000000e+03	5.631000000000000000e+03	5.655000000000000000e+03	5.680000000000000000e+03	5.728000000000000000e+03	5.773000000000000000e+03	5.825000000000000000e+03	5.870000000000000000e+03	5.929000000000000000e+03	5.995000000000000000e+03
9.980000000000000000e+03	9.971000000000000000e+03	9.960000000000000000e+03	9.950000000000000000e+03	9.940000000000000000e+03	9.921000000000000000e+03	9.899000000000000000e+03	9.869000000000000000e+03	9.816000000000000000e+03	9.763000000000000000e+03	9.702000000000000000e+03	9.632000000000000000e+03	9.530000000000000000e+03	9.420000000000000000e+03	9.293000000000000000e+03	9.109000000000000000e+03	8.912000000000000000e+03	8.721000000000000000e+03	8.484000000000000000e+03	8.206000000000000000e+03	7.908000000000000000e+03	7.634000000000000000e+03	7.399000000000000000e+03	7.132000000000000000e+03	6.886000000000000000e+03	6.668000000000000000e+03	6.477000000000000000e+03	6.294000000000000000e+03	6.162000000000000000e+03	6.024000000000000000e+03	5.938000000000000000e+03	5.871000000000000000e+03	5.814000000000000000e+03	5.785000000000000000e+03	5.772000000000000000e+03	5.733000000000000000e+03	5.714000000000000000e+03	5.701000000000000000e+03	5.702000000000000000e+03	5.715000000000000000e+03	5.726000000000000000e+03	5.732000000000000000e+03	5.740000000000000000e+03	5.775000000000000000e+03	5.815000000000000000e+03	5.864000000000000000e+03	5.878000000000000000e+03	5.922000000000000000e+03	5.990000000000000000e+03	6.026000000000000000e+03
9.980000000000000000e+03	9.971000000000000000e+03	9.957000000000000000e+03	9.951000000000000000e+03	9.929000000000000000e+03	9.905000000000000000e+03	9.875000000000000000e+03	9.843000000000000000e+03	9.774000000000000000e+03	9.713000000000000000e+03	9.645000000000000000e+03	9.535000000000000000e+03	9.407000000000000000e+03	9.258000000000000000e+03	9.062000000000000000e+03	8.875000000000000000e+03	8.634000000000000000e+03	8.370000000000000000e+03	8.092000000000000000e+03	7.802000000000000000e+03	7.526000000000000000e+03	7.234000000000000000e+03	6.967000000000000000e+03	6.722000000000000000e+03	6.502000000000000000e+03	6.318000000000000000e+03	6.190000000000000000e+03	6.043000000000000000e+03	5.958000000000000000e+03	5.907000000000000000e+03	5.852000000000000000e+03	5.785000000000000000e+03	5.740000000000000000e+03	5.703000000000000000e+03	5.700000000000000000e+03	5.693000000000000000e+03	5.691000000000000000e+03	5.697000000000000000e+03	5.700000000000000000e+03	5.699000000000000000e+03	5.712000000000000000e+03	5.742000000000000000e+03	5.784000000000000000e+03	5.823000000000000000e+03	5.871000000000000000e+03	5.930000000000000000e+03	5.966000000000000000e+03	6.026000000000000000e+03	6.064000000000000000e+03	6.102000000000000000e+03
9.980000000000000000e+03	9.977000000000000000e+03	9.970000000000000000e+03	9.957000000000000000e+03	9.945000000000000000e+03	9.932000000000000000e+03	9.904000000000000000e+03	9.883000000000000000e+03	9.859000000000000000e+03	9.817000000000000000e+03	9.757000000000000000e+03	9.690000000000000000e+03	9.599000000000000000e+03	9.475000000000000000e+03	9.337000000000000000e+03	9.181000000000000000e+03	9.012000000000000000e+03	8.797000000000000000e+03	8.542000000000000000e+03	8.265000000000000000e+03	7.956000000000000000e+03	7.669000000000000000e+03	7.377000000000000000e+03	7.072000000000000000e+03	6.833000000000000000e+03	6.597000000000000000e+03	6.372000000000000000e+03	6.183000000000000000e+03	6.063000000000000000e+03	5.965000000000000000e+03	5.870000000000000000e+03	5.773000000000000000e+03	5.710000000000000000e+03	5.664000000000000000e+03	5.632000000000000000e+03	5.621000000000000000e+03	5.603000000000000000e+03	5.617000000000000000e+03	5.616000000000000000e+03	5.587000000000000000e+03	5.589000000000000000e+03	5.600000000000000000e+03	5.635000000000000000e+03	5.650000000000000000e+03	5.693000000000000000e+03	5.729000000000000000e+03	5.787000000000000000e+03	5.830000000000000000e+03	5.851000000000000000e+03	5.882000000000000000e+03
9.980000000000000000e+03	9.976000000000000000e+03	9.973000000000000000e+03	9.965000000000000000e+03	9.957000000000000000e+03	9.948000000000000000e+03	9.930000000000000000e+03	9.902000000000000000e+03	9.883000000000000000e+03	9.848000000000000000e+03	9.800000000000000000e+03	9.733000000000000000e+03	9.629000000000000000e+03	9.517000000000000000e+03	9.400000000000000000e+03	9.244000000000000000e+03	9.039000000000000000e+03	8.827000000000000000e+03	8.549000000000000000e+03	8.268000000000000000e+03	7.943000000000000000e+03	7.641000000000000000e+03	7.334000000000000000e+03	7.089000000000000000e+03	6.813000000000000000e+03	6.620000000000000000e+03	6.435000000000000000e+03	6.268000000000000000e+03	6.136000000000000000e+03	6.022000000000000000e+03	5.932000000000000000e+03	5.805000000000000000e+03	5.741000000000000000e+03	5.694000000000000000e+03	5.647000000000000000e+03	5.624000000000000000e+03	5.616000000000000000e+03	5.610000000000000000e+03	5.621000000000000000e+03	5.618000000000000000e+03	5.624000000000000000e+03	5.645000000000000000e+03	5.645000000000000000e+03	5.684000000000000000e+03	5.721000000000000000e+03	5.741000000000000000e+03	5.788000000000000000e+03	5.805000000000000000e+03	5.815000000000000000e+03	5.845000000000000000e+03
9.980000000000000000e+03	9.966000000000000000e+03	9.952000000000000000e+03	9.940000000000000000e+03	9.918000000000000000e+03	9.903000000000000000e+03	9.871000000000000000e+03	9.843000000000000000e+03	9.799000000000000000e+03	9.727000000000000000e+03	9.651000000000000000e+03	9.568000000000000000e+03	9.467000000000000000e+03	9.329000000000000000e+03	9.170000000000000000e+03	8.998000000000000000e+03	8.773000000000000000e+03	8.507000000000000000e+03	8.260000000000000000e+03	7.979000000000000000e+03	7.672000000000000000e+03	7.389000000000000000e+03	7.125000000000000000e+03	6.860000000000000000e+03	6.641000000000000000e+03	6.436000000000000000e+03	6.236000000000000000e+03	6.088000000000000000e+03	5.967000000000000000e+03	5.884000000000000000e+03	5.789000000000000000e+03	5.743000000000000000e+03	5.692000000000000000e+03	5.670000000000000000e+03	5.648000000000000000e+03	5.622000000000000000e+03	5.623000000000000000e+03	5.608000000000000000e+03	5.608000000000000000e+03	5.626000000000000000e+03	5.644000000000000000e+03	5.654000000000000000e+03	5.729000000000000000e+03	5.758000000000000000e+03	5.822000000000000000e+03	5.838000000000000000e+03	5.865000000000000000e+03	5.879000000000000000e+03	5.897000000000000000e+03	5.951000000000000000e+03
9.980000000000000000e+03	9.971000000000000000e+03	9.963000000000000000e+03	9.952000000000000000e+03	9.934000000000000000e+03	9.912000000000000000e+03	9.885000000000000000e+03	9.865000000000000000e+03	9.834000000000000000e+03	9.791000000000000000e+03	9.744000000000000000e+03	9.690000000000000000e+03	9.599000000000000000e+03	9.493000000000000000e+03	9.360000000000000000e+03	9.203000000000000000e+03	9.019000000000000000e+03	8.811000000000000000e+03	8.567000000000000000e+03	8.278000000000000000e+03	8.020000000000000000e+03	7.694000000000000000e+03	7.406000000000000000e+03	7.114000000000000000e+03	6.877000000000000000e+03	6.645000000000000000e+03	6.467000000000000000e+03	6.297000000000000000e+03	6.150000000000000000e+03	6.058000000000000000e+03	5.967000000000000000e+03	5.892000000000000000e+03	5.854000000000000000e+03	5.803000000000000000e+03	5.732000000000000000e+03	5.705000000000000000e+03	5.700000000000000000e+03	5.690000000000000000e+03	5.704000000000000000e+03	5.720000000000000000e+03	5.715000000000000000e+03	5.746000000000000000e+03	5.757000000000000000e+03	5.779000000000000000e+03	5.807000000000000000e+03	5.849000000000000000e+03	5.891000000000000000e+03	5.940000000000000000e+03	5.955000000000000000e+03	5.998000000000000000e+03
9.980000000000000000e+03	9.971000000000000000e+03	9.962000000000000000e+03	9.946000000000000000e+03	9.924000000000000000e+03	9.900000000000000000e+03	9.873000000000000000e+03	9.839000000000000000e+03	9.793000000000000000e+03	9.728000000000000000e+03	9.651000000000000000e+03	9.578000000000000000e+03	9.465000000000000000e+03	9.338000000000000000e+03	9.140000000000000000e+03	8.937000000000000000e+03	8.704000000000000000e+03	8.464000000000000000e+03	8.167000000000000000e+03	7.889000000000000000e+03	7.610000000000000000e+03	7.305000000000000000e+03	7.033000000000000000e+03	6.797000000000000000e+03	6.570000000000000000e+03	6.359000000000000000e+03	6.186000000000000000e+03	6.046000000000000000e+03	5.949000000000000000e+03	5.861000000000000000e+03	5.787000000000000000e+03	5.715000000000000000e+03	5.669000000000000000e+03	5.623000000000000000e+03	5.604000000000000000e+03	5.596000000000000000e+03	5.588000000000000000e+03	5.591000000000000000e+03	5.610000000000000000e+03	5.619000000000000000e+03	5.635000000000000000e+03	5.665000000000000000e+03	5.719000000000000000e+03	5.736000000000000000e+03	5.764000000000000000e+03	5.799000000000000000e+03	5.833000000000000000e+03	5.877000000000000000e+03	5.928000000000000000e+03	5.975000000000000000e+03
9.980000000000000000e+03	9.974000000000000000e+03	9.965000000000000000e+03	9.955000000000000000e+03	9.949000000000000000e+03	9.937000000000000000e+03	9.921000000000000000e+03	9.894000000000000000e+03	9.870000000000000000e+03	9.825000000000000000e+03	9.772000000000000000e+03	9.697000000000000000e+03	9.580000000000000000e+03	9.451000000000000000e+03	9.296000000000000000e+03	9.104000000000000000e+03	8.888000000000000000e+03	8.626000000000000000e+03	8.336000000000000000e+03	8.066000000000000000e+03	7.764000000000000000e+03	7.476000000000000000e+03	7.201000000000000000e+03	6.956000000000000000e+03	6.685000000000000000e+03	6.466000000000000000e+03	6.253000000000000000e+03	6.068000000000000000e+03	5.982000000000000000e+03	5.877000000000000000e+03	5.791000000000000000e+03	5.711000000000000000e+03	5.667000000000000000e+03	5.666000000000000000e+03	5.674000000000000000e+03	5.665000000000000000e+03	5.634000000000000000e+03	5.634000000000000000e+03	5.663000000000000000e+03	5.659000000000000000e+03	5.671000000000000000e+03	5.684000000000000000e+03	5.727000000000000000e+03	5.743000000000000000e+03	5.779000000000000000e+03	5.813000000000000000e+03	5.856000000000000000e+03	5.873000000000000000e+03	5.919000000000000000e+03	5.953000000000000000e+03
9.980000000000000000e+03	9.966000000000000000e+03	9.953000000000000000e+03	9.941000000000000000e+03	9.924000000000000000e+03	9.908000000000000000e+03	9.886000000000000000e+03	9.849000000000000000e+03	9.821000000000000000e+03	9.769000000000000000e+03	9.705000000000000000e+03	9.622000000000000000e+03	9.534000000000000000e+03	9.425000000000000000e+03	9.267000000000000000e+03	9.099000000000000000e+03	8.917000000000000000e+03	8.672000000000000000e+03	8.443000000000000000e+03	8.200000000000000000e+03	7.891000000000000000e+03	7.624000000000000000e+03	7.339000000000000000e+03	7.057000000000000000e+03	6.801000000000000000e+03	6.601000000000000000e+03	6.438000000000000000e+03	6.270000000000000000e+03	6.131000000000000000e+03	5.992000000000000000e+03	5.896000000000000000e+03	5.841000000000000000e+03	5.803000000000000000e+03	5.740000000000000000e+03	5.685000000000000000e+03	5.643000000000000000e+03	5.642000000000000000e+03	5.635000000000000000e+03	5.629000000000000000e+03	5.624000000000000000e+03	5.624000000000000000e+03	5.643000000000000000e+03	5.660000000000000000e+03	5.680000000000000000e+03	5.725000000000000000e+03	5.761000000000000000e+03	5.781000000000000000e+03	5.823000000000000000e+03	5.871000000000000000e+03	5.928000000000000000e+03
9.980000000000000000e+03	9.973000000000000000e+03	9.959000000000000000e+03	9.944000000000000000e+03	9.931000000000000000e+03	9.911000000000000000e+03	9.891000000000000000e+03	9.855000000000000000e+03	9.806000000000000000e+03	9.750000000000000000e+03	9.675000000000000000e+03	9.563000000000000000e+03	9.447000000000000000e+03	9.331000000000000000e+03	9.183000000000000000e+03	9.001000000000000000e+03	8.741000000000000000e+03	8.448000000000000000e+03	8.178000000000000000e+03	7.863000000000000000e+03	7.536000000000000000e+03	7.260000000000000000e+03	6.984000000000000000e+03	6.748000000000000000e+03	6.481000000000000000e+03	6.310000000000000000e+03	6.162000000000000000e+03	6.032000000000000000e+03	5.905000000000000000e+03	5.829000000000000000e+03	5.779000000000000000e+03	5.751000000000000000e+03	5.704000000000000000e+03	5.700000000000000000e+03	5.663000000000000000e+03	5.640000000000000000e+03	5.648000000000000000e+03	5.647000000000000000e+03	5.661000000000000000e+03	5.684000000000000000e+03	5.717000000000000000e+03	5.741000000000000000e+03	5.753000000000000000e+03	5.776000000000000000e+03	5.804000000000000000e+03	5.825000000000000000e+03	5.856000000000000000e+03	5.890000000000000000e+03	5.936000000000000000e+03	5.973000000000000000e+03
9.980000000000000000e+03	9.971000000000000000e+03	9.967000000000000000e+03	9.960000000000000000e+03	9.945000000000000000e+03	9.931000000000000000e+03	9.909000000000000000e+03	9.898000000000000000e+03	9.874000000000000000e+03	9.838000000000000000e+03	9.799000000000000000e+03	9.749000000000000000e+03	9.680000000000000000e+03	9.590000000000000000e+03	9.477000000000000000e+03	9.351000000000000000e+03	9.200000000000000000e+03	9.039000000000000000e+03	8.867000000000000000e+03	8.652000000000000000e+03	8.368000000000000000e+03	8.074000000000000000e+03	7.803000000000000000e+03	7.503000000000000000e+03	7.253000000000000000e+03	6.997000000000000000e+03	6.759000000000000000e+03	6.563000000000000000e+03	6.397000000000000000e+03	6.235000000000000000e+03	6.109000000000000000e+03	5.974000000000000000e+03	5.873000000000000000e+03	5.797000000000000000e+03	5.758000000000000000e+03	5.739000000000000000e+03	5.703000000000000000e+03	5.658000000000000000e+03	5.648000000000000000e+03	5.665000000000000000e+03	5.667000000000000000e+03	5.674000000000000000e+03	5.694000000000000000e+03	5.723000000000000000e+03	5.734000000000000000e+03	5.747000000000000000e+03	5.774000000000000000e+03	5.798000000000000000e+03	5.830000000000000000e+03	5.862000000000000000e+03
9.980000000000000000e+03	9.971000000000000000e+03	9.968000000000000000e+03	9.962000000000000000e+03	9.944000000000000000e+03	9.915000000000000000e+03	9.878000000000000000e+03	9.834000000000000000e+03	9.793000000000000000e+03	9.728000000000000000e+03	9.649000000000000000e+03	9.560000000000000000e+03	9.445000000000000000e+03	9.326000000000000000e+03	9.151000000000000000e+03	8.922000000000000000e+03	8.698000000000000000e+03	8.481000000000000000e+03	8.215000000000000000e+03	7.908000000000000000e+03	7.614000000000000000e+03	7.347000000000000000e+03	7.099000000000000000e+03	6.843000000000000000e+03	6.633000000000000000e+03	6.419000000000000000e+03	6.253000000000000000e+03	6.120000000000000000e+03	6.032000000000000000e+03	5.945000000000000000e+03	5.858000000000000000e+03	5.788000000000000000e+03	5.709000000000000000e+03	5.665000000000000000e+03	5.627000000000000000e+03	5.582000000000000000e+03	5.589000000000000000e+03	5.612000000000000000e+03	5.570000000000000000e+03	5.608000000000000000e+03	5.599000000000000000e+03	5.611000000000000000e+03	5.636000000000000000e+03	5.654000000000000000e+03	5.656000000000000000e+03	5.710000000000000000e+03	5.746000000000000000e+03	5.766000000000000000e+03	5.840000000000000000e+03	5.890000000000000000e+03
9.980000000000000000e+03	9.974000000000000000e+03	9.967000000000000000e+03	9.957000000000000000e+03	9.947000000000000000e+03	9.924000000000000000e+03	9.899000000000000000e+03	9.873000000000000000e+03	9.824000000000000000e+03	9.767000000000000000e+03	9.692000000000000000e+03	9.609000000000000000e+03	9.523000000000000000e+03	9.385000000000000000e+03	9.211000000000000000e+03	9.057000000000000000e+03	8.835000000000000000e+03	8.576000000000000000e+03	8.309000000000000000e+03	8.039000000000000000e+03	7.733000000000000000e+03	7.439000000000000000e+03	7.147000000000000000e+03	6.912000000000000000e+03	6.670000000000000000e+03	6.466000000000000000e+03	6.265000000000000000e+03	6.129000000000000000e+03	6.012000000000000000e+03	5.915000000000000000e+03	5.801000000000000000e+03	5.744000000000000000e+03	5.705000000000000000e+03	5.649000000000000000e+03	5.651000000000000000e+03	5.651000000000000000e+03	5.628000000000000000e+03	5.633000000000000000e+03	5.654000000000000000e+03	5.662000000000000000e+03	5.678000000000000000e+03	5.679000000000000000e+03	5.737000000000000000e+03	5.745000000000000000e+03	5.758000000000000000e+03	5.804000000000000000e+03	5.846000000000000000e+03	5.889000000000000000e+03	5.943000000000000000e+03	5.975000000000000000e+03
9.980000000000000000e+03	9.974000000000000000e+03	9.967000000000000000e+03	9.959000000000000000e+03	9.946000000000000000e+03	9.929000000000000000e+03	9.906000000000000000e+03	9.871000000000000000e+03	9.833000000000000000e+03	9.783000000000000000e+03	9.714000000000000000e+03	9.618000000000000000e+03	9.523000000000000000e+03	9.400000000000000000e+03	9.243000000000000000e+03	9.020000000000000000e+03	8.772000000000000000e+03	8.518000000000000000e+03	8.224000000000000000e+03	7.943000000000000000e+03	7.646000000000000000e+03	7.362000000000000000e+03	7.063000000000000000e+03	6.781000000000000000e+03	6.534000000000000000e+03	6.331000000000000000e+03	6.166000000000000000e+03	6.020000000000000000e+03	5.908000000000000000e+03	5.799000000000000000e+03	5.731000000000000000e+03	5.667000000000000000e+03	5.651000000000000000e+03	5.597000000000000000e+03	5.580000000000000000e+03	5.581000000000000000e+03	5.584000000000000000e+03	5.579000000000000000e+03	5.633000000000000000e+03	5.630000000000000000e+03	5.633000000000000000e+03	5.676000000000000000e+03	5.703000000000000000e+03	5.748000000000000000e+03	5.790000000000000000e+03	5.820000000000000000e+03	5.850000000000000000e+03	5.886000000000000000e+03	5.928000000000000000e+03	5.951000000000000000e+03
9.980000000000000000e+03	9.973000000000000000e+03	9.958000000000000000e+03	9.949000000000000000e+03	9.936000000000000000e+03	9.921000000000000000e+03	9.897000000000000000e+03	9.868000000000000000e+03	9.829000000000000000e+03	9.778000000000000000e+03	9.704000000000000000e+03	9.611000000000000000e+03	9.515000000000000000e+03	9.372000000000000000e+03	9.230000000000000000e+03	9.052000000000000000e+03	8.856000000000000000e+03	8.633000000000000000e+03	8.370000000000000000e+03	8.089000000000000000e+03	7.798000000000000000e+03	7.514000000000000000e+03	7.246000000000000000e+03	6.956000000000000000e+03	6.717000000000000000e+03	6.475000000000000000e+03	6.292000000000000000e+03	6.160000000000000000e+03	6.032000000000000000e+03	5.921000000000000000e+03	5.821000000000000000e+03	5.780000000000000000e+03	5.755000000000000000e+03	5.737000000000000000e+03	5.710000000000000000e+03	5.697000000000000000e+03	5.673000000000000000e+03	5.688000000000000000e+03	5.671000000000000000e+03	5.673000000000000000e+03	5.700000000000000000e+03	5.718000000000000000e+03	5.776000000000000000e+03	5.799000000000000000e+03	5.833000000000000000e+03	5.883000000000000000e+03	5.919000000000000000e+03	5.952000000000000000e+03	5.978000000000000000e+03	6.007000000000000000e+03
9.980000000000000000e+03	9.973000000000000000e+03	9.967000000000000000e+03	9.956000000000000000e+03	9.941000000000000000e+03	9.924000000000000000e+03	9.905000000000000000e+03	9.863000000000000000e+03	9.825000000000000000e+03	9.769000000000000000e+03	9.711000000000000000e+03	9.629000000000000000e+03	9.524000000000000000e+03	9.373000000000000000e+03	9.207000000000000000e+03	9.019000000000000000e+03	8.782000000000000000e+03	8.521000000000000000e+03	8.255000000000000000e+03	7.945000000000000000e+03	7.605000000000000000e+03	7.302000000000000000e+03	7.000000000000000000e+03	6.733000000000000000e+03	6.527000000000000000e+03	6.349000000000000000e+03	6.182000000000000000e+03	6.077000000000000000e+03	5.957000000000000000e+03	5.890000000000000000e+03	5.812000000000000000e+03	5.727000000000000000e+03	5.708000000000000000e+03	5.651000000000000000e+03	5.620000000000000000e+03	5.625000000000000000e+03	5.626000000000000000e+03	5.627000000000000000e+03	5.661000000000000000e+03	5.667000000000000000e+03	5.698000000000000000e+03	5.727000000000000000e+03	5.745000000000000000e+03	5.782000000000000000e+03	5.848000000000000000e+03	5.871000000000000000e+03	5.915000000000000000e+03	5.946000000000000000e+03	5.995000000000000000e+03	6.036000000000000000e+03
9.980000000000000000e+03	9.974000000000000000e+03	9.972000000000000000e+03	9.963000000000000000e+03	9.945000000000000000e+03	9.928000000000000000e+03	9.908000000000000000e+03	9.873000000000000000e+03	9.834000000000000000e+03	9.786000000000000000e+03	9.738000000000000000e+03	9.663000000000000000e+03	9.582000000000000000e+03	9.452000000000000000e+03	9.314000000000000000e+03	9.138000000000000000e+03	8.950000000000000000e+03	8.708000000000000000e+03	8.444000000000000000e+03	8.162000000000000000e+03	7.893000000000000000e+03	7.583000000000000000e+03	7.289000000000000000e+03	6.976000000000000000e+03	6.725000000000000000e+03	6.505000000000000000e+03	6.309000000000000000e+03	6.134000000000000000e+03	6.011000000000000000e+03	5.887000000000000000e+03	5.808000000000000000e+03	5.768000000000000000e+03	5.708000000000000000e+03	5.674000000000000000e+03	5.676000000000000000e+03	5.657000000000000000e+03	5.637000000000000000e+03	5.615000000000000000e+03	5.633000000000000000e+03	5.643000000000000000e+03	5.654000000000000000e+03	5.673000000000000000e+03	5.675000000000000000e+03	5.712000000000000000e+03	5.730000000000000000e+03	5.764000000000000000e+03	5.788000000000000000e+03	5.820000000000000000e+03	5.877000000000000000e+03	5.908000000000000000e+03
9.980000000000000000e+03	9.972000000000000000e+03	9.958000000000000000e+03	9.940000000000000000e+03	9.923000000000000000e+03	9.910000000000000000e+03	9.882000000000000000e+03	9.863000000000000000e+03	9.819000000000000000e+03	9.770000000000000000e+03	9.739000000000000000e+03	9.689000000000000000e+03	9.601000000000000000e+03	9.512000000000000000e+03	9.380000000000000000e+03	9.236000000000000000e+03	9.058000000000000000e+03	8.828000000000000000e+03	8.563000000000000000e+03	8.307000000000000000e+03	8.011000000000000000e+03	7.743000000000000000e+03	7.449000000000000000e+03	7.129000000000000000e+03	6.867000000000000000e+03	6.631000000000000000e+03	6.420000000000000000e+03	6.277000000000000000e+03	6.141000000000000000e+03	6.015000000000000000e+03	5.912000000000000000e+03	5.828000000000000000e+03	5.774000000000000000e+03	5.718000000000000000e+03	5.689000000000000000e+03	5.649000000000000000e+03	5.628000000000000000e+03	5.642000000000000000e+03	5.637000000000000000e+03	5.653000000000000000e+03	5.688000000000000000e+03	5.714000000000000000e+03	5.733000000000000000e+03	5.760000000000000000e+03	5.775000000000000000e+03	5.795000000000000000e+03	5.834000000000000000e+03	5.881000000000000000e+03	5.910000000000000000e+03	5.955000000000000000e+03
9.980000000000000000e+03	9.971000000000000000e+03	9.968000000000000000e+03	9.960000000000000000e+03	9.952000000000000000e+03	9.939000000000000000e+03	9.924000000000000000e+03	9.900000000000000000e+03	9.857000000000000000e+03	9.803000000000000000e+03	9.748000000000000000e+03	9.695000000000000000e+03	9.628000000000000000e+03	9.519000000000000000e+03	9.417000000000000000e+03	9.296000000000000000e+03	9.157000000000000000e+03	9.011000000000000000e+03	8.811000000000000000e+03	8.573000000000000000e+03	8.346000000000000000e+03	8.126000000000000000e+03	7.870000000000000000e+03	7.571000000000000000e+03	7.304000000000000000e+03	7.039000000000000000e+03	6.797000000000000000e+03	6.595000000000000000e+03	6.414000000000000000e+03	6.241000000000000000e+03	6.114000000000000000e+03	5.989000000000000000e+03	5.893000000000000000e+03	5.851000000000000000e+03	5.792000000000000000e+03	5.773000000000000000e+03	5.740000000000000000e+03	5.726000000000000000e+03	5.702000000000000000e+03	5.704000000000000000e+03	5.681000000000000000e+03	5.704000000000000000e+03	5.689000000000000000e+03	5.701000000000000000e+03	5.744000000000000000e+03	5.799000000000000000e+03	5.826000000000000000e+03	5.861000000000000000e+03	5.893000000000000000e+03	5.947000000000000000e+03
9.980000000000000000e+03	9.970000000000000000e+03	9.956000000000000000e+03	9.940000000000000000e+03	9.924000000000000000e+03	9.902000000000000000e+03	9.871000000000000000e+03	9.823000000000000000e+03	9.765000000000000000e+03	9.688000000000000000e+03	9.624000000000000000e+03	9.504000000000000000e+03	9.397000000000000000e+03	9.210000000000000000e+03	8.995000000000000000e+03	8.735000000000000000e+03	8.484000000000000000e+03	8.231000000000000000e+03	7.907000000000000000e+03	7.618000000000000000e+03	7.362000000000000000e+03	7.053000000000000000e+03	6.820000000000000000e+03	6.592000000000000000e+03	6.397000000000000000e+03	6.215000000000000000e+03	6.082000000000000000e+03	5.963000000000000000e+03	5.839000000000000000e+03	5.789000000000000000e+03	5.771000000000000000e+03	5.712000000000000000e+03	5.688000000000000000e+03	5.633000000000000000e+03	5.593000000000000000e+03	5.582000000000000000e+03	5.572000000000000000e+03	5.561000000000000000e+03	5.553000000000000000e+03	5.588000000000000000e+03	5.581000000000000000e+03	5.622000000000000000e+03	5.653000000000000000e+03	5.699000000000000000e+03	5.730000000000000000e+03	5.768000000000000000e+03	5.810000000000000000e+03	5.854000000000000000e+03	5.916000000000000000e+03	5.932000000000000000e+03
9.980000000000000000e+03	9.972000000000000000e+03	9.964000000000000000e+03	9.958000000000000000e+03	9.949000000000000000e+03	9.930000000000000000e+03	9.908000000000000000e+03	9.891000000000000000e+03	9.859000000000000000e+03	9.814000000000000000e+03	9.743000000000000000e+03	9.666000000000000000e+03	9.580000000000000000e+03	9.462000000000000000e+03	9.334000000000000000e+03	9.161000000000000000e+03	8.962000000000000000e+03	8.732000000000000000e+03	8.478000000000000000e+03	8.168000000000000000e+03	7.865000000000000000e+03	7.563000000000000000e+03	7.270000000000000000e+03	7.025000000000000000e+03	6.768000000000000000e+03	6.559000000000000000e+03	6.355000000000000000e+03	6.208000000000000000e+03	6.038000000000000000e+03	5.894000000000000000e+03	5.768000000000000000e+03	5.686000000000000000e+03	5.645000000000000000e+03	5.606000000000000000e+03	5.564000000000000000e+03	5.546000000000000000e+03	5.546000000000000000e+03	5.545000000000000000e+03	5.523000000000000000e+03	5.499000000000000000e+03	5.502000000000000000e+03	5.550000000000000000e+03	5.583000000000000000e+03	5.603000000000000000e+03	5.617000000000000000e+03	5.648000000000000000e+03	5.686000000000000000e+03	5.746000000000000000e+03	5.806000000000000000e+03	5.851000000000000000e+03
9.980000000000000000e+03	9.974000000000000000e+03	9.964000000000000000e+03	9.949000000000000000e+03	9.935000000000000000e+03	9.918000000000000000e+03	9.891000000000000000e+03	9.859000000000000000e+03	9.834000000000000000e+03	9.782000000000000000e+03	9.700000000000000000e+03	9.620000000000000000e+03	9.515000000000000000e+03	9.406000000000000000e+03	9.262000000000000000e+03	9.094000000000000000e+03	8.872000000000000000e+03	8.679000000000000000e+03	8.435000000000000000e+03	8.151000000000000000e+03	7.865000000000000000e+03	7.590000000000000000e+03	7.334000000000000000e+03	7.115000000000000000e+03	6.870000000000000000e+03	6.641000000000000000e+03	6.463000000000000000e+03	6.317000000000000000e+03	6.175000000000000000e+03	6.071000000000000000e+03	5.978000000000000000e+03	5.906000000000000000e+03	5.852000000000000000e+03	5.807000000000000000e+03	5.787000000000000000e+03	5.755000000000000000e+03	5.735000000000000000e+03	5.726000000000000000e+03	5.734000000000000000e+03	5.744000000000000000e+03	5.764000000000000000e+03	5.798000000000000000e+03	5.820000000000000000e+03	5.795000000000000000e+03	5.828000000000000000e+03	5.856000000000000000e+03	5.892000000000000000e+03	5.926000000000000000e+03	5.973000000000000000e+03	6.004000000000000000e+03
9.980000000000000000e+03	9.970000000000000000e+03	9.955000000000000000e+03	9.939000000000000000e+03	9.919000000000000000e+03	9.899000000000000000e+03	9.875000000000000000e+03	9.842000000000000000e+03	9.807000000000000000e+03	9.771000000000000000e+03	9.682000000000000000e+03	9.598000000000000000e+03	9.509000000000000000e+03	9.416000000000000000e+03	9.281000000000000000e+03	9.089000000000000000e+03	8.874000000000000000e+03	8.642000000000000000e+03	8.404000000000000000e+03	8.113000000000000000e+03	7.830000000000000000e+03	7.542000000000000000e+03	7.246000000000000000e+03	6.954000000000000000e+03	6.681000000000000000e+03	6.464000000000000000e+03	6.291000000000000000e+03	6.141000000000000000e+03	6.023000000000000000e+03	5.932000000000000000e+03	5.831000000000000000e+03	5.718000000000000000e+03	5.672000000000000000e+03	5.639000000000000000e+03	5.606000000000000000e+03	5.571000000000000000e+03	5.568000000000000000e+03	5.570000000000000000e+03	5.580000000000000000e+03	5.573000000000000000e+03	5.607000000000000000e+03	5.613000000000000000e+03	5.612000000000000000e+03	5.630000000000000000e+03	5.676000000000000000e+03	5.727000000000000000e+03	5.767000000000000000e+03	5.826000000000000000e+03	5.865000000000000000e+03	5.915000000000000000e+03
9.980000000000000000e+03	9.972000000000000000e+03	9.963000000000000000e+03	9.951000000000000000e+03	9.926000000000000000e+03	9.902000000000000000e+03	9.865000000000000000e+03	9.832000000000000000e+03	9.797000000000000000e+03	9.744000000000000000e+03	9.681000000000000000e+03	9.579000000000000000e+03	9.485000000000000000e+03	9.361000000000000000e+03	9.197000000000000000e+03	9.001000000000000000e+03	8.794000000000000000e+03	8.533000000000000000e+03	8.267000000000000000e+03	7.989000000000000000e+03	7.695000000000000000e+03	7.411000000000000000e+03	7.116000000000000000e+03	6.910000000000000000e+03	6.705000000000000000e+03	6.522000000000000000e+03	6.345000000000000000e+03	6.202000000000000000e+03	6.061000000000000000e+03	5.972000000000000000e+03	5.879000000000000000e+03	5.792000000000000000e+03	5.722000000000000000e+03	5.665000000000000000e+03	5.673000000000000000e+03	5.647000000000000000e+03	5.618000000000000000e+03	5.586000000000000000e+03	5.573000000000000000e+03	5.593000000000000000e+03	5.623000000000000000e+03	5.646000000000000000e+03	5.682000000000000000e+03	5.693000000000000000e+03	5.748000000000000000e+03	5.772000000000000000e+03	5.805000000000000000e+03	5.842000000000000000e+03	5.875000000000000000e+03	5.910000000000000000e+03
9.980000000000000000e+03	9.977000000000000000e+03	9.963000000000000000e+03	9.957000000000000000e+03	9.945000000000000000e+03	9.927000000000000000e+03	9.909000000000000000e+03	9.888000000000000000e+03	9.840000000000000000e+03	9.787000000000000000e+03	9.718000000000000000e+03	9.632000000000000000e+03	9.528000000000000000e+03	9.414000000000000000e+03	9.266000000000000000e+03	9.056000000000000000e+03	8.843000000000000000e+03	8.585000000000000000e+03	8.310000000000000000e+03	7.968000000000000000e+03	7.626000000000000000e+03	7.367000000000000000e+03	7.087000000000000000e+03	6.788000000000000000e+03	6.519000000000000000e+03	6.321000000000000000e+03	6.153000000000000000e+03	5.976000000000000000e+03	5.863000000000000000e+03	5.758000000000000000e+03	5.695000000000000000e+03	5.650000000000000000e+03	5.594000000000000000e+03	5.564000000000000000e+03	5.541000000000000000e+03	5.528000000000000000e+03	5.512000000000000000e+03	5.508000000000000000e+03	5.528000000000000000e+03	5.518000000000000000e+03	5.521000000000000000e+03	5.574000000000000000e+03	5.618000000000000000e+03	5.667000000000000000e+03	5.730000000000000000e+03	5.761000000000000000e+03	5.811000000000000000e+03	5.854000000000000000e+03	5.888000000000000000e+03	5.908000000000000000e+03
[truncated: 350 more columns]
