# Supplementary material for: Omicron vs. the rest: Assessing the competitive dynamics and coinfection scenarios of COVID-19 strains on a social network
Source: PLoS One. 2024 Jan 25;19(1):e0287623. doi: 10.1371/journal.pone.0287623 (PMC10810514; doi:10.1371/journal.pone.0287623)
Supplement: S1 Data — (ZIP) [file pone.0287623.s001.zip › Data Figures/Fig5/c/Infected(o).csv]

1.000000000000000000e+01	0.000000000000000000e+00	0.000000000000000000e+00	0.000000000000000000e+00	0.000000000000000000e+00	0.000000000000000000e+00	0.000000000000000000e+00	0.000000000000000000e+00	0.000000000000000000e+00	0.000000000000000000e+00	0.000000000000000000e+00	0.000000000000000000e+00	0.000000000000000000e+00	0.000000000000000000e+00	0.000000000000000000e+00	0.000000000000000000e+00	0.000000000000000000e+00	0.000000000000000000e+00	0.000000000000000000e+00	0.000000000000000000e+00	0.000000000000000000e+00	1.300000000000000000e+01	1.700000000000000000e+01	2.800000000000000000e+01	4.200000000000000000e+01	5.200000000000000000e+01	7.200000000000000000e+01	8.700000000000000000e+01	1.150000000000000000e+02	1.440000000000000000e+02	2.050000000000000000e+02	2.660000000000000000e+02	3.430000000000000000e+02	4.300000000000000000e+02	5.100000000000000000e+02	6.240000000000000000e+02	7.380000000000000000e+02	8.850000000000000000e+02	1.021000000000000000e+03	1.192000000000000000e+03	1.333000000000000000e+03	1.490000000000000000e+03	1.653000000000000000e+03	1.810000000000000000e+03	1.921000000000000000e+03	2.069000000000000000e+03	2.185000000000000000e+03	2.284000000000000000e+03	2.357000000000000000e+03	2.433000000000000000e+03
1.000000000000000000e+01	0.000000000000000000e+00	0.000000000000000000e+00	0.000000000000000000e+00	0.000000000000000000e+00	0.000000000000000000e+00	0.000000000000000000e+00	0.000000000000000000e+00	0.000000000000000000e+00	0.000000000000000000e+00	0.000000000000000000e+00	0.000000000000000000e+00	0.000000000000000000e+00	0.000000000000000000e+00	0.000000000000000000e+00	0.000000000000000000e+00	0.000000000000000000e+00	0.000000000000000000e+00	0.000000000000000000e+00	0.000000000000000000e+00	0.000000000000000000e+00	1.100000000000000000e+01	1.200000000000000000e+01	1.200000000000000000e+01	1.800000000000000000e+01	2.400000000000000000e+01	3.100000000000000000e+01	4.600000000000000000e+01	6.300000000000000000e+01	7.800000000000000000e+01	1.120000000000000000e+02	1.550000000000000000e+02	2.040000000000000000e+02	2.640000000000000000e+02	3.480000000000000000e+02	4.440000000000000000e+02	5.380000000000000000e+02	6.610000000000000000e+02	8.330000000000000000e+02	9.810000000000000000e+02	1.180000000000000000e+03	1.376000000000000000e+03	1.599000000000000000e+03	1.801000000000000000e+03	1.973000000000000000e+03	2.178000000000000000e+03	2.373000000000000000e+03	2.533000000000000000e+03	2.679000000000000000e+03	2.804000000000000000e+03
1.000000000000000000e+01	0.000000000000000000e+00	0.000000000000000000e+00	0.000000000000000000e+00	0.000000000000000000e+00	0.000000000000000000e+00	0.000000000000000000e+00	0.000000000000000000e+00	0.000000000000000000e+00	0.000000000000000000e+00	0.000000000000000000e+00	0.000000000000000000e+00	0.000000000000000000e+00	0.000000000000000000e+00	0.000000000000000000e+00	0.000000000000000000e+00	0.000000000000000000e+00	0.000000000000000000e+00	0.000000000000000000e+00	0.000000000000000000e+00	0.000000000000000000e+00	1.200000000000000000e+01	1.800000000000000000e+01	2.400000000000000000e+01	3.200000000000000000e+01	3.900000000000000000e+01	5.200000000000000000e+01	6.700000000000000000e+01	8.800000000000000000e+01	1.210000000000000000e+02	1.610000000000000000e+02	2.010000000000000000e+02	2.530000000000000000e+02	3.100000000000000000e+02	3.480000000000000000e+02	4.330000000000000000e+02	5.190000000000000000e+02	6.210000000000000000e+02	7.470000000000000000e+02	8.750000000000000000e+02	1.026000000000000000e+03	1.196000000000000000e+03	1.364000000000000000e+03	1.495000000000000000e+03	1.661000000000000000e+03	1.812000000000000000e+03	1.943000000000000000e+03	2.076000000000000000e+03	2.194000000000000000e+03	2.301000000000000000e+03
1.000000000000000000e+01	0.000000000000000000e+00	0.000000000000000000e+00	0.000000000000000000e+00	0.000000000000000000e+00	0.000000000000000000e+00	0.000000000000000000e+00	0.000000000000000000e+00	0.000000000000000000e+00	0.000000000000000000e+00	0.000000000000000000e+00	0.000000000000000000e+00	0.000000000000000000e+00	0.000000000000000000e+00	0.000000000000000000e+00	0.000000000000000000e+00	0.000000000000000000e+00	0.000000000000000000e+00	0.000000000000000000e+00	0.000000000000000000e+00	0.000000000000000000e+00	1.300000000000000000e+01	1.400000000000000000e+01	1.600000000000000000e+01	2.300000000000000000e+01	2.600000000000000000e+01	3.100000000000000000e+01	3.700000000000000000e+01	4.800000000000000000e+01	6.600000000000000000e+01	9.400000000000000000e+01	1.190000000000000000e+02	1.590000000000000000e+02	2.070000000000000000e+02	2.780000000000000000e+02	3.500000000000000000e+02	4.610000000000000000e+02	5.850000000000000000e+02	7.440000000000000000e+02	9.290000000000000000e+02	1.148000000000000000e+03	1.334000000000000000e+03	1.554000000000000000e+03	1.810000000000000000e+03	2.039000000000000000e+03	2.245000000000000000e+03	2.421000000000000000e+03	2.575000000000000000e+03	2.742000000000000000e+03	2.900000000000000000e+03
1.000000000000000000e+01	0.000000000000000000e+00	0.000000000000000000e+00	0.000000000000000000e+00	0.000000000000000000e+00	0.000000000000000000e+00	0.000000000000000000e+00	0.000000000000000000e+00	0.000000000000000000e+00	0.000000000000000000e+00	0.000000000000000000e+00	0.000000000000000000e+00	0.000000000000000000e+00	0.000000000000000000e+00	0.000000000000000000e+00	0.000000000000000000e+00	0.000000000000000000e+00	0.000000000000000000e+00	0.000000000000000000e+00	0.000000000000000000e+00	0.000000000000000000e+00	1.300000000000000000e+01	2.200000000000000000e+01	3.000000000000000000e+01	4.400000000000000000e+01	5.700000000000000000e+01	7.200000000000000000e+01	9.700000000000000000e+01	1.380000000000000000e+02	1.750000000000000000e+02	2.300000000000000000e+02	2.920000000000000000e+02	3.620000000000000000e+02	4.410000000000000000e+02	5.520000000000000000e+02	6.980000000000000000e+02	8.390000000000000000e+02	9.850000000000000000e+02	1.138000000000000000e+03	1.301000000000000000e+03	1.464000000000000000e+03	1.610000000000000000e+03	1.753000000000000000e+03	1.888000000000000000e+03	2.043000000000000000e+03	2.171000000000000000e+03	2.292000000000000000e+03	2.405000000000000000e+03	2.515000000000000000e+03	2.591000000000000000e+03
1.000000000000000000e+01	0.000000000000000000e+00	0.000000000000000000e+00	0.000000000000000000e+00	0.000000000000000000e+00	0.000000000000000000e+00	0.000000000000000000e+00	0.000000000000000000e+00	0.000000000000000000e+00	0.000000000000000000e+00	0.000000000000000000e+00	0.000000000000000000e+00	0.000000000000000000e+00	0.000000000000000000e+00	0.000000000000000000e+00	0.000000000000000000e+00	0.000000000000000000e+00	0.000000000000000000e+00	0.000000000000000000e+00	0.000000000000000000e+00	0.000000000000000000e+00	1.300000000000000000e+01	2.700000000000000000e+01	4.000000000000000000e+01	5.200000000000000000e+01	7.200000000000000000e+01	9.400000000000000000e+01	1.290000000000000000e+02	1.880000000000000000e+02	2.600000000000000000e+02	3.400000000000000000e+02	4.260000000000000000e+02	5.200000000000000000e+02	6.360000000000000000e+02	7.830000000000000000e+02	9.860000000000000000e+02	1.191000000000000000e+03	1.444000000000000000e+03	1.720000000000000000e+03	1.976000000000000000e+03	2.214000000000000000e+03	2.461000000000000000e+03	2.720000000000000000e+03	2.941000000000000000e+03	3.177000000000000000e+03	3.347000000000000000e+03	3.475000000000000000e+03	3.625000000000000000e+03	3.738000000000000000e+03	3.835000000000000000e+03
1.000000000000000000e+01	0.000000000000000000e+00	0.000000000000000000e+00	0.000000000000000000e+00	0.000000000000000000e+00	0.000000000000000000e+00	0.000000000000000000e+00	0.000000000000000000e+00	0.000000000000000000e+00	0.000000000000000000e+00	0.000000000000000000e+00	0.000000000000000000e+00	0.000000000000000000e+00	0.000000000000000000e+00	0.000000000000000000e+00	0.000000000000000000e+00	0.000000000000000000e+00	0.000000000000000000e+00	0.000000000000000000e+00	0.000000000000000000e+00	0.000000000000000000e+00	1.700000000000000000e+01	2.500000000000000000e+01	4.300000000000000000e+01	5.400000000000000000e+01	6.400000000000000000e+01	7.600000000000000000e+01	9.600000000000000000e+01	1.210000000000000000e+02	1.630000000000000000e+02	2.040000000000000000e+02	2.650000000000000000e+02	3.380000000000000000e+02	4.220000000000000000e+02	5.240000000000000000e+02	6.440000000000000000e+02	7.840000000000000000e+02	9.450000000000000000e+02	1.140000000000000000e+03	1.308000000000000000e+03	1.476000000000000000e+03	1.669000000000000000e+03	1.859000000000000000e+03	2.043000000000000000e+03	2.186000000000000000e+03	2.344000000000000000e+03	2.468000000000000000e+03	2.578000000000000000e+03	2.678000000000000000e+03	2.777000000000000000e+03
1.000000000000000000e+01	0.000000000000000000e+00	0.000000000000000000e+00	0.000000000000000000e+00	0.000000000000000000e+00	0.000000000000000000e+00	0.000000000000000000e+00	0.000000000000000000e+00	0.000000000000000000e+00	0.000000000000000000e+00	0.000000000000000000e+00	0.000000000000000000e+00	0.000000000000000000e+00	0.000000000000000000e+00	0.000000000000000000e+00	0.000000000000000000e+00	0.000000000000000000e+00	0.000000000000000000e+00	0.000000000000000000e+00	0.000000000000000000e+00	0.000000000000000000e+00	1.000000000000000000e+01	1.100000000000000000e+01	1.400000000000000000e+01	1.800000000000000000e+01	2.500000000000000000e+01	3.700000000000000000e+01	4.900000000000000000e+01	6.300000000000000000e+01	7.600000000000000000e+01	9.200000000000000000e+01	1.340000000000000000e+02	1.630000000000000000e+02	2.070000000000000000e+02	2.520000000000000000e+02	3.230000000000000000e+02	4.090000000000000000e+02	4.890000000000000000e+02	5.760000000000000000e+02	6.890000000000000000e+02	8.240000000000000000e+02	9.690000000000000000e+02	1.111000000000000000e+03	1.254000000000000000e+03	1.418000000000000000e+03	1.580000000000000000e+03	1.734000000000000000e+03	1.870000000000000000e+03	1.990000000000000000e+03	2.117000000000000000e+03
1.000000000000000000e+01	0.000000000000000000e+00	0.000000000000000000e+00	0.000000000000000000e+00	0.000000000000000000e+00	0.000000000000000000e+00	0.000000000000000000e+00	0.000000000000000000e+00	0.000000000000000000e+00	0.000000000000000000e+00	0.000000000000000000e+00	0.000000000000000000e+00	0.000000000000000000e+00	0.000000000000000000e+00	0.000000000000000000e+00	0.000000000000000000e+00	0.000000000000000000e+00	0.000000000000000000e+00	0.000000000000000000e+00	0.000000000000000000e+00	0.000000000000000000e+00	1.700000000000000000e+01	3.300000000000000000e+01	4.800000000000000000e+01	5.800000000000000000e+01	7.800000000000000000e+01	1.070000000000000000e+02	1.360000000000000000e+02	1.760000000000000000e+02	2.240000000000000000e+02	2.900000000000000000e+02	3.690000000000000000e+02	4.550000000000000000e+02	5.560000000000000000e+02	6.970000000000000000e+02	8.290000000000000000e+02	1.013000000000000000e+03	1.191000000000000000e+03	1.402000000000000000e+03	1.585000000000000000e+03	1.769000000000000000e+03	1.953000000000000000e+03	2.111000000000000000e+03	2.298000000000000000e+03	2.445000000000000000e+03	2.609000000000000000e+03	2.697000000000000000e+03	2.799000000000000000e+03	2.853000000000000000e+03	2.904000000000000000e+03
1.000000000000000000e+01	0.000000000000000000e+00	0.000000000000000000e+00	0.000000000000000000e+00	0.000000000000000000e+00	0.000000000000000000e+00	0.000000000000000000e+00	0.000000000000000000e+00	0.000000000000000000e+00	0.000000000000000000e+00	0.000000000000000000e+00	0.000000000000000000e+00	0.000000000000000000e+00	0.000000000000000000e+00	0.000000000000000000e+00	0.000000000000000000e+00	0.000000000000000000e+00	0.000000000000000000e+00	0.000000000000000000e+00	0.000000000000000000e+00	0.000000000000000000e+00	1.500000000000000000e+01	2.200000000000000000e+01	2.600000000000000000e+01	3.400000000000000000e+01	4.400000000000000000e+01	5.600000000000000000e+01	8.000000000000000000e+01	1.060000000000000000e+02	1.360000000000000000e+02	1.740000000000000000e+02	2.260000000000000000e+02	2.960000000000000000e+02	3.670000000000000000e+02	4.820000000000000000e+02	6.150000000000000000e+02	7.660000000000000000e+02	9.540000000000000000e+02	1.149000000000000000e+03	1.364000000000000000e+03	1.554000000000000000e+03	1.750000000000000000e+03	1.965000000000000000e+03	2.166000000000000000e+03	2.359000000000000000e+03	2.518000000000000000e+03	2.667000000000000000e+03	2.778000000000000000e+03	2.912000000000000000e+03	3.001000000000000000e+03
1.000000000000000000e+01	0.000000000000000000e+00	0.000000000000000000e+00	0.000000000000000000e+00	0.000000000000000000e+00	0.000000000000000000e+00	0.000000000000000000e+00	0.000000000000000000e+00	0.000000000000000000e+00	0.000000000000000000e+00	0.000000000000000000e+00	0.000000000000000000e+00	0.000000000000000000e+00	0.000000000000000000e+00	0.000000000000000000e+00	0.000000000000000000e+00	0.000000000000000000e+00	0.000000000000000000e+00	0.000000000000000000e+00	0.000000000000000000e+00	0.000000000000000000e+00	1.000000000000000000e+01	1.600000000000000000e+01	2.400000000000000000e+01	3.300000000000000000e+01	4.400000000000000000e+01	5.500000000000000000e+01	6.500000000000000000e+01	9.100000000000000000e+01	1.220000000000000000e+02	1.640000000000000000e+02	2.150000000000000000e+02	2.710000000000000000e+02	3.330000000000000000e+02	4.250000000000000000e+02	5.360000000000000000e+02	6.480000000000000000e+02	8.020000000000000000e+02	9.490000000000000000e+02	1.117000000000000000e+03	1.346000000000000000e+03	1.618000000000000000e+03	1.853000000000000000e+03	2.121000000000000000e+03	2.328000000000000000e+03	2.570000000000000000e+03	2.786000000000000000e+03	2.957000000000000000e+03	3.121000000000000000e+03	3.236000000000000000e+03
1.000000000000000000e+01	0.000000000000000000e+00	0.000000000000000000e+00	0.000000000000000000e+00	0.000000000000000000e+00	0.000000000000000000e+00	0.000000000000000000e+00	0.000000000000000000e+00	0.000000000000000000e+00	0.000000000000000000e+00	0.000000000000000000e+00	0.000000000000000000e+00	0.000000000000000000e+00	0.000000000000000000e+00	0.000000000000000000e+00	0.000000000000000000e+00	0.000000000000000000e+00	0.000000000000000000e+00	0.000000000000000000e+00	0.000000000000000000e+00	0.000000000000000000e+00	1.700000000000000000e+01	2.500000000000000000e+01	3.000000000000000000e+01	4.100000000000000000e+01	5.600000000000000000e+01	7.700000000000000000e+01	1.070000000000000000e+02	1.500000000000000000e+02	2.060000000000000000e+02	2.410000000000000000e+02	2.980000000000000000e+02	3.900000000000000000e+02	4.720000000000000000e+02	5.650000000000000000e+02	6.730000000000000000e+02	8.160000000000000000e+02	9.990000000000000000e+02	1.143000000000000000e+03	1.303000000000000000e+03	1.503000000000000000e+03	1.692000000000000000e+03	1.895000000000000000e+03	2.078000000000000000e+03	2.225000000000000000e+03	2.379000000000000000e+03	2.550000000000000000e+03	2.670000000000000000e+03	2.810000000000000000e+03	2.929000000000000000e+03
1.000000000000000000e+01	0.000000000000000000e+00	0.000000000000000000e+00	0.000000000000000000e+00	0.000000000000000000e+00	0.000000000000000000e+00	0.000000000000000000e+00	0.000000000000000000e+00	0.000000000000000000e+00	0.000000000000000000e+00	0.000000000000000000e+00	0.000000000000000000e+00	0.000000000000000000e+00	0.000000000000000000e+00	0.000000000000000000e+00	0.000000000000000000e+00	0.000000000000000000e+00	0.000000000000000000e+00	0.000000000000000000e+00	0.000000000000000000e+00	0.000000000000000000e+00	1.500000000000000000e+01	1.900000000000000000e+01	2.900000000000000000e+01	3.300000000000000000e+01	5.000000000000000000e+01	7.400000000000000000e+01	9.600000000000000000e+01	1.210000000000000000e+02	1.550000000000000000e+02	1.950000000000000000e+02	2.260000000000000000e+02	2.930000000000000000e+02	3.740000000000000000e+02	4.690000000000000000e+02	6.040000000000000000e+02	7.470000000000000000e+02	9.210000000000000000e+02	1.101000000000000000e+03	1.312000000000000000e+03	1.561000000000000000e+03	1.787000000000000000e+03	2.001000000000000000e+03	2.230000000000000000e+03	2.453000000000000000e+03	2.671000000000000000e+03	2.860000000000000000e+03	3.018000000000000000e+03	3.170000000000000000e+03	3.275000000000000000e+03
1.000000000000000000e+01	0.000000000000000000e+00	0.000000000000000000e+00	0.000000000000000000e+00	0.000000000000000000e+00	0.000000000000000000e+00	0.000000000000000000e+00	0.000000000000000000e+00	0.000000000000000000e+00	0.000000000000000000e+00	0.000000000000000000e+00	0.000000000000000000e+00	0.000000000000000000e+00	0.000000000000000000e+00	0.000000000000000000e+00	0.000000000000000000e+00	0.000000000000000000e+00	0.000000000000000000e+00	0.000000000000000000e+00	0.000000000000000000e+00	0.000000000000000000e+00	1.000000000000000000e+01	1.700000000000000000e+01	2.800000000000000000e+01	3.800000000000000000e+01	4.700000000000000000e+01	6.300000000000000000e+01	8.800000000000000000e+01	1.280000000000000000e+02	1.630000000000000000e+02	2.390000000000000000e+02	3.140000000000000000e+02	3.950000000000000000e+02	4.920000000000000000e+02	6.160000000000000000e+02	7.900000000000000000e+02	9.700000000000000000e+02	1.170000000000000000e+03	1.371000000000000000e+03	1.613000000000000000e+03	1.850000000000000000e+03	2.082000000000000000e+03	2.312000000000000000e+03	2.519000000000000000e+03	2.711000000000000000e+03	2.885000000000000000e+03	3.034000000000000000e+03	3.166000000000000000e+03	3.266000000000000000e+03	3.370000000000000000e+03
1.000000000000000000e+01	0.000000000000000000e+00	0.000000000000000000e+00	0.000000000000000000e+00	0.000000000000000000e+00	0.000000000000000000e+00	0.000000000000000000e+00	0.000000000000000000e+00	0.000000000000000000e+00	0.000000000000000000e+00	0.000000000000000000e+00	0.000000000000000000e+00	0.000000000000000000e+00	0.000000000000000000e+00	0.000000000000000000e+00	0.000000000000000000e+00	0.000000000000000000e+00	0.000000000000000000e+00	0.000000000000000000e+00	0.000000000000000000e+00	0.000000000000000000e+00	1.300000000000000000e+01	2.700000000000000000e+01	4.600000000000000000e+01	6.600000000000000000e+01	9.100000000000000000e+01	1.070000000000000000e+02	1.200000000000000000e+02	1.490000000000000000e+02	1.930000000000000000e+02	2.400000000000000000e+02	3.130000000000000000e+02	3.860000000000000000e+02	4.710000000000000000e+02	5.740000000000000000e+02	7.030000000000000000e+02	8.700000000000000000e+02	1.059000000000000000e+03	1.281000000000000000e+03	1.548000000000000000e+03	1.766000000000000000e+03	1.977000000000000000e+03	2.224000000000000000e+03	2.484000000000000000e+03	2.696000000000000000e+03	2.888000000000000000e+03	3.053000000000000000e+03	3.224000000000000000e+03	3.359000000000000000e+03	3.464000000000000000e+03
1.000000000000000000e+01	0.000000000000000000e+00	0.000000000000000000e+00	0.000000000000000000e+00	0.000000000000000000e+00	0.000000000000000000e+00	0.000000000000000000e+00	0.000000000000000000e+00	0.000000000000000000e+00	0.000000000000000000e+00	0.000000000000000000e+00	0.000000000000000000e+00	0.000000000000000000e+00	0.000000000000000000e+00	0.000000000000000000e+00	0.000000000000000000e+00	0.000000000000000000e+00	0.000000000000000000e+00	0.000000000000000000e+00	0.000000000000000000e+00	0.000000000000000000e+00	1.700000000000000000e+01	2.300000000000000000e+01	3.400000000000000000e+01	5.200000000000000000e+01	7.300000000000000000e+01	8.900000000000000000e+01	1.140000000000000000e+02	1.400000000000000000e+02	1.920000000000000000e+02	2.480000000000000000e+02	3.180000000000000000e+02	4.020000000000000000e+02	5.000000000000000000e+02	6.170000000000000000e+02	7.450000000000000000e+02	9.110000000000000000e+02	1.094000000000000000e+03	1.277000000000000000e+03	1.466000000000000000e+03	1.692000000000000000e+03	1.887000000000000000e+03	2.052000000000000000e+03	2.237000000000000000e+03	2.409000000000000000e+03	2.591000000000000000e+03	2.718000000000000000e+03	2.874000000000000000e+03	3.004000000000000000e+03	3.076000000000000000e+03
1.000000000000000000e+01	0.000000000000000000e+00	0.000000000000000000e+00	0.000000000000000000e+00	0.000000000000000000e+00	0.000000000000000000e+00	0.000000000000000000e+00	0.000000000000000000e+00	0.000000000000000000e+00	0.000000000000000000e+00	0.000000000000000000e+00	0.000000000000000000e+00	0.000000000000000000e+00	0.000000000000000000e+00	0.000000000000000000e+00	0.000000000000000000e+00	0.000000000000000000e+00	0.000000000000000000e+00	0.000000000000000000e+00	0.000000000000000000e+00	0.000000000000000000e+00	1.400000000000000000e+01	1.600000000000000000e+01	2.500000000000000000e+01	3.400000000000000000e+01	5.300000000000000000e+01	6.600000000000000000e+01	8.400000000000000000e+01	1.090000000000000000e+02	1.490000000000000000e+02	1.820000000000000000e+02	2.110000000000000000e+02	2.590000000000000000e+02	3.150000000000000000e+02	3.910000000000000000e+02	4.620000000000000000e+02	5.370000000000000000e+02	6.280000000000000000e+02	7.660000000000000000e+02	8.920000000000000000e+02	1.023000000000000000e+03	1.168000000000000000e+03	1.344000000000000000e+03	1.512000000000000000e+03	1.649000000000000000e+03	1.796000000000000000e+03	1.935000000000000000e+03	2.036000000000000000e+03	2.137000000000000000e+03	2.256000000000000000e+03
1.000000000000000000e+01	0.000000000000000000e+00	0.000000000000000000e+00	0.000000000000000000e+00	0.000000000000000000e+00	0.000000000000000000e+00	0.000000000000000000e+00	0.000000000000000000e+00	0.000000000000000000e+00	0.000000000000000000e+00	0.000000000000000000e+00	0.000000000000000000e+00	0.000000000000000000e+00	0.000000000000000000e+00	0.000000000000000000e+00	0.000000000000000000e+00	0.000000000000000000e+00	0.000000000000000000e+00	0.000000000000000000e+00	0.000000000000000000e+00	0.000000000000000000e+00	1.300000000000000000e+01	1.700000000000000000e+01	2.300000000000000000e+01	2.800000000000000000e+01	3.600000000000000000e+01	4.400000000000000000e+01	6.300000000000000000e+01	8.600000000000000000e+01	1.120000000000000000e+02	1.450000000000000000e+02	1.800000000000000000e+02	2.440000000000000000e+02	3.010000000000000000e+02	3.900000000000000000e+02	4.980000000000000000e+02	6.120000000000000000e+02	7.680000000000000000e+02	9.360000000000000000e+02	1.141000000000000000e+03	1.329000000000000000e+03	1.511000000000000000e+03	1.696000000000000000e+03	1.860000000000000000e+03	2.051000000000000000e+03	2.203000000000000000e+03	2.357000000000000000e+03	2.501000000000000000e+03	2.642000000000000000e+03	2.771000000000000000e+03
1.000000000000000000e+01	0.000000000000000000e+00	0.000000000000000000e+00	0.000000000000000000e+00	0.000000000000000000e+00	0.000000000000000000e+00	0.000000000000000000e+00	0.000000000000000000e+00	0.000000000000000000e+00	0.000000000000000000e+00	0.000000000000000000e+00	0.000000000000000000e+00	0.000000000000000000e+00	0.000000000000000000e+00	0.000000000000000000e+00	0.000000000000000000e+00	0.000000000000000000e+00	0.000000000000000000e+00	0.000000000000000000e+00	0.000000000000000000e+00	0.000000000000000000e+00	1.500000000000000000e+01	2.200000000000000000e+01	3.600000000000000000e+01	5.600000000000000000e+01	7.200000000000000000e+01	1.070000000000000000e+02	1.370000000000000000e+02	1.770000000000000000e+02	2.230000000000000000e+02	3.060000000000000000e+02	3.960000000000000000e+02	5.260000000000000000e+02	6.400000000000000000e+02	7.720000000000000000e+02	9.510000000000000000e+02	1.142000000000000000e+03	1.341000000000000000e+03	1.605000000000000000e+03	1.812000000000000000e+03	2.029000000000000000e+03	2.244000000000000000e+03	2.437000000000000000e+03	2.624000000000000000e+03	2.777000000000000000e+03	2.907000000000000000e+03	2.994000000000000000e+03	3.096000000000000000e+03	3.169000000000000000e+03	3.233000000000000000e+03
1.000000000000000000e+01	0.000000000000000000e+00	0.000000000000000000e+00	0.000000000000000000e+00	0.000000000000000000e+00	0.000000000000000000e+00	0.000000000000000000e+00	0.000000000000000000e+00	0.000000000000000000e+00	0.000000000000000000e+00	0.000000000000000000e+00	0.000000000000000000e+00	0.000000000000000000e+00	0.000000000000000000e+00	0.000000000000000000e+00	0.000000000000000000e+00	0.000000000000000000e+00	0.000000000000000000e+00	0.000000000000000000e+00	0.000000000000000000e+00	0.000000000000000000e+00	1.800000000000000000e+01	2.800000000000000000e+01	4.400000000000000000e+01	5.300000000000000000e+01	8.500000000000000000e+01	1.220000000000000000e+02	1.670000000000000000e+02	2.210000000000000000e+02	3.040000000000000000e+02	3.770000000000000000e+02	4.950000000000000000e+02	6.440000000000000000e+02	7.850000000000000000e+02	9.540000000000000000e+02	1.166000000000000000e+03	1.413000000000000000e+03	1.673000000000000000e+03	1.885000000000000000e+03	2.137000000000000000e+03	2.361000000000000000e+03	2.609000000000000000e+03	2.777000000000000000e+03	2.960000000000000000e+03	3.127000000000000000e+03	3.273000000000000000e+03	3.404000000000000000e+03	3.506000000000000000e+03	3.584000000000000000e+03	3.650000000000000000e+03
1.000000000000000000e+01	0.000000000000000000e+00	0.000000000000000000e+00	0.000000000000000000e+00	0.000000000000000000e+00	0.000000000000000000e+00	0.000000000000000000e+00	0.000000000000000000e+00	0.000000000000000000e+00	0.000000000000000000e+00	0.000000000000000000e+00	0.000000000000000000e+00	0.000000000000000000e+00	0.000000000000000000e+00	0.000000000000000000e+00	0.000000000000000000e+00	0.000000000000000000e+00	0.000000000000000000e+00	0.000000000000000000e+00	0.000000000000000000e+00	0.000000000000000000e+00	1.500000000000000000e+01	1.900000000000000000e+01	2.900000000000000000e+01	4.700000000000000000e+01	6.500000000000000000e+01	8.200000000000000000e+01	1.070000000000000000e+02	1.490000000000000000e+02	1.860000000000000000e+02	2.390000000000000000e+02	3.070000000000000000e+02	3.970000000000000000e+02	5.190000000000000000e+02	6.330000000000000000e+02	7.930000000000000000e+02	9.710000000000000000e+02	1.148000000000000000e+03	1.371000000000000000e+03	1.636000000000000000e+03	1.903000000000000000e+03	2.191000000000000000e+03	2.432000000000000000e+03	2.664000000000000000e+03	2.893000000000000000e+03	3.129000000000000000e+03	3.327000000000000000e+03	3.492000000000000000e+03	3.603000000000000000e+03	3.691000000000000000e+03
1.000000000000000000e+01	0.000000000000000000e+00	0.000000000000000000e+00	0.000000000000000000e+00	0.000000000000000000e+00	0.000000000000000000e+00	0.000000000000000000e+00	0.000000000000000000e+00	0.000000000000000000e+00	0.000000000000000000e+00	0.000000000000000000e+00	0.000000000000000000e+00	0.000000000000000000e+00	0.000000000000000000e+00	0.000000000000000000e+00	0.000000000000000000e+00	0.000000000000000000e+00	0.000000000000000000e+00	0.000000000000000000e+00	0.000000000000000000e+00	0.000000000000000000e+00	1.700000000000000000e+01	2.500000000000000000e+01	4.400000000000000000e+01	5.800000000000000000e+01	7.500000000000000000e+01	9.900000000000000000e+01	1.300000000000000000e+02	1.780000000000000000e+02	2.290000000000000000e+02	2.900000000000000000e+02	3.730000000000000000e+02	4.550000000000000000e+02	5.480000000000000000e+02	6.860000000000000000e+02	8.440000000000000000e+02	1.007000000000000000e+03	1.194000000000000000e+03	1.384000000000000000e+03	1.598000000000000000e+03	1.824000000000000000e+03	2.036000000000000000e+03	2.233000000000000000e+03	2.430000000000000000e+03	2.653000000000000000e+03	2.817000000000000000e+03	2.967000000000000000e+03	3.097000000000000000e+03	3.208000000000000000e+03	3.297000000000000000e+03
1.000000000000000000e+01	0.000000000000000000e+00	0.000000000000000000e+00	0.000000000000000000e+00	0.000000000000000000e+00	0.000000000000000000e+00	0.000000000000000000e+00	0.000000000000000000e+00	0.000000000000000000e+00	0.000000000000000000e+00	0.000000000000000000e+00	0.000000000000000000e+00	0.000000000000000000e+00	0.000000000000000000e+00	0.000000000000000000e+00	0.000000000000000000e+00	0.000000000000000000e+00	0.000000000000000000e+00	0.000000000000000000e+00	0.000000000000000000e+00	0.000000000000000000e+00	1.800000000000000000e+01	2.400000000000000000e+01	3.200000000000000000e+01	5.100000000000000000e+01	6.300000000000000000e+01	7.500000000000000000e+01	8.900000000000000000e+01	1.070000000000000000e+02	1.360000000000000000e+02	1.940000000000000000e+02	2.470000000000000000e+02	3.160000000000000000e+02	3.890000000000000000e+02	4.830000000000000000e+02	6.110000000000000000e+02	7.740000000000000000e+02	9.400000000000000000e+02	1.126000000000000000e+03	1.326000000000000000e+03	1.509000000000000000e+03	1.711000000000000000e+03	1.892000000000000000e+03	2.093000000000000000e+03	2.289000000000000000e+03	2.449000000000000000e+03	2.608000000000000000e+03	2.728000000000000000e+03	2.818000000000000000e+03	2.925000000000000000e+03
1.000000000000000000e+01	0.000000000000000000e+00	0.000000000000000000e+00	0.000000000000000000e+00	0.000000000000000000e+00	0.000000000000000000e+00	0.000000000000000000e+00	0.000000000000000000e+00	0.000000000000000000e+00	0.000000000000000000e+00	0.000000000000000000e+00	0.000000000000000000e+00	0.000000000000000000e+00	0.000000000000000000e+00	0.000000000000000000e+00	0.000000000000000000e+00	0.000000000000000000e+00	0.000000000000000000e+00	0.000000000000000000e+00	0.000000000000000000e+00	0.000000000000000000e+00	1.500000000000000000e+01	1.600000000000000000e+01	2.900000000000000000e+01	3.500000000000000000e+01	4.400000000000000000e+01	6.100000000000000000e+01	8.200000000000000000e+01	1.020000000000000000e+02	1.340000000000000000e+02	1.680000000000000000e+02	2.060000000000000000e+02	2.620000000000000000e+02	3.140000000000000000e+02	3.720000000000000000e+02	4.570000000000000000e+02	5.790000000000000000e+02	6.770000000000000000e+02	7.910000000000000000e+02	9.080000000000000000e+02	1.026000000000000000e+03	1.171000000000000000e+03	1.310000000000000000e+03	1.432000000000000000e+03	1.551000000000000000e+03	1.660000000000000000e+03	1.755000000000000000e+03	1.851000000000000000e+03	1.974000000000000000e+03	2.069000000000000000e+03
1.000000000000000000e+01	0.000000000000000000e+00	0.000000000000000000e+00	0.000000000000000000e+00	0.000000000000000000e+00	0.000000000000000000e+00	0.000000000000000000e+00	0.000000000000000000e+00	0.000000000000000000e+00	0.000000000000000000e+00	0.000000000000000000e+00	0.000000000000000000e+00	0.000000000000000000e+00	0.000000000000000000e+00	0.000000000000000000e+00	0.000000000000000000e+00	0.000000000000000000e+00	0.000000000000000000e+00	0.000000000000000000e+00	0.000000000000000000e+00	0.000000000000000000e+00	2.000000000000000000e+01	3.500000000000000000e+01	4.800000000000000000e+01	6.300000000000000000e+01	8.700000000000000000e+01	1.160000000000000000e+02	1.460000000000000000e+02	1.970000000000000000e+02	2.540000000000000000e+02	3.100000000000000000e+02	3.760000000000000000e+02	4.620000000000000000e+02	5.870000000000000000e+02	7.060000000000000000e+02	8.630000000000000000e+02	1.029000000000000000e+03	1.212000000000000000e+03	1.391000000000000000e+03	1.568000000000000000e+03	1.768000000000000000e+03	1.963000000000000000e+03	2.114000000000000000e+03	2.280000000000000000e+03	2.395000000000000000e+03	2.477000000000000000e+03	2.588000000000000000e+03	2.683000000000000000e+03	2.795000000000000000e+03	2.842000000000000000e+03
1.000000000000000000e+01	0.000000000000000000e+00	0.000000000000000000e+00	0.000000000000000000e+00	0.000000000000000000e+00	0.000000000000000000e+00	0.000000000000000000e+00	0.000000000000000000e+00	0.000000000000000000e+00	0.000000000000000000e+00	0.000000000000000000e+00	0.000000000000000000e+00	0.000000000000000000e+00	0.000000000000000000e+00	0.000000000000000000e+00	0.000000000000000000e+00	0.000000000000000000e+00	0.000000000000000000e+00	0.000000000000000000e+00	0.000000000000000000e+00	0.000000000000000000e+00	1.600000000000000000e+01	2.400000000000000000e+01	3.200000000000000000e+01	4.700000000000000000e+01	6.800000000000000000e+01	9.800000000000000000e+01	1.270000000000000000e+02	1.620000000000000000e+02	2.020000000000000000e+02	2.450000000000000000e+02	3.230000000000000000e+02	4.000000000000000000e+02	4.900000000000000000e+02	5.820000000000000000e+02	6.980000000000000000e+02	8.270000000000000000e+02	9.790000000000000000e+02	1.155000000000000000e+03	1.326000000000000000e+03	1.475000000000000000e+03	1.640000000000000000e+03	1.800000000000000000e+03	1.929000000000000000e+03	2.066000000000000000e+03	2.225000000000000000e+03	2.322000000000000000e+03	2.426000000000000000e+03	2.509000000000000000e+03	2.566000000000000000e+03
1.000000000000000000e+01	0.000000000000000000e+00	0.000000000000000000e+00	0.000000000000000000e+00	0.000000000000000000e+00	0.000000000000000000e+00	0.000000000000000000e+00	0.000000000000000000e+00	0.000000000000000000e+00	0.000000000000000000e+00	0.000000000000000000e+00	0.000000000000000000e+00	0.000000000000000000e+00	0.000000000000000000e+00	0.000000000000000000e+00	0.000000000000000000e+00	0.000000000000000000e+00	0.000000000000000000e+00	0.000000000000000000e+00	0.000000000000000000e+00	0.000000000000000000e+00	1.500000000000000000e+01	2.000000000000000000e+01	2.600000000000000000e+01	3.200000000000000000e+01	4.200000000000000000e+01	5.900000000000000000e+01	8.100000000000000000e+01	9.600000000000000000e+01	1.260000000000000000e+02	1.790000000000000000e+02	2.360000000000000000e+02	3.140000000000000000e+02	3.910000000000000000e+02	4.930000000000000000e+02	6.160000000000000000e+02	7.490000000000000000e+02	8.900000000000000000e+02	1.061000000000000000e+03	1.247000000000000000e+03	1.430000000000000000e+03	1.632000000000000000e+03	1.811000000000000000e+03	2.011000000000000000e+03	2.184000000000000000e+03	2.309000000000000000e+03	2.442000000000000000e+03	2.564000000000000000e+03	2.655000000000000000e+03	2.722000000000000000e+03
1.000000000000000000e+01	0.000000000000000000e+00	0.000000000000000000e+00	0.000000000000000000e+00	0.000000000000000000e+00	0.000000000000000000e+00	0.000000000000000000e+00	0.000000000000000000e+00	0.000000000000000000e+00	0.000000000000000000e+00	0.000000000000000000e+00	0.000000000000000000e+00	0.000000000000000000e+00	0.000000000000000000e+00	0.000000000000000000e+00	0.000000000000000000e+00	0.000000000000000000e+00	0.000000000000000000e+00	0.000000000000000000e+00	0.000000000000000000e+00	0.000000000000000000e+00	1.700000000000000000e+01	2.300000000000000000e+01	3.000000000000000000e+01	4.400000000000000000e+01	5.900000000000000000e+01	8.500000000000000000e+01	1.140000000000000000e+02	1.540000000000000000e+02	2.100000000000000000e+02	2.580000000000000000e+02	3.360000000000000000e+02	4.170000000000000000e+02	5.240000000000000000e+02	6.540000000000000000e+02	8.050000000000000000e+02	9.940000000000000000e+02	1.210000000000000000e+03	1.408000000000000000e+03	1.625000000000000000e+03	1.850000000000000000e+03	2.056000000000000000e+03	2.241000000000000000e+03	2.444000000000000000e+03	2.597000000000000000e+03	2.791000000000000000e+03	2.945000000000000000e+03	3.061000000000000000e+03	3.165000000000000000e+03	3.252000000000000000e+03
1.000000000000000000e+01	0.000000000000000000e+00	0.000000000000000000e+00	0.000000000000000000e+00	0.000000000000000000e+00	0.000000000000000000e+00	0.000000000000000000e+00	0.000000000000000000e+00	0.000000000000000000e+00	0.000000000000000000e+00	0.000000000000000000e+00	0.000000000000000000e+00	0.000000000000000000e+00	0.000000000000000000e+00	0.000000000000000000e+00	0.000000000000000000e+00	0.000000000000000000e+00	0.000000000000000000e+00	0.000000000000000000e+00	0.000000000000000000e+00	0.000000000000000000e+00	1.200000000000000000e+01	1.500000000000000000e+01	2.400000000000000000e+01	3.500000000000000000e+01	4.700000000000000000e+01	7.500000000000000000e+01	9.800000000000000000e+01	1.290000000000000000e+02	1.570000000000000000e+02	1.900000000000000000e+02	2.330000000000000000e+02	3.050000000000000000e+02	3.840000000000000000e+02	4.630000000000000000e+02	5.570000000000000000e+02	6.910000000000000000e+02	8.490000000000000000e+02	1.015000000000000000e+03	1.212000000000000000e+03	1.409000000000000000e+03	1.622000000000000000e+03	1.828000000000000000e+03	2.001000000000000000e+03	2.171000000000000000e+03	2.349000000000000000e+03	2.515000000000000000e+03	2.669000000000000000e+03	2.781000000000000000e+03	2.875000000000000000e+03
1.000000000000000000e+01	0.000000000000000000e+00	0.000000000000000000e+00	0.000000000000000000e+00	0.000000000000000000e+00	0.000000000000000000e+00	0.000000000000000000e+00	0.000000000000000000e+00	0.000000000000000000e+00	0.000000000000000000e+00	0.000000000000000000e+00	0.000000000000000000e+00	0.000000000000000000e+00	0.000000000000000000e+00	0.000000000000000000e+00	0.000000000000000000e+00	0.000000000000000000e+00	0.000000000000000000e+00	0.000000000000000000e+00	0.000000000000000000e+00	0.000000000000000000e+00	1.600000000000000000e+01	1.700000000000000000e+01	1.800000000000000000e+01	2.400000000000000000e+01	3.000000000000000000e+01	3.400000000000000000e+01	4.100000000000000000e+01	5.700000000000000000e+01	7.800000000000000000e+01	1.090000000000000000e+02	1.440000000000000000e+02	1.880000000000000000e+02	2.400000000000000000e+02	2.880000000000000000e+02	3.770000000000000000e+02	4.650000000000000000e+02	5.610000000000000000e+02	6.980000000000000000e+02	8.250000000000000000e+02	1.004000000000000000e+03	1.220000000000000000e+03	1.426000000000000000e+03	1.664000000000000000e+03	1.876000000000000000e+03	2.094000000000000000e+03	2.289000000000000000e+03	2.461000000000000000e+03	2.656000000000000000e+03	2.809000000000000000e+03
1.000000000000000000e+01	0.000000000000000000e+00	0.000000000000000000e+00	0.000000000000000000e+00	0.000000000000000000e+00	0.000000000000000000e+00	0.000000000000000000e+00	0.000000000000000000e+00	0.000000000000000000e+00	0.000000000000000000e+00	0.000000000000000000e+00	0.000000000000000000e+00	0.000000000000000000e+00	0.000000000000000000e+00	0.000000000000000000e+00	0.000000000000000000e+00	0.000000000000000000e+00	0.000000000000000000e+00	0.000000000000000000e+00	0.000000000000000000e+00	0.000000000000000000e+00	1.800000000000000000e+01	2.200000000000000000e+01	3.200000000000000000e+01	3.600000000000000000e+01	5.100000000000000000e+01	7.500000000000000000e+01	9.300000000000000000e+01	1.160000000000000000e+02	1.490000000000000000e+02	2.000000000000000000e+02	2.460000000000000000e+02	3.260000000000000000e+02	4.330000000000000000e+02	5.550000000000000000e+02	6.830000000000000000e+02	8.730000000000000000e+02	1.076000000000000000e+03	1.302000000000000000e+03	1.500000000000000000e+03	1.744000000000000000e+03	2.023000000000000000e+03	2.268000000000000000e+03	2.520000000000000000e+03	2.711000000000000000e+03	2.911000000000000000e+03	3.078000000000000000e+03	3.230000000000000000e+03	3.349000000000000000e+03	3.434000000000000000e+03
1.000000000000000000e+01	0.000000000000000000e+00	0.000000000000000000e+00	0.000000000000000000e+00	0.000000000000000000e+00	0.000000000000000000e+00	0.000000000000000000e+00	0.000000000000000000e+00	0.000000000000000000e+00	0.000000000000000000e+00	0.000000000000000000e+00	0.000000000000000000e+00	0.000000000000000000e+00	0.000000000000000000e+00	0.000000000000000000e+00	0.000000000000000000e+00	0.000000000000000000e+00	0.000000000000000000e+00	0.000000000000000000e+00	0.000000000000000000e+00	0.000000000000000000e+00	1.400000000000000000e+01	2.000000000000000000e+01	2.700000000000000000e+01	4.200000000000000000e+01	5.000000000000000000e+01	6.400000000000000000e+01	8.700000000000000000e+01	1.190000000000000000e+02	1.590000000000000000e+02	2.060000000000000000e+02	2.700000000000000000e+02	3.510000000000000000e+02	4.310000000000000000e+02	5.220000000000000000e+02	6.300000000000000000e+02	7.440000000000000000e+02	8.770000000000000000e+02	1.035000000000000000e+03	1.209000000000000000e+03	1.388000000000000000e+03	1.608000000000000000e+03	1.801000000000000000e+03	1.981000000000000000e+03	2.143000000000000000e+03	2.321000000000000000e+03	2.450000000000000000e+03	2.565000000000000000e+03	2.662000000000000000e+03	2.781000000000000000e+03
1.000000000000000000e+01	0.000000000000000000e+00	0.000000000000000000e+00	0.000000000000000000e+00	0.000000000000000000e+00	0.000000000000000000e+00	0.000000000000000000e+00	0.000000000000000000e+00	0.000000000000000000e+00	0.000000000000000000e+00	0.000000000000000000e+00	0.000000000000000000e+00	0.000000000000000000e+00	0.000000000000000000e+00	0.000000000000000000e+00	0.000000000000000000e+00	0.000000000000000000e+00	0.000000000000000000e+00	0.000000000000000000e+00	0.000000000000000000e+00	0.000000000000000000e+00	1.800000000000000000e+01	3.000000000000000000e+01	4.500000000000000000e+01	6.400000000000000000e+01	8.700000000000000000e+01	1.180000000000000000e+02	1.370000000000000000e+02	1.830000000000000000e+02	2.490000000000000000e+02	3.390000000000000000e+02	4.370000000000000000e+02	5.850000000000000000e+02	7.490000000000000000e+02	9.700000000000000000e+02	1.213000000000000000e+03	1.461000000000000000e+03	1.739000000000000000e+03	2.050000000000000000e+03	2.332000000000000000e+03	2.551000000000000000e+03	2.819000000000000000e+03	3.076000000000000000e+03	3.262000000000000000e+03	3.418000000000000000e+03	3.575000000000000000e+03	3.702000000000000000e+03	3.775000000000000000e+03	3.874000000000000000e+03	3.958000000000000000e+03
1.000000000000000000e+01	0.000000000000000000e+00	0.000000000000000000e+00	0.000000000000000000e+00	0.000000000000000000e+00	0.000000000000000000e+00	0.000000000000000000e+00	0.000000000000000000e+00	0.000000000000000000e+00	0.000000000000000000e+00	0.000000000000000000e+00	0.000000000000000000e+00	0.000000000000000000e+00	0.000000000000000000e+00	0.000000000000000000e+00	0.000000000000000000e+00	0.000000000000000000e+00	0.000000000000000000e+00	0.000000000000000000e+00	0.000000000000000000e+00	0.000000000000000000e+00	1.200000000000000000e+01	1.200000000000000000e+01	1.500000000000000000e+01	2.100000000000000000e+01	2.800000000000000000e+01	3.400000000000000000e+01	4.200000000000000000e+01	6.400000000000000000e+01	8.300000000000000000e+01	1.040000000000000000e+02	1.350000000000000000e+02	1.720000000000000000e+02	2.070000000000000000e+02	2.710000000000000000e+02	3.280000000000000000e+02	4.200000000000000000e+02	5.240000000000000000e+02	6.020000000000000000e+02	7.080000000000000000e+02	8.400000000000000000e+02	9.990000000000000000e+02	1.140000000000000000e+03	1.315000000000000000e+03	1.473000000000000000e+03	1.609000000000000000e+03	1.764000000000000000e+03	1.893000000000000000e+03	2.047000000000000000e+03	2.204000000000000000e+03
1.000000000000000000e+01	0.000000000000000000e+00	0.000000000000000000e+00	0.000000000000000000e+00	0.000000000000000000e+00	0.000000000000000000e+00	0.000000000000000000e+00	0.000000000000000000e+00	0.000000000000000000e+00	0.000000000000000000e+00	0.000000000000000000e+00	0.000000000000000000e+00	0.000000000000000000e+00	0.000000000000000000e+00	0.000000000000000000e+00	0.000000000000000000e+00	0.000000000000000000e+00	0.000000000000000000e+00	0.000000000000000000e+00	0.000000000000000000e+00	0.000000000000000000e+00	1.100000000000000000e+01	1.600000000000000000e+01	1.800000000000000000e+01	2.500000000000000000e+01	3.500000000000000000e+01	4.300000000000000000e+01	6.100000000000000000e+01	7.600000000000000000e+01	9.300000000000000000e+01	1.190000000000000000e+02	1.510000000000000000e+02	1.930000000000000000e+02	2.370000000000000000e+02	2.980000000000000000e+02	3.740000000000000000e+02	4.530000000000000000e+02	5.630000000000000000e+02	6.950000000000000000e+02	8.280000000000000000e+02	9.970000000000000000e+02	1.160000000000000000e+03	1.333000000000000000e+03	1.527000000000000000e+03	1.725000000000000000e+03	1.922000000000000000e+03	2.124000000000000000e+03	2.277000000000000000e+03	2.438000000000000000e+03	2.581000000000000000e+03
1.000000000000000000e+01	0.000000000000000000e+00	0.000000000000000000e+00	0.000000000000000000e+00	0.000000000000000000e+00	0.000000000000000000e+00	0.000000000000000000e+00	0.000000000000000000e+00	0.000000000000000000e+00	0.000000000000000000e+00	0.000000000000000000e+00	0.000000000000000000e+00	0.000000000000000000e+00	0.000000000000000000e+00	0.000000000000000000e+00	0.000000000000000000e+00	0.000000000000000000e+00	0.000000000000000000e+00	0.000000000000000000e+00	0.000000000000000000e+00	0.000000000000000000e+00	1.400000000000000000e+01	1.900000000000000000e+01	2.300000000000000000e+01	2.900000000000000000e+01	4.000000000000000000e+01	4.700000000000000000e+01	5.500000000000000000e+01	7.600000000000000000e+01	9.300000000000000000e+01	1.100000000000000000e+02	1.330000000000000000e+02	1.770000000000000000e+02	2.200000000000000000e+02	2.700000000000000000e+02	3.170000000000000000e+02	3.870000000000000000e+02	4.830000000000000000e+02	5.760000000000000000e+02	6.650000000000000000e+02	7.780000000000000000e+02	9.070000000000000000e+02	1.068000000000000000e+03	1.230000000000000000e+03	1.383000000000000000e+03	1.541000000000000000e+03	1.681000000000000000e+03	1.800000000000000000e+03	1.965000000000000000e+03	2.090000000000000000e+03
1.000000000000000000e+01	0.000000000000000000e+00	0.000000000000000000e+00	0.000000000000000000e+00	0.000000000000000000e+00	0.000000000000000000e+00	0.000000000000000000e+00	0.000000000000000000e+00	0.000000000000000000e+00	0.000000000000000000e+00	0.000000000000000000e+00	0.000000000000000000e+00	0.000000000000000000e+00	0.000000000000000000e+00	0.000000000000000000e+00	0.000000000000000000e+00	0.000000000000000000e+00	0.000000000000000000e+00	0.000000000000000000e+00	0.000000000000000000e+00	0.000000000000000000e+00	1.300000000000000000e+01	1.800000000000000000e+01	2.400000000000000000e+01	2.900000000000000000e+01	3.400000000000000000e+01	5.100000000000000000e+01	6.500000000000000000e+01	8.700000000000000000e+01	1.180000000000000000e+02	1.560000000000000000e+02	2.030000000000000000e+02	2.640000000000000000e+02	3.270000000000000000e+02	4.040000000000000000e+02	5.190000000000000000e+02	6.290000000000000000e+02	7.550000000000000000e+02	9.120000000000000000e+02	1.072000000000000000e+03	1.248000000000000000e+03	1.453000000000000000e+03	1.670000000000000000e+03	1.862000000000000000e+03	2.073000000000000000e+03	2.271000000000000000e+03	2.442000000000000000e+03	2.559000000000000000e+03	2.655000000000000000e+03	2.810000000000000000e+03
1.000000000000000000e+01	0.000000000000000000e+00	0.000000000000000000e+00	0.000000000000000000e+00	0.000000000000000000e+00	0.000000000000000000e+00	0.000000000000000000e+00	0.000000000000000000e+00	0.000000000000000000e+00	0.000000000000000000e+00	0.000000000000000000e+00	0.000000000000000000e+00	0.000000000000000000e+00	0.000000000000000000e+00	0.000000000000000000e+00	0.000000000000000000e+00	0.000000000000000000e+00	0.000000000000000000e+00	0.000000000000000000e+00	0.000000000000000000e+00	0.000000000000000000e+00	1.100000000000000000e+01	2.100000000000000000e+01	2.400000000000000000e+01	3.100000000000000000e+01	4.400000000000000000e+01	6.400000000000000000e+01	8.100000000000000000e+01	1.030000000000000000e+02	1.330000000000000000e+02	1.820000000000000000e+02	2.240000000000000000e+02	2.610000000000000000e+02	3.410000000000000000e+02	4.410000000000000000e+02	5.440000000000000000e+02	6.740000000000000000e+02	8.390000000000000000e+02	1.032000000000000000e+03	1.232000000000000000e+03	1.440000000000000000e+03	1.630000000000000000e+03	1.857000000000000000e+03	2.065000000000000000e+03	2.276000000000000000e+03	2.458000000000000000e+03	2.630000000000000000e+03	2.752000000000000000e+03	2.897000000000000000e+03	2.997000000000000000e+03
1.000000000000000000e+01	0.000000000000000000e+00	0.000000000000000000e+00	0.000000000000000000e+00	0.000000000000000000e+00	0.000000000000000000e+00	0.000000000000000000e+00	0.000000000000000000e+00	0.000000000000000000e+00	0.000000000000000000e+00	0.000000000000000000e+00	0.000000000000000000e+00	0.000000000000000000e+00	0.000000000000000000e+00	0.000000000000000000e+00	0.000000000000000000e+00	0.000000000000000000e+00	0.000000000000000000e+00	0.000000000000000000e+00	0.000000000000000000e+00	0.000000000000000000e+00	1.800000000000000000e+01	2.100000000000000000e+01	3.200000000000000000e+01	4.100000000000000000e+01	5.500000000000000000e+01	7.200000000000000000e+01	9.400000000000000000e+01	1.210000000000000000e+02	1.440000000000000000e+02	1.910000000000000000e+02	2.490000000000000000e+02	3.060000000000000000e+02	3.630000000000000000e+02	4.460000000000000000e+02	5.290000000000000000e+02	6.190000000000000000e+02	7.260000000000000000e+02	8.490000000000000000e+02	1.007000000000000000e+03	1.154000000000000000e+03	1.294000000000000000e+03	1.398000000000000000e+03	1.542000000000000000e+03	1.658000000000000000e+03	1.781000000000000000e+03	1.867000000000000000e+03	1.956000000000000000e+03	2.041000000000000000e+03	2.132000000000000000e+03
1.000000000000000000e+01	0.000000000000000000e+00	0.000000000000000000e+00	0.000000000000000000e+00	0.000000000000000000e+00	0.000000000000000000e+00	0.000000000000000000e+00	0.000000000000000000e+00	0.000000000000000000e+00	0.000000000000000000e+00	0.000000000000000000e+00	0.000000000000000000e+00	0.000000000000000000e+00	0.000000000000000000e+00	0.000000000000000000e+00	0.000000000000000000e+00	0.000000000000000000e+00	0.000000000000000000e+00	0.000000000000000000e+00	0.000000000000000000e+00	0.000000000000000000e+00	1.500000000000000000e+01	2.300000000000000000e+01	2.600000000000000000e+01	3.000000000000000000e+01	3.200000000000000000e+01	3.900000000000000000e+01	5.200000000000000000e+01	6.800000000000000000e+01	9.900000000000000000e+01	1.210000000000000000e+02	1.660000000000000000e+02	2.190000000000000000e+02	2.740000000000000000e+02	3.560000000000000000e+02	4.410000000000000000e+02	5.410000000000000000e+02	6.430000000000000000e+02	7.950000000000000000e+02	9.710000000000000000e+02	1.138000000000000000e+03	1.303000000000000000e+03	1.476000000000000000e+03	1.645000000000000000e+03	1.792000000000000000e+03	1.943000000000000000e+03	2.095000000000000000e+03	2.245000000000000000e+03	2.346000000000000000e+03	2.475000000000000000e+03
1.000000000000000000e+01	0.000000000000000000e+00	0.000000000000000000e+00	0.000000000000000000e+00	0.000000000000000000e+00	0.000000000000000000e+00	0.000000000000000000e+00	0.000000000000000000e+00	0.000000000000000000e+00	0.000000000000000000e+00	0.000000000000000000e+00	0.000000000000000000e+00	0.000000000000000000e+00	0.000000000000000000e+00	0.000000000000000000e+00	0.000000000000000000e+00	0.000000000000000000e+00	0.000000000000000000e+00	0.000000000000000000e+00	0.000000000000000000e+00	0.000000000000000000e+00	1.500000000000000000e+01	2.000000000000000000e+01	2.500000000000000000e+01	2.800000000000000000e+01	3.100000000000000000e+01	3.800000000000000000e+01	4.500000000000000000e+01	5.900000000000000000e+01	7.400000000000000000e+01	8.300000000000000000e+01	1.000000000000000000e+02	1.280000000000000000e+02	1.760000000000000000e+02	2.190000000000000000e+02	2.670000000000000000e+02	3.340000000000000000e+02	4.050000000000000000e+02	4.840000000000000000e+02	5.730000000000000000e+02	6.720000000000000000e+02	8.060000000000000000e+02	9.450000000000000000e+02	1.067000000000000000e+03	1.192000000000000000e+03	1.332000000000000000e+03	1.459000000000000000e+03	1.598000000000000000e+03	1.730000000000000000e+03	1.822000000000000000e+03
1.000000000000000000e+01	0.000000000000000000e+00	0.000000000000000000e+00	0.000000000000000000e+00	0.000000000000000000e+00	0.000000000000000000e+00	0.000000000000000000e+00	0.000000000000000000e+00	0.000000000000000000e+00	0.000000000000000000e+00	0.000000000000000000e+00	0.000000000000000000e+00	0.000000000000000000e+00	0.000000000000000000e+00	0.000000000000000000e+00	0.000000000000000000e+00	0.000000000000000000e+00	0.000000000000000000e+00	0.000000000000000000e+00	0.000000000000000000e+00	0.000000000000000000e+00	1.600000000000000000e+01	2.300000000000000000e+01	3.000000000000000000e+01	3.200000000000000000e+01	4.200000000000000000e+01	5.400000000000000000e+01	6.600000000000000000e+01	8.000000000000000000e+01	9.200000000000000000e+01	1.060000000000000000e+02	1.380000000000000000e+02	1.730000000000000000e+02	2.160000000000000000e+02	2.680000000000000000e+02	3.090000000000000000e+02	3.860000000000000000e+02	4.780000000000000000e+02	5.770000000000000000e+02	6.910000000000000000e+02	8.460000000000000000e+02	1.021000000000000000e+03	1.178000000000000000e+03	1.340000000000000000e+03	1.499000000000000000e+03	1.645000000000000000e+03	1.826000000000000000e+03	1.964000000000000000e+03	2.121000000000000000e+03	2.262000000000000000e+03
1.000000000000000000e+01	0.000000000000000000e+00	0.000000000000000000e+00	0.000000000000000000e+00	0.000000000000000000e+00	0.000000000000000000e+00	0.000000000000000000e+00	0.000000000000000000e+00	0.000000000000000000e+00	0.000000000000000000e+00	0.000000000000000000e+00	0.000000000000000000e+00	0.000000000000000000e+00	0.000000000000000000e+00	0.000000000000000000e+00	0.000000000000000000e+00	0.000000000000000000e+00	0.000000000000000000e+00	0.000000000000000000e+00	0.000000000000000000e+00	0.000000000000000000e+00	1.300000000000000000e+01	1.900000000000000000e+01	2.300000000000000000e+01	3.000000000000000000e+01	4.000000000000000000e+01	4.800000000000000000e+01	6.200000000000000000e+01	8.400000000000000000e+01	1.200000000000000000e+02	1.490000000000000000e+02	1.870000000000000000e+02	2.460000000000000000e+02	3.140000000000000000e+02	3.850000000000000000e+02	4.340000000000000000e+02	5.160000000000000000e+02	6.390000000000000000e+02	7.300000000000000000e+02	8.440000000000000000e+02	9.420000000000000000e+02	1.044000000000000000e+03	1.158000000000000000e+03	1.256000000000000000e+03	1.368000000000000000e+03	1.443000000000000000e+03	1.554000000000000000e+03	1.662000000000000000e+03	1.718000000000000000e+03	1.774000000000000000e+03
1.000000000000000000e+01	0.000000000000000000e+00	0.000000000000000000e+00	0.000000000000000000e+00	0.000000000000000000e+00	0.000000000000000000e+00	0.000000000000000000e+00	0.000000000000000000e+00	0.000000000000000000e+00	0.000000000000000000e+00	0.000000000000000000e+00	0.000000000000000000e+00	0.000000000000000000e+00	0.000000000000000000e+00	0.000000000000000000e+00	0.000000000000000000e+00	0.000000000000000000e+00	0.000000000000000000e+00	0.000000000000000000e+00	0.000000000000000000e+00	0.000000000000000000e+00	1.300000000000000000e+01	1.500000000000000000e+01	2.000000000000000000e+01	3.400000000000000000e+01	4.100000000000000000e+01	5.300000000000000000e+01	7.300000000000000000e+01	9.500000000000000000e+01	1.180000000000000000e+02	1.450000000000000000e+02	1.920000000000000000e+02	2.450000000000000000e+02	3.100000000000000000e+02	3.800000000000000000e+02	4.740000000000000000e+02	6.000000000000000000e+02	7.500000000000000000e+02	9.140000000000000000e+02	1.123000000000000000e+03	1.363000000000000000e+03	1.583000000000000000e+03	1.816000000000000000e+03	2.091000000000000000e+03	2.348000000000000000e+03	2.549000000000000000e+03	2.753000000000000000e+03	2.930000000000000000e+03	3.090000000000000000e+03	3.204000000000000000e+03
1.000000000000000000e+01	0.000000000000000000e+00	0.000000000000000000e+00	0.000000000000000000e+00	0.000000000000000000e+00	0.000000000000000000e+00	0.000000000000000000e+00	0.000000000000000000e+00	0.000000000000000000e+00	0.000000000000000000e+00	0.000000000000000000e+00	0.000000000000000000e+00	0.000000000000000000e+00	0.000000000000000000e+00	0.000000000000000000e+00	0.000000000000000000e+00	0.000000000000000000e+00	0.000000000000000000e+00	0.000000000000000000e+00	0.000000000000000000e+00	0.000000000000000000e+00	1.300000000000000000e+01	2.400000000000000000e+01	2.900000000000000000e+01	3.500000000000000000e+01	5.300000000000000000e+01	7.300000000000000000e+01	1.050000000000000000e+02	1.470000000000000000e+02	2.010000000000000000e+02	2.720000000000000000e+02	3.580000000000000000e+02	4.360000000000000000e+02	5.460000000000000000e+02	7.060000000000000000e+02	8.710000000000000000e+02	1.051000000000000000e+03	1.276000000000000000e+03	1.514000000000000000e+03	1.740000000000000000e+03	1.944000000000000000e+03	2.154000000000000000e+03	2.369000000000000000e+03	2.546000000000000000e+03	2.718000000000000000e+03	2.885000000000000000e+03	3.006000000000000000e+03	3.130000000000000000e+03	3.209000000000000000e+03	3.320000000000000000e+03
1.000000000000000000e+01	0.000000000000000000e+00	0.000000000000000000e+00	0.000000000000000000e+00	0.000000000000000000e+00	0.000000000000000000e+00	0.000000000000000000e+00	0.000000000000000000e+00	0.000000000000000000e+00	0.000000000000000000e+00	0.000000000000000000e+00	0.000000000000000000e+00	0.000000000000000000e+00	0.000000000000000000e+00	0.000000000000000000e+00	0.000000000000000000e+00	0.000000000000000000e+00	0.000000000000000000e+00	0.000000000000000000e+00	0.000000000000000000e+00	0.000000000000000000e+00	1.500000000000000000e+01	2.100000000000000000e+01	3.200000000000000000e+01	3.900000000000000000e+01	5.000000000000000000e+01	6.200000000000000000e+01	8.200000000000000000e+01	9.800000000000000000e+01	1.170000000000000000e+02	1.520000000000000000e+02	1.810000000000000000e+02	2.350000000000000000e+02	2.870000000000000000e+02	3.760000000000000000e+02	4.420000000000000000e+02	5.490000000000000000e+02	6.830000000000000000e+02	8.110000000000000000e+02	9.900000000000000000e+02	1.153000000000000000e+03	1.360000000000000000e+03	1.565000000000000000e+03	1.731000000000000000e+03	1.893000000000000000e+03	2.056000000000000000e+03	2.222000000000000000e+03	2.363000000000000000e+03	2.492000000000000000e+03	2.593000000000000000e+03
1.000000000000000000e+01	0.000000000000000000e+00	0.000000000000000000e+00	0.000000000000000000e+00	0.000000000000000000e+00	0.000000000000000000e+00	0.000000000000000000e+00	0.000000000000000000e+00	0.000000000000000000e+00	0.000000000000000000e+00	0.000000000000000000e+00	0.000000000000000000e+00	0.000000000000000000e+00	0.000000000000000000e+00	0.000000000000000000e+00	0.000000000000000000e+00	0.000000000000000000e+00	0.000000000000000000e+00	0.000000000000000000e+00	0.000000000000000000e+00	0.000000000000000000e+00	1.700000000000000000e+01	2.100000000000000000e+01	3.000000000000000000e+01	3.100000000000000000e+01	4.500000000000000000e+01	6.100000000000000000e+01	8.300000000000000000e+01	1.100000000000000000e+02	1.440000000000000000e+02	1.960000000000000000e+02	2.430000000000000000e+02	3.060000000000000000e+02	3.970000000000000000e+02	5.040000000000000000e+02	6.170000000000000000e+02	7.800000000000000000e+02	9.650000000000000000e+02	1.178000000000000000e+03	1.396000000000000000e+03	1.623000000000000000e+03	1.841000000000000000e+03	2.076000000000000000e+03	2.294000000000000000e+03	2.487000000000000000e+03	2.702000000000000000e+03	2.858000000000000000e+03	2.970000000000000000e+03	3.101000000000000000e+03	3.211000000000000000e+03
1.000000000000000000e+01	0.000000000000000000e+00	0.000000000000000000e+00	0.000000000000000000e+00	0.000000000000000000e+00	0.000000000000000000e+00	0.000000000000000000e+00	0.000000000000000000e+00	0.000000000000000000e+00	0.000000000000000000e+00	0.000000000000000000e+00	0.000000000000000000e+00	0.000000000000000000e+00	0.000000000000000000e+00	0.000000000000000000e+00	0.000000000000000000e+00	0.000000000000000000e+00	0.000000000000000000e+00	0.000000000000000000e+00	0.000000000000000000e+00	0.000000000000000000e+00	1.300000000000000000e+01	1.700000000000000000e+01	2.400000000000000000e+01	3.200000000000000000e+01	5.200000000000000000e+01	6.300000000000000000e+01	8.500000000000000000e+01	1.120000000000000000e+02	1.370000000000000000e+02	1.680000000000000000e+02	2.220000000000000000e+02	2.930000000000000000e+02	3.760000000000000000e+02	5.230000000000000000e+02	6.330000000000000000e+02	7.600000000000000000e+02	9.070000000000000000e+02	1.092000000000000000e+03	1.273000000000000000e+03	1.464000000000000000e+03	1.689000000000000000e+03	1.872000000000000000e+03	2.042000000000000000e+03	2.202000000000000000e+03	2.355000000000000000e+03	2.496000000000000000e+03	2.633000000000000000e+03	2.748000000000000000e+03	2.846000000000000000e+03
1.000000000000000000e+01	0.000000000000000000e+00	0.000000000000000000e+00	0.000000000000000000e+00	0.000000000000000000e+00	0.000000000000000000e+00	0.000000000000000000e+00	0.000000000000000000e+00	0.000000000000000000e+00	0.000000000000000000e+00	0.000000000000000000e+00	0.000000000000000000e+00	0.000000000000000000e+00	0.000000000000000000e+00	0.000000000000000000e+00	0.000000000000000000e+00	0.000000000000000000e+00	0.000000000000000000e+00	0.000000000000000000e+00	0.000000000000000000e+00	0.000000000000000000e+00	1.400000000000000000e+01	2.000000000000000000e+01	2.600000000000000000e+01	3.200000000000000000e+01	3.800000000000000000e+01	4.500000000000000000e+01	6.000000000000000000e+01	7.700000000000000000e+01	9.900000000000000000e+01	1.260000000000000000e+02	1.630000000000000000e+02	2.080000000000000000e+02	2.660000000000000000e+02	3.130000000000000000e+02	3.760000000000000000e+02	4.600000000000000000e+02	5.440000000000000000e+02	6.520000000000000000e+02	7.770000000000000000e+02	9.120000000000000000e+02	1.038000000000000000e+03	1.175000000000000000e+03	1.345000000000000000e+03	1.511000000000000000e+03	1.684000000000000000e+03	1.816000000000000000e+03	1.933000000000000000e+03	2.036000000000000000e+03	2.159000000000000000e+03
1.000000000000000000e+01	0.000000000000000000e+00	0.000000000000000000e+00	0.000000000000000000e+00	0.000000000000000000e+00	0.000000000000000000e+00	0.000000000000000000e+00	0.000000000000000000e+00	0.000000000000000000e+00	0.000000000000000000e+00	0.000000000000000000e+00	0.000000000000000000e+00	0.000000000000000000e+00	0.000000000000000000e+00	0.000000000000000000e+00	0.000000000000000000e+00	0.000000000000000000e+00	0.000000000000000000e+00	0.000000000000000000e+00	0.000000000000000000e+00	0.000000000000000000e+00	1.500000000000000000e+01	2.100000000000000000e+01	4.000000000000000000e+01	5.800000000000000000e+01	7.500000000000000000e+01	9.600000000000000000e+01	1.160000000000000000e+02	1.590000000000000000e+02	2.050000000000000000e+02	2.570000000000000000e+02	3.280000000000000000e+02	4.160000000000000000e+02	5.180000000000000000e+02	6.420000000000000000e+02	7.430000000000000000e+02	8.870000000000000000e+02	1.077000000000000000e+03	1.270000000000000000e+03	1.467000000000000000e+03	1.673000000000000000e+03	1.897000000000000000e+03	2.089000000000000000e+03	2.258000000000000000e+03	2.419000000000000000e+03	2.566000000000000000e+03	2.699000000000000000e+03	2.808000000000000000e+03	2.912000000000000000e+03	2.987000000000000000e+03
[truncated: 350 more columns]
