# Supplementary material for: Omicron vs. the rest: Assessing the competitive dynamics and coinfection scenarios of COVID-19 strains on a social network
Source: PLoS One. 2024 Jan 25;19(1):e0287623. doi: 10.1371/journal.pone.0287623 (PMC10810514; doi:10.1371/journal.pone.0287623)
Supplement: S1 Data — (ZIP) [file pone.0287623.s001.zip › Data Figures/Fig5/c/Total infections.csv]

2.000000000000000000e+01	1.300000000000000000e+01	1.400000000000000000e+01	2.000000000000000000e+01	2.600000000000000000e+01	3.300000000000000000e+01	3.500000000000000000e+01	4.100000000000000000e+01	4.700000000000000000e+01	4.900000000000000000e+01	5.400000000000000000e+01	5.600000000000000000e+01	5.800000000000000000e+01	6.300000000000000000e+01	7.100000000000000000e+01	8.800000000000000000e+01	9.700000000000000000e+01	1.130000000000000000e+02	1.270000000000000000e+02	1.440000000000000000e+02	1.580000000000000000e+02	1.970000000000000000e+02	2.150000000000000000e+02	2.620000000000000000e+02	3.130000000000000000e+02	3.590000000000000000e+02	4.110000000000000000e+02	4.730000000000000000e+02	5.540000000000000000e+02	6.150000000000000000e+02	7.250000000000000000e+02	8.400000000000000000e+02	9.740000000000000000e+02	1.119000000000000000e+03	1.268000000000000000e+03	1.448000000000000000e+03	1.616000000000000000e+03	1.814000000000000000e+03	2.009000000000000000e+03	2.207000000000000000e+03	2.384000000000000000e+03	2.562000000000000000e+03	2.732000000000000000e+03	2.909000000000000000e+03	3.033000000000000000e+03	3.196000000000000000e+03	3.319000000000000000e+03	3.411000000000000000e+03	3.498000000000000000e+03	3.583000000000000000e+03
2.000000000000000000e+01	1.100000000000000000e+01	1.100000000000000000e+01	1.200000000000000000e+01	1.300000000000000000e+01	1.500000000000000000e+01	1.600000000000000000e+01	2.100000000000000000e+01	2.100000000000000000e+01	2.400000000000000000e+01	2.800000000000000000e+01	3.200000000000000000e+01	3.600000000000000000e+01	4.000000000000000000e+01	4.100000000000000000e+01	4.600000000000000000e+01	4.800000000000000000e+01	5.200000000000000000e+01	6.100000000000000000e+01	7.000000000000000000e+01	8.100000000000000000e+01	1.000000000000000000e+02	1.130000000000000000e+02	1.310000000000000000e+02	1.480000000000000000e+02	1.620000000000000000e+02	1.950000000000000000e+02	2.260000000000000000e+02	2.580000000000000000e+02	2.880000000000000000e+02	3.470000000000000000e+02	4.160000000000000000e+02	4.960000000000000000e+02	5.820000000000000000e+02	6.890000000000000000e+02	8.080000000000000000e+02	9.330000000000000000e+02	1.108000000000000000e+03	1.305000000000000000e+03	1.492000000000000000e+03	1.718000000000000000e+03	1.942000000000000000e+03	2.181000000000000000e+03	2.404000000000000000e+03	2.581000000000000000e+03	2.801000000000000000e+03	3.015000000000000000e+03	3.194000000000000000e+03	3.348000000000000000e+03	3.486000000000000000e+03
2.000000000000000000e+01	1.400000000000000000e+01	1.600000000000000000e+01	1.800000000000000000e+01	1.900000000000000000e+01	2.300000000000000000e+01	2.200000000000000000e+01	3.000000000000000000e+01	3.600000000000000000e+01	4.100000000000000000e+01	4.800000000000000000e+01	5.100000000000000000e+01	5.700000000000000000e+01	6.100000000000000000e+01	6.100000000000000000e+01	7.000000000000000000e+01	8.500000000000000000e+01	9.600000000000000000e+01	1.030000000000000000e+02	1.170000000000000000e+02	1.390000000000000000e+02	1.620000000000000000e+02	1.840000000000000000e+02	2.010000000000000000e+02	2.480000000000000000e+02	2.640000000000000000e+02	3.020000000000000000e+02	3.490000000000000000e+02	3.980000000000000000e+02	4.610000000000000000e+02	5.370000000000000000e+02	6.080000000000000000e+02	6.990000000000000000e+02	8.030000000000000000e+02	9.020000000000000000e+02	1.034000000000000000e+03	1.157000000000000000e+03	1.320000000000000000e+03	1.486000000000000000e+03	1.665000000000000000e+03	1.871000000000000000e+03	2.099000000000000000e+03	2.311000000000000000e+03	2.485000000000000000e+03	2.680000000000000000e+03	2.835000000000000000e+03	2.980000000000000000e+03	3.123000000000000000e+03	3.252000000000000000e+03	3.368000000000000000e+03
2.000000000000000000e+01	1.000000000000000000e+01	1.200000000000000000e+01	1.300000000000000000e+01	1.500000000000000000e+01	1.800000000000000000e+01	1.800000000000000000e+01	2.200000000000000000e+01	2.400000000000000000e+01	2.200000000000000000e+01	2.200000000000000000e+01	2.300000000000000000e+01	3.100000000000000000e+01	3.100000000000000000e+01	3.700000000000000000e+01	3.900000000000000000e+01	4.700000000000000000e+01	5.000000000000000000e+01	5.500000000000000000e+01	6.200000000000000000e+01	6.600000000000000000e+01	8.600000000000000000e+01	9.000000000000000000e+01	9.600000000000000000e+01	1.120000000000000000e+02	1.280000000000000000e+02	1.370000000000000000e+02	1.540000000000000000e+02	1.780000000000000000e+02	2.100000000000000000e+02	2.550000000000000000e+02	3.040000000000000000e+02	3.750000000000000000e+02	4.540000000000000000e+02	5.530000000000000000e+02	6.510000000000000000e+02	8.020000000000000000e+02	9.610000000000000000e+02	1.142000000000000000e+03	1.363000000000000000e+03	1.611000000000000000e+03	1.835000000000000000e+03	2.089000000000000000e+03	2.362000000000000000e+03	2.604000000000000000e+03	2.827000000000000000e+03	2.998000000000000000e+03	3.157000000000000000e+03	3.339000000000000000e+03	3.497000000000000000e+03
2.000000000000000000e+01	1.400000000000000000e+01	1.800000000000000000e+01	2.100000000000000000e+01	2.500000000000000000e+01	3.000000000000000000e+01	3.300000000000000000e+01	3.500000000000000000e+01	3.900000000000000000e+01	4.500000000000000000e+01	4.600000000000000000e+01	5.100000000000000000e+01	5.700000000000000000e+01	6.100000000000000000e+01	6.600000000000000000e+01	7.300000000000000000e+01	9.000000000000000000e+01	9.900000000000000000e+01	1.090000000000000000e+02	1.210000000000000000e+02	1.370000000000000000e+02	1.790000000000000000e+02	2.220000000000000000e+02	2.500000000000000000e+02	2.980000000000000000e+02	3.310000000000000000e+02	3.740000000000000000e+02	4.300000000000000000e+02	5.170000000000000000e+02	6.000000000000000000e+02	6.950000000000000000e+02	7.970000000000000000e+02	9.070000000000000000e+02	1.036000000000000000e+03	1.192000000000000000e+03	1.386000000000000000e+03	1.587000000000000000e+03	1.791000000000000000e+03	1.987000000000000000e+03	2.187000000000000000e+03	2.394000000000000000e+03	2.583000000000000000e+03	2.756000000000000000e+03	2.899000000000000000e+03	3.060000000000000000e+03	3.188000000000000000e+03	3.315000000000000000e+03	3.432000000000000000e+03	3.533000000000000000e+03	3.592000000000000000e+03
2.000000000000000000e+01	1.000000000000000000e+01	1.000000000000000000e+01	1.000000000000000000e+01	1.200000000000000000e+01	1.300000000000000000e+01	1.500000000000000000e+01	2.000000000000000000e+01	2.600000000000000000e+01	3.100000000000000000e+01	3.500000000000000000e+01	3.500000000000000000e+01	3.700000000000000000e+01	3.800000000000000000e+01	3.900000000000000000e+01	4.100000000000000000e+01	4.400000000000000000e+01	4.300000000000000000e+01	4.500000000000000000e+01	5.100000000000000000e+01	5.400000000000000000e+01	7.100000000000000000e+01	8.800000000000000000e+01	1.070000000000000000e+02	1.280000000000000000e+02	1.570000000000000000e+02	1.910000000000000000e+02	2.270000000000000000e+02	2.880000000000000000e+02	3.690000000000000000e+02	4.630000000000000000e+02	5.610000000000000000e+02	6.690000000000000000e+02	7.990000000000000000e+02	9.600000000000000000e+02	1.170000000000000000e+03	1.387000000000000000e+03	1.651000000000000000e+03	1.931000000000000000e+03	2.190000000000000000e+03	2.437000000000000000e+03	2.684000000000000000e+03	2.952000000000000000e+03	3.181000000000000000e+03	3.427000000000000000e+03	3.593000000000000000e+03	3.715000000000000000e+03	3.866000000000000000e+03	3.976000000000000000e+03	4.069000000000000000e+03
2.000000000000000000e+01	1.200000000000000000e+01	1.500000000000000000e+01	1.900000000000000000e+01	2.100000000000000000e+01	2.700000000000000000e+01	2.700000000000000000e+01	2.900000000000000000e+01	3.100000000000000000e+01	3.700000000000000000e+01	4.000000000000000000e+01	4.500000000000000000e+01	5.200000000000000000e+01	5.600000000000000000e+01	6.400000000000000000e+01	6.900000000000000000e+01	8.700000000000000000e+01	9.400000000000000000e+01	1.040000000000000000e+02	1.090000000000000000e+02	1.170000000000000000e+02	1.510000000000000000e+02	1.810000000000000000e+02	2.260000000000000000e+02	2.560000000000000000e+02	2.990000000000000000e+02	3.480000000000000000e+02	3.890000000000000000e+02	4.560000000000000000e+02	5.400000000000000000e+02	6.160000000000000000e+02	7.120000000000000000e+02	8.110000000000000000e+02	9.310000000000000000e+02	1.078000000000000000e+03	1.225000000000000000e+03	1.397000000000000000e+03	1.578000000000000000e+03	1.816000000000000000e+03	2.018000000000000000e+03	2.219000000000000000e+03	2.456000000000000000e+03	2.656000000000000000e+03	2.855000000000000000e+03	3.023000000000000000e+03	3.183000000000000000e+03	3.311000000000000000e+03	3.416000000000000000e+03	3.521000000000000000e+03	3.609000000000000000e+03
2.000000000000000000e+01	1.000000000000000000e+01	9.000000000000000000e+00	1.200000000000000000e+01	1.500000000000000000e+01	1.700000000000000000e+01	2.000000000000000000e+01	2.500000000000000000e+01	2.800000000000000000e+01	3.400000000000000000e+01	3.800000000000000000e+01	4.200000000000000000e+01	4.900000000000000000e+01	5.700000000000000000e+01	6.400000000000000000e+01	7.300000000000000000e+01	8.500000000000000000e+01	9.800000000000000000e+01	1.130000000000000000e+02	1.270000000000000000e+02	1.460000000000000000e+02	1.680000000000000000e+02	1.910000000000000000e+02	2.170000000000000000e+02	2.520000000000000000e+02	2.830000000000000000e+02	3.190000000000000000e+02	3.530000000000000000e+02	3.980000000000000000e+02	4.470000000000000000e+02	4.910000000000000000e+02	5.680000000000000000e+02	6.330000000000000000e+02	7.250000000000000000e+02	8.190000000000000000e+02	9.400000000000000000e+02	1.074000000000000000e+03	1.215000000000000000e+03	1.335000000000000000e+03	1.494000000000000000e+03	1.663000000000000000e+03	1.836000000000000000e+03	2.013000000000000000e+03	2.172000000000000000e+03	2.365000000000000000e+03	2.551000000000000000e+03	2.725000000000000000e+03	2.887000000000000000e+03	3.037000000000000000e+03	3.161000000000000000e+03
2.000000000000000000e+01	1.500000000000000000e+01	1.600000000000000000e+01	1.900000000000000000e+01	2.100000000000000000e+01	2.400000000000000000e+01	3.000000000000000000e+01	3.900000000000000000e+01	4.400000000000000000e+01	5.000000000000000000e+01	5.600000000000000000e+01	6.100000000000000000e+01	7.300000000000000000e+01	8.500000000000000000e+01	9.100000000000000000e+01	1.040000000000000000e+02	1.200000000000000000e+02	1.380000000000000000e+02	1.480000000000000000e+02	1.680000000000000000e+02	1.790000000000000000e+02	2.070000000000000000e+02	2.380000000000000000e+02	2.640000000000000000e+02	2.990000000000000000e+02	3.450000000000000000e+02	3.990000000000000000e+02	4.650000000000000000e+02	5.380000000000000000e+02	6.250000000000000000e+02	7.250000000000000000e+02	8.480000000000000000e+02	9.670000000000000000e+02	1.096000000000000000e+03	1.302000000000000000e+03	1.478000000000000000e+03	1.711000000000000000e+03	1.940000000000000000e+03	2.188000000000000000e+03	2.397000000000000000e+03	2.629000000000000000e+03	2.840000000000000000e+03	3.004000000000000000e+03	3.201000000000000000e+03	3.361000000000000000e+03	3.536000000000000000e+03	3.632000000000000000e+03	3.726000000000000000e+03	3.774000000000000000e+03	3.815000000000000000e+03
2.000000000000000000e+01	1.200000000000000000e+01	1.400000000000000000e+01	1.600000000000000000e+01	1.700000000000000000e+01	2.200000000000000000e+01	2.400000000000000000e+01	2.900000000000000000e+01	3.200000000000000000e+01	3.800000000000000000e+01	3.900000000000000000e+01	4.200000000000000000e+01	4.500000000000000000e+01	4.700000000000000000e+01	5.200000000000000000e+01	5.500000000000000000e+01	6.100000000000000000e+01	7.300000000000000000e+01	8.200000000000000000e+01	9.000000000000000000e+01	1.010000000000000000e+02	1.310000000000000000e+02	1.490000000000000000e+02	1.780000000000000000e+02	2.040000000000000000e+02	2.440000000000000000e+02	2.860000000000000000e+02	3.300000000000000000e+02	3.800000000000000000e+02	4.370000000000000000e+02	4.990000000000000000e+02	5.850000000000000000e+02	6.800000000000000000e+02	7.760000000000000000e+02	9.390000000000000000e+02	1.102000000000000000e+03	1.295000000000000000e+03	1.534000000000000000e+03	1.760000000000000000e+03	2.000000000000000000e+03	2.223000000000000000e+03	2.443000000000000000e+03	2.683000000000000000e+03	2.899000000000000000e+03	3.111000000000000000e+03	3.287000000000000000e+03	3.450000000000000000e+03	3.560000000000000000e+03	3.700000000000000000e+03	3.779000000000000000e+03
2.000000000000000000e+01	1.100000000000000000e+01	1.000000000000000000e+01	1.200000000000000000e+01	1.300000000000000000e+01	1.300000000000000000e+01	1.600000000000000000e+01	1.800000000000000000e+01	2.000000000000000000e+01	2.600000000000000000e+01	2.800000000000000000e+01	3.200000000000000000e+01	3.600000000000000000e+01	3.600000000000000000e+01	4.000000000000000000e+01	4.600000000000000000e+01	5.100000000000000000e+01	6.200000000000000000e+01	7.300000000000000000e+01	7.500000000000000000e+01	7.500000000000000000e+01	8.900000000000000000e+01	1.010000000000000000e+02	1.200000000000000000e+02	1.420000000000000000e+02	1.630000000000000000e+02	1.890000000000000000e+02	2.070000000000000000e+02	2.480000000000000000e+02	2.930000000000000000e+02	3.520000000000000000e+02	4.220000000000000000e+02	4.930000000000000000e+02	5.720000000000000000e+02	6.790000000000000000e+02	8.140000000000000000e+02	9.480000000000000000e+02	1.122000000000000000e+03	1.298000000000000000e+03	1.496000000000000000e+03	1.753000000000000000e+03	2.044000000000000000e+03	2.303000000000000000e+03	2.584000000000000000e+03	2.819000000000000000e+03	3.069000000000000000e+03	3.285000000000000000e+03	3.467000000000000000e+03	3.624000000000000000e+03	3.744000000000000000e+03
2.000000000000000000e+01	1.100000000000000000e+01	1.400000000000000000e+01	1.600000000000000000e+01	1.900000000000000000e+01	2.300000000000000000e+01	2.200000000000000000e+01	2.100000000000000000e+01	2.500000000000000000e+01	2.500000000000000000e+01	3.000000000000000000e+01	3.400000000000000000e+01	4.500000000000000000e+01	4.700000000000000000e+01	5.200000000000000000e+01	5.300000000000000000e+01	6.000000000000000000e+01	6.500000000000000000e+01	7.100000000000000000e+01	7.600000000000000000e+01	8.600000000000000000e+01	1.180000000000000000e+02	1.420000000000000000e+02	1.650000000000000000e+02	1.930000000000000000e+02	2.320000000000000000e+02	2.860000000000000000e+02	3.450000000000000000e+02	4.220000000000000000e+02	4.880000000000000000e+02	5.610000000000000000e+02	6.560000000000000000e+02	7.810000000000000000e+02	8.960000000000000000e+02	1.020000000000000000e+03	1.160000000000000000e+03	1.344000000000000000e+03	1.567000000000000000e+03	1.737000000000000000e+03	1.929000000000000000e+03	2.159000000000000000e+03	2.379000000000000000e+03	2.605000000000000000e+03	2.813000000000000000e+03	2.965000000000000000e+03	3.126000000000000000e+03	3.295000000000000000e+03	3.422000000000000000e+03	3.560000000000000000e+03	3.678000000000000000e+03
2.000000000000000000e+01	1.300000000000000000e+01	1.700000000000000000e+01	1.700000000000000000e+01	1.800000000000000000e+01	1.700000000000000000e+01	2.000000000000000000e+01	2.100000000000000000e+01	2.000000000000000000e+01	2.200000000000000000e+01	2.600000000000000000e+01	2.900000000000000000e+01	2.900000000000000000e+01	3.500000000000000000e+01	3.700000000000000000e+01	4.000000000000000000e+01	5.100000000000000000e+01	5.900000000000000000e+01	6.100000000000000000e+01	7.100000000000000000e+01	7.800000000000000000e+01	1.020000000000000000e+02	1.140000000000000000e+02	1.260000000000000000e+02	1.410000000000000000e+02	1.690000000000000000e+02	2.020000000000000000e+02	2.450000000000000000e+02	2.800000000000000000e+02	3.370000000000000000e+02	3.850000000000000000e+02	4.260000000000000000e+02	5.200000000000000000e+02	6.220000000000000000e+02	7.380000000000000000e+02	8.980000000000000000e+02	1.056000000000000000e+03	1.263000000000000000e+03	1.466000000000000000e+03	1.711000000000000000e+03	1.982000000000000000e+03	2.222000000000000000e+03	2.459000000000000000e+03	2.691000000000000000e+03	2.940000000000000000e+03	3.158000000000000000e+03	3.343000000000000000e+03	3.503000000000000000e+03	3.665000000000000000e+03	3.767000000000000000e+03
2.000000000000000000e+01	1.100000000000000000e+01	1.100000000000000000e+01	1.400000000000000000e+01	1.600000000000000000e+01	1.900000000000000000e+01	2.500000000000000000e+01	2.800000000000000000e+01	2.600000000000000000e+01	3.000000000000000000e+01	3.100000000000000000e+01	3.200000000000000000e+01	3.300000000000000000e+01	3.400000000000000000e+01	3.900000000000000000e+01	4.400000000000000000e+01	5.000000000000000000e+01	5.300000000000000000e+01	6.000000000000000000e+01	6.400000000000000000e+01	7.000000000000000000e+01	9.200000000000000000e+01	1.030000000000000000e+02	1.250000000000000000e+02	1.500000000000000000e+02	1.760000000000000000e+02	2.070000000000000000e+02	2.430000000000000000e+02	2.970000000000000000e+02	3.510000000000000000e+02	4.340000000000000000e+02	5.330000000000000000e+02	6.360000000000000000e+02	7.530000000000000000e+02	8.950000000000000000e+02	1.100000000000000000e+03	1.305000000000000000e+03	1.529000000000000000e+03	1.773000000000000000e+03	2.046000000000000000e+03	2.308000000000000000e+03	2.563000000000000000e+03	2.798000000000000000e+03	3.019000000000000000e+03	3.206000000000000000e+03	3.393000000000000000e+03	3.546000000000000000e+03	3.697000000000000000e+03	3.802000000000000000e+03	3.910000000000000000e+03
2.000000000000000000e+01	1.000000000000000000e+01	1.200000000000000000e+01	1.300000000000000000e+01	1.300000000000000000e+01	1.400000000000000000e+01	1.400000000000000000e+01	1.300000000000000000e+01	1.300000000000000000e+01	1.200000000000000000e+01	1.200000000000000000e+01	1.300000000000000000e+01	1.500000000000000000e+01	1.800000000000000000e+01	2.200000000000000000e+01	3.000000000000000000e+01	3.300000000000000000e+01	3.700000000000000000e+01	4.300000000000000000e+01	5.000000000000000000e+01	5.700000000000000000e+01	7.500000000000000000e+01	9.200000000000000000e+01	1.180000000000000000e+02	1.450000000000000000e+02	1.860000000000000000e+02	2.110000000000000000e+02	2.320000000000000000e+02	2.810000000000000000e+02	3.480000000000000000e+02	4.030000000000000000e+02	4.900000000000000000e+02	5.880000000000000000e+02	6.940000000000000000e+02	8.220000000000000000e+02	9.790000000000000000e+02	1.175000000000000000e+03	1.387000000000000000e+03	1.637000000000000000e+03	1.931000000000000000e+03	2.164000000000000000e+03	2.383000000000000000e+03	2.650000000000000000e+03	2.921000000000000000e+03	3.136000000000000000e+03	3.340000000000000000e+03	3.502000000000000000e+03	3.669000000000000000e+03	3.799000000000000000e+03	3.904000000000000000e+03
2.000000000000000000e+01	1.000000000000000000e+01	1.200000000000000000e+01	1.400000000000000000e+01	1.300000000000000000e+01	1.700000000000000000e+01	2.000000000000000000e+01	2.300000000000000000e+01	2.500000000000000000e+01	2.700000000000000000e+01	3.300000000000000000e+01	3.900000000000000000e+01	4.600000000000000000e+01	5.500000000000000000e+01	5.700000000000000000e+01	6.600000000000000000e+01	7.100000000000000000e+01	8.300000000000000000e+01	9.400000000000000000e+01	1.060000000000000000e+02	1.130000000000000000e+02	1.420000000000000000e+02	1.580000000000000000e+02	1.890000000000000000e+02	2.290000000000000000e+02	2.560000000000000000e+02	2.900000000000000000e+02	3.450000000000000000e+02	3.870000000000000000e+02	4.800000000000000000e+02	5.610000000000000000e+02	6.500000000000000000e+02	7.650000000000000000e+02	8.860000000000000000e+02	1.046000000000000000e+03	1.217000000000000000e+03	1.430000000000000000e+03	1.665000000000000000e+03	1.874000000000000000e+03	2.103000000000000000e+03	2.365000000000000000e+03	2.578000000000000000e+03	2.768000000000000000e+03	2.958000000000000000e+03	3.139000000000000000e+03	3.326000000000000000e+03	3.457000000000000000e+03	3.620000000000000000e+03	3.738000000000000000e+03	3.820000000000000000e+03
2.000000000000000000e+01	1.500000000000000000e+01	1.800000000000000000e+01	2.800000000000000000e+01	2.800000000000000000e+01	3.500000000000000000e+01	3.700000000000000000e+01	4.200000000000000000e+01	4.800000000000000000e+01	5.400000000000000000e+01	6.100000000000000000e+01	7.000000000000000000e+01	7.500000000000000000e+01	9.400000000000000000e+01	1.050000000000000000e+02	1.210000000000000000e+02	1.230000000000000000e+02	1.340000000000000000e+02	1.370000000000000000e+02	1.580000000000000000e+02	1.740000000000000000e+02	2.140000000000000000e+02	2.390000000000000000e+02	2.750000000000000000e+02	3.080000000000000000e+02	3.470000000000000000e+02	3.840000000000000000e+02	4.320000000000000000e+02	4.960000000000000000e+02	5.720000000000000000e+02	6.530000000000000000e+02	7.180000000000000000e+02	8.020000000000000000e+02	9.140000000000000000e+02	1.043000000000000000e+03	1.153000000000000000e+03	1.273000000000000000e+03	1.426000000000000000e+03	1.598000000000000000e+03	1.771000000000000000e+03	1.945000000000000000e+03	2.139000000000000000e+03	2.348000000000000000e+03	2.527000000000000000e+03	2.690000000000000000e+03	2.873000000000000000e+03	3.033000000000000000e+03	3.141000000000000000e+03	3.250000000000000000e+03	3.368000000000000000e+03
2.000000000000000000e+01	1.000000000000000000e+01	1.200000000000000000e+01	1.800000000000000000e+01	2.000000000000000000e+01	2.000000000000000000e+01	2.400000000000000000e+01	3.000000000000000000e+01	3.200000000000000000e+01	3.400000000000000000e+01	3.900000000000000000e+01	4.400000000000000000e+01	5.000000000000000000e+01	5.600000000000000000e+01	5.900000000000000000e+01	6.200000000000000000e+01	7.200000000000000000e+01	8.700000000000000000e+01	9.700000000000000000e+01	1.100000000000000000e+02	1.180000000000000000e+02	1.460000000000000000e+02	1.660000000000000000e+02	1.900000000000000000e+02	2.130000000000000000e+02	2.490000000000000000e+02	2.760000000000000000e+02	3.110000000000000000e+02	3.610000000000000000e+02	4.140000000000000000e+02	4.720000000000000000e+02	5.510000000000000000e+02	6.460000000000000000e+02	7.340000000000000000e+02	8.740000000000000000e+02	1.016000000000000000e+03	1.171000000000000000e+03	1.368000000000000000e+03	1.559000000000000000e+03	1.813000000000000000e+03	2.033000000000000000e+03	2.246000000000000000e+03	2.466000000000000000e+03	2.649000000000000000e+03	2.849000000000000000e+03	3.011000000000000000e+03	3.177000000000000000e+03	3.313000000000000000e+03	3.453000000000000000e+03	3.585000000000000000e+03
2.000000000000000000e+01	1.300000000000000000e+01	1.700000000000000000e+01	1.800000000000000000e+01	1.900000000000000000e+01	2.300000000000000000e+01	2.500000000000000000e+01	2.800000000000000000e+01	3.500000000000000000e+01	3.800000000000000000e+01	4.100000000000000000e+01	4.400000000000000000e+01	4.600000000000000000e+01	4.500000000000000000e+01	5.100000000000000000e+01	6.300000000000000000e+01	6.700000000000000000e+01	7.000000000000000000e+01	7.900000000000000000e+01	9.500000000000000000e+01	1.100000000000000000e+02	1.450000000000000000e+02	1.700000000000000000e+02	1.940000000000000000e+02	2.310000000000000000e+02	2.690000000000000000e+02	3.230000000000000000e+02	3.820000000000000000e+02	4.460000000000000000e+02	5.230000000000000000e+02	6.310000000000000000e+02	7.630000000000000000e+02	9.100000000000000000e+02	1.069000000000000000e+03	1.240000000000000000e+03	1.455000000000000000e+03	1.665000000000000000e+03	1.899000000000000000e+03	2.184000000000000000e+03	2.419000000000000000e+03	2.659000000000000000e+03	2.906000000000000000e+03	3.113000000000000000e+03	3.314000000000000000e+03	3.464000000000000000e+03	3.587000000000000000e+03	3.671000000000000000e+03	3.767000000000000000e+03	3.825000000000000000e+03	3.890000000000000000e+03
2.000000000000000000e+01	1.500000000000000000e+01	1.700000000000000000e+01	2.300000000000000000e+01	2.500000000000000000e+01	2.700000000000000000e+01	2.900000000000000000e+01	3.000000000000000000e+01	2.900000000000000000e+01	3.100000000000000000e+01	3.400000000000000000e+01	3.400000000000000000e+01	3.900000000000000000e+01	4.200000000000000000e+01	4.900000000000000000e+01	5.500000000000000000e+01	6.200000000000000000e+01	6.800000000000000000e+01	7.400000000000000000e+01	8.500000000000000000e+01	9.700000000000000000e+01	1.190000000000000000e+02	1.400000000000000000e+02	1.670000000000000000e+02	1.860000000000000000e+02	2.370000000000000000e+02	2.940000000000000000e+02	3.450000000000000000e+02	4.120000000000000000e+02	5.150000000000000000e+02	6.050000000000000000e+02	7.340000000000000000e+02	9.020000000000000000e+02	1.070000000000000000e+03	1.262000000000000000e+03	1.489000000000000000e+03	1.757000000000000000e+03	2.036000000000000000e+03	2.260000000000000000e+03	2.525000000000000000e+03	2.763000000000000000e+03	3.018000000000000000e+03	3.186000000000000000e+03	3.365000000000000000e+03	3.522000000000000000e+03	3.665000000000000000e+03	3.795000000000000000e+03	3.894000000000000000e+03	3.978000000000000000e+03	4.040000000000000000e+03
2.000000000000000000e+01	1.200000000000000000e+01	1.100000000000000000e+01	1.400000000000000000e+01	1.600000000000000000e+01	1.600000000000000000e+01	1.800000000000000000e+01	1.800000000000000000e+01	2.200000000000000000e+01	2.500000000000000000e+01	2.800000000000000000e+01	2.500000000000000000e+01	2.300000000000000000e+01	2.500000000000000000e+01	2.700000000000000000e+01	2.900000000000000000e+01	3.000000000000000000e+01	3.400000000000000000e+01	3.600000000000000000e+01	3.900000000000000000e+01	4.800000000000000000e+01	7.200000000000000000e+01	7.800000000000000000e+01	8.900000000000000000e+01	1.130000000000000000e+02	1.330000000000000000e+02	1.610000000000000000e+02	1.960000000000000000e+02	2.440000000000000000e+02	2.990000000000000000e+02	3.690000000000000000e+02	4.520000000000000000e+02	5.520000000000000000e+02	6.870000000000000000e+02	8.130000000000000000e+02	9.880000000000000000e+02	1.178000000000000000e+03	1.361000000000000000e+03	1.598000000000000000e+03	1.874000000000000000e+03	2.158000000000000000e+03	2.449000000000000000e+03	2.690000000000000000e+03	2.928000000000000000e+03	3.160000000000000000e+03	3.395000000000000000e+03	3.591000000000000000e+03	3.756000000000000000e+03	3.865000000000000000e+03	3.949000000000000000e+03
2.000000000000000000e+01	7.000000000000000000e+00	9.000000000000000000e+00	1.000000000000000000e+01	1.400000000000000000e+01	1.500000000000000000e+01	1.800000000000000000e+01	2.000000000000000000e+01	2.400000000000000000e+01	3.000000000000000000e+01	3.700000000000000000e+01	4.100000000000000000e+01	4.500000000000000000e+01	5.600000000000000000e+01	6.500000000000000000e+01	7.600000000000000000e+01	8.200000000000000000e+01	9.000000000000000000e+01	9.900000000000000000e+01	1.140000000000000000e+02	1.220000000000000000e+02	1.530000000000000000e+02	1.720000000000000000e+02	2.050000000000000000e+02	2.490000000000000000e+02	2.880000000000000000e+02	3.400000000000000000e+02	3.850000000000000000e+02	4.560000000000000000e+02	5.430000000000000000e+02	6.320000000000000000e+02	7.440000000000000000e+02	8.560000000000000000e+02	9.790000000000000000e+02	1.149000000000000000e+03	1.334000000000000000e+03	1.535000000000000000e+03	1.758000000000000000e+03	1.973000000000000000e+03	2.211000000000000000e+03	2.462000000000000000e+03	2.699000000000000000e+03	2.905000000000000000e+03	3.110000000000000000e+03	3.340000000000000000e+03	3.522000000000000000e+03	3.670000000000000000e+03	3.801000000000000000e+03	3.908000000000000000e+03	3.995000000000000000e+03
2.000000000000000000e+01	1.600000000000000000e+01	1.500000000000000000e+01	1.700000000000000000e+01	1.700000000000000000e+01	1.800000000000000000e+01	2.100000000000000000e+01	2.100000000000000000e+01	2.200000000000000000e+01	2.400000000000000000e+01	2.600000000000000000e+01	3.100000000000000000e+01	3.400000000000000000e+01	4.600000000000000000e+01	4.700000000000000000e+01	6.000000000000000000e+01	7.000000000000000000e+01	7.600000000000000000e+01	7.900000000000000000e+01	8.300000000000000000e+01	8.400000000000000000e+01	1.160000000000000000e+02	1.280000000000000000e+02	1.500000000000000000e+02	1.870000000000000000e+02	2.160000000000000000e+02	2.490000000000000000e+02	2.910000000000000000e+02	3.360000000000000000e+02	3.770000000000000000e+02	4.630000000000000000e+02	5.420000000000000000e+02	6.340000000000000000e+02	7.640000000000000000e+02	8.860000000000000000e+02	1.052000000000000000e+03	1.261000000000000000e+03	1.459000000000000000e+03	1.683000000000000000e+03	1.915000000000000000e+03	2.132000000000000000e+03	2.369000000000000000e+03	2.583000000000000000e+03	2.815000000000000000e+03	3.031000000000000000e+03	3.204000000000000000e+03	3.365000000000000000e+03	3.488000000000000000e+03	3.574000000000000000e+03	3.677000000000000000e+03
2.000000000000000000e+01	1.500000000000000000e+01	2.000000000000000000e+01	2.800000000000000000e+01	3.300000000000000000e+01	4.300000000000000000e+01	4.900000000000000000e+01	5.500000000000000000e+01	5.900000000000000000e+01	7.300000000000000000e+01	8.300000000000000000e+01	9.400000000000000000e+01	1.010000000000000000e+02	1.120000000000000000e+02	1.240000000000000000e+02	1.380000000000000000e+02	1.530000000000000000e+02	1.740000000000000000e+02	1.910000000000000000e+02	2.120000000000000000e+02	2.300000000000000000e+02	2.540000000000000000e+02	2.890000000000000000e+02	3.230000000000000000e+02	3.580000000000000000e+02	4.020000000000000000e+02	4.700000000000000000e+02	5.330000000000000000e+02	6.010000000000000000e+02	6.740000000000000000e+02	7.410000000000000000e+02	8.120000000000000000e+02	9.360000000000000000e+02	1.052000000000000000e+03	1.187000000000000000e+03	1.329000000000000000e+03	1.505000000000000000e+03	1.659000000000000000e+03	1.836000000000000000e+03	1.996000000000000000e+03	2.151000000000000000e+03	2.331000000000000000e+03	2.507000000000000000e+03	2.659000000000000000e+03	2.811000000000000000e+03	2.951000000000000000e+03	3.064000000000000000e+03	3.172000000000000000e+03	3.282000000000000000e+03	3.368000000000000000e+03
2.000000000000000000e+01	1.400000000000000000e+01	2.100000000000000000e+01	2.300000000000000000e+01	2.600000000000000000e+01	3.200000000000000000e+01	4.100000000000000000e+01	4.700000000000000000e+01	5.500000000000000000e+01	5.100000000000000000e+01	6.000000000000000000e+01	6.700000000000000000e+01	8.100000000000000000e+01	8.400000000000000000e+01	1.010000000000000000e+02	1.230000000000000000e+02	1.320000000000000000e+02	1.460000000000000000e+02	1.660000000000000000e+02	1.780000000000000000e+02	1.910000000000000000e+02	2.350000000000000000e+02	2.730000000000000000e+02	3.160000000000000000e+02	3.660000000000000000e+02	4.120000000000000000e+02	4.620000000000000000e+02	5.160000000000000000e+02	5.980000000000000000e+02	7.080000000000000000e+02	8.040000000000000000e+02	9.120000000000000000e+02	1.040000000000000000e+03	1.184000000000000000e+03	1.356000000000000000e+03	1.542000000000000000e+03	1.740000000000000000e+03	1.970000000000000000e+03	2.167000000000000000e+03	2.370000000000000000e+03	2.600000000000000000e+03	2.793000000000000000e+03	2.961000000000000000e+03	3.130000000000000000e+03	3.254000000000000000e+03	3.335000000000000000e+03	3.446000000000000000e+03	3.524000000000000000e+03	3.619000000000000000e+03	3.647000000000000000e+03
2.000000000000000000e+01	1.000000000000000000e+01	1.200000000000000000e+01	1.600000000000000000e+01	2.100000000000000000e+01	2.500000000000000000e+01	2.900000000000000000e+01	3.200000000000000000e+01	3.800000000000000000e+01	4.200000000000000000e+01	4.400000000000000000e+01	5.300000000000000000e+01	6.500000000000000000e+01	6.900000000000000000e+01	8.000000000000000000e+01	8.700000000000000000e+01	9.600000000000000000e+01	1.160000000000000000e+02	1.320000000000000000e+02	1.450000000000000000e+02	1.770000000000000000e+02	2.150000000000000000e+02	2.550000000000000000e+02	2.850000000000000000e+02	3.260000000000000000e+02	3.700000000000000000e+02	4.410000000000000000e+02	5.020000000000000000e+02	5.740000000000000000e+02	6.480000000000000000e+02	7.160000000000000000e+02	8.540000000000000000e+02	9.840000000000000000e+02	1.141000000000000000e+03	1.280000000000000000e+03	1.448000000000000000e+03	1.628000000000000000e+03	1.803000000000000000e+03	2.002000000000000000e+03	2.212000000000000000e+03	2.405000000000000000e+03	2.588000000000000000e+03	2.778000000000000000e+03	2.897000000000000000e+03	3.048000000000000000e+03	3.205000000000000000e+03	3.323000000000000000e+03	3.422000000000000000e+03	3.493000000000000000e+03	3.537000000000000000e+03
2.000000000000000000e+01	1.200000000000000000e+01	1.300000000000000000e+01	1.400000000000000000e+01	2.000000000000000000e+01	2.100000000000000000e+01	2.300000000000000000e+01	2.400000000000000000e+01	2.500000000000000000e+01	2.700000000000000000e+01	2.900000000000000000e+01	3.500000000000000000e+01	3.700000000000000000e+01	4.400000000000000000e+01	5.300000000000000000e+01	6.100000000000000000e+01	6.800000000000000000e+01	7.600000000000000000e+01	8.500000000000000000e+01	9.500000000000000000e+01	1.090000000000000000e+02	1.410000000000000000e+02	1.610000000000000000e+02	1.840000000000000000e+02	2.050000000000000000e+02	2.430000000000000000e+02	2.880000000000000000e+02	3.410000000000000000e+02	3.820000000000000000e+02	4.350000000000000000e+02	5.150000000000000000e+02	6.110000000000000000e+02	7.390000000000000000e+02	8.720000000000000000e+02	1.013000000000000000e+03	1.176000000000000000e+03	1.360000000000000000e+03	1.551000000000000000e+03	1.744000000000000000e+03	1.990000000000000000e+03	2.216000000000000000e+03	2.451000000000000000e+03	2.666000000000000000e+03	2.878000000000000000e+03	3.079000000000000000e+03	3.213000000000000000e+03	3.357000000000000000e+03	3.474000000000000000e+03	3.576000000000000000e+03	3.640000000000000000e+03
2.000000000000000000e+01	1.100000000000000000e+01	1.600000000000000000e+01	1.700000000000000000e+01	2.100000000000000000e+01	2.400000000000000000e+01	2.600000000000000000e+01	2.900000000000000000e+01	3.400000000000000000e+01	3.800000000000000000e+01	4.500000000000000000e+01	5.100000000000000000e+01	5.500000000000000000e+01	5.500000000000000000e+01	6.200000000000000000e+01	7.300000000000000000e+01	8.100000000000000000e+01	8.900000000000000000e+01	1.010000000000000000e+02	1.160000000000000000e+02	1.280000000000000000e+02	1.600000000000000000e+02	1.720000000000000000e+02	1.900000000000000000e+02	2.170000000000000000e+02	2.530000000000000000e+02	3.000000000000000000e+02	3.480000000000000000e+02	4.210000000000000000e+02	4.930000000000000000e+02	5.560000000000000000e+02	6.600000000000000000e+02	7.810000000000000000e+02	9.180000000000000000e+02	1.095000000000000000e+03	1.270000000000000000e+03	1.504000000000000000e+03	1.733000000000000000e+03	1.959000000000000000e+03	2.204000000000000000e+03	2.454000000000000000e+03	2.685000000000000000e+03	2.890000000000000000e+03	3.106000000000000000e+03	3.269000000000000000e+03	3.468000000000000000e+03	3.617000000000000000e+03	3.732000000000000000e+03	3.831000000000000000e+03	3.915000000000000000e+03
2.000000000000000000e+01	1.000000000000000000e+01	1.100000000000000000e+01	1.300000000000000000e+01	1.500000000000000000e+01	1.800000000000000000e+01	1.900000000000000000e+01	2.200000000000000000e+01	2.600000000000000000e+01	3.000000000000000000e+01	3.400000000000000000e+01	3.500000000000000000e+01	4.000000000000000000e+01	4.300000000000000000e+01	4.600000000000000000e+01	5.200000000000000000e+01	5.700000000000000000e+01	5.800000000000000000e+01	6.800000000000000000e+01	7.400000000000000000e+01	8.400000000000000000e+01	1.120000000000000000e+02	1.200000000000000000e+02	1.380000000000000000e+02	1.570000000000000000e+02	1.830000000000000000e+02	2.330000000000000000e+02	2.730000000000000000e+02	3.210000000000000000e+02	3.830000000000000000e+02	4.470000000000000000e+02	5.200000000000000000e+02	6.290000000000000000e+02	7.410000000000000000e+02	8.660000000000000000e+02	1.001000000000000000e+03	1.172000000000000000e+03	1.376000000000000000e+03	1.571000000000000000e+03	1.805000000000000000e+03	2.017000000000000000e+03	2.254000000000000000e+03	2.479000000000000000e+03	2.672000000000000000e+03	2.853000000000000000e+03	3.055000000000000000e+03	3.225000000000000000e+03	3.363000000000000000e+03	3.485000000000000000e+03	3.574000000000000000e+03
2.000000000000000000e+01	1.000000000000000000e+01	1.000000000000000000e+01	1.000000000000000000e+01	1.200000000000000000e+01	1.500000000000000000e+01	1.600000000000000000e+01	2.000000000000000000e+01	2.200000000000000000e+01	2.400000000000000000e+01	2.700000000000000000e+01	2.900000000000000000e+01	3.000000000000000000e+01	3.200000000000000000e+01	3.800000000000000000e+01	4.500000000000000000e+01	5.300000000000000000e+01	6.000000000000000000e+01	6.600000000000000000e+01	8.100000000000000000e+01	9.400000000000000000e+01	1.140000000000000000e+02	1.190000000000000000e+02	1.320000000000000000e+02	1.490000000000000000e+02	1.710000000000000000e+02	1.910000000000000000e+02	2.170000000000000000e+02	2.560000000000000000e+02	2.890000000000000000e+02	3.380000000000000000e+02	4.020000000000000000e+02	4.910000000000000000e+02	5.700000000000000000e+02	6.460000000000000000e+02	7.680000000000000000e+02	8.810000000000000000e+02	9.910000000000000000e+02	1.158000000000000000e+03	1.318000000000000000e+03	1.519000000000000000e+03	1.767000000000000000e+03	2.005000000000000000e+03	2.271000000000000000e+03	2.493000000000000000e+03	2.735000000000000000e+03	2.941000000000000000e+03	3.115000000000000000e+03	3.312000000000000000e+03	3.464000000000000000e+03
2.000000000000000000e+01	1.100000000000000000e+01	1.400000000000000000e+01	1.600000000000000000e+01	1.800000000000000000e+01	1.900000000000000000e+01	2.100000000000000000e+01	1.900000000000000000e+01	1.900000000000000000e+01	1.900000000000000000e+01	2.100000000000000000e+01	2.300000000000000000e+01	2.400000000000000000e+01	2.800000000000000000e+01	3.200000000000000000e+01	3.800000000000000000e+01	4.100000000000000000e+01	4.400000000000000000e+01	5.200000000000000000e+01	5.300000000000000000e+01	6.000000000000000000e+01	8.400000000000000000e+01	9.500000000000000000e+01	1.190000000000000000e+02	1.320000000000000000e+02	1.620000000000000000e+02	2.000000000000000000e+02	2.300000000000000000e+02	2.750000000000000000e+02	3.300000000000000000e+02	4.100000000000000000e+02	4.770000000000000000e+02	5.730000000000000000e+02	7.060000000000000000e+02	8.560000000000000000e+02	1.013000000000000000e+03	1.228000000000000000e+03	1.462000000000000000e+03	1.709000000000000000e+03	1.929000000000000000e+03	2.195000000000000000e+03	2.486000000000000000e+03	2.756000000000000000e+03	3.032000000000000000e+03	3.231000000000000000e+03	3.432000000000000000e+03	3.591000000000000000e+03	3.742000000000000000e+03	3.867000000000000000e+03	3.941000000000000000e+03
2.000000000000000000e+01	1.500000000000000000e+01	1.900000000000000000e+01	2.500000000000000000e+01	2.400000000000000000e+01	3.100000000000000000e+01	3.400000000000000000e+01	4.000000000000000000e+01	4.500000000000000000e+01	5.100000000000000000e+01	5.400000000000000000e+01	5.700000000000000000e+01	6.100000000000000000e+01	6.600000000000000000e+01	7.800000000000000000e+01	8.400000000000000000e+01	9.300000000000000000e+01	1.030000000000000000e+02	1.120000000000000000e+02	1.210000000000000000e+02	1.280000000000000000e+02	1.630000000000000000e+02	1.890000000000000000e+02	2.130000000000000000e+02	2.570000000000000000e+02	2.960000000000000000e+02	3.370000000000000000e+02	3.800000000000000000e+02	4.350000000000000000e+02	5.030000000000000000e+02	5.810000000000000000e+02	6.910000000000000000e+02	8.140000000000000000e+02	9.280000000000000000e+02	1.054000000000000000e+03	1.186000000000000000e+03	1.361000000000000000e+03	1.522000000000000000e+03	1.715000000000000000e+03	1.919000000000000000e+03	2.123000000000000000e+03	2.378000000000000000e+03	2.600000000000000000e+03	2.818000000000000000e+03	2.994000000000000000e+03	3.173000000000000000e+03	3.305000000000000000e+03	3.427000000000000000e+03	3.534000000000000000e+03	3.644000000000000000e+03
2.000000000000000000e+01	1.100000000000000000e+01	1.300000000000000000e+01	1.600000000000000000e+01	1.500000000000000000e+01	1.800000000000000000e+01	1.900000000000000000e+01	2.300000000000000000e+01	2.300000000000000000e+01	2.400000000000000000e+01	2.400000000000000000e+01	2.500000000000000000e+01	2.800000000000000000e+01	3.300000000000000000e+01	3.500000000000000000e+01	3.600000000000000000e+01	4.000000000000000000e+01	4.400000000000000000e+01	4.900000000000000000e+01	5.500000000000000000e+01	6.300000000000000000e+01	8.700000000000000000e+01	1.040000000000000000e+02	1.280000000000000000e+02	1.510000000000000000e+02	1.910000000000000000e+02	2.320000000000000000e+02	2.510000000000000000e+02	3.040000000000000000e+02	3.780000000000000000e+02	4.670000000000000000e+02	5.820000000000000000e+02	7.370000000000000000e+02	9.140000000000000000e+02	1.152000000000000000e+03	1.416000000000000000e+03	1.678000000000000000e+03	1.961000000000000000e+03	2.278000000000000000e+03	2.566000000000000000e+03	2.788000000000000000e+03	3.054000000000000000e+03	3.318000000000000000e+03	3.510000000000000000e+03	3.665000000000000000e+03	3.825000000000000000e+03	3.954000000000000000e+03	4.018000000000000000e+03	4.107000000000000000e+03	4.190000000000000000e+03
2.000000000000000000e+01	1.200000000000000000e+01	1.200000000000000000e+01	1.700000000000000000e+01	2.100000000000000000e+01	2.800000000000000000e+01	2.900000000000000000e+01	3.100000000000000000e+01	3.200000000000000000e+01	3.700000000000000000e+01	4.000000000000000000e+01	4.200000000000000000e+01	5.400000000000000000e+01	6.500000000000000000e+01	7.300000000000000000e+01	7.100000000000000000e+01	7.900000000000000000e+01	9.500000000000000000e+01	1.090000000000000000e+02	1.140000000000000000e+02	1.350000000000000000e+02	1.650000000000000000e+02	1.840000000000000000e+02	1.960000000000000000e+02	2.130000000000000000e+02	2.450000000000000000e+02	2.660000000000000000e+02	2.970000000000000000e+02	3.490000000000000000e+02	3.960000000000000000e+02	4.470000000000000000e+02	5.020000000000000000e+02	5.870000000000000000e+02	6.520000000000000000e+02	7.600000000000000000e+02	8.530000000000000000e+02	9.890000000000000000e+02	1.138000000000000000e+03	1.259000000000000000e+03	1.404000000000000000e+03	1.582000000000000000e+03	1.780000000000000000e+03	1.943000000000000000e+03	2.144000000000000000e+03	2.341000000000000000e+03	2.494000000000000000e+03	2.663000000000000000e+03	2.807000000000000000e+03	2.981000000000000000e+03	3.154000000000000000e+03
2.000000000000000000e+01	9.000000000000000000e+00	9.000000000000000000e+00	1.400000000000000000e+01	1.400000000000000000e+01	2.200000000000000000e+01	2.800000000000000000e+01	3.000000000000000000e+01	3.300000000000000000e+01	3.800000000000000000e+01	4.000000000000000000e+01	4.000000000000000000e+01	5.000000000000000000e+01	5.300000000000000000e+01	5.900000000000000000e+01	6.700000000000000000e+01	7.600000000000000000e+01	7.900000000000000000e+01	8.800000000000000000e+01	1.030000000000000000e+02	1.090000000000000000e+02	1.310000000000000000e+02	1.520000000000000000e+02	1.640000000000000000e+02	1.860000000000000000e+02	2.330000000000000000e+02	2.650000000000000000e+02	3.060000000000000000e+02	3.370000000000000000e+02	3.920000000000000000e+02	4.480000000000000000e+02	5.100000000000000000e+02	5.860000000000000000e+02	6.800000000000000000e+02	7.840000000000000000e+02	9.110000000000000000e+02	1.026000000000000000e+03	1.161000000000000000e+03	1.338000000000000000e+03	1.498000000000000000e+03	1.707000000000000000e+03	1.907000000000000000e+03	2.117000000000000000e+03	2.342000000000000000e+03	2.555000000000000000e+03	2.756000000000000000e+03	2.970000000000000000e+03	3.128000000000000000e+03	3.299000000000000000e+03	3.438000000000000000e+03
2.000000000000000000e+01	1.200000000000000000e+01	1.100000000000000000e+01	1.000000000000000000e+01	1.200000000000000000e+01	2.000000000000000000e+01	2.400000000000000000e+01	2.500000000000000000e+01	2.900000000000000000e+01	3.700000000000000000e+01	4.100000000000000000e+01	4.400000000000000000e+01	5.200000000000000000e+01	6.400000000000000000e+01	6.700000000000000000e+01	7.500000000000000000e+01	8.500000000000000000e+01	9.700000000000000000e+01	1.100000000000000000e+02	1.180000000000000000e+02	1.330000000000000000e+02	1.650000000000000000e+02	1.900000000000000000e+02	2.120000000000000000e+02	2.330000000000000000e+02	2.600000000000000000e+02	2.880000000000000000e+02	3.250000000000000000e+02	3.700000000000000000e+02	4.170000000000000000e+02	4.480000000000000000e+02	5.100000000000000000e+02	6.030000000000000000e+02	6.710000000000000000e+02	7.650000000000000000e+02	8.750000000000000000e+02	1.002000000000000000e+03	1.145000000000000000e+03	1.296000000000000000e+03	1.424000000000000000e+03	1.587000000000000000e+03	1.772000000000000000e+03	1.983000000000000000e+03	2.160000000000000000e+03	2.359000000000000000e+03	2.535000000000000000e+03	2.705000000000000000e+03	2.832000000000000000e+03	2.992000000000000000e+03	3.116000000000000000e+03
2.000000000000000000e+01	1.100000000000000000e+01	1.500000000000000000e+01	1.500000000000000000e+01	1.400000000000000000e+01	1.400000000000000000e+01	1.700000000000000000e+01	1.900000000000000000e+01	2.400000000000000000e+01	2.800000000000000000e+01	3.300000000000000000e+01	3.600000000000000000e+01	3.800000000000000000e+01	4.300000000000000000e+01	4.900000000000000000e+01	5.300000000000000000e+01	6.100000000000000000e+01	6.600000000000000000e+01	8.000000000000000000e+01	8.600000000000000000e+01	1.020000000000000000e+02	1.290000000000000000e+02	1.460000000000000000e+02	1.680000000000000000e+02	1.900000000000000000e+02	2.180000000000000000e+02	2.590000000000000000e+02	3.010000000000000000e+02	3.560000000000000000e+02	4.060000000000000000e+02	4.770000000000000000e+02	5.580000000000000000e+02	6.650000000000000000e+02	7.660000000000000000e+02	8.870000000000000000e+02	1.051000000000000000e+03	1.204000000000000000e+03	1.362000000000000000e+03	1.557000000000000000e+03	1.751000000000000000e+03	1.962000000000000000e+03	2.207000000000000000e+03	2.447000000000000000e+03	2.663000000000000000e+03	2.881000000000000000e+03	3.100000000000000000e+03	3.270000000000000000e+03	3.391000000000000000e+03	3.491000000000000000e+03	3.643000000000000000e+03
2.000000000000000000e+01	1.000000000000000000e+01	1.000000000000000000e+01	1.300000000000000000e+01	1.800000000000000000e+01	1.900000000000000000e+01	2.100000000000000000e+01	2.600000000000000000e+01	3.400000000000000000e+01	3.600000000000000000e+01	4.200000000000000000e+01	4.400000000000000000e+01	4.600000000000000000e+01	5.100000000000000000e+01	5.600000000000000000e+01	5.800000000000000000e+01	6.200000000000000000e+01	6.600000000000000000e+01	7.000000000000000000e+01	8.300000000000000000e+01	9.400000000000000000e+01	1.110000000000000000e+02	1.290000000000000000e+02	1.470000000000000000e+02	1.700000000000000000e+02	2.030000000000000000e+02	2.430000000000000000e+02	2.920000000000000000e+02	3.320000000000000000e+02	3.860000000000000000e+02	4.660000000000000000e+02	5.600000000000000000e+02	6.230000000000000000e+02	7.370000000000000000e+02	8.680000000000000000e+02	1.012000000000000000e+03	1.181000000000000000e+03	1.365000000000000000e+03	1.581000000000000000e+03	1.819000000000000000e+03	2.071000000000000000e+03	2.279000000000000000e+03	2.529000000000000000e+03	2.751000000000000000e+03	2.969000000000000000e+03	3.156000000000000000e+03	3.336000000000000000e+03	3.438000000000000000e+03	3.588000000000000000e+03	3.696000000000000000e+03
2.000000000000000000e+01	1.800000000000000000e+01	1.900000000000000000e+01	2.400000000000000000e+01	2.700000000000000000e+01	3.200000000000000000e+01	3.900000000000000000e+01	5.100000000000000000e+01	6.500000000000000000e+01	7.000000000000000000e+01	7.100000000000000000e+01	8.300000000000000000e+01	9.200000000000000000e+01	9.900000000000000000e+01	1.150000000000000000e+02	1.380000000000000000e+02	1.540000000000000000e+02	1.710000000000000000e+02	1.980000000000000000e+02	2.190000000000000000e+02	2.490000000000000000e+02	2.920000000000000000e+02	3.220000000000000000e+02	3.630000000000000000e+02	3.990000000000000000e+02	4.390000000000000000e+02	4.980000000000000000e+02	5.480000000000000000e+02	6.120000000000000000e+02	6.820000000000000000e+02	7.750000000000000000e+02	8.860000000000000000e+02	1.002000000000000000e+03	1.096000000000000000e+03	1.220000000000000000e+03	1.335000000000000000e+03	1.470000000000000000e+03	1.627000000000000000e+03	1.788000000000000000e+03	1.989000000000000000e+03	2.182000000000000000e+03	2.340000000000000000e+03	2.464000000000000000e+03	2.634000000000000000e+03	2.773000000000000000e+03	2.884000000000000000e+03	2.966000000000000000e+03	3.078000000000000000e+03	3.164000000000000000e+03	3.253000000000000000e+03
2.000000000000000000e+01	1.200000000000000000e+01	1.400000000000000000e+01	1.500000000000000000e+01	1.800000000000000000e+01	2.200000000000000000e+01	2.300000000000000000e+01	2.600000000000000000e+01	2.700000000000000000e+01	3.000000000000000000e+01	3.200000000000000000e+01	3.900000000000000000e+01	4.600000000000000000e+01	5.400000000000000000e+01	6.000000000000000000e+01	7.000000000000000000e+01	8.300000000000000000e+01	9.500000000000000000e+01	1.030000000000000000e+02	1.160000000000000000e+02	1.220000000000000000e+02	1.640000000000000000e+02	1.940000000000000000e+02	2.200000000000000000e+02	2.430000000000000000e+02	2.730000000000000000e+02	3.040000000000000000e+02	3.510000000000000000e+02	4.020000000000000000e+02	4.640000000000000000e+02	5.200000000000000000e+02	6.080000000000000000e+02	6.980000000000000000e+02	8.060000000000000000e+02	9.180000000000000000e+02	1.036000000000000000e+03	1.183000000000000000e+03	1.343000000000000000e+03	1.535000000000000000e+03	1.748000000000000000e+03	1.960000000000000000e+03	2.161000000000000000e+03	2.371000000000000000e+03	2.569000000000000000e+03	2.747000000000000000e+03	2.947000000000000000e+03	3.134000000000000000e+03	3.298000000000000000e+03	3.399000000000000000e+03	3.535000000000000000e+03
2.000000000000000000e+01	1.200000000000000000e+01	1.500000000000000000e+01	1.700000000000000000e+01	2.300000000000000000e+01	2.300000000000000000e+01	3.000000000000000000e+01	3.200000000000000000e+01	3.700000000000000000e+01	4.000000000000000000e+01	4.800000000000000000e+01	5.400000000000000000e+01	6.300000000000000000e+01	7.300000000000000000e+01	8.000000000000000000e+01	8.900000000000000000e+01	1.020000000000000000e+02	1.170000000000000000e+02	1.380000000000000000e+02	1.630000000000000000e+02	1.750000000000000000e+02	2.130000000000000000e+02	2.330000000000000000e+02	2.630000000000000000e+02	2.870000000000000000e+02	3.290000000000000000e+02	3.790000000000000000e+02	4.120000000000000000e+02	4.680000000000000000e+02	5.220000000000000000e+02	5.720000000000000000e+02	6.330000000000000000e+02	6.930000000000000000e+02	7.920000000000000000e+02	8.970000000000000000e+02	9.870000000000000000e+02	1.099000000000000000e+03	1.213000000000000000e+03	1.351000000000000000e+03	1.493000000000000000e+03	1.644000000000000000e+03	1.836000000000000000e+03	2.024000000000000000e+03	2.177000000000000000e+03	2.345000000000000000e+03	2.498000000000000000e+03	2.648000000000000000e+03	2.802000000000000000e+03	2.936000000000000000e+03	3.035000000000000000e+03
2.000000000000000000e+01	1.200000000000000000e+01	1.600000000000000000e+01	2.200000000000000000e+01	2.300000000000000000e+01	2.600000000000000000e+01	2.700000000000000000e+01	2.400000000000000000e+01	2.700000000000000000e+01	3.000000000000000000e+01	2.800000000000000000e+01	3.200000000000000000e+01	3.600000000000000000e+01	3.900000000000000000e+01	4.400000000000000000e+01	5.800000000000000000e+01	6.600000000000000000e+01	8.100000000000000000e+01	8.900000000000000000e+01	1.060000000000000000e+02	1.150000000000000000e+02	1.470000000000000000e+02	1.640000000000000000e+02	1.840000000000000000e+02	2.050000000000000000e+02	2.300000000000000000e+02	2.610000000000000000e+02	2.950000000000000000e+02	3.440000000000000000e+02	3.760000000000000000e+02	4.230000000000000000e+02	4.970000000000000000e+02	5.670000000000000000e+02	6.660000000000000000e+02	7.580000000000000000e+02	8.510000000000000000e+02	9.550000000000000000e+02	1.087000000000000000e+03	1.238000000000000000e+03	1.393000000000000000e+03	1.588000000000000000e+03	1.802000000000000000e+03	1.993000000000000000e+03	2.170000000000000000e+03	2.369000000000000000e+03	2.536000000000000000e+03	2.755000000000000000e+03	2.898000000000000000e+03	3.075000000000000000e+03	3.225000000000000000e+03
2.000000000000000000e+01	1.500000000000000000e+01	2.000000000000000000e+01	2.400000000000000000e+01	3.000000000000000000e+01	3.300000000000000000e+01	3.600000000000000000e+01	4.200000000000000000e+01	5.300000000000000000e+01	6.500000000000000000e+01	7.700000000000000000e+01	8.600000000000000000e+01	1.100000000000000000e+02	1.280000000000000000e+02	1.370000000000000000e+02	1.450000000000000000e+02	1.630000000000000000e+02	1.850000000000000000e+02	2.070000000000000000e+02	2.310000000000000000e+02	2.480000000000000000e+02	2.910000000000000000e+02	3.330000000000000000e+02	3.880000000000000000e+02	4.430000000000000000e+02	4.950000000000000000e+02	5.590000000000000000e+02	6.240000000000000000e+02	6.920000000000000000e+02	7.980000000000000000e+02	8.870000000000000000e+02	9.890000000000000000e+02	1.103000000000000000e+03	1.240000000000000000e+03	1.389000000000000000e+03	1.492000000000000000e+03	1.634000000000000000e+03	1.824000000000000000e+03	1.976000000000000000e+03	2.129000000000000000e+03	2.277000000000000000e+03	2.426000000000000000e+03	2.579000000000000000e+03	2.688000000000000000e+03	2.828000000000000000e+03	2.914000000000000000e+03	3.045000000000000000e+03	3.143000000000000000e+03	3.212000000000000000e+03	3.254000000000000000e+03
2.000000000000000000e+01	1.600000000000000000e+01	1.700000000000000000e+01	1.700000000000000000e+01	2.000000000000000000e+01	2.000000000000000000e+01	2.200000000000000000e+01	2.100000000000000000e+01	2.400000000000000000e+01	2.600000000000000000e+01	2.600000000000000000e+01	2.800000000000000000e+01	3.500000000000000000e+01	3.800000000000000000e+01	4.100000000000000000e+01	4.400000000000000000e+01	5.200000000000000000e+01	5.600000000000000000e+01	5.600000000000000000e+01	6.100000000000000000e+01	7.000000000000000000e+01	8.900000000000000000e+01	9.900000000000000000e+01	1.160000000000000000e+02	1.390000000000000000e+02	1.500000000000000000e+02	1.800000000000000000e+02	2.150000000000000000e+02	2.510000000000000000e+02	2.930000000000000000e+02	3.340000000000000000e+02	4.030000000000000000e+02	4.690000000000000000e+02	5.620000000000000000e+02	6.510000000000000000e+02	7.610000000000000000e+02	9.230000000000000000e+02	1.105000000000000000e+03	1.299000000000000000e+03	1.539000000000000000e+03	1.804000000000000000e+03	2.048000000000000000e+03	2.299000000000000000e+03	2.590000000000000000e+03	2.849000000000000000e+03	3.056000000000000000e+03	3.277000000000000000e+03	3.467000000000000000e+03	3.619000000000000000e+03	3.735000000000000000e+03
2.000000000000000000e+01	1.400000000000000000e+01	1.500000000000000000e+01	1.800000000000000000e+01	1.900000000000000000e+01	2.400000000000000000e+01	2.900000000000000000e+01	3.400000000000000000e+01	3.800000000000000000e+01	4.100000000000000000e+01	4.000000000000000000e+01	4.800000000000000000e+01	5.600000000000000000e+01	5.700000000000000000e+01	6.400000000000000000e+01	6.900000000000000000e+01	8.000000000000000000e+01	8.900000000000000000e+01	9.400000000000000000e+01	1.030000000000000000e+02	1.140000000000000000e+02	1.380000000000000000e+02	1.590000000000000000e+02	1.790000000000000000e+02	1.970000000000000000e+02	2.310000000000000000e+02	2.640000000000000000e+02	3.130000000000000000e+02	3.830000000000000000e+02	4.550000000000000000e+02	5.470000000000000000e+02	6.680000000000000000e+02	7.820000000000000000e+02	9.120000000000000000e+02	1.095000000000000000e+03	1.279000000000000000e+03	1.491000000000000000e+03	1.746000000000000000e+03	1.995000000000000000e+03	2.233000000000000000e+03	2.453000000000000000e+03	2.675000000000000000e+03	2.894000000000000000e+03	3.075000000000000000e+03	3.257000000000000000e+03	3.426000000000000000e+03	3.543000000000000000e+03	3.678000000000000000e+03	3.757000000000000000e+03	3.864000000000000000e+03
2.000000000000000000e+01	1.200000000000000000e+01	1.700000000000000000e+01	2.100000000000000000e+01	2.500000000000000000e+01	2.700000000000000000e+01	3.000000000000000000e+01	2.900000000000000000e+01	3.200000000000000000e+01	3.800000000000000000e+01	4.100000000000000000e+01	4.400000000000000000e+01	5.000000000000000000e+01	5.800000000000000000e+01	6.700000000000000000e+01	7.900000000000000000e+01	8.500000000000000000e+01	9.200000000000000000e+01	1.050000000000000000e+02	1.190000000000000000e+02	1.280000000000000000e+02	1.580000000000000000e+02	1.750000000000000000e+02	1.970000000000000000e+02	2.250000000000000000e+02	2.530000000000000000e+02	2.940000000000000000e+02	3.300000000000000000e+02	3.630000000000000000e+02	4.090000000000000000e+02	5.000000000000000000e+02	5.730000000000000000e+02	6.640000000000000000e+02	7.740000000000000000e+02	9.010000000000000000e+02	1.001000000000000000e+03	1.150000000000000000e+03	1.321000000000000000e+03	1.489000000000000000e+03	1.709000000000000000e+03	1.910000000000000000e+03	2.149000000000000000e+03	2.392000000000000000e+03	2.578000000000000000e+03	2.749000000000000000e+03	2.915000000000000000e+03	3.080000000000000000e+03	3.244000000000000000e+03	3.384000000000000000e+03	3.493000000000000000e+03
2.000000000000000000e+01	1.000000000000000000e+01	1.100000000000000000e+01	1.400000000000000000e+01	1.600000000000000000e+01	1.800000000000000000e+01	2.200000000000000000e+01	2.500000000000000000e+01	2.600000000000000000e+01	2.900000000000000000e+01	3.000000000000000000e+01	3.600000000000000000e+01	3.600000000000000000e+01	3.900000000000000000e+01	4.300000000000000000e+01	5.300000000000000000e+01	5.500000000000000000e+01	6.300000000000000000e+01	6.600000000000000000e+01	7.600000000000000000e+01	8.100000000000000000e+01	1.070000000000000000e+02	1.170000000000000000e+02	1.350000000000000000e+02	1.530000000000000000e+02	1.820000000000000000e+02	2.190000000000000000e+02	2.520000000000000000e+02	2.950000000000000000e+02	3.470000000000000000e+02	4.280000000000000000e+02	5.010000000000000000e+02	5.880000000000000000e+02	7.070000000000000000e+02	8.420000000000000000e+02	9.840000000000000000e+02	1.164000000000000000e+03	1.375000000000000000e+03	1.622000000000000000e+03	1.859000000000000000e+03	2.108000000000000000e+03	2.349000000000000000e+03	2.600000000000000000e+03	2.829000000000000000e+03	3.024000000000000000e+03	3.243000000000000000e+03	3.407000000000000000e+03	3.530000000000000000e+03	3.663000000000000000e+03	3.779000000000000000e+03
2.000000000000000000e+01	1.100000000000000000e+01	1.300000000000000000e+01	1.700000000000000000e+01	1.800000000000000000e+01	2.200000000000000000e+01	2.500000000000000000e+01	3.000000000000000000e+01	2.700000000000000000e+01	3.200000000000000000e+01	3.700000000000000000e+01	4.400000000000000000e+01	5.000000000000000000e+01	5.800000000000000000e+01	6.700000000000000000e+01	7.100000000000000000e+01	8.100000000000000000e+01	8.700000000000000000e+01	9.700000000000000000e+01	1.000000000000000000e+02	1.130000000000000000e+02	1.410000000000000000e+02	1.690000000000000000e+02	1.890000000000000000e+02	2.180000000000000000e+02	2.650000000000000000e+02	2.970000000000000000e+02	3.460000000000000000e+02	4.200000000000000000e+02	4.790000000000000000e+02	5.410000000000000000e+02	6.270000000000000000e+02	7.420000000000000000e+02	8.620000000000000000e+02	1.043000000000000000e+03	1.194000000000000000e+03	1.361000000000000000e+03	1.534000000000000000e+03	1.765000000000000000e+03	1.990000000000000000e+03	2.207000000000000000e+03	2.470000000000000000e+03	2.686000000000000000e+03	2.881000000000000000e+03	3.036000000000000000e+03	3.191000000000000000e+03	3.339000000000000000e+03	3.464000000000000000e+03	3.574000000000000000e+03	3.673000000000000000e+03
2.000000000000000000e+01	1.500000000000000000e+01	1.800000000000000000e+01	1.800000000000000000e+01	2.100000000000000000e+01	2.300000000000000000e+01	2.500000000000000000e+01	3.400000000000000000e+01	4.300000000000000000e+01	5.000000000000000000e+01	5.600000000000000000e+01	5.800000000000000000e+01	6.500000000000000000e+01	7.500000000000000000e+01	8.400000000000000000e+01	1.020000000000000000e+02	1.130000000000000000e+02	1.250000000000000000e+02	1.380000000000000000e+02	1.480000000000000000e+02	1.650000000000000000e+02	2.010000000000000000e+02	2.230000000000000000e+02	2.440000000000000000e+02	2.680000000000000000e+02	3.080000000000000000e+02	3.310000000000000000e+02	3.680000000000000000e+02	4.120000000000000000e+02	4.780000000000000000e+02	5.410000000000000000e+02	6.180000000000000000e+02	7.190000000000000000e+02	8.360000000000000000e+02	9.260000000000000000e+02	1.046000000000000000e+03	1.173000000000000000e+03	1.317000000000000000e+03	1.461000000000000000e+03	1.635000000000000000e+03	1.806000000000000000e+03	1.971000000000000000e+03	2.143000000000000000e+03	2.354000000000000000e+03	2.554000000000000000e+03	2.757000000000000000e+03	2.896000000000000000e+03	3.018000000000000000e+03	3.119000000000000000e+03	3.245000000000000000e+03
2.000000000000000000e+01	1.200000000000000000e+01	1.500000000000000000e+01	1.700000000000000000e+01	1.800000000000000000e+01	2.300000000000000000e+01	2.500000000000000000e+01	3.000000000000000000e+01	3.200000000000000000e+01	3.500000000000000000e+01	3.700000000000000000e+01	4.300000000000000000e+01	4.900000000000000000e+01	5.800000000000000000e+01	6.600000000000000000e+01	7.700000000000000000e+01	8.500000000000000000e+01	9.700000000000000000e+01	1.120000000000000000e+02	1.380000000000000000e+02	1.620000000000000000e+02	2.020000000000000000e+02	2.240000000000000000e+02	2.680000000000000000e+02	3.080000000000000000e+02	3.530000000000000000e+02	4.020000000000000000e+02	4.520000000000000000e+02	5.290000000000000000e+02	6.090000000000000000e+02	6.930000000000000000e+02	8.010000000000000000e+02	9.210000000000000000e+02	1.065000000000000000e+03	1.235000000000000000e+03	1.380000000000000000e+03	1.571000000000000000e+03	1.802000000000000000e+03	2.012000000000000000e+03	2.248000000000000000e+03	2.493000000000000000e+03	2.748000000000000000e+03	2.962000000000000000e+03	3.150000000000000000e+03	3.309000000000000000e+03	3.457000000000000000e+03	3.587000000000000000e+03	3.689000000000000000e+03	3.789000000000000000e+03	3.862000000000000000e+03
[truncated: 350 more columns]
