# Supplementary material for: Omicron vs. the rest: Assessing the competitive dynamics and coinfection scenarios of COVID-19 strains on a social network
Source: PLoS One. 2024 Jan 25;19(1):e0287623. doi: 10.1371/journal.pone.0287623 (PMC10810514; doi:10.1371/journal.pone.0287623)
Supplement: S1 Data — (ZIP) [file pone.0287623.s001.zip › Data Figures/Fig5/d/Total infections.csv]

2.000000000000000000e+01	8.000000000000000000e+00	8.000000000000000000e+00	9.000000000000000000e+00	1.500000000000000000e+01	1.800000000000000000e+01	2.200000000000000000e+01	2.200000000000000000e+01	2.400000000000000000e+01	3.100000000000000000e+01	3.300000000000000000e+01	3.900000000000000000e+01	4.100000000000000000e+01	4.300000000000000000e+01	5.400000000000000000e+01	5.800000000000000000e+01	7.100000000000000000e+01	7.600000000000000000e+01	8.400000000000000000e+01	9.600000000000000000e+01	1.170000000000000000e+02	1.340000000000000000e+02	1.410000000000000000e+02	1.510000000000000000e+02	1.690000000000000000e+02	2.070000000000000000e+02	2.250000000000000000e+02	2.480000000000000000e+02	2.860000000000000000e+02	3.130000000000000000e+02	3.390000000000000000e+02	3.680000000000000000e+02	4.050000000000000000e+02	4.400000000000000000e+02	4.930000000000000000e+02	5.320000000000000000e+02	5.840000000000000000e+02	6.490000000000000000e+02	7.070000000000000000e+02	7.720000000000000000e+02	8.360000000000000000e+02	9.040000000000000000e+02	9.760000000000000000e+02	1.054000000000000000e+03	1.117000000000000000e+03	1.200000000000000000e+03	1.261000000000000000e+03	1.355000000000000000e+03	1.427000000000000000e+03	1.500000000000000000e+03
2.000000000000000000e+01	1.100000000000000000e+01	1.300000000000000000e+01	1.500000000000000000e+01	1.900000000000000000e+01	2.200000000000000000e+01	2.400000000000000000e+01	2.700000000000000000e+01	2.800000000000000000e+01	3.200000000000000000e+01	3.400000000000000000e+01	4.300000000000000000e+01	4.500000000000000000e+01	5.100000000000000000e+01	6.100000000000000000e+01	6.900000000000000000e+01	7.700000000000000000e+01	8.600000000000000000e+01	1.080000000000000000e+02	1.190000000000000000e+02	1.320000000000000000e+02	1.460000000000000000e+02	1.620000000000000000e+02	1.700000000000000000e+02	1.860000000000000000e+02	2.020000000000000000e+02	2.260000000000000000e+02	2.400000000000000000e+02	2.750000000000000000e+02	3.040000000000000000e+02	3.300000000000000000e+02	3.720000000000000000e+02	3.940000000000000000e+02	4.310000000000000000e+02	4.650000000000000000e+02	5.160000000000000000e+02	5.390000000000000000e+02	5.890000000000000000e+02	6.390000000000000000e+02	6.890000000000000000e+02	7.440000000000000000e+02	8.340000000000000000e+02	8.840000000000000000e+02	9.630000000000000000e+02	1.022000000000000000e+03	1.116000000000000000e+03	1.203000000000000000e+03	1.296000000000000000e+03	1.382000000000000000e+03	1.442000000000000000e+03
2.000000000000000000e+01	1.000000000000000000e+01	1.000000000000000000e+01	1.000000000000000000e+01	1.400000000000000000e+01	1.700000000000000000e+01	1.900000000000000000e+01	2.300000000000000000e+01	2.800000000000000000e+01	2.900000000000000000e+01	3.300000000000000000e+01	3.700000000000000000e+01	4.200000000000000000e+01	4.600000000000000000e+01	5.300000000000000000e+01	6.000000000000000000e+01	7.400000000000000000e+01	8.300000000000000000e+01	1.030000000000000000e+02	1.140000000000000000e+02	1.330000000000000000e+02	1.490000000000000000e+02	1.690000000000000000e+02	1.860000000000000000e+02	2.110000000000000000e+02	2.370000000000000000e+02	2.700000000000000000e+02	2.960000000000000000e+02	3.330000000000000000e+02	3.760000000000000000e+02	4.260000000000000000e+02	4.700000000000000000e+02	5.130000000000000000e+02	5.680000000000000000e+02	6.100000000000000000e+02	6.580000000000000000e+02	7.090000000000000000e+02	7.780000000000000000e+02	8.470000000000000000e+02	9.290000000000000000e+02	9.900000000000000000e+02	1.054000000000000000e+03	1.127000000000000000e+03	1.206000000000000000e+03	1.283000000000000000e+03	1.363000000000000000e+03	1.463000000000000000e+03	1.531000000000000000e+03	1.617000000000000000e+03	1.713000000000000000e+03
2.000000000000000000e+01	1.300000000000000000e+01	1.800000000000000000e+01	2.200000000000000000e+01	2.500000000000000000e+01	2.900000000000000000e+01	3.300000000000000000e+01	3.700000000000000000e+01	4.000000000000000000e+01	4.200000000000000000e+01	4.700000000000000000e+01	5.400000000000000000e+01	6.300000000000000000e+01	8.100000000000000000e+01	9.100000000000000000e+01	1.030000000000000000e+02	1.180000000000000000e+02	1.340000000000000000e+02	1.430000000000000000e+02	1.620000000000000000e+02	1.900000000000000000e+02	2.110000000000000000e+02	2.320000000000000000e+02	2.520000000000000000e+02	2.830000000000000000e+02	3.160000000000000000e+02	3.400000000000000000e+02	3.660000000000000000e+02	3.980000000000000000e+02	4.350000000000000000e+02	4.830000000000000000e+02	5.380000000000000000e+02	5.780000000000000000e+02	6.340000000000000000e+02	7.010000000000000000e+02	7.830000000000000000e+02	8.500000000000000000e+02	9.220000000000000000e+02	9.850000000000000000e+02	1.059000000000000000e+03	1.150000000000000000e+03	1.227000000000000000e+03	1.298000000000000000e+03	1.390000000000000000e+03	1.488000000000000000e+03	1.592000000000000000e+03	1.666000000000000000e+03	1.753000000000000000e+03	1.835000000000000000e+03	1.912000000000000000e+03
2.000000000000000000e+01	1.300000000000000000e+01	1.900000000000000000e+01	1.900000000000000000e+01	2.100000000000000000e+01	2.100000000000000000e+01	2.100000000000000000e+01	2.300000000000000000e+01	2.700000000000000000e+01	2.900000000000000000e+01	3.300000000000000000e+01	3.800000000000000000e+01	4.100000000000000000e+01	4.500000000000000000e+01	4.600000000000000000e+01	5.200000000000000000e+01	6.000000000000000000e+01	6.500000000000000000e+01	6.600000000000000000e+01	7.900000000000000000e+01	8.700000000000000000e+01	9.700000000000000000e+01	1.150000000000000000e+02	1.260000000000000000e+02	1.470000000000000000e+02	1.730000000000000000e+02	1.860000000000000000e+02	2.070000000000000000e+02	2.160000000000000000e+02	2.320000000000000000e+02	2.640000000000000000e+02	2.880000000000000000e+02	3.230000000000000000e+02	3.530000000000000000e+02	4.000000000000000000e+02	4.440000000000000000e+02	4.920000000000000000e+02	5.430000000000000000e+02	5.810000000000000000e+02	6.370000000000000000e+02	6.970000000000000000e+02	7.530000000000000000e+02	8.220000000000000000e+02	8.820000000000000000e+02	9.520000000000000000e+02	1.036000000000000000e+03	1.133000000000000000e+03	1.230000000000000000e+03	1.296000000000000000e+03	1.374000000000000000e+03
2.000000000000000000e+01	1.200000000000000000e+01	1.200000000000000000e+01	1.500000000000000000e+01	1.700000000000000000e+01	1.800000000000000000e+01	1.800000000000000000e+01	2.200000000000000000e+01	2.500000000000000000e+01	2.700000000000000000e+01	3.100000000000000000e+01	3.500000000000000000e+01	3.500000000000000000e+01	3.800000000000000000e+01	4.300000000000000000e+01	4.500000000000000000e+01	4.900000000000000000e+01	6.000000000000000000e+01	6.400000000000000000e+01	7.600000000000000000e+01	8.800000000000000000e+01	9.600000000000000000e+01	1.080000000000000000e+02	1.180000000000000000e+02	1.320000000000000000e+02	1.490000000000000000e+02	1.660000000000000000e+02	1.810000000000000000e+02	1.910000000000000000e+02	2.110000000000000000e+02	2.410000000000000000e+02	2.650000000000000000e+02	2.920000000000000000e+02	3.230000000000000000e+02	3.710000000000000000e+02	3.960000000000000000e+02	4.440000000000000000e+02	5.060000000000000000e+02	5.530000000000000000e+02	5.990000000000000000e+02	6.360000000000000000e+02	6.960000000000000000e+02	7.540000000000000000e+02	8.220000000000000000e+02	8.740000000000000000e+02	9.430000000000000000e+02	1.016000000000000000e+03	1.077000000000000000e+03	1.151000000000000000e+03	1.204000000000000000e+03
2.000000000000000000e+01	1.600000000000000000e+01	1.800000000000000000e+01	2.200000000000000000e+01	2.500000000000000000e+01	3.200000000000000000e+01	3.200000000000000000e+01	3.400000000000000000e+01	4.000000000000000000e+01	4.400000000000000000e+01	5.100000000000000000e+01	5.400000000000000000e+01	6.600000000000000000e+01	7.800000000000000000e+01	8.700000000000000000e+01	1.000000000000000000e+02	1.100000000000000000e+02	1.330000000000000000e+02	1.460000000000000000e+02	1.580000000000000000e+02	1.810000000000000000e+02	1.960000000000000000e+02	2.100000000000000000e+02	2.330000000000000000e+02	2.500000000000000000e+02	2.800000000000000000e+02	3.130000000000000000e+02	3.530000000000000000e+02	3.920000000000000000e+02	4.390000000000000000e+02	5.010000000000000000e+02	5.530000000000000000e+02	6.040000000000000000e+02	6.530000000000000000e+02	7.230000000000000000e+02	7.840000000000000000e+02	8.670000000000000000e+02	9.510000000000000000e+02	1.023000000000000000e+03	1.108000000000000000e+03	1.202000000000000000e+03	1.291000000000000000e+03	1.387000000000000000e+03	1.470000000000000000e+03	1.549000000000000000e+03	1.612000000000000000e+03	1.695000000000000000e+03	1.795000000000000000e+03	1.897000000000000000e+03	1.959000000000000000e+03
2.000000000000000000e+01	1.500000000000000000e+01	2.000000000000000000e+01	1.900000000000000000e+01	1.900000000000000000e+01	2.300000000000000000e+01	2.400000000000000000e+01	2.700000000000000000e+01	3.200000000000000000e+01	3.400000000000000000e+01	3.400000000000000000e+01	3.700000000000000000e+01	3.900000000000000000e+01	4.600000000000000000e+01	5.000000000000000000e+01	6.100000000000000000e+01	6.200000000000000000e+01	6.300000000000000000e+01	7.000000000000000000e+01	7.600000000000000000e+01	9.000000000000000000e+01	1.060000000000000000e+02	1.240000000000000000e+02	1.420000000000000000e+02	1.590000000000000000e+02	1.780000000000000000e+02	1.940000000000000000e+02	2.230000000000000000e+02	2.510000000000000000e+02	2.830000000000000000e+02	3.190000000000000000e+02	3.580000000000000000e+02	3.940000000000000000e+02	4.410000000000000000e+02	5.000000000000000000e+02	5.560000000000000000e+02	6.090000000000000000e+02	6.730000000000000000e+02	7.430000000000000000e+02	8.050000000000000000e+02	8.730000000000000000e+02	9.390000000000000000e+02	1.021000000000000000e+03	1.125000000000000000e+03	1.203000000000000000e+03	1.270000000000000000e+03	1.359000000000000000e+03	1.409000000000000000e+03	1.495000000000000000e+03	1.588000000000000000e+03
2.000000000000000000e+01	1.000000000000000000e+01	1.200000000000000000e+01	1.300000000000000000e+01	1.400000000000000000e+01	1.600000000000000000e+01	2.000000000000000000e+01	2.200000000000000000e+01	2.100000000000000000e+01	2.300000000000000000e+01	2.700000000000000000e+01	3.100000000000000000e+01	3.400000000000000000e+01	4.400000000000000000e+01	4.700000000000000000e+01	5.100000000000000000e+01	5.300000000000000000e+01	6.000000000000000000e+01	6.500000000000000000e+01	7.200000000000000000e+01	7.500000000000000000e+01	8.400000000000000000e+01	9.600000000000000000e+01	1.090000000000000000e+02	1.140000000000000000e+02	1.290000000000000000e+02	1.430000000000000000e+02	1.690000000000000000e+02	1.890000000000000000e+02	2.010000000000000000e+02	2.260000000000000000e+02	2.480000000000000000e+02	2.670000000000000000e+02	2.910000000000000000e+02	3.180000000000000000e+02	3.530000000000000000e+02	3.790000000000000000e+02	4.220000000000000000e+02	4.640000000000000000e+02	5.160000000000000000e+02	5.590000000000000000e+02	5.980000000000000000e+02	6.410000000000000000e+02	6.980000000000000000e+02	7.530000000000000000e+02	8.190000000000000000e+02	8.770000000000000000e+02	9.320000000000000000e+02	9.910000000000000000e+02	1.075000000000000000e+03
2.000000000000000000e+01	1.400000000000000000e+01	1.500000000000000000e+01	2.000000000000000000e+01	2.300000000000000000e+01	2.900000000000000000e+01	3.100000000000000000e+01	3.300000000000000000e+01	4.200000000000000000e+01	4.600000000000000000e+01	5.400000000000000000e+01	5.400000000000000000e+01	6.500000000000000000e+01	8.300000000000000000e+01	9.000000000000000000e+01	9.600000000000000000e+01	9.700000000000000000e+01	1.050000000000000000e+02	1.140000000000000000e+02	1.240000000000000000e+02	1.430000000000000000e+02	1.620000000000000000e+02	1.670000000000000000e+02	1.920000000000000000e+02	2.060000000000000000e+02	2.210000000000000000e+02	2.360000000000000000e+02	2.500000000000000000e+02	2.690000000000000000e+02	3.050000000000000000e+02	3.320000000000000000e+02	3.720000000000000000e+02	4.120000000000000000e+02	4.500000000000000000e+02	4.900000000000000000e+02	5.330000000000000000e+02	5.820000000000000000e+02	6.430000000000000000e+02	7.080000000000000000e+02	7.810000000000000000e+02	8.500000000000000000e+02	9.410000000000000000e+02	1.013000000000000000e+03	1.093000000000000000e+03	1.177000000000000000e+03	1.273000000000000000e+03	1.355000000000000000e+03	1.430000000000000000e+03	1.528000000000000000e+03	1.626000000000000000e+03
2.000000000000000000e+01	1.000000000000000000e+01	1.200000000000000000e+01	1.400000000000000000e+01	1.500000000000000000e+01	1.700000000000000000e+01	2.100000000000000000e+01	2.500000000000000000e+01	2.800000000000000000e+01	3.400000000000000000e+01	3.700000000000000000e+01	4.300000000000000000e+01	5.000000000000000000e+01	5.800000000000000000e+01	6.000000000000000000e+01	6.600000000000000000e+01	7.100000000000000000e+01	7.900000000000000000e+01	8.800000000000000000e+01	9.700000000000000000e+01	9.900000000000000000e+01	1.110000000000000000e+02	1.230000000000000000e+02	1.380000000000000000e+02	1.520000000000000000e+02	1.620000000000000000e+02	1.800000000000000000e+02	2.140000000000000000e+02	2.380000000000000000e+02	2.740000000000000000e+02	3.170000000000000000e+02	3.540000000000000000e+02	3.900000000000000000e+02	4.230000000000000000e+02	4.450000000000000000e+02	4.810000000000000000e+02	5.380000000000000000e+02	5.970000000000000000e+02	6.510000000000000000e+02	6.930000000000000000e+02	7.550000000000000000e+02	8.240000000000000000e+02	8.790000000000000000e+02	9.550000000000000000e+02	1.037000000000000000e+03	1.128000000000000000e+03	1.212000000000000000e+03	1.305000000000000000e+03	1.393000000000000000e+03	1.486000000000000000e+03
2.000000000000000000e+01	1.500000000000000000e+01	1.800000000000000000e+01	2.600000000000000000e+01	2.800000000000000000e+01	3.400000000000000000e+01	3.800000000000000000e+01	4.500000000000000000e+01	5.100000000000000000e+01	5.500000000000000000e+01	6.100000000000000000e+01	6.300000000000000000e+01	6.800000000000000000e+01	7.000000000000000000e+01	7.400000000000000000e+01	8.100000000000000000e+01	9.300000000000000000e+01	9.900000000000000000e+01	1.010000000000000000e+02	1.150000000000000000e+02	1.240000000000000000e+02	1.370000000000000000e+02	1.420000000000000000e+02	1.630000000000000000e+02	1.860000000000000000e+02	2.120000000000000000e+02	2.270000000000000000e+02	2.370000000000000000e+02	2.640000000000000000e+02	2.900000000000000000e+02	3.210000000000000000e+02	3.450000000000000000e+02	3.840000000000000000e+02	4.020000000000000000e+02	4.510000000000000000e+02	4.980000000000000000e+02	5.540000000000000000e+02	6.060000000000000000e+02	6.700000000000000000e+02	7.300000000000000000e+02	7.890000000000000000e+02	8.510000000000000000e+02	9.370000000000000000e+02	1.035000000000000000e+03	1.115000000000000000e+03	1.191000000000000000e+03	1.272000000000000000e+03	1.333000000000000000e+03	1.409000000000000000e+03	1.487000000000000000e+03
2.000000000000000000e+01	1.400000000000000000e+01	1.500000000000000000e+01	1.600000000000000000e+01	1.700000000000000000e+01	2.000000000000000000e+01	2.300000000000000000e+01	2.200000000000000000e+01	2.200000000000000000e+01	2.300000000000000000e+01	3.000000000000000000e+01	3.200000000000000000e+01	4.000000000000000000e+01	4.100000000000000000e+01	4.100000000000000000e+01	4.600000000000000000e+01	5.700000000000000000e+01	5.800000000000000000e+01	6.200000000000000000e+01	7.000000000000000000e+01	7.800000000000000000e+01	8.700000000000000000e+01	9.300000000000000000e+01	1.010000000000000000e+02	1.130000000000000000e+02	1.260000000000000000e+02	1.420000000000000000e+02	1.590000000000000000e+02	1.740000000000000000e+02	2.040000000000000000e+02	2.240000000000000000e+02	2.420000000000000000e+02	2.700000000000000000e+02	3.050000000000000000e+02	3.430000000000000000e+02	3.800000000000000000e+02	4.100000000000000000e+02	4.680000000000000000e+02	5.140000000000000000e+02	5.710000000000000000e+02	6.040000000000000000e+02	6.490000000000000000e+02	6.880000000000000000e+02	7.350000000000000000e+02	8.080000000000000000e+02	8.830000000000000000e+02	9.330000000000000000e+02	1.015000000000000000e+03	1.085000000000000000e+03	1.169000000000000000e+03
2.000000000000000000e+01	1.100000000000000000e+01	1.000000000000000000e+01	1.000000000000000000e+01	1.300000000000000000e+01	1.300000000000000000e+01	1.400000000000000000e+01	1.600000000000000000e+01	1.900000000000000000e+01	1.900000000000000000e+01	2.100000000000000000e+01	2.400000000000000000e+01	2.400000000000000000e+01	2.600000000000000000e+01	3.400000000000000000e+01	4.100000000000000000e+01	4.400000000000000000e+01	5.000000000000000000e+01	5.300000000000000000e+01	6.200000000000000000e+01	7.100000000000000000e+01	8.000000000000000000e+01	9.100000000000000000e+01	1.050000000000000000e+02	1.250000000000000000e+02	1.360000000000000000e+02	1.510000000000000000e+02	1.580000000000000000e+02	1.730000000000000000e+02	1.890000000000000000e+02	2.130000000000000000e+02	2.230000000000000000e+02	2.410000000000000000e+02	2.560000000000000000e+02	2.830000000000000000e+02	3.140000000000000000e+02	3.430000000000000000e+02	3.700000000000000000e+02	3.960000000000000000e+02	4.310000000000000000e+02	4.690000000000000000e+02	5.160000000000000000e+02	5.580000000000000000e+02	6.000000000000000000e+02	6.480000000000000000e+02	6.740000000000000000e+02	7.220000000000000000e+02	7.850000000000000000e+02	8.550000000000000000e+02	9.300000000000000000e+02
2.000000000000000000e+01	1.100000000000000000e+01	1.300000000000000000e+01	1.600000000000000000e+01	1.700000000000000000e+01	2.300000000000000000e+01	2.700000000000000000e+01	3.700000000000000000e+01	4.100000000000000000e+01	4.900000000000000000e+01	5.600000000000000000e+01	6.600000000000000000e+01	7.700000000000000000e+01	8.700000000000000000e+01	1.000000000000000000e+02	1.110000000000000000e+02	1.290000000000000000e+02	1.420000000000000000e+02	1.610000000000000000e+02	1.860000000000000000e+02	1.930000000000000000e+02	2.070000000000000000e+02	2.430000000000000000e+02	2.710000000000000000e+02	3.060000000000000000e+02	3.260000000000000000e+02	3.670000000000000000e+02	4.000000000000000000e+02	4.280000000000000000e+02	4.760000000000000000e+02	5.200000000000000000e+02	5.580000000000000000e+02	5.850000000000000000e+02	6.580000000000000000e+02	7.100000000000000000e+02	7.700000000000000000e+02	8.320000000000000000e+02	9.030000000000000000e+02	9.550000000000000000e+02	1.047000000000000000e+03	1.116000000000000000e+03	1.196000000000000000e+03	1.280000000000000000e+03	1.353000000000000000e+03	1.431000000000000000e+03	1.527000000000000000e+03	1.609000000000000000e+03	1.682000000000000000e+03	1.748000000000000000e+03	1.818000000000000000e+03
2.000000000000000000e+01	9.000000000000000000e+00	1.100000000000000000e+01	1.200000000000000000e+01	1.300000000000000000e+01	1.400000000000000000e+01	1.600000000000000000e+01	1.800000000000000000e+01	2.200000000000000000e+01	2.500000000000000000e+01	2.900000000000000000e+01	3.300000000000000000e+01	3.400000000000000000e+01	3.700000000000000000e+01	3.800000000000000000e+01	4.000000000000000000e+01	4.400000000000000000e+01	5.300000000000000000e+01	6.200000000000000000e+01	7.000000000000000000e+01	7.400000000000000000e+01	7.500000000000000000e+01	8.200000000000000000e+01	9.100000000000000000e+01	9.800000000000000000e+01	1.130000000000000000e+02	1.220000000000000000e+02	1.360000000000000000e+02	1.470000000000000000e+02	1.620000000000000000e+02	1.820000000000000000e+02	1.990000000000000000e+02	2.270000000000000000e+02	2.440000000000000000e+02	2.620000000000000000e+02	2.890000000000000000e+02	3.160000000000000000e+02	3.470000000000000000e+02	3.980000000000000000e+02	4.420000000000000000e+02	4.880000000000000000e+02	5.290000000000000000e+02	5.790000000000000000e+02	6.430000000000000000e+02	7.350000000000000000e+02	8.030000000000000000e+02	8.590000000000000000e+02	9.440000000000000000e+02	1.016000000000000000e+03	1.073000000000000000e+03
2.000000000000000000e+01	1.600000000000000000e+01	1.700000000000000000e+01	1.800000000000000000e+01	1.900000000000000000e+01	2.200000000000000000e+01	2.500000000000000000e+01	2.600000000000000000e+01	3.100000000000000000e+01	3.600000000000000000e+01	4.100000000000000000e+01	4.900000000000000000e+01	5.500000000000000000e+01	6.600000000000000000e+01	7.300000000000000000e+01	7.900000000000000000e+01	9.300000000000000000e+01	1.030000000000000000e+02	1.130000000000000000e+02	1.280000000000000000e+02	1.430000000000000000e+02	1.630000000000000000e+02	1.780000000000000000e+02	1.990000000000000000e+02	2.240000000000000000e+02	2.530000000000000000e+02	2.760000000000000000e+02	3.010000000000000000e+02	3.310000000000000000e+02	3.610000000000000000e+02	3.970000000000000000e+02	4.460000000000000000e+02	4.820000000000000000e+02	5.230000000000000000e+02	5.820000000000000000e+02	6.470000000000000000e+02	7.050000000000000000e+02	7.680000000000000000e+02	8.240000000000000000e+02	8.790000000000000000e+02	9.520000000000000000e+02	1.032000000000000000e+03	1.102000000000000000e+03	1.186000000000000000e+03	1.257000000000000000e+03	1.338000000000000000e+03	1.404000000000000000e+03	1.506000000000000000e+03	1.578000000000000000e+03	1.660000000000000000e+03
2.000000000000000000e+01	1.400000000000000000e+01	1.500000000000000000e+01	1.400000000000000000e+01	1.600000000000000000e+01	2.000000000000000000e+01	2.300000000000000000e+01	2.400000000000000000e+01	2.600000000000000000e+01	3.300000000000000000e+01	3.700000000000000000e+01	4.100000000000000000e+01	4.700000000000000000e+01	6.000000000000000000e+01	6.800000000000000000e+01	7.500000000000000000e+01	8.500000000000000000e+01	1.000000000000000000e+02	1.110000000000000000e+02	1.210000000000000000e+02	1.390000000000000000e+02	1.590000000000000000e+02	1.800000000000000000e+02	1.950000000000000000e+02	2.130000000000000000e+02	2.420000000000000000e+02	2.660000000000000000e+02	2.950000000000000000e+02	3.190000000000000000e+02	3.530000000000000000e+02	3.910000000000000000e+02	4.330000000000000000e+02	4.780000000000000000e+02	5.230000000000000000e+02	5.640000000000000000e+02	6.220000000000000000e+02	6.930000000000000000e+02	7.520000000000000000e+02	8.180000000000000000e+02	8.930000000000000000e+02	9.760000000000000000e+02	1.038000000000000000e+03	1.115000000000000000e+03	1.182000000000000000e+03	1.260000000000000000e+03	1.347000000000000000e+03	1.415000000000000000e+03	1.509000000000000000e+03	1.593000000000000000e+03	1.698000000000000000e+03
2.000000000000000000e+01	1.200000000000000000e+01	1.600000000000000000e+01	1.700000000000000000e+01	1.700000000000000000e+01	1.900000000000000000e+01	2.200000000000000000e+01	2.400000000000000000e+01	2.700000000000000000e+01	3.200000000000000000e+01	3.400000000000000000e+01	3.900000000000000000e+01	4.700000000000000000e+01	5.400000000000000000e+01	6.200000000000000000e+01	6.700000000000000000e+01	8.000000000000000000e+01	8.600000000000000000e+01	9.500000000000000000e+01	1.090000000000000000e+02	1.180000000000000000e+02	1.320000000000000000e+02	1.480000000000000000e+02	1.650000000000000000e+02	1.920000000000000000e+02	2.070000000000000000e+02	2.400000000000000000e+02	2.670000000000000000e+02	3.100000000000000000e+02	3.410000000000000000e+02	3.800000000000000000e+02	4.090000000000000000e+02	4.650000000000000000e+02	5.320000000000000000e+02	5.800000000000000000e+02	6.570000000000000000e+02	7.360000000000000000e+02	8.230000000000000000e+02	9.120000000000000000e+02	9.850000000000000000e+02	1.060000000000000000e+03	1.129000000000000000e+03	1.208000000000000000e+03	1.292000000000000000e+03	1.381000000000000000e+03	1.440000000000000000e+03	1.547000000000000000e+03	1.622000000000000000e+03	1.686000000000000000e+03	1.754000000000000000e+03
2.000000000000000000e+01	1.000000000000000000e+01	1.100000000000000000e+01	1.400000000000000000e+01	1.600000000000000000e+01	2.400000000000000000e+01	3.200000000000000000e+01	3.800000000000000000e+01	4.500000000000000000e+01	5.000000000000000000e+01	5.800000000000000000e+01	6.400000000000000000e+01	7.000000000000000000e+01	7.800000000000000000e+01	8.900000000000000000e+01	9.800000000000000000e+01	1.100000000000000000e+02	1.180000000000000000e+02	1.280000000000000000e+02	1.430000000000000000e+02	1.530000000000000000e+02	1.710000000000000000e+02	1.890000000000000000e+02	2.100000000000000000e+02	2.350000000000000000e+02	2.630000000000000000e+02	3.030000000000000000e+02	3.350000000000000000e+02	3.830000000000000000e+02	4.170000000000000000e+02	4.390000000000000000e+02	4.820000000000000000e+02	5.330000000000000000e+02	5.740000000000000000e+02	6.210000000000000000e+02	6.750000000000000000e+02	7.520000000000000000e+02	8.280000000000000000e+02	9.010000000000000000e+02	9.740000000000000000e+02	1.042000000000000000e+03	1.110000000000000000e+03	1.184000000000000000e+03	1.264000000000000000e+03	1.362000000000000000e+03	1.457000000000000000e+03	1.558000000000000000e+03	1.678000000000000000e+03	1.784000000000000000e+03	1.872000000000000000e+03
2.000000000000000000e+01	1.200000000000000000e+01	1.100000000000000000e+01	1.300000000000000000e+01	1.500000000000000000e+01	1.800000000000000000e+01	1.900000000000000000e+01	1.800000000000000000e+01	2.300000000000000000e+01	2.600000000000000000e+01	2.900000000000000000e+01	3.100000000000000000e+01	3.500000000000000000e+01	3.900000000000000000e+01	4.400000000000000000e+01	5.000000000000000000e+01	5.400000000000000000e+01	6.000000000000000000e+01	6.600000000000000000e+01	7.300000000000000000e+01	8.000000000000000000e+01	9.000000000000000000e+01	9.600000000000000000e+01	1.080000000000000000e+02	1.140000000000000000e+02	1.320000000000000000e+02	1.430000000000000000e+02	1.610000000000000000e+02	1.780000000000000000e+02	1.990000000000000000e+02	2.260000000000000000e+02	2.540000000000000000e+02	2.810000000000000000e+02	3.320000000000000000e+02	3.770000000000000000e+02	4.240000000000000000e+02	4.560000000000000000e+02	5.010000000000000000e+02	5.350000000000000000e+02	5.920000000000000000e+02	6.420000000000000000e+02	6.830000000000000000e+02	7.340000000000000000e+02	8.280000000000000000e+02	9.060000000000000000e+02	9.750000000000000000e+02	1.033000000000000000e+03	1.114000000000000000e+03	1.206000000000000000e+03	1.282000000000000000e+03
2.000000000000000000e+01	1.400000000000000000e+01	1.900000000000000000e+01	2.100000000000000000e+01	2.300000000000000000e+01	2.300000000000000000e+01	2.300000000000000000e+01	2.500000000000000000e+01	2.900000000000000000e+01	3.200000000000000000e+01	3.500000000000000000e+01	3.700000000000000000e+01	4.200000000000000000e+01	4.700000000000000000e+01	5.100000000000000000e+01	5.700000000000000000e+01	6.100000000000000000e+01	7.200000000000000000e+01	8.800000000000000000e+01	1.020000000000000000e+02	1.180000000000000000e+02	1.360000000000000000e+02	1.500000000000000000e+02	1.640000000000000000e+02	1.810000000000000000e+02	1.980000000000000000e+02	1.980000000000000000e+02	2.120000000000000000e+02	2.370000000000000000e+02	2.690000000000000000e+02	2.920000000000000000e+02	3.170000000000000000e+02	3.560000000000000000e+02	3.980000000000000000e+02	4.450000000000000000e+02	5.080000000000000000e+02	5.560000000000000000e+02	6.160000000000000000e+02	6.790000000000000000e+02	7.360000000000000000e+02	8.090000000000000000e+02	8.700000000000000000e+02	9.310000000000000000e+02	1.015000000000000000e+03	1.080000000000000000e+03	1.144000000000000000e+03	1.206000000000000000e+03	1.282000000000000000e+03	1.362000000000000000e+03	1.449000000000000000e+03
2.000000000000000000e+01	1.300000000000000000e+01	1.700000000000000000e+01	1.800000000000000000e+01	2.000000000000000000e+01	2.000000000000000000e+01	2.200000000000000000e+01	2.300000000000000000e+01	2.900000000000000000e+01	3.400000000000000000e+01	3.800000000000000000e+01	4.300000000000000000e+01	5.200000000000000000e+01	6.100000000000000000e+01	6.800000000000000000e+01	8.200000000000000000e+01	8.600000000000000000e+01	9.400000000000000000e+01	1.160000000000000000e+02	1.250000000000000000e+02	1.390000000000000000e+02	1.540000000000000000e+02	1.750000000000000000e+02	1.910000000000000000e+02	2.130000000000000000e+02	2.300000000000000000e+02	2.470000000000000000e+02	2.700000000000000000e+02	2.890000000000000000e+02	3.200000000000000000e+02	3.500000000000000000e+02	3.830000000000000000e+02	4.130000000000000000e+02	4.580000000000000000e+02	4.970000000000000000e+02	5.420000000000000000e+02	5.890000000000000000e+02	6.470000000000000000e+02	6.950000000000000000e+02	7.510000000000000000e+02	8.260000000000000000e+02	8.900000000000000000e+02	9.410000000000000000e+02	1.005000000000000000e+03	1.065000000000000000e+03	1.147000000000000000e+03	1.224000000000000000e+03	1.275000000000000000e+03	1.349000000000000000e+03	1.402000000000000000e+03
2.000000000000000000e+01	1.100000000000000000e+01	1.100000000000000000e+01	1.200000000000000000e+01	1.300000000000000000e+01	1.700000000000000000e+01	1.800000000000000000e+01	2.300000000000000000e+01	2.600000000000000000e+01	3.100000000000000000e+01	3.100000000000000000e+01	3.600000000000000000e+01	3.800000000000000000e+01	4.100000000000000000e+01	4.400000000000000000e+01	4.800000000000000000e+01	5.200000000000000000e+01	5.900000000000000000e+01	6.100000000000000000e+01	6.600000000000000000e+01	7.100000000000000000e+01	7.400000000000000000e+01	8.100000000000000000e+01	9.500000000000000000e+01	1.070000000000000000e+02	1.200000000000000000e+02	1.350000000000000000e+02	1.440000000000000000e+02	1.650000000000000000e+02	1.900000000000000000e+02	2.060000000000000000e+02	2.280000000000000000e+02	2.570000000000000000e+02	2.800000000000000000e+02	3.100000000000000000e+02	3.380000000000000000e+02	3.630000000000000000e+02	4.080000000000000000e+02	4.520000000000000000e+02	4.830000000000000000e+02	5.340000000000000000e+02	5.670000000000000000e+02	6.160000000000000000e+02	6.480000000000000000e+02	7.200000000000000000e+02	7.890000000000000000e+02	8.420000000000000000e+02	9.250000000000000000e+02	9.840000000000000000e+02	1.091000000000000000e+03
2.000000000000000000e+01	1.400000000000000000e+01	2.100000000000000000e+01	2.200000000000000000e+01	2.700000000000000000e+01	3.000000000000000000e+01	3.800000000000000000e+01	4.500000000000000000e+01	5.400000000000000000e+01	6.100000000000000000e+01	6.200000000000000000e+01	6.600000000000000000e+01	7.400000000000000000e+01	8.100000000000000000e+01	9.200000000000000000e+01	9.900000000000000000e+01	1.110000000000000000e+02	1.250000000000000000e+02	1.320000000000000000e+02	1.530000000000000000e+02	1.760000000000000000e+02	2.090000000000000000e+02	2.450000000000000000e+02	2.780000000000000000e+02	3.240000000000000000e+02	3.660000000000000000e+02	4.100000000000000000e+02	4.540000000000000000e+02	4.970000000000000000e+02	5.580000000000000000e+02	6.130000000000000000e+02	6.610000000000000000e+02	7.230000000000000000e+02	8.000000000000000000e+02	8.800000000000000000e+02	9.680000000000000000e+02	1.044000000000000000e+03	1.117000000000000000e+03	1.202000000000000000e+03	1.279000000000000000e+03	1.371000000000000000e+03	1.449000000000000000e+03	1.536000000000000000e+03	1.626000000000000000e+03	1.702000000000000000e+03	1.769000000000000000e+03	1.857000000000000000e+03	1.944000000000000000e+03	2.035000000000000000e+03	2.111000000000000000e+03
2.000000000000000000e+01	1.300000000000000000e+01	1.300000000000000000e+01	1.300000000000000000e+01	1.300000000000000000e+01	1.700000000000000000e+01	1.800000000000000000e+01	1.900000000000000000e+01	2.000000000000000000e+01	2.100000000000000000e+01	2.400000000000000000e+01	2.500000000000000000e+01	3.000000000000000000e+01	3.800000000000000000e+01	5.000000000000000000e+01	5.700000000000000000e+01	6.000000000000000000e+01	6.500000000000000000e+01	6.800000000000000000e+01	7.500000000000000000e+01	8.000000000000000000e+01	9.400000000000000000e+01	1.080000000000000000e+02	1.290000000000000000e+02	1.420000000000000000e+02	1.500000000000000000e+02	1.550000000000000000e+02	1.640000000000000000e+02	1.780000000000000000e+02	2.050000000000000000e+02	2.290000000000000000e+02	2.520000000000000000e+02	2.690000000000000000e+02	3.120000000000000000e+02	3.580000000000000000e+02	3.910000000000000000e+02	4.300000000000000000e+02	4.610000000000000000e+02	5.020000000000000000e+02	5.550000000000000000e+02	6.100000000000000000e+02	6.600000000000000000e+02	7.180000000000000000e+02	7.840000000000000000e+02	8.470000000000000000e+02	9.230000000000000000e+02	9.830000000000000000e+02	1.066000000000000000e+03	1.146000000000000000e+03	1.217000000000000000e+03
2.000000000000000000e+01	1.300000000000000000e+01	1.700000000000000000e+01	1.900000000000000000e+01	2.000000000000000000e+01	2.100000000000000000e+01	2.000000000000000000e+01	2.400000000000000000e+01	2.900000000000000000e+01	3.200000000000000000e+01	3.400000000000000000e+01	3.900000000000000000e+01	4.600000000000000000e+01	5.100000000000000000e+01	5.700000000000000000e+01	6.400000000000000000e+01	7.800000000000000000e+01	8.200000000000000000e+01	9.000000000000000000e+01	1.030000000000000000e+02	1.250000000000000000e+02	1.330000000000000000e+02	1.500000000000000000e+02	1.600000000000000000e+02	1.760000000000000000e+02	1.880000000000000000e+02	2.050000000000000000e+02	2.210000000000000000e+02	2.440000000000000000e+02	2.610000000000000000e+02	2.760000000000000000e+02	3.030000000000000000e+02	3.560000000000000000e+02	3.800000000000000000e+02	4.070000000000000000e+02	4.510000000000000000e+02	4.930000000000000000e+02	5.430000000000000000e+02	5.850000000000000000e+02	6.460000000000000000e+02	7.100000000000000000e+02	7.670000000000000000e+02	8.260000000000000000e+02	9.040000000000000000e+02	9.870000000000000000e+02	1.056000000000000000e+03	1.135000000000000000e+03	1.210000000000000000e+03	1.308000000000000000e+03	1.381000000000000000e+03
2.000000000000000000e+01	1.500000000000000000e+01	1.800000000000000000e+01	2.200000000000000000e+01	2.300000000000000000e+01	2.600000000000000000e+01	3.000000000000000000e+01	3.200000000000000000e+01	3.500000000000000000e+01	3.900000000000000000e+01	4.400000000000000000e+01	4.700000000000000000e+01	5.200000000000000000e+01	5.800000000000000000e+01	6.200000000000000000e+01	7.000000000000000000e+01	7.700000000000000000e+01	8.400000000000000000e+01	9.600000000000000000e+01	1.080000000000000000e+02	1.180000000000000000e+02	1.300000000000000000e+02	1.500000000000000000e+02	1.630000000000000000e+02	1.660000000000000000e+02	1.810000000000000000e+02	2.030000000000000000e+02	2.250000000000000000e+02	2.570000000000000000e+02	2.760000000000000000e+02	3.030000000000000000e+02	3.370000000000000000e+02	3.760000000000000000e+02	4.050000000000000000e+02	4.400000000000000000e+02	4.970000000000000000e+02	5.470000000000000000e+02	5.950000000000000000e+02	6.610000000000000000e+02	7.210000000000000000e+02	7.820000000000000000e+02	8.500000000000000000e+02	9.140000000000000000e+02	9.860000000000000000e+02	1.047000000000000000e+03	1.128000000000000000e+03	1.201000000000000000e+03	1.266000000000000000e+03	1.353000000000000000e+03	1.447000000000000000e+03
2.000000000000000000e+01	1.400000000000000000e+01	1.500000000000000000e+01	1.900000000000000000e+01	2.000000000000000000e+01	2.100000000000000000e+01	2.100000000000000000e+01	2.500000000000000000e+01	2.900000000000000000e+01	3.300000000000000000e+01	3.800000000000000000e+01	4.500000000000000000e+01	5.000000000000000000e+01	5.800000000000000000e+01	6.500000000000000000e+01	6.800000000000000000e+01	7.000000000000000000e+01	7.700000000000000000e+01	9.100000000000000000e+01	1.000000000000000000e+02	1.110000000000000000e+02	1.290000000000000000e+02	1.390000000000000000e+02	1.520000000000000000e+02	1.680000000000000000e+02	1.900000000000000000e+02	2.160000000000000000e+02	2.310000000000000000e+02	2.510000000000000000e+02	2.810000000000000000e+02	2.980000000000000000e+02	3.350000000000000000e+02	3.640000000000000000e+02	4.070000000000000000e+02	4.510000000000000000e+02	4.900000000000000000e+02	5.350000000000000000e+02	5.770000000000000000e+02	6.260000000000000000e+02	7.020000000000000000e+02	7.620000000000000000e+02	8.400000000000000000e+02	8.830000000000000000e+02	9.390000000000000000e+02	1.016000000000000000e+03	1.085000000000000000e+03	1.156000000000000000e+03	1.234000000000000000e+03	1.311000000000000000e+03	1.403000000000000000e+03
2.000000000000000000e+01	1.300000000000000000e+01	1.300000000000000000e+01	1.400000000000000000e+01	1.900000000000000000e+01	2.100000000000000000e+01	2.200000000000000000e+01	2.500000000000000000e+01	3.400000000000000000e+01	3.800000000000000000e+01	3.900000000000000000e+01	4.200000000000000000e+01	4.800000000000000000e+01	5.100000000000000000e+01	5.700000000000000000e+01	6.600000000000000000e+01	7.400000000000000000e+01	9.600000000000000000e+01	1.130000000000000000e+02	1.290000000000000000e+02	1.420000000000000000e+02	1.630000000000000000e+02	1.760000000000000000e+02	1.880000000000000000e+02	2.110000000000000000e+02	2.380000000000000000e+02	2.620000000000000000e+02	2.950000000000000000e+02	3.270000000000000000e+02	3.650000000000000000e+02	4.030000000000000000e+02	4.490000000000000000e+02	5.080000000000000000e+02	5.660000000000000000e+02	6.140000000000000000e+02	6.750000000000000000e+02	7.580000000000000000e+02	8.150000000000000000e+02	8.810000000000000000e+02	9.350000000000000000e+02	1.016000000000000000e+03	1.094000000000000000e+03	1.181000000000000000e+03	1.265000000000000000e+03	1.357000000000000000e+03	1.456000000000000000e+03	1.532000000000000000e+03	1.619000000000000000e+03	1.700000000000000000e+03	1.791000000000000000e+03
2.000000000000000000e+01	8.000000000000000000e+00	8.000000000000000000e+00	8.000000000000000000e+00	1.000000000000000000e+01	1.100000000000000000e+01	1.300000000000000000e+01	1.500000000000000000e+01	1.900000000000000000e+01	2.200000000000000000e+01	2.800000000000000000e+01	3.100000000000000000e+01	3.300000000000000000e+01	3.800000000000000000e+01	4.400000000000000000e+01	5.300000000000000000e+01	5.800000000000000000e+01	6.100000000000000000e+01	7.100000000000000000e+01	7.800000000000000000e+01	8.500000000000000000e+01	9.400000000000000000e+01	1.060000000000000000e+02	1.170000000000000000e+02	1.280000000000000000e+02	1.360000000000000000e+02	1.490000000000000000e+02	1.650000000000000000e+02	1.750000000000000000e+02	1.890000000000000000e+02	2.020000000000000000e+02	2.100000000000000000e+02	2.200000000000000000e+02	2.450000000000000000e+02	2.620000000000000000e+02	2.900000000000000000e+02	3.140000000000000000e+02	3.490000000000000000e+02	3.780000000000000000e+02	4.230000000000000000e+02	4.550000000000000000e+02	4.860000000000000000e+02	5.370000000000000000e+02	5.690000000000000000e+02	6.150000000000000000e+02	6.680000000000000000e+02	7.320000000000000000e+02	7.850000000000000000e+02	8.480000000000000000e+02	9.180000000000000000e+02
2.000000000000000000e+01	1.000000000000000000e+01	1.000000000000000000e+01	1.200000000000000000e+01	1.500000000000000000e+01	1.700000000000000000e+01	1.900000000000000000e+01	1.900000000000000000e+01	2.100000000000000000e+01	2.100000000000000000e+01	2.300000000000000000e+01	2.700000000000000000e+01	3.200000000000000000e+01	3.600000000000000000e+01	4.600000000000000000e+01	4.600000000000000000e+01	5.100000000000000000e+01	6.100000000000000000e+01	7.300000000000000000e+01	8.300000000000000000e+01	9.300000000000000000e+01	1.020000000000000000e+02	1.200000000000000000e+02	1.310000000000000000e+02	1.470000000000000000e+02	1.680000000000000000e+02	1.890000000000000000e+02	2.140000000000000000e+02	2.380000000000000000e+02	2.540000000000000000e+02	2.730000000000000000e+02	3.060000000000000000e+02	3.420000000000000000e+02	3.720000000000000000e+02	4.130000000000000000e+02	4.520000000000000000e+02	4.960000000000000000e+02	5.310000000000000000e+02	5.770000000000000000e+02	6.150000000000000000e+02	6.580000000000000000e+02	7.150000000000000000e+02	7.660000000000000000e+02	8.250000000000000000e+02	8.710000000000000000e+02	9.350000000000000000e+02	9.840000000000000000e+02	1.041000000000000000e+03	1.108000000000000000e+03	1.196000000000000000e+03
2.000000000000000000e+01	1.400000000000000000e+01	1.300000000000000000e+01	1.600000000000000000e+01	1.700000000000000000e+01	2.000000000000000000e+01	1.900000000000000000e+01	2.100000000000000000e+01	2.400000000000000000e+01	2.800000000000000000e+01	3.500000000000000000e+01	3.400000000000000000e+01	3.400000000000000000e+01	3.500000000000000000e+01	3.400000000000000000e+01	4.000000000000000000e+01	3.900000000000000000e+01	4.000000000000000000e+01	3.900000000000000000e+01	4.100000000000000000e+01	4.200000000000000000e+01	4.900000000000000000e+01	5.500000000000000000e+01	6.400000000000000000e+01	6.900000000000000000e+01	7.700000000000000000e+01	9.600000000000000000e+01	1.150000000000000000e+02	1.230000000000000000e+02	1.320000000000000000e+02	1.480000000000000000e+02	1.680000000000000000e+02	1.860000000000000000e+02	2.070000000000000000e+02	2.260000000000000000e+02	2.520000000000000000e+02	2.900000000000000000e+02	3.230000000000000000e+02	3.430000000000000000e+02	3.910000000000000000e+02	4.310000000000000000e+02	4.850000000000000000e+02	5.360000000000000000e+02	5.840000000000000000e+02	6.390000000000000000e+02	6.960000000000000000e+02	7.590000000000000000e+02	8.130000000000000000e+02	8.760000000000000000e+02	9.350000000000000000e+02
2.000000000000000000e+01	1.000000000000000000e+01	1.300000000000000000e+01	1.500000000000000000e+01	1.600000000000000000e+01	1.800000000000000000e+01	1.800000000000000000e+01	1.800000000000000000e+01	2.000000000000000000e+01	2.700000000000000000e+01	2.900000000000000000e+01	3.300000000000000000e+01	3.400000000000000000e+01	3.600000000000000000e+01	4.400000000000000000e+01	5.100000000000000000e+01	5.800000000000000000e+01	6.300000000000000000e+01	7.300000000000000000e+01	7.900000000000000000e+01	8.500000000000000000e+01	9.000000000000000000e+01	1.000000000000000000e+02	1.120000000000000000e+02	1.190000000000000000e+02	1.290000000000000000e+02	1.480000000000000000e+02	1.630000000000000000e+02	1.720000000000000000e+02	1.910000000000000000e+02	2.160000000000000000e+02	2.350000000000000000e+02	2.640000000000000000e+02	2.870000000000000000e+02	3.110000000000000000e+02	3.430000000000000000e+02	3.820000000000000000e+02	4.140000000000000000e+02	4.400000000000000000e+02	4.980000000000000000e+02	5.280000000000000000e+02	5.790000000000000000e+02	6.160000000000000000e+02	6.600000000000000000e+02	7.330000000000000000e+02	8.040000000000000000e+02	8.900000000000000000e+02	9.660000000000000000e+02	1.030000000000000000e+03	1.114000000000000000e+03
2.000000000000000000e+01	1.500000000000000000e+01	1.700000000000000000e+01	1.800000000000000000e+01	1.900000000000000000e+01	2.000000000000000000e+01	2.300000000000000000e+01	2.300000000000000000e+01	2.700000000000000000e+01	3.400000000000000000e+01	3.700000000000000000e+01	3.800000000000000000e+01	4.800000000000000000e+01	5.800000000000000000e+01	7.500000000000000000e+01	8.200000000000000000e+01	9.200000000000000000e+01	1.040000000000000000e+02	1.080000000000000000e+02	1.210000000000000000e+02	1.380000000000000000e+02	1.520000000000000000e+02	1.670000000000000000e+02	1.820000000000000000e+02	2.000000000000000000e+02	2.230000000000000000e+02	2.430000000000000000e+02	2.750000000000000000e+02	3.000000000000000000e+02	3.230000000000000000e+02	3.510000000000000000e+02	3.900000000000000000e+02	4.210000000000000000e+02	4.670000000000000000e+02	5.080000000000000000e+02	5.680000000000000000e+02	6.270000000000000000e+02	6.830000000000000000e+02	7.630000000000000000e+02	8.260000000000000000e+02	8.980000000000000000e+02	9.680000000000000000e+02	1.061000000000000000e+03	1.140000000000000000e+03	1.245000000000000000e+03	1.315000000000000000e+03	1.385000000000000000e+03	1.476000000000000000e+03	1.560000000000000000e+03	1.636000000000000000e+03
2.000000000000000000e+01	1.200000000000000000e+01	1.400000000000000000e+01	1.600000000000000000e+01	1.600000000000000000e+01	1.500000000000000000e+01	1.400000000000000000e+01	1.800000000000000000e+01	1.600000000000000000e+01	1.700000000000000000e+01	2.100000000000000000e+01	2.200000000000000000e+01	2.400000000000000000e+01	2.700000000000000000e+01	3.000000000000000000e+01	3.300000000000000000e+01	4.400000000000000000e+01	4.900000000000000000e+01	5.400000000000000000e+01	6.200000000000000000e+01	6.600000000000000000e+01	7.100000000000000000e+01	7.800000000000000000e+01	8.900000000000000000e+01	9.600000000000000000e+01	1.080000000000000000e+02	1.220000000000000000e+02	1.350000000000000000e+02	1.450000000000000000e+02	1.590000000000000000e+02	1.790000000000000000e+02	1.890000000000000000e+02	2.120000000000000000e+02	2.350000000000000000e+02	2.600000000000000000e+02	2.980000000000000000e+02	3.410000000000000000e+02	3.830000000000000000e+02	4.240000000000000000e+02	4.590000000000000000e+02	4.920000000000000000e+02	5.310000000000000000e+02	5.870000000000000000e+02	6.560000000000000000e+02	7.180000000000000000e+02	7.670000000000000000e+02	8.380000000000000000e+02	9.000000000000000000e+02	9.780000000000000000e+02	1.073000000000000000e+03
2.000000000000000000e+01	1.100000000000000000e+01	1.100000000000000000e+01	1.300000000000000000e+01	1.600000000000000000e+01	2.100000000000000000e+01	2.400000000000000000e+01	2.600000000000000000e+01	2.600000000000000000e+01	3.000000000000000000e+01	3.700000000000000000e+01	4.000000000000000000e+01	4.600000000000000000e+01	5.300000000000000000e+01	6.300000000000000000e+01	7.200000000000000000e+01	8.100000000000000000e+01	9.100000000000000000e+01	1.010000000000000000e+02	1.040000000000000000e+02	1.220000000000000000e+02	1.340000000000000000e+02	1.480000000000000000e+02	1.610000000000000000e+02	1.790000000000000000e+02	1.950000000000000000e+02	2.200000000000000000e+02	2.340000000000000000e+02	2.550000000000000000e+02	2.810000000000000000e+02	3.140000000000000000e+02	3.450000000000000000e+02	3.870000000000000000e+02	4.280000000000000000e+02	4.660000000000000000e+02	5.110000000000000000e+02	5.740000000000000000e+02	6.270000000000000000e+02	6.750000000000000000e+02	7.450000000000000000e+02	8.160000000000000000e+02	8.960000000000000000e+02	9.700000000000000000e+02	1.041000000000000000e+03	1.133000000000000000e+03	1.206000000000000000e+03	1.286000000000000000e+03	1.362000000000000000e+03	1.450000000000000000e+03	1.524000000000000000e+03
2.000000000000000000e+01	1.200000000000000000e+01	1.400000000000000000e+01	1.400000000000000000e+01	1.500000000000000000e+01	1.500000000000000000e+01	1.700000000000000000e+01	2.300000000000000000e+01	2.300000000000000000e+01	2.900000000000000000e+01	3.100000000000000000e+01	3.500000000000000000e+01	4.000000000000000000e+01	4.500000000000000000e+01	4.900000000000000000e+01	5.800000000000000000e+01	7.200000000000000000e+01	8.600000000000000000e+01	9.700000000000000000e+01	1.050000000000000000e+02	1.110000000000000000e+02	1.290000000000000000e+02	1.450000000000000000e+02	1.610000000000000000e+02	1.710000000000000000e+02	1.910000000000000000e+02	2.140000000000000000e+02	2.390000000000000000e+02	2.730000000000000000e+02	3.090000000000000000e+02	3.490000000000000000e+02	3.930000000000000000e+02	4.380000000000000000e+02	4.880000000000000000e+02	5.310000000000000000e+02	5.960000000000000000e+02	6.280000000000000000e+02	6.860000000000000000e+02	7.410000000000000000e+02	8.100000000000000000e+02	8.640000000000000000e+02	9.190000000000000000e+02	9.890000000000000000e+02	1.085000000000000000e+03	1.175000000000000000e+03	1.241000000000000000e+03	1.338000000000000000e+03	1.407000000000000000e+03	1.495000000000000000e+03	1.581000000000000000e+03
2.000000000000000000e+01	1.200000000000000000e+01	1.600000000000000000e+01	1.700000000000000000e+01	1.800000000000000000e+01	2.000000000000000000e+01	2.200000000000000000e+01	2.600000000000000000e+01	2.700000000000000000e+01	2.900000000000000000e+01	3.700000000000000000e+01	4.000000000000000000e+01	4.200000000000000000e+01	4.400000000000000000e+01	5.000000000000000000e+01	5.200000000000000000e+01	5.500000000000000000e+01	6.000000000000000000e+01	6.800000000000000000e+01	7.200000000000000000e+01	7.900000000000000000e+01	9.100000000000000000e+01	1.000000000000000000e+02	1.080000000000000000e+02	1.170000000000000000e+02	1.250000000000000000e+02	1.390000000000000000e+02	1.500000000000000000e+02	1.670000000000000000e+02	1.780000000000000000e+02	2.030000000000000000e+02	2.200000000000000000e+02	2.430000000000000000e+02	2.690000000000000000e+02	2.940000000000000000e+02	3.230000000000000000e+02	3.520000000000000000e+02	3.810000000000000000e+02	4.310000000000000000e+02	4.760000000000000000e+02	5.120000000000000000e+02	5.720000000000000000e+02	6.400000000000000000e+02	6.930000000000000000e+02	7.670000000000000000e+02	8.100000000000000000e+02	8.780000000000000000e+02	9.530000000000000000e+02	1.023000000000000000e+03	1.079000000000000000e+03
2.000000000000000000e+01	1.100000000000000000e+01	1.400000000000000000e+01	1.400000000000000000e+01	1.700000000000000000e+01	1.800000000000000000e+01	1.800000000000000000e+01	2.000000000000000000e+01	2.100000000000000000e+01	2.400000000000000000e+01	2.700000000000000000e+01	2.700000000000000000e+01	3.200000000000000000e+01	3.700000000000000000e+01	3.900000000000000000e+01	4.400000000000000000e+01	5.100000000000000000e+01	5.200000000000000000e+01	5.500000000000000000e+01	6.400000000000000000e+01	6.800000000000000000e+01	7.300000000000000000e+01	8.500000000000000000e+01	9.700000000000000000e+01	1.160000000000000000e+02	1.290000000000000000e+02	1.380000000000000000e+02	1.500000000000000000e+02	1.690000000000000000e+02	1.920000000000000000e+02	2.010000000000000000e+02	2.200000000000000000e+02	2.420000000000000000e+02	2.700000000000000000e+02	3.060000000000000000e+02	3.350000000000000000e+02	3.690000000000000000e+02	4.060000000000000000e+02	4.480000000000000000e+02	4.740000000000000000e+02	5.030000000000000000e+02	5.480000000000000000e+02	5.930000000000000000e+02	6.440000000000000000e+02	6.970000000000000000e+02	7.670000000000000000e+02	8.080000000000000000e+02	8.660000000000000000e+02	9.240000000000000000e+02	9.990000000000000000e+02
2.000000000000000000e+01	1.300000000000000000e+01	1.300000000000000000e+01	1.700000000000000000e+01	1.900000000000000000e+01	2.000000000000000000e+01	2.500000000000000000e+01	2.600000000000000000e+01	3.100000000000000000e+01	3.400000000000000000e+01	3.400000000000000000e+01	3.300000000000000000e+01	3.900000000000000000e+01	4.700000000000000000e+01	5.500000000000000000e+01	5.800000000000000000e+01	6.800000000000000000e+01	7.500000000000000000e+01	8.100000000000000000e+01	9.000000000000000000e+01	9.500000000000000000e+01	1.050000000000000000e+02	1.130000000000000000e+02	1.230000000000000000e+02	1.310000000000000000e+02	1.500000000000000000e+02	1.750000000000000000e+02	1.930000000000000000e+02	2.170000000000000000e+02	2.470000000000000000e+02	2.640000000000000000e+02	2.810000000000000000e+02	3.080000000000000000e+02	3.290000000000000000e+02	3.560000000000000000e+02	3.950000000000000000e+02	4.490000000000000000e+02	4.840000000000000000e+02	5.170000000000000000e+02	5.850000000000000000e+02	6.470000000000000000e+02	7.000000000000000000e+02	7.430000000000000000e+02	8.030000000000000000e+02	8.690000000000000000e+02	9.280000000000000000e+02	1.009000000000000000e+03	1.079000000000000000e+03	1.141000000000000000e+03	1.222000000000000000e+03
2.000000000000000000e+01	1.500000000000000000e+01	1.700000000000000000e+01	1.700000000000000000e+01	1.800000000000000000e+01	2.000000000000000000e+01	2.600000000000000000e+01	2.900000000000000000e+01	3.200000000000000000e+01	3.700000000000000000e+01	4.100000000000000000e+01	4.900000000000000000e+01	5.200000000000000000e+01	5.700000000000000000e+01	7.300000000000000000e+01	8.400000000000000000e+01	9.100000000000000000e+01	1.020000000000000000e+02	1.150000000000000000e+02	1.350000000000000000e+02	1.600000000000000000e+02	1.760000000000000000e+02	2.000000000000000000e+02	2.110000000000000000e+02	2.380000000000000000e+02	2.710000000000000000e+02	2.950000000000000000e+02	3.270000000000000000e+02	3.740000000000000000e+02	4.310000000000000000e+02	4.690000000000000000e+02	5.180000000000000000e+02	5.590000000000000000e+02	6.200000000000000000e+02	6.810000000000000000e+02	7.730000000000000000e+02	8.570000000000000000e+02	9.370000000000000000e+02	1.018000000000000000e+03	1.105000000000000000e+03	1.182000000000000000e+03	1.273000000000000000e+03	1.339000000000000000e+03	1.433000000000000000e+03	1.524000000000000000e+03	1.611000000000000000e+03	1.699000000000000000e+03	1.765000000000000000e+03	1.841000000000000000e+03	1.927000000000000000e+03
2.000000000000000000e+01	9.000000000000000000e+00	1.000000000000000000e+01	1.300000000000000000e+01	1.600000000000000000e+01	1.600000000000000000e+01	1.700000000000000000e+01	2.100000000000000000e+01	2.200000000000000000e+01	2.300000000000000000e+01	2.400000000000000000e+01	2.700000000000000000e+01	3.200000000000000000e+01	3.700000000000000000e+01	3.900000000000000000e+01	4.400000000000000000e+01	5.200000000000000000e+01	6.000000000000000000e+01	6.200000000000000000e+01	7.300000000000000000e+01	8.500000000000000000e+01	9.600000000000000000e+01	1.050000000000000000e+02	1.140000000000000000e+02	1.310000000000000000e+02	1.460000000000000000e+02	1.690000000000000000e+02	1.830000000000000000e+02	2.030000000000000000e+02	2.170000000000000000e+02	2.450000000000000000e+02	2.710000000000000000e+02	2.910000000000000000e+02	3.140000000000000000e+02	3.550000000000000000e+02	3.880000000000000000e+02	4.460000000000000000e+02	4.950000000000000000e+02	5.620000000000000000e+02	6.050000000000000000e+02	6.580000000000000000e+02	7.200000000000000000e+02	7.460000000000000000e+02	8.110000000000000000e+02	8.840000000000000000e+02	9.420000000000000000e+02	1.013000000000000000e+03	1.103000000000000000e+03	1.173000000000000000e+03	1.224000000000000000e+03
2.000000000000000000e+01	1.100000000000000000e+01	1.500000000000000000e+01	1.400000000000000000e+01	1.400000000000000000e+01	1.300000000000000000e+01	1.500000000000000000e+01	1.600000000000000000e+01	1.900000000000000000e+01	2.000000000000000000e+01	2.300000000000000000e+01	2.900000000000000000e+01	3.200000000000000000e+01	3.600000000000000000e+01	4.100000000000000000e+01	4.400000000000000000e+01	5.000000000000000000e+01	5.200000000000000000e+01	5.600000000000000000e+01	6.900000000000000000e+01	7.600000000000000000e+01	7.900000000000000000e+01	8.900000000000000000e+01	9.100000000000000000e+01	1.060000000000000000e+02	1.160000000000000000e+02	1.290000000000000000e+02	1.410000000000000000e+02	1.550000000000000000e+02	1.720000000000000000e+02	1.840000000000000000e+02	1.950000000000000000e+02	2.100000000000000000e+02	2.360000000000000000e+02	2.580000000000000000e+02	2.840000000000000000e+02	3.090000000000000000e+02	3.320000000000000000e+02	3.590000000000000000e+02	4.040000000000000000e+02	4.460000000000000000e+02	4.860000000000000000e+02	5.470000000000000000e+02	5.960000000000000000e+02	6.490000000000000000e+02	7.060000000000000000e+02	7.660000000000000000e+02	8.350000000000000000e+02	8.840000000000000000e+02	9.440000000000000000e+02
2.000000000000000000e+01	1.000000000000000000e+01	1.200000000000000000e+01	1.300000000000000000e+01	1.400000000000000000e+01	1.700000000000000000e+01	2.300000000000000000e+01	2.600000000000000000e+01	2.900000000000000000e+01	3.400000000000000000e+01	3.600000000000000000e+01	3.700000000000000000e+01	4.200000000000000000e+01	5.100000000000000000e+01	5.900000000000000000e+01	7.200000000000000000e+01	7.900000000000000000e+01	9.500000000000000000e+01	9.900000000000000000e+01	1.100000000000000000e+02	1.230000000000000000e+02	1.420000000000000000e+02	1.560000000000000000e+02	1.710000000000000000e+02	1.840000000000000000e+02	2.020000000000000000e+02	2.140000000000000000e+02	2.390000000000000000e+02	2.530000000000000000e+02	2.810000000000000000e+02	3.170000000000000000e+02	3.560000000000000000e+02	3.960000000000000000e+02	4.460000000000000000e+02	4.920000000000000000e+02	5.370000000000000000e+02	5.720000000000000000e+02	6.210000000000000000e+02	6.790000000000000000e+02	7.320000000000000000e+02	7.970000000000000000e+02	8.630000000000000000e+02	9.400000000000000000e+02	9.940000000000000000e+02	1.044000000000000000e+03	1.119000000000000000e+03	1.203000000000000000e+03	1.305000000000000000e+03	1.384000000000000000e+03	1.457000000000000000e+03
2.000000000000000000e+01	1.000000000000000000e+01	1.100000000000000000e+01	1.200000000000000000e+01	1.300000000000000000e+01	1.300000000000000000e+01	2.000000000000000000e+01	2.400000000000000000e+01	3.000000000000000000e+01	3.600000000000000000e+01	4.100000000000000000e+01	4.500000000000000000e+01	5.300000000000000000e+01	6.300000000000000000e+01	6.900000000000000000e+01	7.500000000000000000e+01	8.600000000000000000e+01	9.300000000000000000e+01	9.900000000000000000e+01	1.120000000000000000e+02	1.280000000000000000e+02	1.370000000000000000e+02	1.490000000000000000e+02	1.570000000000000000e+02	1.800000000000000000e+02	1.900000000000000000e+02	2.110000000000000000e+02	2.240000000000000000e+02	2.510000000000000000e+02	2.560000000000000000e+02	2.820000000000000000e+02	3.120000000000000000e+02	3.450000000000000000e+02	3.900000000000000000e+02	4.390000000000000000e+02	4.810000000000000000e+02	5.350000000000000000e+02	5.840000000000000000e+02	6.480000000000000000e+02	6.990000000000000000e+02	7.370000000000000000e+02	8.030000000000000000e+02	8.520000000000000000e+02	8.910000000000000000e+02	9.590000000000000000e+02	1.017000000000000000e+03	1.107000000000000000e+03	1.160000000000000000e+03	1.243000000000000000e+03	1.319000000000000000e+03
2.000000000000000000e+01	1.400000000000000000e+01	1.300000000000000000e+01	1.400000000000000000e+01	1.900000000000000000e+01	2.000000000000000000e+01	2.400000000000000000e+01	2.600000000000000000e+01	2.800000000000000000e+01	3.500000000000000000e+01	3.800000000000000000e+01	4.200000000000000000e+01	4.200000000000000000e+01	4.600000000000000000e+01	4.800000000000000000e+01	5.100000000000000000e+01	5.200000000000000000e+01	6.600000000000000000e+01	8.300000000000000000e+01	9.000000000000000000e+01	9.800000000000000000e+01	1.110000000000000000e+02	1.160000000000000000e+02	1.270000000000000000e+02	1.450000000000000000e+02	1.650000000000000000e+02	1.870000000000000000e+02	2.080000000000000000e+02	2.390000000000000000e+02	2.760000000000000000e+02	3.050000000000000000e+02	3.380000000000000000e+02	3.910000000000000000e+02	4.280000000000000000e+02	4.900000000000000000e+02	5.360000000000000000e+02	6.050000000000000000e+02	6.570000000000000000e+02	7.170000000000000000e+02	8.030000000000000000e+02	8.760000000000000000e+02	9.330000000000000000e+02	1.002000000000000000e+03	1.073000000000000000e+03	1.159000000000000000e+03	1.221000000000000000e+03	1.309000000000000000e+03	1.389000000000000000e+03	1.472000000000000000e+03	1.559000000000000000e+03
2.000000000000000000e+01	1.000000000000000000e+01	9.000000000000000000e+00	9.000000000000000000e+00	1.000000000000000000e+01	1.100000000000000000e+01	1.100000000000000000e+01	1.400000000000000000e+01	1.900000000000000000e+01	1.800000000000000000e+01	1.800000000000000000e+01	1.800000000000000000e+01	2.000000000000000000e+01	1.900000000000000000e+01	1.900000000000000000e+01	2.400000000000000000e+01	3.100000000000000000e+01	3.400000000000000000e+01	3.700000000000000000e+01	4.600000000000000000e+01	4.900000000000000000e+01	5.400000000000000000e+01	5.800000000000000000e+01	6.700000000000000000e+01	7.000000000000000000e+01	7.200000000000000000e+01	7.800000000000000000e+01	8.400000000000000000e+01	9.000000000000000000e+01	9.900000000000000000e+01	1.110000000000000000e+02	1.240000000000000000e+02	1.370000000000000000e+02	1.520000000000000000e+02	1.690000000000000000e+02	1.870000000000000000e+02	2.160000000000000000e+02	2.420000000000000000e+02	2.590000000000000000e+02	3.040000000000000000e+02	3.470000000000000000e+02	3.760000000000000000e+02	4.330000000000000000e+02	4.930000000000000000e+02	5.320000000000000000e+02	5.810000000000000000e+02	6.430000000000000000e+02	6.890000000000000000e+02	7.560000000000000000e+02	8.260000000000000000e+02
2.000000000000000000e+01	1.000000000000000000e+01	1.300000000000000000e+01	1.600000000000000000e+01	1.700000000000000000e+01	1.700000000000000000e+01	2.300000000000000000e+01	2.500000000000000000e+01	2.500000000000000000e+01	2.500000000000000000e+01	2.800000000000000000e+01	3.200000000000000000e+01	3.900000000000000000e+01	4.400000000000000000e+01	4.900000000000000000e+01	5.300000000000000000e+01	6.100000000000000000e+01	6.700000000000000000e+01	7.900000000000000000e+01	9.000000000000000000e+01	9.900000000000000000e+01	1.070000000000000000e+02	1.190000000000000000e+02	1.330000000000000000e+02	1.470000000000000000e+02	1.640000000000000000e+02	1.890000000000000000e+02	2.070000000000000000e+02	2.250000000000000000e+02	2.370000000000000000e+02	2.610000000000000000e+02	2.970000000000000000e+02	3.210000000000000000e+02	3.570000000000000000e+02	3.880000000000000000e+02	4.280000000000000000e+02	4.650000000000000000e+02	5.140000000000000000e+02	5.430000000000000000e+02	5.890000000000000000e+02	6.590000000000000000e+02	7.140000000000000000e+02	7.900000000000000000e+02	8.500000000000000000e+02	9.080000000000000000e+02	9.790000000000000000e+02	1.057000000000000000e+03	1.133000000000000000e+03	1.193000000000000000e+03	1.256000000000000000e+03
2.000000000000000000e+01	1.100000000000000000e+01	1.600000000000000000e+01	1.700000000000000000e+01	2.100000000000000000e+01	2.500000000000000000e+01	2.800000000000000000e+01	3.000000000000000000e+01	3.200000000000000000e+01	3.300000000000000000e+01	3.600000000000000000e+01	4.200000000000000000e+01	4.200000000000000000e+01	4.900000000000000000e+01	5.300000000000000000e+01	5.100000000000000000e+01	6.400000000000000000e+01	6.600000000000000000e+01	8.100000000000000000e+01	8.900000000000000000e+01	1.080000000000000000e+02	1.170000000000000000e+02	1.380000000000000000e+02	1.410000000000000000e+02	1.530000000000000000e+02	1.700000000000000000e+02	1.840000000000000000e+02	2.120000000000000000e+02	2.320000000000000000e+02	2.580000000000000000e+02	2.840000000000000000e+02	3.180000000000000000e+02	3.620000000000000000e+02	4.030000000000000000e+02	4.400000000000000000e+02	4.860000000000000000e+02	5.460000000000000000e+02	5.920000000000000000e+02	6.510000000000000000e+02	7.020000000000000000e+02	7.630000000000000000e+02	8.370000000000000000e+02	8.960000000000000000e+02	9.670000000000000000e+02	1.014000000000000000e+03	1.083000000000000000e+03	1.145000000000000000e+03	1.220000000000000000e+03	1.292000000000000000e+03	1.372000000000000000e+03
[truncated: 350 more columns]
