# Supplementary material for: Omicron vs. the rest: Assessing the competitive dynamics and coinfection scenarios of COVID-19 strains on a social network
Source: PLoS One. 2024 Jan 25;19(1):e0287623. doi: 10.1371/journal.pone.0287623 (PMC10810514; doi:10.1371/journal.pone.0287623)
Supplement: S1 Data — (ZIP) [file pone.0287623.s001.zip › Data Figures/Fig6/a/Infected(o).csv]

1.000000000000000000e+01	1.100000000000000000e+01	2.300000000000000000e+01	3.300000000000000000e+01	3.900000000000000000e+01	4.400000000000000000e+01	6.500000000000000000e+01	8.300000000000000000e+01	1.080000000000000000e+02	1.350000000000000000e+02	1.660000000000000000e+02	2.130000000000000000e+02	2.580000000000000000e+02	3.280000000000000000e+02	4.370000000000000000e+02	5.340000000000000000e+02	6.480000000000000000e+02	7.920000000000000000e+02	9.540000000000000000e+02	1.168000000000000000e+03	1.351000000000000000e+03	1.544000000000000000e+03	1.723000000000000000e+03	1.864000000000000000e+03	2.013000000000000000e+03	2.157000000000000000e+03	2.276000000000000000e+03	2.374000000000000000e+03	2.473000000000000000e+03	2.553000000000000000e+03	2.625000000000000000e+03	2.668000000000000000e+03	2.719000000000000000e+03	2.745000000000000000e+03	2.768000000000000000e+03	2.786000000000000000e+03	2.820000000000000000e+03	2.833000000000000000e+03	2.850000000000000000e+03	2.850000000000000000e+03	2.859000000000000000e+03	2.848000000000000000e+03	2.827000000000000000e+03	2.816000000000000000e+03	2.782000000000000000e+03	2.774000000000000000e+03	2.773000000000000000e+03	2.761000000000000000e+03	2.703000000000000000e+03	2.683000000000000000e+03
1.000000000000000000e+01	2.200000000000000000e+01	3.000000000000000000e+01	4.700000000000000000e+01	7.900000000000000000e+01	1.120000000000000000e+02	1.460000000000000000e+02	1.970000000000000000e+02	2.850000000000000000e+02	3.810000000000000000e+02	5.150000000000000000e+02	6.470000000000000000e+02	8.370000000000000000e+02	1.010000000000000000e+03	1.211000000000000000e+03	1.441000000000000000e+03	1.669000000000000000e+03	1.909000000000000000e+03	2.157000000000000000e+03	2.392000000000000000e+03	2.675000000000000000e+03	2.859000000000000000e+03	3.044000000000000000e+03	3.205000000000000000e+03	3.314000000000000000e+03	3.415000000000000000e+03	3.499000000000000000e+03	3.545000000000000000e+03	3.607000000000000000e+03	3.637000000000000000e+03	3.688000000000000000e+03	3.691000000000000000e+03	3.695000000000000000e+03	3.695000000000000000e+03	3.712000000000000000e+03	3.715000000000000000e+03	3.692000000000000000e+03	3.659000000000000000e+03	3.654000000000000000e+03	3.634000000000000000e+03	3.633000000000000000e+03	3.575000000000000000e+03	3.543000000000000000e+03	3.515000000000000000e+03	3.476000000000000000e+03	3.443000000000000000e+03	3.397000000000000000e+03	3.344000000000000000e+03	3.312000000000000000e+03	3.273000000000000000e+03
1.000000000000000000e+01	1.300000000000000000e+01	1.800000000000000000e+01	3.200000000000000000e+01	6.500000000000000000e+01	1.060000000000000000e+02	1.320000000000000000e+02	1.790000000000000000e+02	2.430000000000000000e+02	2.960000000000000000e+02	3.590000000000000000e+02	4.720000000000000000e+02	5.860000000000000000e+02	7.440000000000000000e+02	9.080000000000000000e+02	1.102000000000000000e+03	1.330000000000000000e+03	1.604000000000000000e+03	1.868000000000000000e+03	2.125000000000000000e+03	2.373000000000000000e+03	2.611000000000000000e+03	2.842000000000000000e+03	3.022000000000000000e+03	3.150000000000000000e+03	3.227000000000000000e+03	3.301000000000000000e+03	3.406000000000000000e+03	3.464000000000000000e+03	3.559000000000000000e+03	3.604000000000000000e+03	3.609000000000000000e+03	3.636000000000000000e+03	3.645000000000000000e+03	3.666000000000000000e+03	3.656000000000000000e+03	3.668000000000000000e+03	3.659000000000000000e+03	3.645000000000000000e+03	3.606000000000000000e+03	3.605000000000000000e+03	3.585000000000000000e+03	3.577000000000000000e+03	3.529000000000000000e+03	3.506000000000000000e+03	3.476000000000000000e+03	3.419000000000000000e+03	3.368000000000000000e+03	3.346000000000000000e+03	3.332000000000000000e+03
1.000000000000000000e+01	1.500000000000000000e+01	2.100000000000000000e+01	3.000000000000000000e+01	3.600000000000000000e+01	4.900000000000000000e+01	6.500000000000000000e+01	9.300000000000000000e+01	1.260000000000000000e+02	1.720000000000000000e+02	2.150000000000000000e+02	2.760000000000000000e+02	3.750000000000000000e+02	4.810000000000000000e+02	5.950000000000000000e+02	7.410000000000000000e+02	9.210000000000000000e+02	1.147000000000000000e+03	1.367000000000000000e+03	1.568000000000000000e+03	1.823000000000000000e+03	2.057000000000000000e+03	2.248000000000000000e+03	2.501000000000000000e+03	2.680000000000000000e+03	2.852000000000000000e+03	3.005000000000000000e+03	3.109000000000000000e+03	3.196000000000000000e+03	3.277000000000000000e+03	3.342000000000000000e+03	3.392000000000000000e+03	3.455000000000000000e+03	3.457000000000000000e+03	3.470000000000000000e+03	3.498000000000000000e+03	3.499000000000000000e+03	3.513000000000000000e+03	3.515000000000000000e+03	3.521000000000000000e+03	3.540000000000000000e+03	3.514000000000000000e+03	3.483000000000000000e+03	3.471000000000000000e+03	3.447000000000000000e+03	3.408000000000000000e+03	3.348000000000000000e+03	3.329000000000000000e+03	3.290000000000000000e+03	3.250000000000000000e+03
1.000000000000000000e+01	1.200000000000000000e+01	1.700000000000000000e+01	2.700000000000000000e+01	3.700000000000000000e+01	5.000000000000000000e+01	7.200000000000000000e+01	9.300000000000000000e+01	1.260000000000000000e+02	1.660000000000000000e+02	2.290000000000000000e+02	3.070000000000000000e+02	4.080000000000000000e+02	5.100000000000000000e+02	6.320000000000000000e+02	8.130000000000000000e+02	1.002000000000000000e+03	1.218000000000000000e+03	1.462000000000000000e+03	1.706000000000000000e+03	1.962000000000000000e+03	2.250000000000000000e+03	2.513000000000000000e+03	2.720000000000000000e+03	2.919000000000000000e+03	3.119000000000000000e+03	3.279000000000000000e+03	3.401000000000000000e+03	3.509000000000000000e+03	3.565000000000000000e+03	3.615000000000000000e+03	3.651000000000000000e+03	3.683000000000000000e+03	3.718000000000000000e+03	3.738000000000000000e+03	3.749000000000000000e+03	3.744000000000000000e+03	3.716000000000000000e+03	3.729000000000000000e+03	3.703000000000000000e+03	3.683000000000000000e+03	3.649000000000000000e+03	3.608000000000000000e+03	3.562000000000000000e+03	3.531000000000000000e+03	3.491000000000000000e+03	3.448000000000000000e+03	3.396000000000000000e+03	3.347000000000000000e+03	3.322000000000000000e+03
1.000000000000000000e+01	1.500000000000000000e+01	2.100000000000000000e+01	3.400000000000000000e+01	5.100000000000000000e+01	7.000000000000000000e+01	1.030000000000000000e+02	1.270000000000000000e+02	1.670000000000000000e+02	2.360000000000000000e+02	3.100000000000000000e+02	3.980000000000000000e+02	5.230000000000000000e+02	6.570000000000000000e+02	8.510000000000000000e+02	1.060000000000000000e+03	1.279000000000000000e+03	1.581000000000000000e+03	1.895000000000000000e+03	2.132000000000000000e+03	2.466000000000000000e+03	2.731000000000000000e+03	2.995000000000000000e+03	3.214000000000000000e+03	3.393000000000000000e+03	3.538000000000000000e+03	3.623000000000000000e+03	3.671000000000000000e+03	3.749000000000000000e+03	3.829000000000000000e+03	3.896000000000000000e+03	3.925000000000000000e+03	3.923000000000000000e+03	3.941000000000000000e+03	3.965000000000000000e+03	3.975000000000000000e+03	3.977000000000000000e+03	3.936000000000000000e+03	3.915000000000000000e+03	3.896000000000000000e+03	3.878000000000000000e+03	3.826000000000000000e+03	3.801000000000000000e+03	3.773000000000000000e+03	3.757000000000000000e+03	3.721000000000000000e+03	3.675000000000000000e+03	3.652000000000000000e+03	3.631000000000000000e+03	3.590000000000000000e+03
1.000000000000000000e+01	1.600000000000000000e+01	2.300000000000000000e+01	2.800000000000000000e+01	3.100000000000000000e+01	4.400000000000000000e+01	6.300000000000000000e+01	8.500000000000000000e+01	1.160000000000000000e+02	1.450000000000000000e+02	2.040000000000000000e+02	2.530000000000000000e+02	3.350000000000000000e+02	4.480000000000000000e+02	5.890000000000000000e+02	7.240000000000000000e+02	9.010000000000000000e+02	1.117000000000000000e+03	1.317000000000000000e+03	1.557000000000000000e+03	1.763000000000000000e+03	2.015000000000000000e+03	2.254000000000000000e+03	2.481000000000000000e+03	2.690000000000000000e+03	2.867000000000000000e+03	3.053000000000000000e+03	3.193000000000000000e+03	3.296000000000000000e+03	3.393000000000000000e+03	3.493000000000000000e+03	3.523000000000000000e+03	3.564000000000000000e+03	3.575000000000000000e+03	3.609000000000000000e+03	3.648000000000000000e+03	3.678000000000000000e+03	3.656000000000000000e+03	3.637000000000000000e+03	3.617000000000000000e+03	3.602000000000000000e+03	3.580000000000000000e+03	3.531000000000000000e+03	3.512000000000000000e+03	3.484000000000000000e+03	3.469000000000000000e+03	3.439000000000000000e+03	3.406000000000000000e+03	3.379000000000000000e+03	3.319000000000000000e+03
1.000000000000000000e+01	2.100000000000000000e+01	3.300000000000000000e+01	5.200000000000000000e+01	7.300000000000000000e+01	9.500000000000000000e+01	1.390000000000000000e+02	1.780000000000000000e+02	2.480000000000000000e+02	3.170000000000000000e+02	4.020000000000000000e+02	5.100000000000000000e+02	6.240000000000000000e+02	7.790000000000000000e+02	9.560000000000000000e+02	1.133000000000000000e+03	1.313000000000000000e+03	1.513000000000000000e+03	1.735000000000000000e+03	1.939000000000000000e+03	2.174000000000000000e+03	2.375000000000000000e+03	2.573000000000000000e+03	2.707000000000000000e+03	2.829000000000000000e+03	2.928000000000000000e+03	3.045000000000000000e+03	3.137000000000000000e+03	3.208000000000000000e+03	3.272000000000000000e+03	3.326000000000000000e+03	3.361000000000000000e+03	3.362000000000000000e+03	3.384000000000000000e+03	3.392000000000000000e+03	3.398000000000000000e+03	3.417000000000000000e+03	3.415000000000000000e+03	3.415000000000000000e+03	3.401000000000000000e+03	3.369000000000000000e+03	3.361000000000000000e+03	3.317000000000000000e+03	3.267000000000000000e+03	3.245000000000000000e+03	3.223000000000000000e+03	3.195000000000000000e+03	3.165000000000000000e+03	3.139000000000000000e+03	3.105000000000000000e+03
1.000000000000000000e+01	1.800000000000000000e+01	2.200000000000000000e+01	3.600000000000000000e+01	5.500000000000000000e+01	8.200000000000000000e+01	1.130000000000000000e+02	1.510000000000000000e+02	1.920000000000000000e+02	2.610000000000000000e+02	3.250000000000000000e+02	4.320000000000000000e+02	5.320000000000000000e+02	6.410000000000000000e+02	7.980000000000000000e+02	9.880000000000000000e+02	1.220000000000000000e+03	1.450000000000000000e+03	1.703000000000000000e+03	1.969000000000000000e+03	2.240000000000000000e+03	2.509000000000000000e+03	2.733000000000000000e+03	2.964000000000000000e+03	3.124000000000000000e+03	3.281000000000000000e+03	3.420000000000000000e+03	3.526000000000000000e+03	3.614000000000000000e+03	3.692000000000000000e+03	3.735000000000000000e+03	3.775000000000000000e+03	3.803000000000000000e+03	3.829000000000000000e+03	3.853000000000000000e+03	3.877000000000000000e+03	3.912000000000000000e+03	3.927000000000000000e+03	3.887000000000000000e+03	3.861000000000000000e+03	3.837000000000000000e+03	3.820000000000000000e+03	3.807000000000000000e+03	3.767000000000000000e+03	3.731000000000000000e+03	3.694000000000000000e+03	3.658000000000000000e+03	3.627000000000000000e+03	3.610000000000000000e+03	3.543000000000000000e+03
1.000000000000000000e+01	1.600000000000000000e+01	2.500000000000000000e+01	3.500000000000000000e+01	4.700000000000000000e+01	6.000000000000000000e+01	9.200000000000000000e+01	1.250000000000000000e+02	1.850000000000000000e+02	2.410000000000000000e+02	3.160000000000000000e+02	4.070000000000000000e+02	5.110000000000000000e+02	6.580000000000000000e+02	8.190000000000000000e+02	9.970000000000000000e+02	1.197000000000000000e+03	1.394000000000000000e+03	1.597000000000000000e+03	1.812000000000000000e+03	2.015000000000000000e+03	2.233000000000000000e+03	2.416000000000000000e+03	2.574000000000000000e+03	2.702000000000000000e+03	2.817000000000000000e+03	2.933000000000000000e+03	3.024000000000000000e+03	3.097000000000000000e+03	3.157000000000000000e+03	3.210000000000000000e+03	3.257000000000000000e+03	3.236000000000000000e+03	3.268000000000000000e+03	3.295000000000000000e+03	3.270000000000000000e+03	3.263000000000000000e+03	3.266000000000000000e+03	3.250000000000000000e+03	3.233000000000000000e+03	3.206000000000000000e+03	3.186000000000000000e+03	3.189000000000000000e+03	3.184000000000000000e+03	3.151000000000000000e+03	3.129000000000000000e+03	3.100000000000000000e+03	3.057000000000000000e+03	2.999000000000000000e+03	2.961000000000000000e+03
1.000000000000000000e+01	2.100000000000000000e+01	3.200000000000000000e+01	5.000000000000000000e+01	6.500000000000000000e+01	9.600000000000000000e+01	1.220000000000000000e+02	1.560000000000000000e+02	2.100000000000000000e+02	2.710000000000000000e+02	3.480000000000000000e+02	4.400000000000000000e+02	5.740000000000000000e+02	7.300000000000000000e+02	9.320000000000000000e+02	1.187000000000000000e+03	1.438000000000000000e+03	1.695000000000000000e+03	1.942000000000000000e+03	2.156000000000000000e+03	2.404000000000000000e+03	2.625000000000000000e+03	2.776000000000000000e+03	2.947000000000000000e+03	3.097000000000000000e+03	3.225000000000000000e+03	3.318000000000000000e+03	3.398000000000000000e+03	3.448000000000000000e+03	3.466000000000000000e+03	3.497000000000000000e+03	3.520000000000000000e+03	3.538000000000000000e+03	3.550000000000000000e+03	3.546000000000000000e+03	3.546000000000000000e+03	3.564000000000000000e+03	3.568000000000000000e+03	3.567000000000000000e+03	3.549000000000000000e+03	3.544000000000000000e+03	3.513000000000000000e+03	3.477000000000000000e+03	3.442000000000000000e+03	3.391000000000000000e+03	3.342000000000000000e+03	3.311000000000000000e+03	3.271000000000000000e+03	3.231000000000000000e+03	3.189000000000000000e+03
1.000000000000000000e+01	1.700000000000000000e+01	2.500000000000000000e+01	3.900000000000000000e+01	5.200000000000000000e+01	6.600000000000000000e+01	8.800000000000000000e+01	1.170000000000000000e+02	1.460000000000000000e+02	1.810000000000000000e+02	2.550000000000000000e+02	3.380000000000000000e+02	4.570000000000000000e+02	5.830000000000000000e+02	7.420000000000000000e+02	9.180000000000000000e+02	1.132000000000000000e+03	1.373000000000000000e+03	1.629000000000000000e+03	1.892000000000000000e+03	2.144000000000000000e+03	2.362000000000000000e+03	2.606000000000000000e+03	2.832000000000000000e+03	2.975000000000000000e+03	3.121000000000000000e+03	3.272000000000000000e+03	3.406000000000000000e+03	3.489000000000000000e+03	3.538000000000000000e+03	3.556000000000000000e+03	3.580000000000000000e+03	3.607000000000000000e+03	3.641000000000000000e+03	3.656000000000000000e+03	3.678000000000000000e+03	3.646000000000000000e+03	3.607000000000000000e+03	3.590000000000000000e+03	3.597000000000000000e+03	3.595000000000000000e+03	3.565000000000000000e+03	3.561000000000000000e+03	3.518000000000000000e+03	3.498000000000000000e+03	3.483000000000000000e+03	3.454000000000000000e+03	3.407000000000000000e+03	3.374000000000000000e+03	3.354000000000000000e+03
1.000000000000000000e+01	1.200000000000000000e+01	2.300000000000000000e+01	3.300000000000000000e+01	4.100000000000000000e+01	5.800000000000000000e+01	8.200000000000000000e+01	1.160000000000000000e+02	1.520000000000000000e+02	1.920000000000000000e+02	2.490000000000000000e+02	3.320000000000000000e+02	4.250000000000000000e+02	5.490000000000000000e+02	6.650000000000000000e+02	8.300000000000000000e+02	9.980000000000000000e+02	1.207000000000000000e+03	1.433000000000000000e+03	1.661000000000000000e+03	1.930000000000000000e+03	2.229000000000000000e+03	2.413000000000000000e+03	2.600000000000000000e+03	2.758000000000000000e+03	2.893000000000000000e+03	3.001000000000000000e+03	3.140000000000000000e+03	3.216000000000000000e+03	3.273000000000000000e+03	3.354000000000000000e+03	3.404000000000000000e+03	3.447000000000000000e+03	3.474000000000000000e+03	3.520000000000000000e+03	3.543000000000000000e+03	3.554000000000000000e+03	3.560000000000000000e+03	3.538000000000000000e+03	3.531000000000000000e+03	3.520000000000000000e+03	3.495000000000000000e+03	3.487000000000000000e+03	3.468000000000000000e+03	3.433000000000000000e+03	3.423000000000000000e+03	3.385000000000000000e+03	3.365000000000000000e+03	3.324000000000000000e+03	3.284000000000000000e+03
1.000000000000000000e+01	1.200000000000000000e+01	1.700000000000000000e+01	2.200000000000000000e+01	2.900000000000000000e+01	4.100000000000000000e+01	6.000000000000000000e+01	6.700000000000000000e+01	8.800000000000000000e+01	1.170000000000000000e+02	1.530000000000000000e+02	2.010000000000000000e+02	2.320000000000000000e+02	2.970000000000000000e+02	4.000000000000000000e+02	5.010000000000000000e+02	6.230000000000000000e+02	8.010000000000000000e+02	9.960000000000000000e+02	1.188000000000000000e+03	1.423000000000000000e+03	1.661000000000000000e+03	1.893000000000000000e+03	2.108000000000000000e+03	2.299000000000000000e+03	2.466000000000000000e+03	2.647000000000000000e+03	2.781000000000000000e+03	2.912000000000000000e+03	3.006000000000000000e+03	3.106000000000000000e+03	3.168000000000000000e+03	3.217000000000000000e+03	3.234000000000000000e+03	3.268000000000000000e+03	3.269000000000000000e+03	3.291000000000000000e+03	3.313000000000000000e+03	3.306000000000000000e+03	3.301000000000000000e+03	3.285000000000000000e+03	3.291000000000000000e+03	3.263000000000000000e+03	3.244000000000000000e+03	3.213000000000000000e+03	3.153000000000000000e+03	3.144000000000000000e+03	3.128000000000000000e+03	3.103000000000000000e+03	3.072000000000000000e+03
1.000000000000000000e+01	1.600000000000000000e+01	2.700000000000000000e+01	3.900000000000000000e+01	5.400000000000000000e+01	7.000000000000000000e+01	9.400000000000000000e+01	1.440000000000000000e+02	1.910000000000000000e+02	2.640000000000000000e+02	3.420000000000000000e+02	4.310000000000000000e+02	5.660000000000000000e+02	7.140000000000000000e+02	8.960000000000000000e+02	1.100000000000000000e+03	1.349000000000000000e+03	1.602000000000000000e+03	1.839000000000000000e+03	2.138000000000000000e+03	2.403000000000000000e+03	2.660000000000000000e+03	2.887000000000000000e+03	3.096000000000000000e+03	3.256000000000000000e+03	3.392000000000000000e+03	3.563000000000000000e+03	3.635000000000000000e+03	3.719000000000000000e+03	3.785000000000000000e+03	3.824000000000000000e+03	3.875000000000000000e+03	3.920000000000000000e+03	3.962000000000000000e+03	3.969000000000000000e+03	3.966000000000000000e+03	3.960000000000000000e+03	3.952000000000000000e+03	3.921000000000000000e+03	3.894000000000000000e+03	3.888000000000000000e+03	3.867000000000000000e+03	3.820000000000000000e+03	3.805000000000000000e+03	3.777000000000000000e+03	3.732000000000000000e+03	3.698000000000000000e+03	3.632000000000000000e+03	3.574000000000000000e+03	3.548000000000000000e+03
1.000000000000000000e+01	1.500000000000000000e+01	2.100000000000000000e+01	3.600000000000000000e+01	5.200000000000000000e+01	7.400000000000000000e+01	1.160000000000000000e+02	1.590000000000000000e+02	2.190000000000000000e+02	2.890000000000000000e+02	3.630000000000000000e+02	4.560000000000000000e+02	5.990000000000000000e+02	7.430000000000000000e+02	9.260000000000000000e+02	1.150000000000000000e+03	1.377000000000000000e+03	1.612000000000000000e+03	1.874000000000000000e+03	2.099000000000000000e+03	2.344000000000000000e+03	2.569000000000000000e+03	2.770000000000000000e+03	2.924000000000000000e+03	3.069000000000000000e+03	3.171000000000000000e+03	3.301000000000000000e+03	3.393000000000000000e+03	3.471000000000000000e+03	3.501000000000000000e+03	3.539000000000000000e+03	3.556000000000000000e+03	3.626000000000000000e+03	3.632000000000000000e+03	3.616000000000000000e+03	3.619000000000000000e+03	3.609000000000000000e+03	3.572000000000000000e+03	3.568000000000000000e+03	3.557000000000000000e+03	3.540000000000000000e+03	3.515000000000000000e+03	3.475000000000000000e+03	3.467000000000000000e+03	3.449000000000000000e+03	3.395000000000000000e+03	3.346000000000000000e+03	3.315000000000000000e+03	3.279000000000000000e+03	3.232000000000000000e+03
1.000000000000000000e+01	2.000000000000000000e+01	2.600000000000000000e+01	3.800000000000000000e+01	4.800000000000000000e+01	6.600000000000000000e+01	1.020000000000000000e+02	1.490000000000000000e+02	2.010000000000000000e+02	2.630000000000000000e+02	3.350000000000000000e+02	4.410000000000000000e+02	5.820000000000000000e+02	7.290000000000000000e+02	8.690000000000000000e+02	1.073000000000000000e+03	1.322000000000000000e+03	1.580000000000000000e+03	1.822000000000000000e+03	2.092000000000000000e+03	2.348000000000000000e+03	2.584000000000000000e+03	2.796000000000000000e+03	2.961000000000000000e+03	3.090000000000000000e+03	3.206000000000000000e+03	3.333000000000000000e+03	3.400000000000000000e+03	3.480000000000000000e+03	3.512000000000000000e+03	3.573000000000000000e+03	3.600000000000000000e+03	3.653000000000000000e+03	3.696000000000000000e+03	3.746000000000000000e+03	3.752000000000000000e+03	3.740000000000000000e+03	3.730000000000000000e+03	3.725000000000000000e+03	3.749000000000000000e+03	3.723000000000000000e+03	3.703000000000000000e+03	3.662000000000000000e+03	3.641000000000000000e+03	3.633000000000000000e+03	3.613000000000000000e+03	3.580000000000000000e+03	3.550000000000000000e+03	3.526000000000000000e+03	3.451000000000000000e+03
1.000000000000000000e+01	1.500000000000000000e+01	1.800000000000000000e+01	2.200000000000000000e+01	2.800000000000000000e+01	3.800000000000000000e+01	5.100000000000000000e+01	6.400000000000000000e+01	8.000000000000000000e+01	1.240000000000000000e+02	1.720000000000000000e+02	2.200000000000000000e+02	2.810000000000000000e+02	3.650000000000000000e+02	4.540000000000000000e+02	5.740000000000000000e+02	7.430000000000000000e+02	9.340000000000000000e+02	1.127000000000000000e+03	1.361000000000000000e+03	1.592000000000000000e+03	1.844000000000000000e+03	2.061000000000000000e+03	2.258000000000000000e+03	2.442000000000000000e+03	2.606000000000000000e+03	2.732000000000000000e+03	2.853000000000000000e+03	2.930000000000000000e+03	3.013000000000000000e+03	3.077000000000000000e+03	3.124000000000000000e+03	3.165000000000000000e+03	3.191000000000000000e+03	3.223000000000000000e+03	3.247000000000000000e+03	3.308000000000000000e+03	3.342000000000000000e+03	3.369000000000000000e+03	3.361000000000000000e+03	3.362000000000000000e+03	3.363000000000000000e+03	3.336000000000000000e+03	3.321000000000000000e+03	3.314000000000000000e+03	3.283000000000000000e+03	3.269000000000000000e+03	3.262000000000000000e+03	3.238000000000000000e+03	3.208000000000000000e+03
1.000000000000000000e+01	2.000000000000000000e+01	3.300000000000000000e+01	4.900000000000000000e+01	6.000000000000000000e+01	9.000000000000000000e+01	1.080000000000000000e+02	1.410000000000000000e+02	1.840000000000000000e+02	2.440000000000000000e+02	3.090000000000000000e+02	4.030000000000000000e+02	5.120000000000000000e+02	6.380000000000000000e+02	8.140000000000000000e+02	9.990000000000000000e+02	1.234000000000000000e+03	1.470000000000000000e+03	1.699000000000000000e+03	1.919000000000000000e+03	2.171000000000000000e+03	2.388000000000000000e+03	2.585000000000000000e+03	2.780000000000000000e+03	2.947000000000000000e+03	3.066000000000000000e+03	3.202000000000000000e+03	3.303000000000000000e+03	3.369000000000000000e+03	3.461000000000000000e+03	3.506000000000000000e+03	3.556000000000000000e+03	3.600000000000000000e+03	3.656000000000000000e+03	3.666000000000000000e+03	3.687000000000000000e+03	3.686000000000000000e+03	3.665000000000000000e+03	3.661000000000000000e+03	3.659000000000000000e+03	3.669000000000000000e+03	3.636000000000000000e+03	3.583000000000000000e+03	3.561000000000000000e+03	3.525000000000000000e+03	3.487000000000000000e+03	3.438000000000000000e+03	3.387000000000000000e+03	3.338000000000000000e+03	3.288000000000000000e+03
1.000000000000000000e+01	2.100000000000000000e+01	2.600000000000000000e+01	3.900000000000000000e+01	5.500000000000000000e+01	7.700000000000000000e+01	1.070000000000000000e+02	1.230000000000000000e+02	1.700000000000000000e+02	2.180000000000000000e+02	2.800000000000000000e+02	3.620000000000000000e+02	4.580000000000000000e+02	5.900000000000000000e+02	7.490000000000000000e+02	9.700000000000000000e+02	1.161000000000000000e+03	1.410000000000000000e+03	1.673000000000000000e+03	1.927000000000000000e+03	2.183000000000000000e+03	2.411000000000000000e+03	2.621000000000000000e+03	2.847000000000000000e+03	3.039000000000000000e+03	3.211000000000000000e+03	3.366000000000000000e+03	3.458000000000000000e+03	3.543000000000000000e+03	3.621000000000000000e+03	3.685000000000000000e+03	3.748000000000000000e+03	3.769000000000000000e+03	3.784000000000000000e+03	3.791000000000000000e+03	3.792000000000000000e+03	3.824000000000000000e+03	3.831000000000000000e+03	3.814000000000000000e+03	3.787000000000000000e+03	3.748000000000000000e+03	3.718000000000000000e+03	3.705000000000000000e+03	3.647000000000000000e+03	3.610000000000000000e+03	3.567000000000000000e+03	3.525000000000000000e+03	3.484000000000000000e+03	3.458000000000000000e+03	3.434000000000000000e+03
1.000000000000000000e+01	2.800000000000000000e+01	5.700000000000000000e+01	7.500000000000000000e+01	1.090000000000000000e+02	1.500000000000000000e+02	2.030000000000000000e+02	2.750000000000000000e+02	3.460000000000000000e+02	4.580000000000000000e+02	5.890000000000000000e+02	7.700000000000000000e+02	9.520000000000000000e+02	1.157000000000000000e+03	1.400000000000000000e+03	1.657000000000000000e+03	1.923000000000000000e+03	2.156000000000000000e+03	2.409000000000000000e+03	2.652000000000000000e+03	2.869000000000000000e+03	3.058000000000000000e+03	3.221000000000000000e+03	3.367000000000000000e+03	3.456000000000000000e+03	3.546000000000000000e+03	3.604000000000000000e+03	3.665000000000000000e+03	3.716000000000000000e+03	3.752000000000000000e+03	3.773000000000000000e+03	3.760000000000000000e+03	3.766000000000000000e+03	3.763000000000000000e+03	3.762000000000000000e+03	3.765000000000000000e+03	3.733000000000000000e+03	3.716000000000000000e+03	3.687000000000000000e+03	3.689000000000000000e+03	3.643000000000000000e+03	3.600000000000000000e+03	3.565000000000000000e+03	3.525000000000000000e+03	3.483000000000000000e+03	3.451000000000000000e+03	3.426000000000000000e+03	3.387000000000000000e+03	3.342000000000000000e+03	3.281000000000000000e+03
1.000000000000000000e+01	1.600000000000000000e+01	2.000000000000000000e+01	3.100000000000000000e+01	4.600000000000000000e+01	6.500000000000000000e+01	9.000000000000000000e+01	1.270000000000000000e+02	1.670000000000000000e+02	2.330000000000000000e+02	3.110000000000000000e+02	4.110000000000000000e+02	5.340000000000000000e+02	6.690000000000000000e+02	8.660000000000000000e+02	1.050000000000000000e+03	1.274000000000000000e+03	1.521000000000000000e+03	1.782000000000000000e+03	2.037000000000000000e+03	2.297000000000000000e+03	2.559000000000000000e+03	2.757000000000000000e+03	2.984000000000000000e+03	3.141000000000000000e+03	3.271000000000000000e+03	3.379000000000000000e+03	3.463000000000000000e+03	3.516000000000000000e+03	3.610000000000000000e+03	3.675000000000000000e+03	3.716000000000000000e+03	3.729000000000000000e+03	3.753000000000000000e+03	3.760000000000000000e+03	3.785000000000000000e+03	3.791000000000000000e+03	3.791000000000000000e+03	3.756000000000000000e+03	3.729000000000000000e+03	3.716000000000000000e+03	3.695000000000000000e+03	3.666000000000000000e+03	3.658000000000000000e+03	3.636000000000000000e+03	3.618000000000000000e+03	3.565000000000000000e+03	3.514000000000000000e+03	3.458000000000000000e+03	3.396000000000000000e+03
1.000000000000000000e+01	1.700000000000000000e+01	2.100000000000000000e+01	3.300000000000000000e+01	4.200000000000000000e+01	5.400000000000000000e+01	6.600000000000000000e+01	8.500000000000000000e+01	1.080000000000000000e+02	1.320000000000000000e+02	1.660000000000000000e+02	2.300000000000000000e+02	2.780000000000000000e+02	3.770000000000000000e+02	4.500000000000000000e+02	5.550000000000000000e+02	6.820000000000000000e+02	8.390000000000000000e+02	1.021000000000000000e+03	1.266000000000000000e+03	1.508000000000000000e+03	1.761000000000000000e+03	1.965000000000000000e+03	2.178000000000000000e+03	2.360000000000000000e+03	2.546000000000000000e+03	2.713000000000000000e+03	2.861000000000000000e+03	2.970000000000000000e+03	3.074000000000000000e+03	3.161000000000000000e+03	3.230000000000000000e+03	3.280000000000000000e+03	3.307000000000000000e+03	3.334000000000000000e+03	3.356000000000000000e+03	3.377000000000000000e+03	3.378000000000000000e+03	3.376000000000000000e+03	3.358000000000000000e+03	3.336000000000000000e+03	3.310000000000000000e+03	3.297000000000000000e+03	3.288000000000000000e+03	3.271000000000000000e+03	3.246000000000000000e+03	3.228000000000000000e+03	3.210000000000000000e+03	3.180000000000000000e+03	3.136000000000000000e+03
1.000000000000000000e+01	1.800000000000000000e+01	2.400000000000000000e+01	3.200000000000000000e+01	3.900000000000000000e+01	4.800000000000000000e+01	5.800000000000000000e+01	8.200000000000000000e+01	1.110000000000000000e+02	1.390000000000000000e+02	1.680000000000000000e+02	2.020000000000000000e+02	2.580000000000000000e+02	3.340000000000000000e+02	4.220000000000000000e+02	5.350000000000000000e+02	6.510000000000000000e+02	7.840000000000000000e+02	9.370000000000000000e+02	1.113000000000000000e+03	1.262000000000000000e+03	1.423000000000000000e+03	1.613000000000000000e+03	1.765000000000000000e+03	1.895000000000000000e+03	2.018000000000000000e+03	2.124000000000000000e+03	2.250000000000000000e+03	2.325000000000000000e+03	2.399000000000000000e+03	2.449000000000000000e+03	2.512000000000000000e+03	2.556000000000000000e+03	2.571000000000000000e+03	2.576000000000000000e+03	2.581000000000000000e+03	2.592000000000000000e+03	2.583000000000000000e+03	2.574000000000000000e+03	2.589000000000000000e+03	2.568000000000000000e+03	2.571000000000000000e+03	2.549000000000000000e+03	2.549000000000000000e+03	2.518000000000000000e+03	2.503000000000000000e+03	2.472000000000000000e+03	2.455000000000000000e+03	2.453000000000000000e+03	2.426000000000000000e+03
1.000000000000000000e+01	2.000000000000000000e+01	3.800000000000000000e+01	5.200000000000000000e+01	8.600000000000000000e+01	1.120000000000000000e+02	1.430000000000000000e+02	1.930000000000000000e+02	2.560000000000000000e+02	3.390000000000000000e+02	4.230000000000000000e+02	5.380000000000000000e+02	6.730000000000000000e+02	8.770000000000000000e+02	1.088000000000000000e+03	1.320000000000000000e+03	1.557000000000000000e+03	1.823000000000000000e+03	2.106000000000000000e+03	2.349000000000000000e+03	2.587000000000000000e+03	2.798000000000000000e+03	2.966000000000000000e+03	3.135000000000000000e+03	3.265000000000000000e+03	3.368000000000000000e+03	3.457000000000000000e+03	3.544000000000000000e+03	3.599000000000000000e+03	3.648000000000000000e+03	3.715000000000000000e+03	3.760000000000000000e+03	3.784000000000000000e+03	3.782000000000000000e+03	3.771000000000000000e+03	3.776000000000000000e+03	3.784000000000000000e+03	3.780000000000000000e+03	3.807000000000000000e+03	3.780000000000000000e+03	3.788000000000000000e+03	3.727000000000000000e+03	3.707000000000000000e+03	3.667000000000000000e+03	3.633000000000000000e+03	3.605000000000000000e+03	3.576000000000000000e+03	3.543000000000000000e+03	3.500000000000000000e+03	3.469000000000000000e+03
1.000000000000000000e+01	2.400000000000000000e+01	4.100000000000000000e+01	5.100000000000000000e+01	7.200000000000000000e+01	8.600000000000000000e+01	1.090000000000000000e+02	1.520000000000000000e+02	1.980000000000000000e+02	2.520000000000000000e+02	3.190000000000000000e+02	4.140000000000000000e+02	5.280000000000000000e+02	6.710000000000000000e+02	8.700000000000000000e+02	1.097000000000000000e+03	1.324000000000000000e+03	1.562000000000000000e+03	1.837000000000000000e+03	2.084000000000000000e+03	2.331000000000000000e+03	2.538000000000000000e+03	2.797000000000000000e+03	3.007000000000000000e+03	3.171000000000000000e+03	3.320000000000000000e+03	3.419000000000000000e+03	3.555000000000000000e+03	3.640000000000000000e+03	3.708000000000000000e+03	3.745000000000000000e+03	3.774000000000000000e+03	3.820000000000000000e+03	3.815000000000000000e+03	3.819000000000000000e+03	3.798000000000000000e+03	3.772000000000000000e+03	3.796000000000000000e+03	3.762000000000000000e+03	3.753000000000000000e+03	3.727000000000000000e+03	3.706000000000000000e+03	3.687000000000000000e+03	3.657000000000000000e+03	3.626000000000000000e+03	3.588000000000000000e+03	3.561000000000000000e+03	3.506000000000000000e+03	3.461000000000000000e+03	3.415000000000000000e+03
1.000000000000000000e+01	1.100000000000000000e+01	1.800000000000000000e+01	2.500000000000000000e+01	2.800000000000000000e+01	4.600000000000000000e+01	6.300000000000000000e+01	7.800000000000000000e+01	1.100000000000000000e+02	1.490000000000000000e+02	1.930000000000000000e+02	2.490000000000000000e+02	3.250000000000000000e+02	4.160000000000000000e+02	5.220000000000000000e+02	6.820000000000000000e+02	8.340000000000000000e+02	1.026000000000000000e+03	1.253000000000000000e+03	1.447000000000000000e+03	1.663000000000000000e+03	1.899000000000000000e+03	2.122000000000000000e+03	2.370000000000000000e+03	2.562000000000000000e+03	2.723000000000000000e+03	2.881000000000000000e+03	3.042000000000000000e+03	3.133000000000000000e+03	3.216000000000000000e+03	3.305000000000000000e+03	3.342000000000000000e+03	3.371000000000000000e+03	3.410000000000000000e+03	3.451000000000000000e+03	3.468000000000000000e+03	3.463000000000000000e+03	3.452000000000000000e+03	3.460000000000000000e+03	3.458000000000000000e+03	3.413000000000000000e+03	3.409000000000000000e+03	3.404000000000000000e+03	3.371000000000000000e+03	3.350000000000000000e+03	3.329000000000000000e+03	3.298000000000000000e+03	3.264000000000000000e+03	3.239000000000000000e+03	3.205000000000000000e+03
1.000000000000000000e+01	2.000000000000000000e+01	2.200000000000000000e+01	3.400000000000000000e+01	5.400000000000000000e+01	7.600000000000000000e+01	1.020000000000000000e+02	1.440000000000000000e+02	1.860000000000000000e+02	2.650000000000000000e+02	3.870000000000000000e+02	5.270000000000000000e+02	6.730000000000000000e+02	8.320000000000000000e+02	1.023000000000000000e+03	1.242000000000000000e+03	1.486000000000000000e+03	1.737000000000000000e+03	2.007000000000000000e+03	2.301000000000000000e+03	2.556000000000000000e+03	2.826000000000000000e+03	3.103000000000000000e+03	3.308000000000000000e+03	3.482000000000000000e+03	3.599000000000000000e+03	3.724000000000000000e+03	3.820000000000000000e+03	3.896000000000000000e+03	3.983000000000000000e+03	4.031000000000000000e+03	4.043000000000000000e+03	4.060000000000000000e+03	4.076000000000000000e+03	4.085000000000000000e+03	4.086000000000000000e+03	4.081000000000000000e+03	4.043000000000000000e+03	4.023000000000000000e+03	4.004000000000000000e+03	3.978000000000000000e+03	3.937000000000000000e+03	3.949000000000000000e+03	3.903000000000000000e+03	3.864000000000000000e+03	3.817000000000000000e+03	3.737000000000000000e+03	3.683000000000000000e+03	3.632000000000000000e+03	3.574000000000000000e+03
1.000000000000000000e+01	1.800000000000000000e+01	2.800000000000000000e+01	4.800000000000000000e+01	6.200000000000000000e+01	8.500000000000000000e+01	1.050000000000000000e+02	1.400000000000000000e+02	1.890000000000000000e+02	2.540000000000000000e+02	3.270000000000000000e+02	4.230000000000000000e+02	5.640000000000000000e+02	7.280000000000000000e+02	9.250000000000000000e+02	1.142000000000000000e+03	1.394000000000000000e+03	1.683000000000000000e+03	2.003000000000000000e+03	2.297000000000000000e+03	2.571000000000000000e+03	2.791000000000000000e+03	3.018000000000000000e+03	3.186000000000000000e+03	3.333000000000000000e+03	3.455000000000000000e+03	3.575000000000000000e+03	3.651000000000000000e+03	3.750000000000000000e+03	3.814000000000000000e+03	3.871000000000000000e+03	3.881000000000000000e+03	3.896000000000000000e+03	3.901000000000000000e+03	3.908000000000000000e+03	3.908000000000000000e+03	3.888000000000000000e+03	3.865000000000000000e+03	3.812000000000000000e+03	3.795000000000000000e+03	3.787000000000000000e+03	3.757000000000000000e+03	3.760000000000000000e+03	3.709000000000000000e+03	3.698000000000000000e+03	3.652000000000000000e+03	3.617000000000000000e+03	3.591000000000000000e+03	3.540000000000000000e+03	3.475000000000000000e+03
1.000000000000000000e+01	1.500000000000000000e+01	2.400000000000000000e+01	3.300000000000000000e+01	4.800000000000000000e+01	8.300000000000000000e+01	9.900000000000000000e+01	1.450000000000000000e+02	1.910000000000000000e+02	2.680000000000000000e+02	3.320000000000000000e+02	4.110000000000000000e+02	5.470000000000000000e+02	6.720000000000000000e+02	8.300000000000000000e+02	1.025000000000000000e+03	1.226000000000000000e+03	1.471000000000000000e+03	1.697000000000000000e+03	1.961000000000000000e+03	2.204000000000000000e+03	2.427000000000000000e+03	2.665000000000000000e+03	2.834000000000000000e+03	3.015000000000000000e+03	3.145000000000000000e+03	3.260000000000000000e+03	3.333000000000000000e+03	3.393000000000000000e+03	3.453000000000000000e+03	3.476000000000000000e+03	3.519000000000000000e+03	3.535000000000000000e+03	3.547000000000000000e+03	3.569000000000000000e+03	3.583000000000000000e+03	3.547000000000000000e+03	3.524000000000000000e+03	3.527000000000000000e+03	3.513000000000000000e+03	3.497000000000000000e+03	3.474000000000000000e+03	3.461000000000000000e+03	3.438000000000000000e+03	3.446000000000000000e+03	3.419000000000000000e+03	3.385000000000000000e+03	3.368000000000000000e+03	3.331000000000000000e+03	3.287000000000000000e+03
1.000000000000000000e+01	1.900000000000000000e+01	2.800000000000000000e+01	5.000000000000000000e+01	7.800000000000000000e+01	1.060000000000000000e+02	1.400000000000000000e+02	1.770000000000000000e+02	2.690000000000000000e+02	3.460000000000000000e+02	4.760000000000000000e+02	6.020000000000000000e+02	7.540000000000000000e+02	9.090000000000000000e+02	1.107000000000000000e+03	1.321000000000000000e+03	1.543000000000000000e+03	1.786000000000000000e+03	2.052000000000000000e+03	2.267000000000000000e+03	2.506000000000000000e+03	2.733000000000000000e+03	2.914000000000000000e+03	3.051000000000000000e+03	3.198000000000000000e+03	3.336000000000000000e+03	3.443000000000000000e+03	3.531000000000000000e+03	3.598000000000000000e+03	3.623000000000000000e+03	3.708000000000000000e+03	3.720000000000000000e+03	3.743000000000000000e+03	3.728000000000000000e+03	3.714000000000000000e+03	3.697000000000000000e+03	3.699000000000000000e+03	3.670000000000000000e+03	3.678000000000000000e+03	3.632000000000000000e+03	3.613000000000000000e+03	3.599000000000000000e+03	3.563000000000000000e+03	3.520000000000000000e+03	3.495000000000000000e+03	3.441000000000000000e+03	3.403000000000000000e+03	3.362000000000000000e+03	3.311000000000000000e+03	3.268000000000000000e+03
1.000000000000000000e+01	1.300000000000000000e+01	1.700000000000000000e+01	2.300000000000000000e+01	2.800000000000000000e+01	3.100000000000000000e+01	4.000000000000000000e+01	6.100000000000000000e+01	8.700000000000000000e+01	1.190000000000000000e+02	1.570000000000000000e+02	2.000000000000000000e+02	2.780000000000000000e+02	3.680000000000000000e+02	4.710000000000000000e+02	5.800000000000000000e+02	7.160000000000000000e+02	8.840000000000000000e+02	1.110000000000000000e+03	1.312000000000000000e+03	1.522000000000000000e+03	1.786000000000000000e+03	2.046000000000000000e+03	2.280000000000000000e+03	2.491000000000000000e+03	2.710000000000000000e+03	2.889000000000000000e+03	3.034000000000000000e+03	3.141000000000000000e+03	3.267000000000000000e+03	3.346000000000000000e+03	3.422000000000000000e+03	3.454000000000000000e+03	3.468000000000000000e+03	3.494000000000000000e+03	3.508000000000000000e+03	3.520000000000000000e+03	3.553000000000000000e+03	3.537000000000000000e+03	3.543000000000000000e+03	3.518000000000000000e+03	3.495000000000000000e+03	3.473000000000000000e+03	3.454000000000000000e+03	3.450000000000000000e+03	3.410000000000000000e+03	3.374000000000000000e+03	3.355000000000000000e+03	3.342000000000000000e+03	3.301000000000000000e+03
1.000000000000000000e+01	2.000000000000000000e+01	2.700000000000000000e+01	4.000000000000000000e+01	5.300000000000000000e+01	7.200000000000000000e+01	9.400000000000000000e+01	1.330000000000000000e+02	1.720000000000000000e+02	2.100000000000000000e+02	2.650000000000000000e+02	3.340000000000000000e+02	4.250000000000000000e+02	5.490000000000000000e+02	6.700000000000000000e+02	8.120000000000000000e+02	9.980000000000000000e+02	1.233000000000000000e+03	1.472000000000000000e+03	1.717000000000000000e+03	1.958000000000000000e+03	2.178000000000000000e+03	2.404000000000000000e+03	2.577000000000000000e+03	2.783000000000000000e+03	2.923000000000000000e+03	3.038000000000000000e+03	3.143000000000000000e+03	3.227000000000000000e+03	3.300000000000000000e+03	3.356000000000000000e+03	3.381000000000000000e+03	3.412000000000000000e+03	3.468000000000000000e+03	3.451000000000000000e+03	3.456000000000000000e+03	3.434000000000000000e+03	3.436000000000000000e+03	3.448000000000000000e+03	3.437000000000000000e+03	3.423000000000000000e+03	3.411000000000000000e+03	3.405000000000000000e+03	3.347000000000000000e+03	3.287000000000000000e+03	3.248000000000000000e+03	3.214000000000000000e+03	3.195000000000000000e+03	3.157000000000000000e+03	3.106000000000000000e+03
1.000000000000000000e+01	1.800000000000000000e+01	2.700000000000000000e+01	4.100000000000000000e+01	6.600000000000000000e+01	8.600000000000000000e+01	1.160000000000000000e+02	1.490000000000000000e+02	2.040000000000000000e+02	2.680000000000000000e+02	3.330000000000000000e+02	4.250000000000000000e+02	5.260000000000000000e+02	6.440000000000000000e+02	8.060000000000000000e+02	9.620000000000000000e+02	1.161000000000000000e+03	1.377000000000000000e+03	1.632000000000000000e+03	1.872000000000000000e+03	2.171000000000000000e+03	2.393000000000000000e+03	2.611000000000000000e+03	2.854000000000000000e+03	3.044000000000000000e+03	3.182000000000000000e+03	3.268000000000000000e+03	3.364000000000000000e+03	3.436000000000000000e+03	3.499000000000000000e+03	3.542000000000000000e+03	3.585000000000000000e+03	3.607000000000000000e+03	3.651000000000000000e+03	3.645000000000000000e+03	3.648000000000000000e+03	3.652000000000000000e+03	3.643000000000000000e+03	3.644000000000000000e+03	3.642000000000000000e+03	3.607000000000000000e+03	3.562000000000000000e+03	3.557000000000000000e+03	3.534000000000000000e+03	3.484000000000000000e+03	3.441000000000000000e+03	3.398000000000000000e+03	3.390000000000000000e+03	3.369000000000000000e+03	3.286000000000000000e+03
1.000000000000000000e+01	1.600000000000000000e+01	2.500000000000000000e+01	3.900000000000000000e+01	5.000000000000000000e+01	6.200000000000000000e+01	8.000000000000000000e+01	1.040000000000000000e+02	1.420000000000000000e+02	1.740000000000000000e+02	2.320000000000000000e+02	2.990000000000000000e+02	3.710000000000000000e+02	4.450000000000000000e+02	5.670000000000000000e+02	7.250000000000000000e+02	9.340000000000000000e+02	1.140000000000000000e+03	1.386000000000000000e+03	1.642000000000000000e+03	1.874000000000000000e+03	2.096000000000000000e+03	2.305000000000000000e+03	2.523000000000000000e+03	2.707000000000000000e+03	2.866000000000000000e+03	3.012000000000000000e+03	3.140000000000000000e+03	3.264000000000000000e+03	3.311000000000000000e+03	3.398000000000000000e+03	3.444000000000000000e+03	3.515000000000000000e+03	3.537000000000000000e+03	3.556000000000000000e+03	3.570000000000000000e+03	3.587000000000000000e+03	3.588000000000000000e+03	3.574000000000000000e+03	3.555000000000000000e+03	3.555000000000000000e+03	3.546000000000000000e+03	3.532000000000000000e+03	3.541000000000000000e+03	3.503000000000000000e+03	3.490000000000000000e+03	3.443000000000000000e+03	3.389000000000000000e+03	3.344000000000000000e+03	3.324000000000000000e+03
1.000000000000000000e+01	1.700000000000000000e+01	2.700000000000000000e+01	4.200000000000000000e+01	6.600000000000000000e+01	8.200000000000000000e+01	1.120000000000000000e+02	1.660000000000000000e+02	2.120000000000000000e+02	2.830000000000000000e+02	3.720000000000000000e+02	4.860000000000000000e+02	6.500000000000000000e+02	8.290000000000000000e+02	1.008000000000000000e+03	1.224000000000000000e+03	1.432000000000000000e+03	1.692000000000000000e+03	1.975000000000000000e+03	2.210000000000000000e+03	2.417000000000000000e+03	2.657000000000000000e+03	2.843000000000000000e+03	3.001000000000000000e+03	3.130000000000000000e+03	3.249000000000000000e+03	3.348000000000000000e+03	3.422000000000000000e+03	3.484000000000000000e+03	3.546000000000000000e+03	3.578000000000000000e+03	3.639000000000000000e+03	3.654000000000000000e+03	3.663000000000000000e+03	3.623000000000000000e+03	3.631000000000000000e+03	3.602000000000000000e+03	3.585000000000000000e+03	3.587000000000000000e+03	3.569000000000000000e+03	3.554000000000000000e+03	3.530000000000000000e+03	3.500000000000000000e+03	3.472000000000000000e+03	3.405000000000000000e+03	3.369000000000000000e+03	3.327000000000000000e+03	3.265000000000000000e+03	3.240000000000000000e+03	3.199000000000000000e+03
1.000000000000000000e+01	2.100000000000000000e+01	3.400000000000000000e+01	5.600000000000000000e+01	7.300000000000000000e+01	1.020000000000000000e+02	1.400000000000000000e+02	1.930000000000000000e+02	2.300000000000000000e+02	3.060000000000000000e+02	3.950000000000000000e+02	5.030000000000000000e+02	6.370000000000000000e+02	7.860000000000000000e+02	9.770000000000000000e+02	1.186000000000000000e+03	1.426000000000000000e+03	1.689000000000000000e+03	1.928000000000000000e+03	2.181000000000000000e+03	2.416000000000000000e+03	2.602000000000000000e+03	2.806000000000000000e+03	2.938000000000000000e+03	3.095000000000000000e+03	3.199000000000000000e+03	3.277000000000000000e+03	3.400000000000000000e+03	3.438000000000000000e+03	3.479000000000000000e+03	3.526000000000000000e+03	3.561000000000000000e+03	3.565000000000000000e+03	3.581000000000000000e+03	3.580000000000000000e+03	3.582000000000000000e+03	3.595000000000000000e+03	3.620000000000000000e+03	3.628000000000000000e+03	3.618000000000000000e+03	3.583000000000000000e+03	3.570000000000000000e+03	3.545000000000000000e+03	3.507000000000000000e+03	3.476000000000000000e+03	3.443000000000000000e+03	3.385000000000000000e+03	3.328000000000000000e+03	3.274000000000000000e+03	3.246000000000000000e+03
1.000000000000000000e+01	1.600000000000000000e+01	2.100000000000000000e+01	3.200000000000000000e+01	4.600000000000000000e+01	5.800000000000000000e+01	9.800000000000000000e+01	1.420000000000000000e+02	1.820000000000000000e+02	2.140000000000000000e+02	2.950000000000000000e+02	3.960000000000000000e+02	4.910000000000000000e+02	6.450000000000000000e+02	8.220000000000000000e+02	9.920000000000000000e+02	1.233000000000000000e+03	1.487000000000000000e+03	1.755000000000000000e+03	1.995000000000000000e+03	2.263000000000000000e+03	2.496000000000000000e+03	2.677000000000000000e+03	2.867000000000000000e+03	3.019000000000000000e+03	3.129000000000000000e+03	3.254000000000000000e+03	3.329000000000000000e+03	3.424000000000000000e+03	3.494000000000000000e+03	3.535000000000000000e+03	3.593000000000000000e+03	3.611000000000000000e+03	3.590000000000000000e+03	3.620000000000000000e+03	3.621000000000000000e+03	3.594000000000000000e+03	3.564000000000000000e+03	3.528000000000000000e+03	3.541000000000000000e+03	3.554000000000000000e+03	3.520000000000000000e+03	3.507000000000000000e+03	3.506000000000000000e+03	3.471000000000000000e+03	3.452000000000000000e+03	3.421000000000000000e+03	3.342000000000000000e+03	3.313000000000000000e+03	3.272000000000000000e+03
1.000000000000000000e+01	2.000000000000000000e+01	2.600000000000000000e+01	3.800000000000000000e+01	6.000000000000000000e+01	7.700000000000000000e+01	1.160000000000000000e+02	1.550000000000000000e+02	1.970000000000000000e+02	2.700000000000000000e+02	3.400000000000000000e+02	4.200000000000000000e+02	5.180000000000000000e+02	6.370000000000000000e+02	7.990000000000000000e+02	9.730000000000000000e+02	1.177000000000000000e+03	1.397000000000000000e+03	1.604000000000000000e+03	1.875000000000000000e+03	2.130000000000000000e+03	2.388000000000000000e+03	2.637000000000000000e+03	2.853000000000000000e+03	3.019000000000000000e+03	3.192000000000000000e+03	3.302000000000000000e+03	3.380000000000000000e+03	3.477000000000000000e+03	3.514000000000000000e+03	3.568000000000000000e+03	3.637000000000000000e+03	3.651000000000000000e+03	3.654000000000000000e+03	3.668000000000000000e+03	3.677000000000000000e+03	3.662000000000000000e+03	3.635000000000000000e+03	3.599000000000000000e+03	3.589000000000000000e+03	3.555000000000000000e+03	3.537000000000000000e+03	3.515000000000000000e+03	3.506000000000000000e+03	3.467000000000000000e+03	3.446000000000000000e+03	3.418000000000000000e+03	3.386000000000000000e+03	3.354000000000000000e+03	3.280000000000000000e+03
1.000000000000000000e+01	1.700000000000000000e+01	2.600000000000000000e+01	3.100000000000000000e+01	4.200000000000000000e+01	5.500000000000000000e+01	7.800000000000000000e+01	1.040000000000000000e+02	1.360000000000000000e+02	1.820000000000000000e+02	2.340000000000000000e+02	3.230000000000000000e+02	4.090000000000000000e+02	5.060000000000000000e+02	6.510000000000000000e+02	8.030000000000000000e+02	9.630000000000000000e+02	1.146000000000000000e+03	1.368000000000000000e+03	1.551000000000000000e+03	1.777000000000000000e+03	1.977000000000000000e+03	2.132000000000000000e+03	2.334000000000000000e+03	2.485000000000000000e+03	2.613000000000000000e+03	2.722000000000000000e+03	2.806000000000000000e+03	2.907000000000000000e+03	2.936000000000000000e+03	2.984000000000000000e+03	3.016000000000000000e+03	3.010000000000000000e+03	3.004000000000000000e+03	3.011000000000000000e+03	3.040000000000000000e+03	3.042000000000000000e+03	3.049000000000000000e+03	3.046000000000000000e+03	3.046000000000000000e+03	3.016000000000000000e+03	2.988000000000000000e+03	2.974000000000000000e+03	2.958000000000000000e+03	2.958000000000000000e+03	2.936000000000000000e+03	2.906000000000000000e+03	2.891000000000000000e+03	2.843000000000000000e+03	2.810000000000000000e+03
1.000000000000000000e+01	1.400000000000000000e+01	2.200000000000000000e+01	4.600000000000000000e+01	7.100000000000000000e+01	9.800000000000000000e+01	1.290000000000000000e+02	1.810000000000000000e+02	2.270000000000000000e+02	3.010000000000000000e+02	3.970000000000000000e+02	5.100000000000000000e+02	6.490000000000000000e+02	8.000000000000000000e+02	9.720000000000000000e+02	1.173000000000000000e+03	1.403000000000000000e+03	1.638000000000000000e+03	1.881000000000000000e+03	2.096000000000000000e+03	2.305000000000000000e+03	2.527000000000000000e+03	2.753000000000000000e+03	2.880000000000000000e+03	3.013000000000000000e+03	3.117000000000000000e+03	3.260000000000000000e+03	3.333000000000000000e+03	3.393000000000000000e+03	3.420000000000000000e+03	3.452000000000000000e+03	3.478000000000000000e+03	3.476000000000000000e+03	3.464000000000000000e+03	3.462000000000000000e+03	3.480000000000000000e+03	3.484000000000000000e+03	3.485000000000000000e+03	3.512000000000000000e+03	3.486000000000000000e+03	3.474000000000000000e+03	3.477000000000000000e+03	3.441000000000000000e+03	3.435000000000000000e+03	3.390000000000000000e+03	3.360000000000000000e+03	3.341000000000000000e+03	3.326000000000000000e+03	3.281000000000000000e+03	3.240000000000000000e+03
1.000000000000000000e+01	1.600000000000000000e+01	2.800000000000000000e+01	4.300000000000000000e+01	5.400000000000000000e+01	7.600000000000000000e+01	9.500000000000000000e+01	1.260000000000000000e+02	1.540000000000000000e+02	1.990000000000000000e+02	2.510000000000000000e+02	3.370000000000000000e+02	4.160000000000000000e+02	5.290000000000000000e+02	6.430000000000000000e+02	8.050000000000000000e+02	9.840000000000000000e+02	1.206000000000000000e+03	1.448000000000000000e+03	1.708000000000000000e+03	1.961000000000000000e+03	2.185000000000000000e+03	2.426000000000000000e+03	2.657000000000000000e+03	2.854000000000000000e+03	3.020000000000000000e+03	3.153000000000000000e+03	3.265000000000000000e+03	3.375000000000000000e+03	3.451000000000000000e+03	3.528000000000000000e+03	3.576000000000000000e+03	3.632000000000000000e+03	3.665000000000000000e+03	3.684000000000000000e+03	3.689000000000000000e+03	3.687000000000000000e+03	3.700000000000000000e+03	3.674000000000000000e+03	3.692000000000000000e+03	3.680000000000000000e+03	3.679000000000000000e+03	3.644000000000000000e+03	3.619000000000000000e+03	3.620000000000000000e+03	3.595000000000000000e+03	3.555000000000000000e+03	3.500000000000000000e+03	3.453000000000000000e+03	3.436000000000000000e+03
1.000000000000000000e+01	1.800000000000000000e+01	2.600000000000000000e+01	4.000000000000000000e+01	6.100000000000000000e+01	8.200000000000000000e+01	1.230000000000000000e+02	1.510000000000000000e+02	1.880000000000000000e+02	2.510000000000000000e+02	3.230000000000000000e+02	4.100000000000000000e+02	5.250000000000000000e+02	6.620000000000000000e+02	8.100000000000000000e+02	1.016000000000000000e+03	1.230000000000000000e+03	1.498000000000000000e+03	1.751000000000000000e+03	2.034000000000000000e+03	2.293000000000000000e+03	2.550000000000000000e+03	2.736000000000000000e+03	2.941000000000000000e+03	3.117000000000000000e+03	3.266000000000000000e+03	3.419000000000000000e+03	3.519000000000000000e+03	3.602000000000000000e+03	3.674000000000000000e+03	3.723000000000000000e+03	3.773000000000000000e+03	3.812000000000000000e+03	3.824000000000000000e+03	3.826000000000000000e+03	3.852000000000000000e+03	3.853000000000000000e+03	3.874000000000000000e+03	3.817000000000000000e+03	3.809000000000000000e+03	3.750000000000000000e+03	3.726000000000000000e+03	3.690000000000000000e+03	3.660000000000000000e+03	3.648000000000000000e+03	3.652000000000000000e+03	3.624000000000000000e+03	3.563000000000000000e+03	3.539000000000000000e+03	3.494000000000000000e+03
1.000000000000000000e+01	1.900000000000000000e+01	2.900000000000000000e+01	4.800000000000000000e+01	6.400000000000000000e+01	8.700000000000000000e+01	1.200000000000000000e+02	1.640000000000000000e+02	2.230000000000000000e+02	2.880000000000000000e+02	3.650000000000000000e+02	4.610000000000000000e+02	6.010000000000000000e+02	7.430000000000000000e+02	9.150000000000000000e+02	1.148000000000000000e+03	1.387000000000000000e+03	1.628000000000000000e+03	1.915000000000000000e+03	2.192000000000000000e+03	2.467000000000000000e+03	2.682000000000000000e+03	2.915000000000000000e+03	3.077000000000000000e+03	3.258000000000000000e+03	3.379000000000000000e+03	3.496000000000000000e+03	3.542000000000000000e+03	3.607000000000000000e+03	3.650000000000000000e+03	3.688000000000000000e+03	3.693000000000000000e+03	3.688000000000000000e+03	3.703000000000000000e+03	3.724000000000000000e+03	3.712000000000000000e+03	3.710000000000000000e+03	3.693000000000000000e+03	3.687000000000000000e+03	3.711000000000000000e+03	3.689000000000000000e+03	3.646000000000000000e+03	3.627000000000000000e+03	3.610000000000000000e+03	3.568000000000000000e+03	3.543000000000000000e+03	3.517000000000000000e+03	3.448000000000000000e+03	3.399000000000000000e+03	3.367000000000000000e+03
1.000000000000000000e+01	1.600000000000000000e+01	2.600000000000000000e+01	4.200000000000000000e+01	6.100000000000000000e+01	8.300000000000000000e+01	1.080000000000000000e+02	1.490000000000000000e+02	1.910000000000000000e+02	2.390000000000000000e+02	3.080000000000000000e+02	3.940000000000000000e+02	4.970000000000000000e+02	6.440000000000000000e+02	7.980000000000000000e+02	9.670000000000000000e+02	1.179000000000000000e+03	1.425000000000000000e+03	1.699000000000000000e+03	1.956000000000000000e+03	2.202000000000000000e+03	2.461000000000000000e+03	2.679000000000000000e+03	2.874000000000000000e+03	3.039000000000000000e+03	3.212000000000000000e+03	3.341000000000000000e+03	3.449000000000000000e+03	3.520000000000000000e+03	3.577000000000000000e+03	3.618000000000000000e+03	3.695000000000000000e+03	3.729000000000000000e+03	3.762000000000000000e+03	3.833000000000000000e+03	3.862000000000000000e+03	3.845000000000000000e+03	3.803000000000000000e+03	3.792000000000000000e+03	3.794000000000000000e+03	3.788000000000000000e+03	3.759000000000000000e+03	3.726000000000000000e+03	3.693000000000000000e+03	3.641000000000000000e+03	3.641000000000000000e+03	3.594000000000000000e+03	3.572000000000000000e+03	3.544000000000000000e+03	3.493000000000000000e+03
1.000000000000000000e+01	1.800000000000000000e+01	2.400000000000000000e+01	3.100000000000000000e+01	4.300000000000000000e+01	5.700000000000000000e+01	7.500000000000000000e+01	1.140000000000000000e+02	1.460000000000000000e+02	1.990000000000000000e+02	2.470000000000000000e+02	3.250000000000000000e+02	4.270000000000000000e+02	5.260000000000000000e+02	6.430000000000000000e+02	8.140000000000000000e+02	1.005000000000000000e+03	1.198000000000000000e+03	1.418000000000000000e+03	1.673000000000000000e+03	1.930000000000000000e+03	2.208000000000000000e+03	2.437000000000000000e+03	2.634000000000000000e+03	2.842000000000000000e+03	3.042000000000000000e+03	3.177000000000000000e+03	3.321000000000000000e+03	3.465000000000000000e+03	3.574000000000000000e+03	3.658000000000000000e+03	3.699000000000000000e+03	3.762000000000000000e+03	3.808000000000000000e+03	3.808000000000000000e+03	3.789000000000000000e+03	3.799000000000000000e+03	3.827000000000000000e+03	3.827000000000000000e+03	3.820000000000000000e+03	3.808000000000000000e+03	3.767000000000000000e+03	3.733000000000000000e+03	3.719000000000000000e+03	3.660000000000000000e+03	3.637000000000000000e+03	3.579000000000000000e+03	3.542000000000000000e+03	3.511000000000000000e+03	3.480000000000000000e+03
1.000000000000000000e+01	1.600000000000000000e+01	2.600000000000000000e+01	3.300000000000000000e+01	4.400000000000000000e+01	5.700000000000000000e+01	8.300000000000000000e+01	1.130000000000000000e+02	1.520000000000000000e+02	2.040000000000000000e+02	2.580000000000000000e+02	3.440000000000000000e+02	4.570000000000000000e+02	5.760000000000000000e+02	7.350000000000000000e+02	9.480000000000000000e+02	1.168000000000000000e+03	1.375000000000000000e+03	1.626000000000000000e+03	1.889000000000000000e+03	2.171000000000000000e+03	2.452000000000000000e+03	2.775000000000000000e+03	3.016000000000000000e+03	3.245000000000000000e+03	3.428000000000000000e+03	3.531000000000000000e+03	3.655000000000000000e+03	3.773000000000000000e+03	3.839000000000000000e+03	3.915000000000000000e+03	3.927000000000000000e+03	3.959000000000000000e+03	3.962000000000000000e+03	3.970000000000000000e+03	3.999000000000000000e+03	3.987000000000000000e+03	3.954000000000000000e+03	3.950000000000000000e+03	3.953000000000000000e+03	3.925000000000000000e+03	3.910000000000000000e+03	3.902000000000000000e+03	3.867000000000000000e+03	3.815000000000000000e+03	3.769000000000000000e+03	3.729000000000000000e+03	3.694000000000000000e+03	3.646000000000000000e+03	3.614000000000000000e+03
1.000000000000000000e+01	1.800000000000000000e+01	2.500000000000000000e+01	3.400000000000000000e+01	5.300000000000000000e+01	7.700000000000000000e+01	1.090000000000000000e+02	1.450000000000000000e+02	1.850000000000000000e+02	2.550000000000000000e+02	3.430000000000000000e+02	4.070000000000000000e+02	5.380000000000000000e+02	7.060000000000000000e+02	8.730000000000000000e+02	1.091000000000000000e+03	1.325000000000000000e+03	1.574000000000000000e+03	1.796000000000000000e+03	2.054000000000000000e+03	2.295000000000000000e+03	2.549000000000000000e+03	2.740000000000000000e+03	2.930000000000000000e+03	3.069000000000000000e+03	3.212000000000000000e+03	3.320000000000000000e+03	3.408000000000000000e+03	3.446000000000000000e+03	3.474000000000000000e+03	3.540000000000000000e+03	3.584000000000000000e+03	3.602000000000000000e+03	3.606000000000000000e+03	3.654000000000000000e+03	3.651000000000000000e+03	3.641000000000000000e+03	3.667000000000000000e+03	3.633000000000000000e+03	3.605000000000000000e+03	3.589000000000000000e+03	3.557000000000000000e+03	3.515000000000000000e+03	3.479000000000000000e+03	3.448000000000000000e+03	3.395000000000000000e+03	3.350000000000000000e+03	3.312000000000000000e+03	3.288000000000000000e+03	3.237000000000000000e+03
1.000000000000000000e+01	1.800000000000000000e+01	3.200000000000000000e+01	4.400000000000000000e+01	5.600000000000000000e+01	7.700000000000000000e+01	1.020000000000000000e+02	1.280000000000000000e+02	1.750000000000000000e+02	2.410000000000000000e+02	3.080000000000000000e+02	4.050000000000000000e+02	5.180000000000000000e+02	6.480000000000000000e+02	8.090000000000000000e+02	1.002000000000000000e+03	1.200000000000000000e+03	1.447000000000000000e+03	1.717000000000000000e+03	1.959000000000000000e+03	2.192000000000000000e+03	2.437000000000000000e+03	2.636000000000000000e+03	2.847000000000000000e+03	3.004000000000000000e+03	3.160000000000000000e+03	3.271000000000000000e+03	3.368000000000000000e+03	3.428000000000000000e+03	3.467000000000000000e+03	3.501000000000000000e+03	3.532000000000000000e+03	3.549000000000000000e+03	3.566000000000000000e+03	3.594000000000000000e+03	3.593000000000000000e+03	3.608000000000000000e+03	3.622000000000000000e+03	3.648000000000000000e+03	3.603000000000000000e+03	3.578000000000000000e+03	3.556000000000000000e+03	3.531000000000000000e+03	3.516000000000000000e+03	3.481000000000000000e+03	3.435000000000000000e+03	3.388000000000000000e+03	3.363000000000000000e+03	3.296000000000000000e+03	3.260000000000000000e+03
1.000000000000000000e+01	1.600000000000000000e+01	2.000000000000000000e+01	2.500000000000000000e+01	3.600000000000000000e+01	5.800000000000000000e+01	7.100000000000000000e+01	9.500000000000000000e+01	1.230000000000000000e+02	1.580000000000000000e+02	2.100000000000000000e+02	2.730000000000000000e+02	3.530000000000000000e+02	4.590000000000000000e+02	5.940000000000000000e+02	7.320000000000000000e+02	9.250000000000000000e+02	1.139000000000000000e+03	1.392000000000000000e+03	1.686000000000000000e+03	1.969000000000000000e+03	2.237000000000000000e+03	2.468000000000000000e+03	2.687000000000000000e+03	2.862000000000000000e+03	3.080000000000000000e+03	3.206000000000000000e+03	3.328000000000000000e+03	3.426000000000000000e+03	3.502000000000000000e+03	3.579000000000000000e+03	3.629000000000000000e+03	3.657000000000000000e+03	3.665000000000000000e+03	3.687000000000000000e+03	3.675000000000000000e+03	3.701000000000000000e+03	3.697000000000000000e+03	3.670000000000000000e+03	3.658000000000000000e+03	3.653000000000000000e+03	3.641000000000000000e+03	3.619000000000000000e+03	3.581000000000000000e+03	3.559000000000000000e+03	3.513000000000000000e+03	3.497000000000000000e+03	3.480000000000000000e+03	3.437000000000000000e+03	3.392000000000000000e+03
[truncated: 350 more columns]
