# Supplementary material for: Omicron vs. the rest: Assessing the competitive dynamics and coinfection scenarios of COVID-19 strains on a social network
Source: PLoS One. 2024 Jan 25;19(1):e0287623. doi: 10.1371/journal.pone.0287623 (PMC10810514; doi:10.1371/journal.pone.0287623)
Supplement: S1 Data — (ZIP) [file pone.0287623.s001.zip › Data Figures/Fig6/a/Total infections.csv]

2.000000000000000000e+01	3.100000000000000000e+01	5.000000000000000000e+01	7.000000000000000000e+01	8.800000000000000000e+01	1.070000000000000000e+02	1.510000000000000000e+02	1.820000000000000000e+02	2.360000000000000000e+02	3.010000000000000000e+02	3.610000000000000000e+02	4.580000000000000000e+02	5.500000000000000000e+02	6.640000000000000000e+02	8.330000000000000000e+02	9.890000000000000000e+02	1.176000000000000000e+03	1.410000000000000000e+03	1.632000000000000000e+03	1.920000000000000000e+03	2.163000000000000000e+03	2.427000000000000000e+03	2.667000000000000000e+03	2.852000000000000000e+03	3.050000000000000000e+03	3.219000000000000000e+03	3.367000000000000000e+03	3.487000000000000000e+03	3.605000000000000000e+03	3.692000000000000000e+03	3.768000000000000000e+03	3.806000000000000000e+03	3.824000000000000000e+03	3.855000000000000000e+03	3.850000000000000000e+03	3.855000000000000000e+03	3.873000000000000000e+03	3.861000000000000000e+03	3.860000000000000000e+03	3.847000000000000000e+03	3.827000000000000000e+03	3.793000000000000000e+03	3.784000000000000000e+03	3.768000000000000000e+03	3.713000000000000000e+03	3.680000000000000000e+03	3.653000000000000000e+03	3.637000000000000000e+03	3.570000000000000000e+03	3.539000000000000000e+03
2.000000000000000000e+01	3.600000000000000000e+01	5.300000000000000000e+01	8.100000000000000000e+01	1.230000000000000000e+02	1.670000000000000000e+02	2.090000000000000000e+02	2.690000000000000000e+02	3.780000000000000000e+02	4.890000000000000000e+02	6.520000000000000000e+02	8.110000000000000000e+02	1.036000000000000000e+03	1.232000000000000000e+03	1.457000000000000000e+03	1.722000000000000000e+03	1.986000000000000000e+03	2.251000000000000000e+03	2.527000000000000000e+03	2.791000000000000000e+03	3.111000000000000000e+03	3.305000000000000000e+03	3.501000000000000000e+03	3.677000000000000000e+03	3.780000000000000000e+03	3.878000000000000000e+03	3.973000000000000000e+03	4.016000000000000000e+03	4.087000000000000000e+03	4.116000000000000000e+03	4.177000000000000000e+03	4.190000000000000000e+03	4.171000000000000000e+03	4.161000000000000000e+03	4.180000000000000000e+03	4.171000000000000000e+03	4.144000000000000000e+03	4.108000000000000000e+03	4.089000000000000000e+03	4.060000000000000000e+03	4.043000000000000000e+03	3.968000000000000000e+03	3.932000000000000000e+03	3.890000000000000000e+03	3.851000000000000000e+03	3.812000000000000000e+03	3.752000000000000000e+03	3.687000000000000000e+03	3.644000000000000000e+03	3.595000000000000000e+03
2.000000000000000000e+01	2.800000000000000000e+01	4.000000000000000000e+01	6.500000000000000000e+01	1.040000000000000000e+02	1.530000000000000000e+02	1.900000000000000000e+02	2.470000000000000000e+02	3.230000000000000000e+02	4.000000000000000000e+02	4.830000000000000000e+02	6.120000000000000000e+02	7.490000000000000000e+02	9.320000000000000000e+02	1.138000000000000000e+03	1.374000000000000000e+03	1.629000000000000000e+03	1.934000000000000000e+03	2.230000000000000000e+03	2.526000000000000000e+03	2.794000000000000000e+03	3.056000000000000000e+03	3.292000000000000000e+03	3.484000000000000000e+03	3.615000000000000000e+03	3.698000000000000000e+03	3.790000000000000000e+03	3.891000000000000000e+03	3.954000000000000000e+03	4.057000000000000000e+03	4.109000000000000000e+03	4.106000000000000000e+03	4.144000000000000000e+03	4.147000000000000000e+03	4.162000000000000000e+03	4.131000000000000000e+03	4.130000000000000000e+03	4.119000000000000000e+03	4.092000000000000000e+03	4.040000000000000000e+03	4.039000000000000000e+03	4.006000000000000000e+03	3.978000000000000000e+03	3.929000000000000000e+03	3.896000000000000000e+03	3.866000000000000000e+03	3.800000000000000000e+03	3.731000000000000000e+03	3.704000000000000000e+03	3.670000000000000000e+03
2.000000000000000000e+01	3.300000000000000000e+01	4.300000000000000000e+01	5.800000000000000000e+01	7.000000000000000000e+01	9.400000000000000000e+01	1.200000000000000000e+02	1.550000000000000000e+02	2.040000000000000000e+02	2.760000000000000000e+02	3.430000000000000000e+02	4.230000000000000000e+02	5.510000000000000000e+02	6.870000000000000000e+02	8.350000000000000000e+02	1.021000000000000000e+03	1.226000000000000000e+03	1.494000000000000000e+03	1.739000000000000000e+03	1.984000000000000000e+03	2.277000000000000000e+03	2.543000000000000000e+03	2.762000000000000000e+03	3.048000000000000000e+03	3.241000000000000000e+03	3.428000000000000000e+03	3.592000000000000000e+03	3.695000000000000000e+03	3.801000000000000000e+03	3.870000000000000000e+03	3.939000000000000000e+03	3.994000000000000000e+03	4.058000000000000000e+03	4.048000000000000000e+03	4.057000000000000000e+03	4.082000000000000000e+03	4.077000000000000000e+03	4.081000000000000000e+03	4.072000000000000000e+03	4.069000000000000000e+03	4.075000000000000000e+03	4.043000000000000000e+03	4.000000000000000000e+03	3.969000000000000000e+03	3.940000000000000000e+03	3.895000000000000000e+03	3.830000000000000000e+03	3.800000000000000000e+03	3.748000000000000000e+03	3.695000000000000000e+03
2.000000000000000000e+01	2.300000000000000000e+01	3.600000000000000000e+01	5.200000000000000000e+01	7.100000000000000000e+01	8.600000000000000000e+01	1.110000000000000000e+02	1.390000000000000000e+02	1.800000000000000000e+02	2.380000000000000000e+02	3.110000000000000000e+02	4.050000000000000000e+02	5.400000000000000000e+02	6.670000000000000000e+02	8.080000000000000000e+02	1.017000000000000000e+03	1.240000000000000000e+03	1.485000000000000000e+03	1.757000000000000000e+03	2.034000000000000000e+03	2.328000000000000000e+03	2.643000000000000000e+03	2.915000000000000000e+03	3.146000000000000000e+03	3.357000000000000000e+03	3.564000000000000000e+03	3.728000000000000000e+03	3.851000000000000000e+03	3.956000000000000000e+03	4.014000000000000000e+03	4.063000000000000000e+03	4.088000000000000000e+03	4.107000000000000000e+03	4.137000000000000000e+03	4.146000000000000000e+03	4.160000000000000000e+03	4.154000000000000000e+03	4.127000000000000000e+03	4.127000000000000000e+03	4.101000000000000000e+03	4.081000000000000000e+03	4.032000000000000000e+03	3.979000000000000000e+03	3.925000000000000000e+03	3.887000000000000000e+03	3.836000000000000000e+03	3.786000000000000000e+03	3.734000000000000000e+03	3.677000000000000000e+03	3.642000000000000000e+03
2.000000000000000000e+01	2.800000000000000000e+01	3.800000000000000000e+01	5.400000000000000000e+01	7.400000000000000000e+01	9.600000000000000000e+01	1.390000000000000000e+02	1.710000000000000000e+02	2.180000000000000000e+02	3.060000000000000000e+02	3.920000000000000000e+02	4.950000000000000000e+02	6.410000000000000000e+02	7.940000000000000000e+02	1.015000000000000000e+03	1.246000000000000000e+03	1.493000000000000000e+03	1.819000000000000000e+03	2.169000000000000000e+03	2.432000000000000000e+03	2.794000000000000000e+03	3.079000000000000000e+03	3.359000000000000000e+03	3.568000000000000000e+03	3.752000000000000000e+03	3.894000000000000000e+03	3.978000000000000000e+03	4.029000000000000000e+03	4.119000000000000000e+03	4.192000000000000000e+03	4.258000000000000000e+03	4.276000000000000000e+03	4.271000000000000000e+03	4.290000000000000000e+03	4.313000000000000000e+03	4.318000000000000000e+03	4.308000000000000000e+03	4.272000000000000000e+03	4.239000000000000000e+03	4.215000000000000000e+03	4.187000000000000000e+03	4.124000000000000000e+03	4.089000000000000000e+03	4.066000000000000000e+03	4.043000000000000000e+03	3.994000000000000000e+03	3.945000000000000000e+03	3.906000000000000000e+03	3.877000000000000000e+03	3.831000000000000000e+03
2.000000000000000000e+01	3.100000000000000000e+01	4.400000000000000000e+01	5.700000000000000000e+01	6.200000000000000000e+01	8.100000000000000000e+01	1.070000000000000000e+02	1.370000000000000000e+02	1.830000000000000000e+02	2.350000000000000000e+02	3.090000000000000000e+02	3.760000000000000000e+02	4.900000000000000000e+02	6.400000000000000000e+02	8.040000000000000000e+02	9.700000000000000000e+02	1.180000000000000000e+03	1.430000000000000000e+03	1.662000000000000000e+03	1.941000000000000000e+03	2.172000000000000000e+03	2.448000000000000000e+03	2.720000000000000000e+03	2.960000000000000000e+03	3.177000000000000000e+03	3.358000000000000000e+03	3.550000000000000000e+03	3.687000000000000000e+03	3.784000000000000000e+03	3.876000000000000000e+03	3.981000000000000000e+03	4.002000000000000000e+03	4.047000000000000000e+03	4.049000000000000000e+03	4.078000000000000000e+03	4.112000000000000000e+03	4.128000000000000000e+03	4.094000000000000000e+03	4.062000000000000000e+03	4.034000000000000000e+03	4.015000000000000000e+03	3.980000000000000000e+03	3.921000000000000000e+03	3.895000000000000000e+03	3.868000000000000000e+03	3.853000000000000000e+03	3.824000000000000000e+03	3.785000000000000000e+03	3.739000000000000000e+03	3.672000000000000000e+03
2.000000000000000000e+01	3.400000000000000000e+01	5.000000000000000000e+01	7.900000000000000000e+01	1.080000000000000000e+02	1.410000000000000000e+02	1.960000000000000000e+02	2.560000000000000000e+02	3.470000000000000000e+02	4.360000000000000000e+02	5.580000000000000000e+02	7.010000000000000000e+02	8.470000000000000000e+02	1.038000000000000000e+03	1.256000000000000000e+03	1.474000000000000000e+03	1.698000000000000000e+03	1.950000000000000000e+03	2.211000000000000000e+03	2.447000000000000000e+03	2.730000000000000000e+03	2.955000000000000000e+03	3.183000000000000000e+03	3.357000000000000000e+03	3.500000000000000000e+03	3.608000000000000000e+03	3.727000000000000000e+03	3.810000000000000000e+03	3.867000000000000000e+03	3.945000000000000000e+03	4.001000000000000000e+03	4.040000000000000000e+03	4.041000000000000000e+03	4.052000000000000000e+03	4.044000000000000000e+03	4.046000000000000000e+03	4.048000000000000000e+03	4.041000000000000000e+03	4.031000000000000000e+03	4.004000000000000000e+03	3.959000000000000000e+03	3.936000000000000000e+03	3.872000000000000000e+03	3.824000000000000000e+03	3.790000000000000000e+03	3.745000000000000000e+03	3.717000000000000000e+03	3.675000000000000000e+03	3.624000000000000000e+03	3.578000000000000000e+03
2.000000000000000000e+01	3.400000000000000000e+01	4.200000000000000000e+01	6.000000000000000000e+01	9.000000000000000000e+01	1.200000000000000000e+02	1.580000000000000000e+02	2.050000000000000000e+02	2.560000000000000000e+02	3.360000000000000000e+02	4.150000000000000000e+02	5.440000000000000000e+02	6.630000000000000000e+02	7.920000000000000000e+02	9.690000000000000000e+02	1.174000000000000000e+03	1.432000000000000000e+03	1.689000000000000000e+03	1.971000000000000000e+03	2.268000000000000000e+03	2.561000000000000000e+03	2.851000000000000000e+03	3.087000000000000000e+03	3.347000000000000000e+03	3.514000000000000000e+03	3.682000000000000000e+03	3.823000000000000000e+03	3.940000000000000000e+03	4.018000000000000000e+03	4.093000000000000000e+03	4.139000000000000000e+03	4.175000000000000000e+03	4.189000000000000000e+03	4.210000000000000000e+03	4.230000000000000000e+03	4.247000000000000000e+03	4.274000000000000000e+03	4.277000000000000000e+03	4.230000000000000000e+03	4.196000000000000000e+03	4.163000000000000000e+03	4.144000000000000000e+03	4.122000000000000000e+03	4.071000000000000000e+03	4.034000000000000000e+03	3.990000000000000000e+03	3.944000000000000000e+03	3.908000000000000000e+03	3.890000000000000000e+03	3.811000000000000000e+03
2.000000000000000000e+01	3.700000000000000000e+01	5.400000000000000000e+01	6.900000000000000000e+01	9.300000000000000000e+01	1.200000000000000000e+02	1.730000000000000000e+02	2.230000000000000000e+02	3.050000000000000000e+02	3.880000000000000000e+02	4.810000000000000000e+02	6.060000000000000000e+02	7.490000000000000000e+02	9.380000000000000000e+02	1.155000000000000000e+03	1.388000000000000000e+03	1.625000000000000000e+03	1.886000000000000000e+03	2.131000000000000000e+03	2.407000000000000000e+03	2.658000000000000000e+03	2.937000000000000000e+03	3.132000000000000000e+03	3.295000000000000000e+03	3.449000000000000000e+03	3.568000000000000000e+03	3.705000000000000000e+03	3.795000000000000000e+03	3.859000000000000000e+03	3.917000000000000000e+03	3.956000000000000000e+03	3.999000000000000000e+03	3.963000000000000000e+03	3.977000000000000000e+03	3.985000000000000000e+03	3.953000000000000000e+03	3.925000000000000000e+03	3.927000000000000000e+03	3.890000000000000000e+03	3.861000000000000000e+03	3.818000000000000000e+03	3.790000000000000000e+03	3.782000000000000000e+03	3.762000000000000000e+03	3.721000000000000000e+03	3.694000000000000000e+03	3.647000000000000000e+03	3.593000000000000000e+03	3.527000000000000000e+03	3.479000000000000000e+03
2.000000000000000000e+01	3.400000000000000000e+01	5.200000000000000000e+01	7.700000000000000000e+01	1.010000000000000000e+02	1.440000000000000000e+02	1.910000000000000000e+02	2.360000000000000000e+02	3.130000000000000000e+02	4.000000000000000000e+02	4.990000000000000000e+02	6.220000000000000000e+02	7.760000000000000000e+02	9.690000000000000000e+02	1.213000000000000000e+03	1.501000000000000000e+03	1.785000000000000000e+03	2.091000000000000000e+03	2.372000000000000000e+03	2.630000000000000000e+03	2.906000000000000000e+03	3.147000000000000000e+03	3.319000000000000000e+03	3.498000000000000000e+03	3.651000000000000000e+03	3.772000000000000000e+03	3.868000000000000000e+03	3.946000000000000000e+03	4.001000000000000000e+03	4.011000000000000000e+03	4.051000000000000000e+03	4.068000000000000000e+03	4.078000000000000000e+03	4.084000000000000000e+03	4.056000000000000000e+03	4.049000000000000000e+03	4.056000000000000000e+03	4.050000000000000000e+03	4.034000000000000000e+03	3.999000000000000000e+03	3.992000000000000000e+03	3.950000000000000000e+03	3.902000000000000000e+03	3.851000000000000000e+03	3.798000000000000000e+03	3.746000000000000000e+03	3.689000000000000000e+03	3.633000000000000000e+03	3.580000000000000000e+03	3.532000000000000000e+03
2.000000000000000000e+01	3.500000000000000000e+01	4.700000000000000000e+01	7.100000000000000000e+01	9.000000000000000000e+01	1.120000000000000000e+02	1.460000000000000000e+02	1.930000000000000000e+02	2.340000000000000000e+02	2.860000000000000000e+02	3.860000000000000000e+02	4.880000000000000000e+02	6.420000000000000000e+02	7.870000000000000000e+02	9.710000000000000000e+02	1.178000000000000000e+03	1.426000000000000000e+03	1.699000000000000000e+03	1.992000000000000000e+03	2.281000000000000000e+03	2.540000000000000000e+03	2.776000000000000000e+03	3.041000000000000000e+03	3.277000000000000000e+03	3.434000000000000000e+03	3.598000000000000000e+03	3.753000000000000000e+03	3.877000000000000000e+03	3.952000000000000000e+03	4.007000000000000000e+03	4.028000000000000000e+03	4.051000000000000000e+03	4.067000000000000000e+03	4.100000000000000000e+03	4.105000000000000000e+03	4.115000000000000000e+03	4.083000000000000000e+03	4.040000000000000000e+03	4.007000000000000000e+03	4.004000000000000000e+03	3.986000000000000000e+03	3.950000000000000000e+03	3.944000000000000000e+03	3.888000000000000000e+03	3.864000000000000000e+03	3.844000000000000000e+03	3.807000000000000000e+03	3.750000000000000000e+03	3.714000000000000000e+03	3.683000000000000000e+03
2.000000000000000000e+01	3.000000000000000000e+01	4.900000000000000000e+01	6.600000000000000000e+01	8.100000000000000000e+01	1.020000000000000000e+02	1.420000000000000000e+02	1.890000000000000000e+02	2.450000000000000000e+02	3.000000000000000000e+02	3.770000000000000000e+02	4.830000000000000000e+02	6.030000000000000000e+02	7.600000000000000000e+02	9.230000000000000000e+02	1.132000000000000000e+03	1.339000000000000000e+03	1.579000000000000000e+03	1.865000000000000000e+03	2.146000000000000000e+03	2.447000000000000000e+03	2.774000000000000000e+03	2.980000000000000000e+03	3.203000000000000000e+03	3.384000000000000000e+03	3.525000000000000000e+03	3.632000000000000000e+03	3.763000000000000000e+03	3.834000000000000000e+03	3.891000000000000000e+03	3.963000000000000000e+03	4.002000000000000000e+03	4.036000000000000000e+03	4.067000000000000000e+03	4.099000000000000000e+03	4.111000000000000000e+03	4.103000000000000000e+03	4.093000000000000000e+03	4.056000000000000000e+03	4.040000000000000000e+03	4.018000000000000000e+03	3.978000000000000000e+03	3.967000000000000000e+03	3.945000000000000000e+03	3.900000000000000000e+03	3.880000000000000000e+03	3.832000000000000000e+03	3.797000000000000000e+03	3.739000000000000000e+03	3.680000000000000000e+03
2.000000000000000000e+01	2.400000000000000000e+01	3.100000000000000000e+01	4.500000000000000000e+01	6.400000000000000000e+01	7.400000000000000000e+01	9.700000000000000000e+01	1.190000000000000000e+02	1.630000000000000000e+02	2.080000000000000000e+02	2.680000000000000000e+02	3.520000000000000000e+02	4.050000000000000000e+02	5.000000000000000000e+02	6.430000000000000000e+02	7.790000000000000000e+02	9.550000000000000000e+02	1.192000000000000000e+03	1.435000000000000000e+03	1.678000000000000000e+03	1.960000000000000000e+03	2.255000000000000000e+03	2.533000000000000000e+03	2.768000000000000000e+03	3.009000000000000000e+03	3.199000000000000000e+03	3.403000000000000000e+03	3.548000000000000000e+03	3.686000000000000000e+03	3.775000000000000000e+03	3.883000000000000000e+03	3.947000000000000000e+03	3.999000000000000000e+03	4.012000000000000000e+03	4.039000000000000000e+03	4.029000000000000000e+03	4.044000000000000000e+03	4.055000000000000000e+03	4.041000000000000000e+03	4.014000000000000000e+03	4.001000000000000000e+03	3.995000000000000000e+03	3.946000000000000000e+03	3.921000000000000000e+03	3.876000000000000000e+03	3.795000000000000000e+03	3.765000000000000000e+03	3.735000000000000000e+03	3.706000000000000000e+03	3.656000000000000000e+03
2.000000000000000000e+01	3.000000000000000000e+01	4.300000000000000000e+01	5.700000000000000000e+01	7.900000000000000000e+01	1.050000000000000000e+02	1.420000000000000000e+02	2.010000000000000000e+02	2.630000000000000000e+02	3.490000000000000000e+02	4.420000000000000000e+02	5.480000000000000000e+02	7.050000000000000000e+02	8.690000000000000000e+02	1.072000000000000000e+03	1.300000000000000000e+03	1.565000000000000000e+03	1.838000000000000000e+03	2.108000000000000000e+03	2.435000000000000000e+03	2.723000000000000000e+03	3.000000000000000000e+03	3.253000000000000000e+03	3.475000000000000000e+03	3.627000000000000000e+03	3.759000000000000000e+03	3.927000000000000000e+03	3.996000000000000000e+03	4.078000000000000000e+03	4.144000000000000000e+03	4.191000000000000000e+03	4.233000000000000000e+03	4.269000000000000000e+03	4.314000000000000000e+03	4.318000000000000000e+03	4.312000000000000000e+03	4.298000000000000000e+03	4.277000000000000000e+03	4.244000000000000000e+03	4.209000000000000000e+03	4.203000000000000000e+03	4.168000000000000000e+03	4.107000000000000000e+03	4.078000000000000000e+03	4.045000000000000000e+03	3.989000000000000000e+03	3.955000000000000000e+03	3.886000000000000000e+03	3.816000000000000000e+03	3.787000000000000000e+03
2.000000000000000000e+01	3.200000000000000000e+01	5.300000000000000000e+01	8.000000000000000000e+01	1.100000000000000000e+02	1.490000000000000000e+02	2.050000000000000000e+02	2.650000000000000000e+02	3.380000000000000000e+02	4.250000000000000000e+02	5.360000000000000000e+02	6.530000000000000000e+02	8.110000000000000000e+02	1.001000000000000000e+03	1.219000000000000000e+03	1.489000000000000000e+03	1.745000000000000000e+03	2.032000000000000000e+03	2.336000000000000000e+03	2.597000000000000000e+03	2.880000000000000000e+03	3.141000000000000000e+03	3.356000000000000000e+03	3.530000000000000000e+03	3.690000000000000000e+03	3.794000000000000000e+03	3.914000000000000000e+03	3.995000000000000000e+03	4.066000000000000000e+03	4.102000000000000000e+03	4.135000000000000000e+03	4.136000000000000000e+03	4.191000000000000000e+03	4.190000000000000000e+03	4.167000000000000000e+03	4.166000000000000000e+03	4.141000000000000000e+03	4.096000000000000000e+03	4.084000000000000000e+03	4.058000000000000000e+03	4.021000000000000000e+03	3.979000000000000000e+03	3.932000000000000000e+03	3.918000000000000000e+03	3.879000000000000000e+03	3.812000000000000000e+03	3.762000000000000000e+03	3.715000000000000000e+03	3.666000000000000000e+03	3.608000000000000000e+03
2.000000000000000000e+01	3.600000000000000000e+01	4.900000000000000000e+01	6.200000000000000000e+01	8.300000000000000000e+01	1.130000000000000000e+02	1.630000000000000000e+02	2.200000000000000000e+02	2.840000000000000000e+02	3.590000000000000000e+02	4.460000000000000000e+02	5.810000000000000000e+02	7.510000000000000000e+02	9.340000000000000000e+02	1.099000000000000000e+03	1.348000000000000000e+03	1.630000000000000000e+03	1.917000000000000000e+03	2.179000000000000000e+03	2.486000000000000000e+03	2.743000000000000000e+03	3.009000000000000000e+03	3.249000000000000000e+03	3.435000000000000000e+03	3.560000000000000000e+03	3.672000000000000000e+03	3.794000000000000000e+03	3.866000000000000000e+03	3.940000000000000000e+03	3.972000000000000000e+03	4.031000000000000000e+03	4.056000000000000000e+03	4.109000000000000000e+03	4.138000000000000000e+03	4.175000000000000000e+03	4.174000000000000000e+03	4.153000000000000000e+03	4.133000000000000000e+03	4.116000000000000000e+03	4.137000000000000000e+03	4.107000000000000000e+03	4.078000000000000000e+03	4.027000000000000000e+03	3.998000000000000000e+03	3.985000000000000000e+03	3.963000000000000000e+03	3.922000000000000000e+03	3.877000000000000000e+03	3.857000000000000000e+03	3.775000000000000000e+03
2.000000000000000000e+01	2.900000000000000000e+01	3.800000000000000000e+01	4.800000000000000000e+01	6.300000000000000000e+01	7.800000000000000000e+01	1.060000000000000000e+02	1.310000000000000000e+02	1.560000000000000000e+02	2.150000000000000000e+02	2.820000000000000000e+02	3.500000000000000000e+02	4.410000000000000000e+02	5.540000000000000000e+02	6.950000000000000000e+02	8.650000000000000000e+02	1.077000000000000000e+03	1.315000000000000000e+03	1.568000000000000000e+03	1.857000000000000000e+03	2.122000000000000000e+03	2.422000000000000000e+03	2.690000000000000000e+03	2.907000000000000000e+03	3.122000000000000000e+03	3.301000000000000000e+03	3.434000000000000000e+03	3.583000000000000000e+03	3.646000000000000000e+03	3.741000000000000000e+03	3.794000000000000000e+03	3.846000000000000000e+03	3.895000000000000000e+03	3.916000000000000000e+03	3.924000000000000000e+03	3.935000000000000000e+03	3.976000000000000000e+03	3.992000000000000000e+03	4.012000000000000000e+03	3.986000000000000000e+03	3.970000000000000000e+03	3.959000000000000000e+03	3.933000000000000000e+03	3.909000000000000000e+03	3.888000000000000000e+03	3.837000000000000000e+03	3.806000000000000000e+03	3.790000000000000000e+03	3.764000000000000000e+03	3.718000000000000000e+03
2.000000000000000000e+01	3.300000000000000000e+01	4.700000000000000000e+01	7.300000000000000000e+01	8.900000000000000000e+01	1.320000000000000000e+02	1.560000000000000000e+02	1.990000000000000000e+02	2.540000000000000000e+02	3.300000000000000000e+02	4.120000000000000000e+02	5.300000000000000000e+02	6.640000000000000000e+02	8.160000000000000000e+02	1.029000000000000000e+03	1.252000000000000000e+03	1.526000000000000000e+03	1.794000000000000000e+03	2.062000000000000000e+03	2.327000000000000000e+03	2.604000000000000000e+03	2.847000000000000000e+03	3.063000000000000000e+03	3.277000000000000000e+03	3.467000000000000000e+03	3.593000000000000000e+03	3.730000000000000000e+03	3.840000000000000000e+03	3.903000000000000000e+03	3.997000000000000000e+03	4.026000000000000000e+03	4.077000000000000000e+03	4.105000000000000000e+03	4.161000000000000000e+03	4.177000000000000000e+03	4.184000000000000000e+03	4.174000000000000000e+03	4.151000000000000000e+03	4.140000000000000000e+03	4.131000000000000000e+03	4.135000000000000000e+03	4.091000000000000000e+03	4.036000000000000000e+03	4.003000000000000000e+03	3.968000000000000000e+03	3.920000000000000000e+03	3.868000000000000000e+03	3.798000000000000000e+03	3.742000000000000000e+03	3.693000000000000000e+03
2.000000000000000000e+01	3.600000000000000000e+01	4.600000000000000000e+01	6.500000000000000000e+01	8.600000000000000000e+01	1.160000000000000000e+02	1.620000000000000000e+02	1.840000000000000000e+02	2.440000000000000000e+02	3.020000000000000000e+02	3.700000000000000000e+02	4.610000000000000000e+02	5.730000000000000000e+02	7.340000000000000000e+02	9.120000000000000000e+02	1.160000000000000000e+03	1.386000000000000000e+03	1.668000000000000000e+03	1.956000000000000000e+03	2.231000000000000000e+03	2.493000000000000000e+03	2.767000000000000000e+03	3.005000000000000000e+03	3.252000000000000000e+03	3.441000000000000000e+03	3.620000000000000000e+03	3.774000000000000000e+03	3.861000000000000000e+03	3.941000000000000000e+03	4.003000000000000000e+03	4.067000000000000000e+03	4.118000000000000000e+03	4.138000000000000000e+03	4.142000000000000000e+03	4.144000000000000000e+03	4.146000000000000000e+03	4.176000000000000000e+03	4.178000000000000000e+03	4.155000000000000000e+03	4.120000000000000000e+03	4.075000000000000000e+03	4.036000000000000000e+03	4.008000000000000000e+03	3.937000000000000000e+03	3.899000000000000000e+03	3.864000000000000000e+03	3.814000000000000000e+03	3.773000000000000000e+03	3.737000000000000000e+03	3.716000000000000000e+03
2.000000000000000000e+01	4.100000000000000000e+01	7.700000000000000000e+01	1.000000000000000000e+02	1.450000000000000000e+02	1.950000000000000000e+02	2.620000000000000000e+02	3.490000000000000000e+02	4.420000000000000000e+02	5.830000000000000000e+02	7.520000000000000000e+02	9.670000000000000000e+02	1.207000000000000000e+03	1.446000000000000000e+03	1.726000000000000000e+03	2.026000000000000000e+03	2.328000000000000000e+03	2.615000000000000000e+03	2.893000000000000000e+03	3.158000000000000000e+03	3.388000000000000000e+03	3.590000000000000000e+03	3.770000000000000000e+03	3.909000000000000000e+03	3.989000000000000000e+03	4.080000000000000000e+03	4.140000000000000000e+03	4.202000000000000000e+03	4.229000000000000000e+03	4.266000000000000000e+03	4.280000000000000000e+03	4.258000000000000000e+03	4.252000000000000000e+03	4.230000000000000000e+03	4.227000000000000000e+03	4.227000000000000000e+03	4.187000000000000000e+03	4.155000000000000000e+03	4.119000000000000000e+03	4.106000000000000000e+03	4.049000000000000000e+03	3.990000000000000000e+03	3.950000000000000000e+03	3.901000000000000000e+03	3.852000000000000000e+03	3.822000000000000000e+03	3.783000000000000000e+03	3.739000000000000000e+03	3.681000000000000000e+03	3.612000000000000000e+03
2.000000000000000000e+01	3.000000000000000000e+01	3.600000000000000000e+01	5.500000000000000000e+01	8.100000000000000000e+01	1.030000000000000000e+02	1.340000000000000000e+02	1.750000000000000000e+02	2.270000000000000000e+02	3.030000000000000000e+02	3.920000000000000000e+02	5.050000000000000000e+02	6.530000000000000000e+02	8.100000000000000000e+02	1.044000000000000000e+03	1.264000000000000000e+03	1.541000000000000000e+03	1.825000000000000000e+03	2.112000000000000000e+03	2.396000000000000000e+03	2.672000000000000000e+03	2.957000000000000000e+03	3.168000000000000000e+03	3.418000000000000000e+03	3.576000000000000000e+03	3.721000000000000000e+03	3.826000000000000000e+03	3.915000000000000000e+03	3.965000000000000000e+03	4.058000000000000000e+03	4.115000000000000000e+03	4.150000000000000000e+03	4.153000000000000000e+03	4.155000000000000000e+03	4.150000000000000000e+03	4.175000000000000000e+03	4.170000000000000000e+03	4.165000000000000000e+03	4.122000000000000000e+03	4.075000000000000000e+03	4.048000000000000000e+03	4.017000000000000000e+03	3.981000000000000000e+03	3.962000000000000000e+03	3.938000000000000000e+03	3.912000000000000000e+03	3.844000000000000000e+03	3.797000000000000000e+03	3.731000000000000000e+03	3.665000000000000000e+03
2.000000000000000000e+01	3.200000000000000000e+01	3.800000000000000000e+01	6.100000000000000000e+01	7.700000000000000000e+01	9.800000000000000000e+01	1.230000000000000000e+02	1.540000000000000000e+02	1.870000000000000000e+02	2.360000000000000000e+02	2.970000000000000000e+02	3.920000000000000000e+02	4.660000000000000000e+02	6.010000000000000000e+02	7.100000000000000000e+02	8.610000000000000000e+02	1.034000000000000000e+03	1.248000000000000000e+03	1.485000000000000000e+03	1.790000000000000000e+03	2.072000000000000000e+03	2.375000000000000000e+03	2.609000000000000000e+03	2.869000000000000000e+03	3.076000000000000000e+03	3.287000000000000000e+03	3.468000000000000000e+03	3.628000000000000000e+03	3.740000000000000000e+03	3.852000000000000000e+03	3.930000000000000000e+03	3.999000000000000000e+03	4.027000000000000000e+03	4.053000000000000000e+03	4.086000000000000000e+03	4.085000000000000000e+03	4.095000000000000000e+03	4.081000000000000000e+03	4.061000000000000000e+03	4.034000000000000000e+03	4.007000000000000000e+03	3.964000000000000000e+03	3.946000000000000000e+03	3.925000000000000000e+03	3.891000000000000000e+03	3.853000000000000000e+03	3.831000000000000000e+03	3.793000000000000000e+03	3.750000000000000000e+03	3.684000000000000000e+03
2.000000000000000000e+01	3.700000000000000000e+01	5.500000000000000000e+01	7.500000000000000000e+01	9.000000000000000000e+01	1.150000000000000000e+02	1.520000000000000000e+02	2.050000000000000000e+02	2.730000000000000000e+02	3.350000000000000000e+02	4.270000000000000000e+02	5.270000000000000000e+02	6.410000000000000000e+02	7.690000000000000000e+02	9.420000000000000000e+02	1.111000000000000000e+03	1.302000000000000000e+03	1.520000000000000000e+03	1.756000000000000000e+03	2.003000000000000000e+03	2.259000000000000000e+03	2.526000000000000000e+03	2.791000000000000000e+03	3.005000000000000000e+03	3.193000000000000000e+03	3.364000000000000000e+03	3.516000000000000000e+03	3.652000000000000000e+03	3.729000000000000000e+03	3.812000000000000000e+03	3.865000000000000000e+03	3.909000000000000000e+03	3.928000000000000000e+03	3.923000000000000000e+03	3.900000000000000000e+03	3.907000000000000000e+03	3.897000000000000000e+03	3.880000000000000000e+03	3.860000000000000000e+03	3.838000000000000000e+03	3.804000000000000000e+03	3.788000000000000000e+03	3.736000000000000000e+03	3.707000000000000000e+03	3.659000000000000000e+03	3.632000000000000000e+03	3.563000000000000000e+03	3.521000000000000000e+03	3.492000000000000000e+03	3.436000000000000000e+03
2.000000000000000000e+01	3.400000000000000000e+01	5.300000000000000000e+01	7.400000000000000000e+01	1.120000000000000000e+02	1.480000000000000000e+02	1.970000000000000000e+02	2.580000000000000000e+02	3.380000000000000000e+02	4.370000000000000000e+02	5.420000000000000000e+02	6.710000000000000000e+02	8.370000000000000000e+02	1.066000000000000000e+03	1.306000000000000000e+03	1.568000000000000000e+03	1.845000000000000000e+03	2.126000000000000000e+03	2.427000000000000000e+03	2.706000000000000000e+03	2.970000000000000000e+03	3.189000000000000000e+03	3.373000000000000000e+03	3.552000000000000000e+03	3.681000000000000000e+03	3.783000000000000000e+03	3.864000000000000000e+03	3.945000000000000000e+03	3.994000000000000000e+03	4.035000000000000000e+03	4.100000000000000000e+03	4.143000000000000000e+03	4.161000000000000000e+03	4.159000000000000000e+03	4.141000000000000000e+03	4.139000000000000000e+03	4.130000000000000000e+03	4.115000000000000000e+03	4.131000000000000000e+03	4.105000000000000000e+03	4.106000000000000000e+03	4.033000000000000000e+03	4.005000000000000000e+03	3.967000000000000000e+03	3.938000000000000000e+03	3.905000000000000000e+03	3.862000000000000000e+03	3.820000000000000000e+03	3.771000000000000000e+03	3.735000000000000000e+03
2.000000000000000000e+01	3.700000000000000000e+01	5.700000000000000000e+01	7.000000000000000000e+01	9.800000000000000000e+01	1.160000000000000000e+02	1.500000000000000000e+02	2.040000000000000000e+02	2.540000000000000000e+02	3.220000000000000000e+02	4.000000000000000000e+02	5.200000000000000000e+02	6.560000000000000000e+02	8.120000000000000000e+02	1.035000000000000000e+03	1.277000000000000000e+03	1.533000000000000000e+03	1.799000000000000000e+03	2.102000000000000000e+03	2.378000000000000000e+03	2.646000000000000000e+03	2.875000000000000000e+03	3.147000000000000000e+03	3.374000000000000000e+03	3.542000000000000000e+03	3.689000000000000000e+03	3.795000000000000000e+03	3.933000000000000000e+03	4.025000000000000000e+03	4.088000000000000000e+03	4.114000000000000000e+03	4.144000000000000000e+03	4.180000000000000000e+03	4.171000000000000000e+03	4.171000000000000000e+03	4.155000000000000000e+03	4.116000000000000000e+03	4.131000000000000000e+03	4.088000000000000000e+03	4.068000000000000000e+03	4.032000000000000000e+03	4.007000000000000000e+03	3.985000000000000000e+03	3.951000000000000000e+03	3.907000000000000000e+03	3.855000000000000000e+03	3.828000000000000000e+03	3.764000000000000000e+03	3.716000000000000000e+03	3.663000000000000000e+03
2.000000000000000000e+01	3.000000000000000000e+01	4.100000000000000000e+01	5.600000000000000000e+01	6.900000000000000000e+01	9.600000000000000000e+01	1.250000000000000000e+02	1.580000000000000000e+02	2.040000000000000000e+02	2.540000000000000000e+02	3.090000000000000000e+02	3.940000000000000000e+02	4.940000000000000000e+02	6.120000000000000000e+02	7.570000000000000000e+02	9.660000000000000000e+02	1.163000000000000000e+03	1.413000000000000000e+03	1.702000000000000000e+03	1.943000000000000000e+03	2.192000000000000000e+03	2.490000000000000000e+03	2.740000000000000000e+03	3.010000000000000000e+03	3.236000000000000000e+03	3.404000000000000000e+03	3.561000000000000000e+03	3.732000000000000000e+03	3.819000000000000000e+03	3.904000000000000000e+03	3.989000000000000000e+03	4.015000000000000000e+03	4.042000000000000000e+03	4.073000000000000000e+03	4.101000000000000000e+03	4.110000000000000000e+03	4.099000000000000000e+03	4.074000000000000000e+03	4.080000000000000000e+03	4.056000000000000000e+03	4.003000000000000000e+03	3.997000000000000000e+03	3.983000000000000000e+03	3.942000000000000000e+03	3.907000000000000000e+03	3.874000000000000000e+03	3.841000000000000000e+03	3.789000000000000000e+03	3.752000000000000000e+03	3.705000000000000000e+03
2.000000000000000000e+01	3.400000000000000000e+01	4.100000000000000000e+01	5.700000000000000000e+01	8.200000000000000000e+01	1.140000000000000000e+02	1.510000000000000000e+02	2.120000000000000000e+02	2.550000000000000000e+02	3.440000000000000000e+02	4.860000000000000000e+02	6.440000000000000000e+02	8.070000000000000000e+02	9.990000000000000000e+02	1.209000000000000000e+03	1.446000000000000000e+03	1.710000000000000000e+03	1.974000000000000000e+03	2.265000000000000000e+03	2.577000000000000000e+03	2.851000000000000000e+03	3.139000000000000000e+03	3.424000000000000000e+03	3.629000000000000000e+03	3.801000000000000000e+03	3.920000000000000000e+03	4.035000000000000000e+03	4.129000000000000000e+03	4.217000000000000000e+03	4.298000000000000000e+03	4.332000000000000000e+03	4.335000000000000000e+03	4.358000000000000000e+03	4.376000000000000000e+03	4.381000000000000000e+03	4.373000000000000000e+03	4.360000000000000000e+03	4.317000000000000000e+03	4.292000000000000000e+03	4.261000000000000000e+03	4.229000000000000000e+03	4.181000000000000000e+03	4.185000000000000000e+03	4.140000000000000000e+03	4.096000000000000000e+03	4.042000000000000000e+03	3.956000000000000000e+03	3.892000000000000000e+03	3.835000000000000000e+03	3.773000000000000000e+03
2.000000000000000000e+01	3.000000000000000000e+01	4.500000000000000000e+01	6.800000000000000000e+01	9.200000000000000000e+01	1.240000000000000000e+02	1.570000000000000000e+02	1.980000000000000000e+02	2.560000000000000000e+02	3.350000000000000000e+02	4.220000000000000000e+02	5.350000000000000000e+02	6.980000000000000000e+02	8.820000000000000000e+02	1.105000000000000000e+03	1.353000000000000000e+03	1.637000000000000000e+03	1.945000000000000000e+03	2.286000000000000000e+03	2.595000000000000000e+03	2.899000000000000000e+03	3.128000000000000000e+03	3.375000000000000000e+03	3.547000000000000000e+03	3.707000000000000000e+03	3.835000000000000000e+03	3.947000000000000000e+03	4.027000000000000000e+03	4.123000000000000000e+03	4.183000000000000000e+03	4.238000000000000000e+03	4.241000000000000000e+03	4.252000000000000000e+03	4.257000000000000000e+03	4.258000000000000000e+03	4.252000000000000000e+03	4.225000000000000000e+03	4.193000000000000000e+03	4.141000000000000000e+03	4.110000000000000000e+03	4.097000000000000000e+03	4.059000000000000000e+03	4.052000000000000000e+03	3.997000000000000000e+03	3.987000000000000000e+03	3.930000000000000000e+03	3.889000000000000000e+03	3.852000000000000000e+03	3.802000000000000000e+03	3.730000000000000000e+03
2.000000000000000000e+01	3.200000000000000000e+01	5.100000000000000000e+01	7.200000000000000000e+01	9.300000000000000000e+01	1.380000000000000000e+02	1.710000000000000000e+02	2.370000000000000000e+02	3.070000000000000000e+02	4.230000000000000000e+02	5.040000000000000000e+02	6.040000000000000000e+02	7.930000000000000000e+02	9.580000000000000000e+02	1.157000000000000000e+03	1.387000000000000000e+03	1.632000000000000000e+03	1.919000000000000000e+03	2.174000000000000000e+03	2.482000000000000000e+03	2.753000000000000000e+03	3.009000000000000000e+03	3.275000000000000000e+03	3.433000000000000000e+03	3.623000000000000000e+03	3.764000000000000000e+03	3.888000000000000000e+03	3.957000000000000000e+03	3.998000000000000000e+03	4.050000000000000000e+03	4.057000000000000000e+03	4.098000000000000000e+03	4.102000000000000000e+03	4.115000000000000000e+03	4.128000000000000000e+03	4.140000000000000000e+03	4.102000000000000000e+03	4.066000000000000000e+03	4.066000000000000000e+03	4.043000000000000000e+03	4.017000000000000000e+03	3.971000000000000000e+03	3.951000000000000000e+03	3.913000000000000000e+03	3.915000000000000000e+03	3.867000000000000000e+03	3.818000000000000000e+03	3.792000000000000000e+03	3.754000000000000000e+03	3.698000000000000000e+03
2.000000000000000000e+01	3.000000000000000000e+01	4.400000000000000000e+01	6.900000000000000000e+01	1.080000000000000000e+02	1.410000000000000000e+02	1.850000000000000000e+02	2.360000000000000000e+02	3.410000000000000000e+02	4.300000000000000000e+02	5.880000000000000000e+02	7.370000000000000000e+02	9.060000000000000000e+02	1.098000000000000000e+03	1.319000000000000000e+03	1.565000000000000000e+03	1.819000000000000000e+03	2.080000000000000000e+03	2.390000000000000000e+03	2.621000000000000000e+03	2.885000000000000000e+03	3.115000000000000000e+03	3.310000000000000000e+03	3.466000000000000000e+03	3.627000000000000000e+03	3.767000000000000000e+03	3.877000000000000000e+03	3.962000000000000000e+03	4.038000000000000000e+03	4.061000000000000000e+03	4.147000000000000000e+03	4.157000000000000000e+03	4.163000000000000000e+03	4.157000000000000000e+03	4.139000000000000000e+03	4.118000000000000000e+03	4.117000000000000000e+03	4.080000000000000000e+03	4.080000000000000000e+03	4.015000000000000000e+03	3.991000000000000000e+03	3.969000000000000000e+03	3.938000000000000000e+03	3.894000000000000000e+03	3.857000000000000000e+03	3.797000000000000000e+03	3.745000000000000000e+03	3.693000000000000000e+03	3.633000000000000000e+03	3.577000000000000000e+03
2.000000000000000000e+01	2.500000000000000000e+01	3.400000000000000000e+01	4.800000000000000000e+01	5.200000000000000000e+01	6.200000000000000000e+01	8.000000000000000000e+01	1.100000000000000000e+02	1.470000000000000000e+02	1.910000000000000000e+02	2.470000000000000000e+02	3.110000000000000000e+02	4.140000000000000000e+02	5.380000000000000000e+02	6.670000000000000000e+02	8.150000000000000000e+02	9.860000000000000000e+02	1.204000000000000000e+03	1.468000000000000000e+03	1.709000000000000000e+03	1.957000000000000000e+03	2.251000000000000000e+03	2.535000000000000000e+03	2.804000000000000000e+03	3.045000000000000000e+03	3.290000000000000000e+03	3.489000000000000000e+03	3.657000000000000000e+03	3.778000000000000000e+03	3.904000000000000000e+03	3.983000000000000000e+03	4.047000000000000000e+03	4.074000000000000000e+03	4.072000000000000000e+03	4.096000000000000000e+03	4.112000000000000000e+03	4.109000000000000000e+03	4.131000000000000000e+03	4.120000000000000000e+03	4.123000000000000000e+03	4.070000000000000000e+03	4.031000000000000000e+03	3.993000000000000000e+03	3.967000000000000000e+03	3.952000000000000000e+03	3.888000000000000000e+03	3.837000000000000000e+03	3.811000000000000000e+03	3.797000000000000000e+03	3.741000000000000000e+03
2.000000000000000000e+01	3.500000000000000000e+01	4.800000000000000000e+01	6.400000000000000000e+01	8.200000000000000000e+01	1.110000000000000000e+02	1.480000000000000000e+02	1.940000000000000000e+02	2.450000000000000000e+02	2.940000000000000000e+02	3.570000000000000000e+02	4.580000000000000000e+02	5.830000000000000000e+02	7.290000000000000000e+02	8.830000000000000000e+02	1.071000000000000000e+03	1.299000000000000000e+03	1.568000000000000000e+03	1.850000000000000000e+03	2.143000000000000000e+03	2.434000000000000000e+03	2.698000000000000000e+03	2.967000000000000000e+03	3.158000000000000000e+03	3.391000000000000000e+03	3.530000000000000000e+03	3.650000000000000000e+03	3.765000000000000000e+03	3.857000000000000000e+03	3.924000000000000000e+03	3.972000000000000000e+03	3.983000000000000000e+03	4.002000000000000000e+03	4.050000000000000000e+03	4.021000000000000000e+03	4.021000000000000000e+03	3.982000000000000000e+03	3.983000000000000000e+03	3.985000000000000000e+03	3.960000000000000000e+03	3.935000000000000000e+03	3.914000000000000000e+03	3.908000000000000000e+03	3.844000000000000000e+03	3.765000000000000000e+03	3.717000000000000000e+03	3.670000000000000000e+03	3.642000000000000000e+03	3.592000000000000000e+03	3.527000000000000000e+03
2.000000000000000000e+01	3.300000000000000000e+01	4.800000000000000000e+01	6.900000000000000000e+01	1.040000000000000000e+02	1.360000000000000000e+02	1.690000000000000000e+02	2.170000000000000000e+02	2.820000000000000000e+02	3.660000000000000000e+02	4.450000000000000000e+02	5.590000000000000000e+02	6.870000000000000000e+02	8.400000000000000000e+02	1.044000000000000000e+03	1.235000000000000000e+03	1.470000000000000000e+03	1.723000000000000000e+03	2.015000000000000000e+03	2.290000000000000000e+03	2.635000000000000000e+03	2.873000000000000000e+03	3.109000000000000000e+03	3.377000000000000000e+03	3.573000000000000000e+03	3.718000000000000000e+03	3.816000000000000000e+03	3.913000000000000000e+03	3.989000000000000000e+03	4.055000000000000000e+03	4.098000000000000000e+03	4.126000000000000000e+03	4.136000000000000000e+03	4.179000000000000000e+03	4.159000000000000000e+03	4.148000000000000000e+03	4.145000000000000000e+03	4.119000000000000000e+03	4.109000000000000000e+03	4.105000000000000000e+03	4.055000000000000000e+03	4.007000000000000000e+03	3.988000000000000000e+03	3.961000000000000000e+03	3.902000000000000000e+03	3.846000000000000000e+03	3.791000000000000000e+03	3.783000000000000000e+03	3.755000000000000000e+03	3.663000000000000000e+03
2.000000000000000000e+01	3.100000000000000000e+01	4.500000000000000000e+01	6.300000000000000000e+01	8.100000000000000000e+01	1.020000000000000000e+02	1.330000000000000000e+02	1.710000000000000000e+02	2.240000000000000000e+02	2.720000000000000000e+02	3.470000000000000000e+02	4.360000000000000000e+02	5.230000000000000000e+02	6.180000000000000000e+02	7.780000000000000000e+02	9.720000000000000000e+02	1.232000000000000000e+03	1.485000000000000000e+03	1.786000000000000000e+03	2.094000000000000000e+03	2.370000000000000000e+03	2.615000000000000000e+03	2.863000000000000000e+03	3.096000000000000000e+03	3.295000000000000000e+03	3.457000000000000000e+03	3.607000000000000000e+03	3.750000000000000000e+03	3.876000000000000000e+03	3.924000000000000000e+03	4.005000000000000000e+03	4.051000000000000000e+03	4.120000000000000000e+03	4.139000000000000000e+03	4.145000000000000000e+03	4.161000000000000000e+03	4.170000000000000000e+03	4.175000000000000000e+03	4.153000000000000000e+03	4.133000000000000000e+03	4.126000000000000000e+03	4.100000000000000000e+03	4.071000000000000000e+03	4.065000000000000000e+03	4.015000000000000000e+03	3.996000000000000000e+03	3.944000000000000000e+03	3.873000000000000000e+03	3.824000000000000000e+03	3.792000000000000000e+03
2.000000000000000000e+01	3.000000000000000000e+01	4.500000000000000000e+01	7.000000000000000000e+01	1.000000000000000000e+02	1.390000000000000000e+02	1.940000000000000000e+02	2.760000000000000000e+02	3.390000000000000000e+02	4.270000000000000000e+02	5.290000000000000000e+02	6.700000000000000000e+02	8.720000000000000000e+02	1.100000000000000000e+03	1.333000000000000000e+03	1.603000000000000000e+03	1.875000000000000000e+03	2.168000000000000000e+03	2.492000000000000000e+03	2.768000000000000000e+03	2.998000000000000000e+03	3.260000000000000000e+03	3.470000000000000000e+03	3.635000000000000000e+03	3.756000000000000000e+03	3.886000000000000000e+03	3.983000000000000000e+03	4.050000000000000000e+03	4.099000000000000000e+03	4.155000000000000000e+03	4.193000000000000000e+03	4.241000000000000000e+03	4.250000000000000000e+03	4.244000000000000000e+03	4.200000000000000000e+03	4.186000000000000000e+03	4.136000000000000000e+03	4.109000000000000000e+03	4.100000000000000000e+03	4.078000000000000000e+03	4.043000000000000000e+03	4.007000000000000000e+03	3.966000000000000000e+03	3.930000000000000000e+03	3.851000000000000000e+03	3.818000000000000000e+03	3.760000000000000000e+03	3.692000000000000000e+03	3.657000000000000000e+03	3.607000000000000000e+03
2.000000000000000000e+01	3.300000000000000000e+01	5.200000000000000000e+01	8.600000000000000000e+01	1.120000000000000000e+02	1.580000000000000000e+02	2.090000000000000000e+02	2.770000000000000000e+02	3.390000000000000000e+02	4.410000000000000000e+02	5.540000000000000000e+02	7.030000000000000000e+02	8.580000000000000000e+02	1.052000000000000000e+03	1.271000000000000000e+03	1.522000000000000000e+03	1.801000000000000000e+03	2.112000000000000000e+03	2.385000000000000000e+03	2.661000000000000000e+03	2.921000000000000000e+03	3.128000000000000000e+03	3.372000000000000000e+03	3.517000000000000000e+03	3.686000000000000000e+03	3.793000000000000000e+03	3.865000000000000000e+03	3.977000000000000000e+03	4.013000000000000000e+03	4.042000000000000000e+03	4.088000000000000000e+03	4.116000000000000000e+03	4.115000000000000000e+03	4.107000000000000000e+03	4.096000000000000000e+03	4.085000000000000000e+03	4.087000000000000000e+03	4.104000000000000000e+03	4.103000000000000000e+03	4.079000000000000000e+03	4.024000000000000000e+03	3.999000000000000000e+03	3.964000000000000000e+03	3.915000000000000000e+03	3.876000000000000000e+03	3.825000000000000000e+03	3.759000000000000000e+03	3.696000000000000000e+03	3.627000000000000000e+03	3.596000000000000000e+03
2.000000000000000000e+01	3.100000000000000000e+01	4.100000000000000000e+01	5.700000000000000000e+01	8.300000000000000000e+01	1.050000000000000000e+02	1.620000000000000000e+02	2.240000000000000000e+02	2.750000000000000000e+02	3.260000000000000000e+02	4.290000000000000000e+02	5.580000000000000000e+02	6.960000000000000000e+02	8.750000000000000000e+02	1.087000000000000000e+03	1.300000000000000000e+03	1.595000000000000000e+03	1.900000000000000000e+03	2.217000000000000000e+03	2.494000000000000000e+03	2.792000000000000000e+03	3.050000000000000000e+03	3.240000000000000000e+03	3.439000000000000000e+03	3.602000000000000000e+03	3.736000000000000000e+03	3.855000000000000000e+03	3.922000000000000000e+03	4.012000000000000000e+03	4.074000000000000000e+03	4.110000000000000000e+03	4.157000000000000000e+03	4.171000000000000000e+03	4.136000000000000000e+03	4.164000000000000000e+03	4.149000000000000000e+03	4.093000000000000000e+03	4.045000000000000000e+03	4.007000000000000000e+03	4.005000000000000000e+03	4.011000000000000000e+03	3.967000000000000000e+03	3.956000000000000000e+03	3.946000000000000000e+03	3.900000000000000000e+03	3.870000000000000000e+03	3.828000000000000000e+03	3.745000000000000000e+03	3.718000000000000000e+03	3.665000000000000000e+03
2.000000000000000000e+01	3.200000000000000000e+01	4.900000000000000000e+01	6.700000000000000000e+01	9.500000000000000000e+01	1.140000000000000000e+02	1.630000000000000000e+02	2.200000000000000000e+02	2.710000000000000000e+02	3.660000000000000000e+02	4.540000000000000000e+02	5.500000000000000000e+02	6.790000000000000000e+02	8.260000000000000000e+02	1.025000000000000000e+03	1.237000000000000000e+03	1.484000000000000000e+03	1.726000000000000000e+03	1.968000000000000000e+03	2.273000000000000000e+03	2.551000000000000000e+03	2.840000000000000000e+03	3.095000000000000000e+03	3.335000000000000000e+03	3.504000000000000000e+03	3.698000000000000000e+03	3.814000000000000000e+03	3.887000000000000000e+03	3.982000000000000000e+03	4.022000000000000000e+03	4.072000000000000000e+03	4.135000000000000000e+03	4.148000000000000000e+03	4.149000000000000000e+03	4.156000000000000000e+03	4.165000000000000000e+03	4.144000000000000000e+03	4.095000000000000000e+03	4.049000000000000000e+03	4.040000000000000000e+03	3.994000000000000000e+03	3.959000000000000000e+03	3.927000000000000000e+03	3.913000000000000000e+03	3.869000000000000000e+03	3.837000000000000000e+03	3.806000000000000000e+03	3.763000000000000000e+03	3.718000000000000000e+03	3.636000000000000000e+03
2.000000000000000000e+01	2.900000000000000000e+01	5.000000000000000000e+01	6.700000000000000000e+01	8.900000000000000000e+01	1.140000000000000000e+02	1.410000000000000000e+02	1.900000000000000000e+02	2.460000000000000000e+02	3.110000000000000000e+02	3.940000000000000000e+02	5.170000000000000000e+02	6.460000000000000000e+02	8.040000000000000000e+02	1.023000000000000000e+03	1.238000000000000000e+03	1.490000000000000000e+03	1.749000000000000000e+03	2.036000000000000000e+03	2.280000000000000000e+03	2.581000000000000000e+03	2.822000000000000000e+03	3.012000000000000000e+03	3.226000000000000000e+03	3.423000000000000000e+03	3.546000000000000000e+03	3.661000000000000000e+03	3.757000000000000000e+03	3.862000000000000000e+03	3.899000000000000000e+03	3.948000000000000000e+03	3.976000000000000000e+03	3.966000000000000000e+03	3.953000000000000000e+03	3.948000000000000000e+03	3.959000000000000000e+03	3.958000000000000000e+03	3.943000000000000000e+03	3.934000000000000000e+03	3.925000000000000000e+03	3.877000000000000000e+03	3.824000000000000000e+03	3.786000000000000000e+03	3.751000000000000000e+03	3.750000000000000000e+03	3.701000000000000000e+03	3.656000000000000000e+03	3.618000000000000000e+03	3.555000000000000000e+03	3.506000000000000000e+03
2.000000000000000000e+01	3.500000000000000000e+01	5.200000000000000000e+01	8.900000000000000000e+01	1.320000000000000000e+02	1.690000000000000000e+02	2.090000000000000000e+02	2.870000000000000000e+02	3.500000000000000000e+02	4.550000000000000000e+02	5.780000000000000000e+02	7.320000000000000000e+02	9.110000000000000000e+02	1.110000000000000000e+03	1.315000000000000000e+03	1.555000000000000000e+03	1.841000000000000000e+03	2.119000000000000000e+03	2.391000000000000000e+03	2.633000000000000000e+03	2.862000000000000000e+03	3.094000000000000000e+03	3.355000000000000000e+03	3.485000000000000000e+03	3.633000000000000000e+03	3.753000000000000000e+03	3.885000000000000000e+03	3.958000000000000000e+03	4.016000000000000000e+03	4.033000000000000000e+03	4.067000000000000000e+03	4.085000000000000000e+03	4.074000000000000000e+03	4.040000000000000000e+03	4.016000000000000000e+03	4.027000000000000000e+03	4.026000000000000000e+03	4.015000000000000000e+03	4.028000000000000000e+03	3.996000000000000000e+03	3.971000000000000000e+03	3.960000000000000000e+03	3.910000000000000000e+03	3.888000000000000000e+03	3.839000000000000000e+03	3.802000000000000000e+03	3.775000000000000000e+03	3.747000000000000000e+03	3.690000000000000000e+03	3.635000000000000000e+03
2.000000000000000000e+01	3.100000000000000000e+01	5.100000000000000000e+01	7.400000000000000000e+01	9.000000000000000000e+01	1.250000000000000000e+02	1.450000000000000000e+02	1.870000000000000000e+02	2.290000000000000000e+02	2.920000000000000000e+02	3.580000000000000000e+02	4.560000000000000000e+02	5.610000000000000000e+02	7.100000000000000000e+02	8.480000000000000000e+02	1.034000000000000000e+03	1.236000000000000000e+03	1.487000000000000000e+03	1.772000000000000000e+03	2.071000000000000000e+03	2.364000000000000000e+03	2.614000000000000000e+03	2.869000000000000000e+03	3.118000000000000000e+03	3.342000000000000000e+03	3.516000000000000000e+03	3.669000000000000000e+03	3.779000000000000000e+03	3.884000000000000000e+03	3.962000000000000000e+03	4.047000000000000000e+03	4.079000000000000000e+03	4.127000000000000000e+03	4.154000000000000000e+03	4.166000000000000000e+03	4.160000000000000000e+03	4.145000000000000000e+03	4.163000000000000000e+03	4.118000000000000000e+03	4.124000000000000000e+03	4.102000000000000000e+03	4.101000000000000000e+03	4.060000000000000000e+03	4.019000000000000000e+03	4.008000000000000000e+03	3.976000000000000000e+03	3.922000000000000000e+03	3.862000000000000000e+03	3.805000000000000000e+03	3.784000000000000000e+03
2.000000000000000000e+01	3.100000000000000000e+01	4.400000000000000000e+01	6.000000000000000000e+01	8.400000000000000000e+01	1.090000000000000000e+02	1.550000000000000000e+02	1.920000000000000000e+02	2.410000000000000000e+02	3.160000000000000000e+02	4.060000000000000000e+02	5.080000000000000000e+02	6.400000000000000000e+02	8.010000000000000000e+02	9.640000000000000000e+02	1.201000000000000000e+03	1.445000000000000000e+03	1.746000000000000000e+03	2.033000000000000000e+03	2.336000000000000000e+03	2.629000000000000000e+03	2.907000000000000000e+03	3.106000000000000000e+03	3.324000000000000000e+03	3.506000000000000000e+03	3.663000000000000000e+03	3.820000000000000000e+03	3.921000000000000000e+03	4.011000000000000000e+03	4.076000000000000000e+03	4.125000000000000000e+03	4.166000000000000000e+03	4.200000000000000000e+03	4.204000000000000000e+03	4.194000000000000000e+03	4.216000000000000000e+03	4.211000000000000000e+03	4.228000000000000000e+03	4.171000000000000000e+03	4.154000000000000000e+03	4.091000000000000000e+03	4.063000000000000000e+03	4.028000000000000000e+03	3.981000000000000000e+03	3.962000000000000000e+03	3.960000000000000000e+03	3.922000000000000000e+03	3.851000000000000000e+03	3.816000000000000000e+03	3.770000000000000000e+03
2.000000000000000000e+01	3.600000000000000000e+01	4.900000000000000000e+01	7.200000000000000000e+01	9.400000000000000000e+01	1.200000000000000000e+02	1.650000000000000000e+02	2.220000000000000000e+02	2.950000000000000000e+02	3.700000000000000000e+02	4.620000000000000000e+02	5.800000000000000000e+02	7.450000000000000000e+02	9.090000000000000000e+02	1.108000000000000000e+03	1.363000000000000000e+03	1.631000000000000000e+03	1.891000000000000000e+03	2.219000000000000000e+03	2.522000000000000000e+03	2.825000000000000000e+03	3.064000000000000000e+03	3.315000000000000000e+03	3.494000000000000000e+03	3.704000000000000000e+03	3.819000000000000000e+03	3.939000000000000000e+03	3.987000000000000000e+03	4.051000000000000000e+03	4.086000000000000000e+03	4.122000000000000000e+03	4.130000000000000000e+03	4.120000000000000000e+03	4.125000000000000000e+03	4.149000000000000000e+03	4.126000000000000000e+03	4.117000000000000000e+03	4.093000000000000000e+03	4.080000000000000000e+03	4.106000000000000000e+03	4.078000000000000000e+03	4.027000000000000000e+03	3.999000000000000000e+03	3.974000000000000000e+03	3.928000000000000000e+03	3.890000000000000000e+03	3.851000000000000000e+03	3.772000000000000000e+03	3.714000000000000000e+03	3.671000000000000000e+03
2.000000000000000000e+01	3.000000000000000000e+01	3.900000000000000000e+01	5.900000000000000000e+01	8.900000000000000000e+01	1.220000000000000000e+02	1.540000000000000000e+02	2.080000000000000000e+02	2.630000000000000000e+02	3.230000000000000000e+02	4.110000000000000000e+02	5.120000000000000000e+02	6.440000000000000000e+02	8.150000000000000000e+02	1.006000000000000000e+03	1.204000000000000000e+03	1.436000000000000000e+03	1.730000000000000000e+03	2.033000000000000000e+03	2.322000000000000000e+03	2.586000000000000000e+03	2.868000000000000000e+03	3.112000000000000000e+03	3.318000000000000000e+03	3.487000000000000000e+03	3.658000000000000000e+03	3.799000000000000000e+03	3.912000000000000000e+03	3.982000000000000000e+03	4.042000000000000000e+03	4.084000000000000000e+03	4.160000000000000000e+03	4.187000000000000000e+03	4.214000000000000000e+03	4.279000000000000000e+03	4.295000000000000000e+03	4.261000000000000000e+03	4.212000000000000000e+03	4.192000000000000000e+03	4.180000000000000000e+03	4.168000000000000000e+03	4.118000000000000000e+03	4.077000000000000000e+03	4.043000000000000000e+03	3.982000000000000000e+03	3.974000000000000000e+03	3.921000000000000000e+03	3.897000000000000000e+03	3.866000000000000000e+03	3.812000000000000000e+03
2.000000000000000000e+01	3.400000000000000000e+01	5.100000000000000000e+01	6.300000000000000000e+01	8.300000000000000000e+01	1.020000000000000000e+02	1.320000000000000000e+02	1.820000000000000000e+02	2.230000000000000000e+02	2.920000000000000000e+02	3.610000000000000000e+02	4.540000000000000000e+02	5.740000000000000000e+02	6.960000000000000000e+02	8.380000000000000000e+02	1.038000000000000000e+03	1.259000000000000000e+03	1.486000000000000000e+03	1.736000000000000000e+03	2.030000000000000000e+03	2.314000000000000000e+03	2.618000000000000000e+03	2.864000000000000000e+03	3.081000000000000000e+03	3.311000000000000000e+03	3.516000000000000000e+03	3.666000000000000000e+03	3.813000000000000000e+03	3.955000000000000000e+03	4.060000000000000000e+03	4.153000000000000000e+03	4.188000000000000000e+03	4.243000000000000000e+03	4.280000000000000000e+03	4.269000000000000000e+03	4.239000000000000000e+03	4.238000000000000000e+03	4.259000000000000000e+03	4.246000000000000000e+03	4.233000000000000000e+03	4.203000000000000000e+03	4.151000000000000000e+03	4.108000000000000000e+03	4.096000000000000000e+03	4.024000000000000000e+03	3.990000000000000000e+03	3.926000000000000000e+03	3.873000000000000000e+03	3.834000000000000000e+03	3.797000000000000000e+03
2.000000000000000000e+01	2.600000000000000000e+01	4.100000000000000000e+01	5.300000000000000000e+01	6.400000000000000000e+01	8.500000000000000000e+01	1.170000000000000000e+02	1.530000000000000000e+02	2.000000000000000000e+02	2.640000000000000000e+02	3.290000000000000000e+02	4.260000000000000000e+02	5.480000000000000000e+02	6.840000000000000000e+02	8.620000000000000000e+02	1.090000000000000000e+03	1.327000000000000000e+03	1.544000000000000000e+03	1.809000000000000000e+03	2.098000000000000000e+03	2.393000000000000000e+03	2.687000000000000000e+03	3.023000000000000000e+03	3.271000000000000000e+03	3.497000000000000000e+03	3.689000000000000000e+03	3.784000000000000000e+03	3.914000000000000000e+03	4.036000000000000000e+03	4.104000000000000000e+03	4.179000000000000000e+03	4.190000000000000000e+03	4.217000000000000000e+03	4.217000000000000000e+03	4.219000000000000000e+03	4.246000000000000000e+03	4.234000000000000000e+03	4.191000000000000000e+03	4.181000000000000000e+03	4.176000000000000000e+03	4.147000000000000000e+03	4.124000000000000000e+03	4.111000000000000000e+03	4.077000000000000000e+03	4.029000000000000000e+03	3.976000000000000000e+03	3.932000000000000000e+03	3.887000000000000000e+03	3.832000000000000000e+03	3.798000000000000000e+03
2.000000000000000000e+01	3.200000000000000000e+01	4.400000000000000000e+01	5.800000000000000000e+01	8.300000000000000000e+01	1.180000000000000000e+02	1.660000000000000000e+02	2.230000000000000000e+02	2.760000000000000000e+02	3.700000000000000000e+02	4.760000000000000000e+02	5.640000000000000000e+02	7.350000000000000000e+02	9.330000000000000000e+02	1.136000000000000000e+03	1.391000000000000000e+03	1.653000000000000000e+03	1.950000000000000000e+03	2.217000000000000000e+03	2.502000000000000000e+03	2.782000000000000000e+03	3.066000000000000000e+03	3.283000000000000000e+03	3.489000000000000000e+03	3.633000000000000000e+03	3.761000000000000000e+03	3.862000000000000000e+03	3.942000000000000000e+03	3.981000000000000000e+03	3.996000000000000000e+03	4.043000000000000000e+03	4.083000000000000000e+03	4.103000000000000000e+03	4.091000000000000000e+03	4.131000000000000000e+03	4.122000000000000000e+03	4.103000000000000000e+03	4.123000000000000000e+03	4.076000000000000000e+03	4.052000000000000000e+03	4.021000000000000000e+03	3.974000000000000000e+03	3.923000000000000000e+03	3.868000000000000000e+03	3.822000000000000000e+03	3.765000000000000000e+03	3.705000000000000000e+03	3.656000000000000000e+03	3.626000000000000000e+03	3.562000000000000000e+03
2.000000000000000000e+01	3.500000000000000000e+01	5.400000000000000000e+01	7.400000000000000000e+01	1.000000000000000000e+02	1.320000000000000000e+02	1.680000000000000000e+02	2.090000000000000000e+02	2.740000000000000000e+02	3.590000000000000000e+02	4.530000000000000000e+02	5.750000000000000000e+02	7.180000000000000000e+02	8.860000000000000000e+02	1.097000000000000000e+03	1.318000000000000000e+03	1.565000000000000000e+03	1.852000000000000000e+03	2.161000000000000000e+03	2.428000000000000000e+03	2.712000000000000000e+03	2.985000000000000000e+03	3.198000000000000000e+03	3.408000000000000000e+03	3.563000000000000000e+03	3.716000000000000000e+03	3.838000000000000000e+03	3.945000000000000000e+03	4.025000000000000000e+03	4.061000000000000000e+03	4.084000000000000000e+03	4.116000000000000000e+03	4.124000000000000000e+03	4.137000000000000000e+03	4.151000000000000000e+03	4.137000000000000000e+03	4.147000000000000000e+03	4.156000000000000000e+03	4.175000000000000000e+03	4.122000000000000000e+03	4.099000000000000000e+03	4.060000000000000000e+03	4.025000000000000000e+03	4.001000000000000000e+03	3.962000000000000000e+03	3.902000000000000000e+03	3.848000000000000000e+03	3.815000000000000000e+03	3.740000000000000000e+03	3.688000000000000000e+03
2.000000000000000000e+01	2.800000000000000000e+01	3.900000000000000000e+01	5.200000000000000000e+01	6.500000000000000000e+01	9.400000000000000000e+01	1.100000000000000000e+02	1.410000000000000000e+02	1.830000000000000000e+02	2.280000000000000000e+02	2.910000000000000000e+02	3.760000000000000000e+02	4.660000000000000000e+02	6.020000000000000000e+02	7.630000000000000000e+02	9.180000000000000000e+02	1.139000000000000000e+03	1.371000000000000000e+03	1.649000000000000000e+03	1.986000000000000000e+03	2.294000000000000000e+03	2.585000000000000000e+03	2.859000000000000000e+03	3.088000000000000000e+03	3.284000000000000000e+03	3.511000000000000000e+03	3.652000000000000000e+03	3.782000000000000000e+03	3.875000000000000000e+03	3.953000000000000000e+03	4.026000000000000000e+03	4.074000000000000000e+03	4.102000000000000000e+03	4.104000000000000000e+03	4.121000000000000000e+03	4.096000000000000000e+03	4.108000000000000000e+03	4.092000000000000000e+03	4.054000000000000000e+03	4.028000000000000000e+03	4.019000000000000000e+03	4.002000000000000000e+03	3.981000000000000000e+03	3.943000000000000000e+03	3.910000000000000000e+03	3.856000000000000000e+03	3.835000000000000000e+03	3.808000000000000000e+03	3.755000000000000000e+03	3.705000000000000000e+03
[truncated: 350 more columns]
