# Supplementary material for: Omicron vs. the rest: Assessing the competitive dynamics and coinfection scenarios of COVID-19 strains on a social network
Source: PLoS One. 2024 Jan 25;19(1):e0287623. doi: 10.1371/journal.pone.0287623 (PMC10810514; doi:10.1371/journal.pone.0287623)
Supplement: S1 Data — (ZIP) [file pone.0287623.s001.zip › Data Figures/Fig6/b/Infected(o).csv]

1.000000000000000000e+01	1.500000000000000000e+01	1.800000000000000000e+01	2.600000000000000000e+01	3.900000000000000000e+01	5.200000000000000000e+01	7.400000000000000000e+01	1.000000000000000000e+02	1.440000000000000000e+02	2.050000000000000000e+02	2.710000000000000000e+02	3.390000000000000000e+02	4.300000000000000000e+02	5.430000000000000000e+02	6.900000000000000000e+02	8.890000000000000000e+02	1.089000000000000000e+03	1.335000000000000000e+03	1.578000000000000000e+03	1.827000000000000000e+03	2.069000000000000000e+03	2.295000000000000000e+03	2.549000000000000000e+03	2.793000000000000000e+03	2.944000000000000000e+03	3.092000000000000000e+03	3.188000000000000000e+03	3.265000000000000000e+03	3.351000000000000000e+03	3.404000000000000000e+03	3.445000000000000000e+03	3.456000000000000000e+03	3.482000000000000000e+03	3.486000000000000000e+03	3.478000000000000000e+03	3.459000000000000000e+03	3.463000000000000000e+03	3.451000000000000000e+03	3.423000000000000000e+03	3.420000000000000000e+03	3.382000000000000000e+03	3.330000000000000000e+03	3.280000000000000000e+03	3.220000000000000000e+03	3.180000000000000000e+03	3.151000000000000000e+03	3.104000000000000000e+03	3.068000000000000000e+03	3.026000000000000000e+03	2.973000000000000000e+03
1.000000000000000000e+01	1.500000000000000000e+01	2.400000000000000000e+01	4.100000000000000000e+01	5.700000000000000000e+01	7.900000000000000000e+01	1.100000000000000000e+02	1.360000000000000000e+02	1.790000000000000000e+02	2.400000000000000000e+02	3.170000000000000000e+02	4.130000000000000000e+02	5.280000000000000000e+02	6.480000000000000000e+02	8.100000000000000000e+02	9.890000000000000000e+02	1.244000000000000000e+03	1.482000000000000000e+03	1.723000000000000000e+03	1.968000000000000000e+03	2.194000000000000000e+03	2.405000000000000000e+03	2.598000000000000000e+03	2.788000000000000000e+03	2.919000000000000000e+03	3.066000000000000000e+03	3.161000000000000000e+03	3.249000000000000000e+03	3.343000000000000000e+03	3.421000000000000000e+03	3.500000000000000000e+03	3.509000000000000000e+03	3.516000000000000000e+03	3.543000000000000000e+03	3.545000000000000000e+03	3.546000000000000000e+03	3.567000000000000000e+03	3.583000000000000000e+03	3.546000000000000000e+03	3.549000000000000000e+03	3.537000000000000000e+03	3.514000000000000000e+03	3.492000000000000000e+03	3.452000000000000000e+03	3.418000000000000000e+03	3.381000000000000000e+03	3.365000000000000000e+03	3.335000000000000000e+03	3.302000000000000000e+03	3.274000000000000000e+03
1.000000000000000000e+01	2.600000000000000000e+01	4.300000000000000000e+01	5.800000000000000000e+01	8.200000000000000000e+01	1.080000000000000000e+02	1.440000000000000000e+02	1.910000000000000000e+02	2.540000000000000000e+02	3.290000000000000000e+02	4.050000000000000000e+02	4.900000000000000000e+02	6.300000000000000000e+02	7.640000000000000000e+02	9.640000000000000000e+02	1.212000000000000000e+03	1.438000000000000000e+03	1.738000000000000000e+03	1.990000000000000000e+03	2.230000000000000000e+03	2.424000000000000000e+03	2.620000000000000000e+03	2.793000000000000000e+03	2.955000000000000000e+03	3.088000000000000000e+03	3.194000000000000000e+03	3.295000000000000000e+03	3.368000000000000000e+03	3.443000000000000000e+03	3.506000000000000000e+03	3.514000000000000000e+03	3.529000000000000000e+03	3.533000000000000000e+03	3.528000000000000000e+03	3.516000000000000000e+03	3.469000000000000000e+03	3.443000000000000000e+03	3.434000000000000000e+03	3.423000000000000000e+03	3.370000000000000000e+03	3.359000000000000000e+03	3.341000000000000000e+03	3.329000000000000000e+03	3.295000000000000000e+03	3.233000000000000000e+03	3.176000000000000000e+03	3.158000000000000000e+03	3.112000000000000000e+03	3.062000000000000000e+03	3.008000000000000000e+03
1.000000000000000000e+01	1.300000000000000000e+01	1.800000000000000000e+01	2.500000000000000000e+01	3.900000000000000000e+01	5.100000000000000000e+01	7.700000000000000000e+01	1.050000000000000000e+02	1.340000000000000000e+02	1.830000000000000000e+02	2.370000000000000000e+02	3.140000000000000000e+02	4.150000000000000000e+02	5.330000000000000000e+02	6.820000000000000000e+02	8.410000000000000000e+02	1.037000000000000000e+03	1.220000000000000000e+03	1.451000000000000000e+03	1.676000000000000000e+03	1.924000000000000000e+03	2.155000000000000000e+03	2.348000000000000000e+03	2.555000000000000000e+03	2.714000000000000000e+03	2.835000000000000000e+03	2.967000000000000000e+03	3.066000000000000000e+03	3.126000000000000000e+03	3.179000000000000000e+03	3.245000000000000000e+03	3.298000000000000000e+03	3.346000000000000000e+03	3.332000000000000000e+03	3.315000000000000000e+03	3.312000000000000000e+03	3.311000000000000000e+03	3.276000000000000000e+03	3.266000000000000000e+03	3.232000000000000000e+03	3.203000000000000000e+03	3.186000000000000000e+03	3.158000000000000000e+03	3.123000000000000000e+03	3.098000000000000000e+03	3.098000000000000000e+03	3.078000000000000000e+03	3.069000000000000000e+03	3.025000000000000000e+03	3.007000000000000000e+03
1.000000000000000000e+01	1.200000000000000000e+01	2.500000000000000000e+01	4.200000000000000000e+01	5.800000000000000000e+01	8.700000000000000000e+01	1.290000000000000000e+02	1.710000000000000000e+02	2.290000000000000000e+02	2.910000000000000000e+02	3.800000000000000000e+02	4.990000000000000000e+02	6.320000000000000000e+02	7.920000000000000000e+02	9.940000000000000000e+02	1.231000000000000000e+03	1.518000000000000000e+03	1.776000000000000000e+03	2.049000000000000000e+03	2.318000000000000000e+03	2.603000000000000000e+03	2.884000000000000000e+03	3.074000000000000000e+03	3.286000000000000000e+03	3.438000000000000000e+03	3.565000000000000000e+03	3.669000000000000000e+03	3.711000000000000000e+03	3.746000000000000000e+03	3.808000000000000000e+03	3.812000000000000000e+03	3.844000000000000000e+03	3.834000000000000000e+03	3.833000000000000000e+03	3.828000000000000000e+03	3.821000000000000000e+03	3.839000000000000000e+03	3.846000000000000000e+03	3.837000000000000000e+03	3.815000000000000000e+03	3.785000000000000000e+03	3.759000000000000000e+03	3.725000000000000000e+03	3.685000000000000000e+03	3.640000000000000000e+03	3.577000000000000000e+03	3.525000000000000000e+03	3.482000000000000000e+03	3.419000000000000000e+03	3.371000000000000000e+03
1.000000000000000000e+01	1.700000000000000000e+01	2.500000000000000000e+01	3.200000000000000000e+01	3.900000000000000000e+01	6.000000000000000000e+01	7.400000000000000000e+01	9.800000000000000000e+01	1.270000000000000000e+02	1.760000000000000000e+02	2.260000000000000000e+02	3.020000000000000000e+02	3.890000000000000000e+02	5.170000000000000000e+02	6.480000000000000000e+02	8.200000000000000000e+02	1.036000000000000000e+03	1.244000000000000000e+03	1.486000000000000000e+03	1.742000000000000000e+03	1.986000000000000000e+03	2.193000000000000000e+03	2.393000000000000000e+03	2.565000000000000000e+03	2.750000000000000000e+03	2.917000000000000000e+03	3.067000000000000000e+03	3.195000000000000000e+03	3.286000000000000000e+03	3.341000000000000000e+03	3.405000000000000000e+03	3.453000000000000000e+03	3.472000000000000000e+03	3.481000000000000000e+03	3.458000000000000000e+03	3.490000000000000000e+03	3.500000000000000000e+03	3.496000000000000000e+03	3.481000000000000000e+03	3.464000000000000000e+03	3.399000000000000000e+03	3.384000000000000000e+03	3.363000000000000000e+03	3.321000000000000000e+03	3.281000000000000000e+03	3.231000000000000000e+03	3.212000000000000000e+03	3.169000000000000000e+03	3.120000000000000000e+03	3.089000000000000000e+03
1.000000000000000000e+01	1.600000000000000000e+01	2.200000000000000000e+01	3.300000000000000000e+01	4.600000000000000000e+01	6.400000000000000000e+01	8.300000000000000000e+01	1.260000000000000000e+02	1.700000000000000000e+02	2.330000000000000000e+02	3.100000000000000000e+02	4.210000000000000000e+02	5.320000000000000000e+02	6.860000000000000000e+02	8.580000000000000000e+02	1.075000000000000000e+03	1.282000000000000000e+03	1.521000000000000000e+03	1.796000000000000000e+03	2.047000000000000000e+03	2.311000000000000000e+03	2.522000000000000000e+03	2.713000000000000000e+03	2.888000000000000000e+03	3.035000000000000000e+03	3.212000000000000000e+03	3.324000000000000000e+03	3.387000000000000000e+03	3.466000000000000000e+03	3.528000000000000000e+03	3.542000000000000000e+03	3.550000000000000000e+03	3.577000000000000000e+03	3.593000000000000000e+03	3.600000000000000000e+03	3.574000000000000000e+03	3.551000000000000000e+03	3.516000000000000000e+03	3.519000000000000000e+03	3.490000000000000000e+03	3.445000000000000000e+03	3.419000000000000000e+03	3.362000000000000000e+03	3.330000000000000000e+03	3.292000000000000000e+03	3.271000000000000000e+03	3.256000000000000000e+03	3.185000000000000000e+03	3.147000000000000000e+03	3.114000000000000000e+03
1.000000000000000000e+01	1.500000000000000000e+01	2.300000000000000000e+01	3.500000000000000000e+01	5.800000000000000000e+01	8.100000000000000000e+01	1.190000000000000000e+02	1.730000000000000000e+02	2.260000000000000000e+02	3.150000000000000000e+02	4.140000000000000000e+02	5.600000000000000000e+02	7.200000000000000000e+02	9.130000000000000000e+02	1.152000000000000000e+03	1.423000000000000000e+03	1.735000000000000000e+03	2.025000000000000000e+03	2.304000000000000000e+03	2.574000000000000000e+03	2.806000000000000000e+03	3.017000000000000000e+03	3.205000000000000000e+03	3.329000000000000000e+03	3.438000000000000000e+03	3.571000000000000000e+03	3.657000000000000000e+03	3.753000000000000000e+03	3.764000000000000000e+03	3.775000000000000000e+03	3.775000000000000000e+03	3.789000000000000000e+03	3.810000000000000000e+03	3.811000000000000000e+03	3.805000000000000000e+03	3.800000000000000000e+03	3.804000000000000000e+03	3.777000000000000000e+03	3.766000000000000000e+03	3.759000000000000000e+03	3.729000000000000000e+03	3.698000000000000000e+03	3.674000000000000000e+03	3.638000000000000000e+03	3.596000000000000000e+03	3.563000000000000000e+03	3.515000000000000000e+03	3.474000000000000000e+03	3.443000000000000000e+03	3.399000000000000000e+03
1.000000000000000000e+01	2.100000000000000000e+01	3.700000000000000000e+01	5.100000000000000000e+01	6.300000000000000000e+01	8.500000000000000000e+01	1.100000000000000000e+02	1.380000000000000000e+02	1.850000000000000000e+02	2.690000000000000000e+02	3.510000000000000000e+02	4.290000000000000000e+02	5.490000000000000000e+02	7.060000000000000000e+02	8.940000000000000000e+02	1.149000000000000000e+03	1.399000000000000000e+03	1.641000000000000000e+03	1.908000000000000000e+03	2.171000000000000000e+03	2.380000000000000000e+03	2.567000000000000000e+03	2.709000000000000000e+03	2.858000000000000000e+03	2.986000000000000000e+03	3.059000000000000000e+03	3.134000000000000000e+03	3.215000000000000000e+03	3.263000000000000000e+03	3.328000000000000000e+03	3.320000000000000000e+03	3.335000000000000000e+03	3.345000000000000000e+03	3.361000000000000000e+03	3.356000000000000000e+03	3.369000000000000000e+03	3.366000000000000000e+03	3.350000000000000000e+03	3.326000000000000000e+03	3.269000000000000000e+03	3.232000000000000000e+03	3.231000000000000000e+03	3.189000000000000000e+03	3.145000000000000000e+03	3.135000000000000000e+03	3.089000000000000000e+03	3.074000000000000000e+03	3.021000000000000000e+03	2.977000000000000000e+03	2.931000000000000000e+03
1.000000000000000000e+01	1.200000000000000000e+01	1.800000000000000000e+01	2.800000000000000000e+01	3.500000000000000000e+01	4.900000000000000000e+01	6.300000000000000000e+01	7.600000000000000000e+01	1.050000000000000000e+02	1.390000000000000000e+02	1.880000000000000000e+02	2.640000000000000000e+02	3.410000000000000000e+02	4.380000000000000000e+02	5.530000000000000000e+02	6.940000000000000000e+02	8.690000000000000000e+02	1.072000000000000000e+03	1.312000000000000000e+03	1.584000000000000000e+03	1.822000000000000000e+03	2.052000000000000000e+03	2.296000000000000000e+03	2.506000000000000000e+03	2.714000000000000000e+03	2.853000000000000000e+03	2.996000000000000000e+03	3.105000000000000000e+03	3.195000000000000000e+03	3.256000000000000000e+03	3.308000000000000000e+03	3.390000000000000000e+03	3.414000000000000000e+03	3.454000000000000000e+03	3.450000000000000000e+03	3.474000000000000000e+03	3.440000000000000000e+03	3.423000000000000000e+03	3.426000000000000000e+03	3.418000000000000000e+03	3.394000000000000000e+03	3.355000000000000000e+03	3.336000000000000000e+03	3.332000000000000000e+03	3.294000000000000000e+03	3.261000000000000000e+03	3.215000000000000000e+03	3.181000000000000000e+03	3.148000000000000000e+03	3.101000000000000000e+03
1.000000000000000000e+01	1.800000000000000000e+01	3.300000000000000000e+01	4.500000000000000000e+01	6.000000000000000000e+01	7.700000000000000000e+01	1.150000000000000000e+02	1.600000000000000000e+02	2.140000000000000000e+02	2.780000000000000000e+02	3.690000000000000000e+02	4.850000000000000000e+02	6.060000000000000000e+02	7.620000000000000000e+02	9.630000000000000000e+02	1.172000000000000000e+03	1.391000000000000000e+03	1.649000000000000000e+03	1.928000000000000000e+03	2.221000000000000000e+03	2.514000000000000000e+03	2.755000000000000000e+03	2.981000000000000000e+03	3.164000000000000000e+03	3.314000000000000000e+03	3.450000000000000000e+03	3.532000000000000000e+03	3.588000000000000000e+03	3.631000000000000000e+03	3.677000000000000000e+03	3.723000000000000000e+03	3.724000000000000000e+03	3.753000000000000000e+03	3.735000000000000000e+03	3.720000000000000000e+03	3.735000000000000000e+03	3.735000000000000000e+03	3.717000000000000000e+03	3.703000000000000000e+03	3.678000000000000000e+03	3.631000000000000000e+03	3.603000000000000000e+03	3.582000000000000000e+03	3.524000000000000000e+03	3.491000000000000000e+03	3.446000000000000000e+03	3.401000000000000000e+03	3.364000000000000000e+03	3.288000000000000000e+03	3.245000000000000000e+03
1.000000000000000000e+01	2.100000000000000000e+01	3.400000000000000000e+01	4.700000000000000000e+01	6.800000000000000000e+01	9.400000000000000000e+01	1.250000000000000000e+02	1.600000000000000000e+02	2.130000000000000000e+02	2.690000000000000000e+02	3.450000000000000000e+02	4.300000000000000000e+02	5.330000000000000000e+02	6.550000000000000000e+02	8.150000000000000000e+02	1.031000000000000000e+03	1.244000000000000000e+03	1.476000000000000000e+03	1.735000000000000000e+03	1.992000000000000000e+03	2.230000000000000000e+03	2.473000000000000000e+03	2.705000000000000000e+03	2.879000000000000000e+03	3.006000000000000000e+03	3.089000000000000000e+03	3.188000000000000000e+03	3.268000000000000000e+03	3.334000000000000000e+03	3.364000000000000000e+03	3.389000000000000000e+03	3.402000000000000000e+03	3.472000000000000000e+03	3.463000000000000000e+03	3.478000000000000000e+03	3.451000000000000000e+03	3.458000000000000000e+03	3.444000000000000000e+03	3.462000000000000000e+03	3.448000000000000000e+03	3.402000000000000000e+03	3.351000000000000000e+03	3.318000000000000000e+03	3.267000000000000000e+03	3.251000000000000000e+03	3.206000000000000000e+03	3.177000000000000000e+03	3.142000000000000000e+03	3.067000000000000000e+03	3.004000000000000000e+03
1.000000000000000000e+01	2.200000000000000000e+01	3.300000000000000000e+01	5.000000000000000000e+01	6.900000000000000000e+01	9.400000000000000000e+01	1.290000000000000000e+02	1.740000000000000000e+02	2.240000000000000000e+02	2.790000000000000000e+02	3.570000000000000000e+02	4.710000000000000000e+02	5.650000000000000000e+02	7.360000000000000000e+02	9.150000000000000000e+02	1.120000000000000000e+03	1.323000000000000000e+03	1.507000000000000000e+03	1.716000000000000000e+03	1.929000000000000000e+03	2.138000000000000000e+03	2.360000000000000000e+03	2.554000000000000000e+03	2.693000000000000000e+03	2.774000000000000000e+03	2.881000000000000000e+03	2.917000000000000000e+03	2.989000000000000000e+03	3.072000000000000000e+03	3.114000000000000000e+03	3.127000000000000000e+03	3.142000000000000000e+03	3.176000000000000000e+03	3.215000000000000000e+03	3.233000000000000000e+03	3.228000000000000000e+03	3.188000000000000000e+03	3.156000000000000000e+03	3.133000000000000000e+03	3.124000000000000000e+03	3.112000000000000000e+03	3.102000000000000000e+03	3.085000000000000000e+03	3.067000000000000000e+03	3.061000000000000000e+03	3.003000000000000000e+03	2.979000000000000000e+03	2.956000000000000000e+03	2.912000000000000000e+03	2.872000000000000000e+03
1.000000000000000000e+01	1.800000000000000000e+01	2.600000000000000000e+01	4.300000000000000000e+01	6.100000000000000000e+01	9.000000000000000000e+01	1.190000000000000000e+02	1.580000000000000000e+02	2.100000000000000000e+02	2.670000000000000000e+02	3.480000000000000000e+02	4.470000000000000000e+02	5.680000000000000000e+02	7.190000000000000000e+02	8.890000000000000000e+02	1.094000000000000000e+03	1.338000000000000000e+03	1.541000000000000000e+03	1.750000000000000000e+03	1.987000000000000000e+03	2.215000000000000000e+03	2.420000000000000000e+03	2.616000000000000000e+03	2.772000000000000000e+03	2.905000000000000000e+03	2.985000000000000000e+03	3.084000000000000000e+03	3.151000000000000000e+03	3.217000000000000000e+03	3.263000000000000000e+03	3.306000000000000000e+03	3.311000000000000000e+03	3.338000000000000000e+03	3.343000000000000000e+03	3.360000000000000000e+03	3.357000000000000000e+03	3.317000000000000000e+03	3.305000000000000000e+03	3.293000000000000000e+03	3.268000000000000000e+03	3.268000000000000000e+03	3.241000000000000000e+03	3.200000000000000000e+03	3.166000000000000000e+03	3.160000000000000000e+03	3.145000000000000000e+03	3.120000000000000000e+03	3.078000000000000000e+03	3.028000000000000000e+03	2.991000000000000000e+03
1.000000000000000000e+01	2.100000000000000000e+01	3.200000000000000000e+01	5.000000000000000000e+01	6.900000000000000000e+01	9.700000000000000000e+01	1.240000000000000000e+02	1.730000000000000000e+02	2.330000000000000000e+02	3.000000000000000000e+02	4.000000000000000000e+02	5.290000000000000000e+02	6.730000000000000000e+02	8.530000000000000000e+02	1.053000000000000000e+03	1.254000000000000000e+03	1.473000000000000000e+03	1.743000000000000000e+03	2.005000000000000000e+03	2.250000000000000000e+03	2.445000000000000000e+03	2.637000000000000000e+03	2.783000000000000000e+03	2.911000000000000000e+03	3.021000000000000000e+03	3.088000000000000000e+03	3.182000000000000000e+03	3.203000000000000000e+03	3.272000000000000000e+03	3.296000000000000000e+03	3.346000000000000000e+03	3.355000000000000000e+03	3.388000000000000000e+03	3.400000000000000000e+03	3.397000000000000000e+03	3.383000000000000000e+03	3.365000000000000000e+03	3.368000000000000000e+03	3.333000000000000000e+03	3.318000000000000000e+03	3.285000000000000000e+03	3.238000000000000000e+03	3.211000000000000000e+03	3.202000000000000000e+03	3.182000000000000000e+03	3.124000000000000000e+03	3.103000000000000000e+03	3.070000000000000000e+03	3.037000000000000000e+03	2.962000000000000000e+03
1.000000000000000000e+01	2.100000000000000000e+01	3.300000000000000000e+01	4.800000000000000000e+01	6.300000000000000000e+01	7.800000000000000000e+01	9.900000000000000000e+01	1.390000000000000000e+02	1.850000000000000000e+02	2.410000000000000000e+02	3.310000000000000000e+02	4.210000000000000000e+02	5.530000000000000000e+02	6.810000000000000000e+02	8.350000000000000000e+02	9.980000000000000000e+02	1.209000000000000000e+03	1.448000000000000000e+03	1.715000000000000000e+03	1.951000000000000000e+03	2.203000000000000000e+03	2.440000000000000000e+03	2.676000000000000000e+03	2.895000000000000000e+03	3.077000000000000000e+03	3.196000000000000000e+03	3.336000000000000000e+03	3.442000000000000000e+03	3.514000000000000000e+03	3.551000000000000000e+03	3.605000000000000000e+03	3.624000000000000000e+03	3.651000000000000000e+03	3.636000000000000000e+03	3.642000000000000000e+03	3.635000000000000000e+03	3.622000000000000000e+03	3.573000000000000000e+03	3.554000000000000000e+03	3.508000000000000000e+03	3.492000000000000000e+03	3.460000000000000000e+03	3.442000000000000000e+03	3.387000000000000000e+03	3.340000000000000000e+03	3.293000000000000000e+03	3.264000000000000000e+03	3.223000000000000000e+03	3.184000000000000000e+03	3.129000000000000000e+03
1.000000000000000000e+01	9.000000000000000000e+00	2.100000000000000000e+01	2.800000000000000000e+01	4.200000000000000000e+01	5.400000000000000000e+01	7.700000000000000000e+01	1.030000000000000000e+02	1.270000000000000000e+02	1.670000000000000000e+02	2.270000000000000000e+02	2.930000000000000000e+02	3.670000000000000000e+02	4.820000000000000000e+02	6.370000000000000000e+02	8.030000000000000000e+02	9.950000000000000000e+02	1.213000000000000000e+03	1.415000000000000000e+03	1.634000000000000000e+03	1.884000000000000000e+03	2.124000000000000000e+03	2.352000000000000000e+03	2.522000000000000000e+03	2.642000000000000000e+03	2.806000000000000000e+03	2.939000000000000000e+03	3.024000000000000000e+03	3.107000000000000000e+03	3.172000000000000000e+03	3.200000000000000000e+03	3.224000000000000000e+03	3.244000000000000000e+03	3.265000000000000000e+03	3.274000000000000000e+03	3.271000000000000000e+03	3.260000000000000000e+03	3.238000000000000000e+03	3.228000000000000000e+03	3.211000000000000000e+03	3.191000000000000000e+03	3.173000000000000000e+03	3.115000000000000000e+03	3.093000000000000000e+03	3.056000000000000000e+03	3.016000000000000000e+03	2.997000000000000000e+03	2.986000000000000000e+03	2.969000000000000000e+03	2.956000000000000000e+03
1.000000000000000000e+01	1.600000000000000000e+01	2.300000000000000000e+01	2.900000000000000000e+01	3.800000000000000000e+01	5.100000000000000000e+01	6.600000000000000000e+01	8.800000000000000000e+01	1.220000000000000000e+02	1.650000000000000000e+02	2.290000000000000000e+02	2.840000000000000000e+02	3.660000000000000000e+02	4.610000000000000000e+02	5.580000000000000000e+02	6.730000000000000000e+02	8.260000000000000000e+02	9.630000000000000000e+02	1.141000000000000000e+03	1.275000000000000000e+03	1.449000000000000000e+03	1.625000000000000000e+03	1.772000000000000000e+03	1.903000000000000000e+03	2.023000000000000000e+03	2.105000000000000000e+03	2.183000000000000000e+03	2.269000000000000000e+03	2.339000000000000000e+03	2.383000000000000000e+03	2.401000000000000000e+03	2.411000000000000000e+03	2.438000000000000000e+03	2.472000000000000000e+03	2.495000000000000000e+03	2.504000000000000000e+03	2.512000000000000000e+03	2.506000000000000000e+03	2.529000000000000000e+03	2.522000000000000000e+03	2.513000000000000000e+03	2.529000000000000000e+03	2.498000000000000000e+03	2.458000000000000000e+03	2.415000000000000000e+03	2.373000000000000000e+03	2.360000000000000000e+03	2.348000000000000000e+03	2.330000000000000000e+03	2.311000000000000000e+03
1.000000000000000000e+01	2.000000000000000000e+01	2.600000000000000000e+01	3.700000000000000000e+01	5.400000000000000000e+01	6.500000000000000000e+01	8.300000000000000000e+01	1.150000000000000000e+02	1.470000000000000000e+02	1.910000000000000000e+02	2.390000000000000000e+02	3.120000000000000000e+02	4.040000000000000000e+02	5.320000000000000000e+02	6.750000000000000000e+02	8.340000000000000000e+02	9.980000000000000000e+02	1.202000000000000000e+03	1.445000000000000000e+03	1.656000000000000000e+03	1.893000000000000000e+03	2.102000000000000000e+03	2.305000000000000000e+03	2.443000000000000000e+03	2.621000000000000000e+03	2.756000000000000000e+03	2.865000000000000000e+03	2.945000000000000000e+03	3.020000000000000000e+03	3.059000000000000000e+03	3.098000000000000000e+03	3.149000000000000000e+03	3.164000000000000000e+03	3.199000000000000000e+03	3.178000000000000000e+03	3.187000000000000000e+03	3.171000000000000000e+03	3.159000000000000000e+03	3.133000000000000000e+03	3.112000000000000000e+03	3.078000000000000000e+03	3.077000000000000000e+03	3.043000000000000000e+03	3.015000000000000000e+03	2.994000000000000000e+03	2.973000000000000000e+03	2.942000000000000000e+03	2.920000000000000000e+03	2.910000000000000000e+03	2.878000000000000000e+03
1.000000000000000000e+01	1.400000000000000000e+01	2.300000000000000000e+01	3.700000000000000000e+01	5.200000000000000000e+01	6.700000000000000000e+01	9.500000000000000000e+01	1.240000000000000000e+02	1.670000000000000000e+02	2.050000000000000000e+02	2.710000000000000000e+02	3.540000000000000000e+02	4.410000000000000000e+02	5.490000000000000000e+02	6.640000000000000000e+02	8.370000000000000000e+02	1.008000000000000000e+03	1.219000000000000000e+03	1.446000000000000000e+03	1.668000000000000000e+03	1.902000000000000000e+03	2.087000000000000000e+03	2.301000000000000000e+03	2.498000000000000000e+03	2.655000000000000000e+03	2.770000000000000000e+03	2.859000000000000000e+03	2.945000000000000000e+03	3.020000000000000000e+03	3.083000000000000000e+03	3.124000000000000000e+03	3.116000000000000000e+03	3.127000000000000000e+03	3.153000000000000000e+03	3.172000000000000000e+03	3.181000000000000000e+03	3.187000000000000000e+03	3.181000000000000000e+03	3.185000000000000000e+03	3.171000000000000000e+03	3.152000000000000000e+03	3.115000000000000000e+03	3.118000000000000000e+03	3.104000000000000000e+03	3.058000000000000000e+03	3.029000000000000000e+03	2.980000000000000000e+03	2.950000000000000000e+03	2.881000000000000000e+03	2.831000000000000000e+03
1.000000000000000000e+01	1.700000000000000000e+01	2.400000000000000000e+01	3.300000000000000000e+01	5.100000000000000000e+01	7.200000000000000000e+01	1.060000000000000000e+02	1.460000000000000000e+02	2.020000000000000000e+02	2.710000000000000000e+02	3.330000000000000000e+02	4.240000000000000000e+02	5.290000000000000000e+02	6.440000000000000000e+02	8.200000000000000000e+02	1.019000000000000000e+03	1.237000000000000000e+03	1.506000000000000000e+03	1.765000000000000000e+03	1.992000000000000000e+03	2.195000000000000000e+03	2.395000000000000000e+03	2.587000000000000000e+03	2.719000000000000000e+03	2.887000000000000000e+03	2.966000000000000000e+03	3.068000000000000000e+03	3.151000000000000000e+03	3.193000000000000000e+03	3.256000000000000000e+03	3.285000000000000000e+03	3.305000000000000000e+03	3.312000000000000000e+03	3.317000000000000000e+03	3.307000000000000000e+03	3.295000000000000000e+03	3.317000000000000000e+03	3.314000000000000000e+03	3.297000000000000000e+03	3.293000000000000000e+03	3.272000000000000000e+03	3.249000000000000000e+03	3.196000000000000000e+03	3.150000000000000000e+03	3.106000000000000000e+03	3.079000000000000000e+03	3.039000000000000000e+03	2.993000000000000000e+03	2.958000000000000000e+03	2.903000000000000000e+03
1.000000000000000000e+01	2.200000000000000000e+01	2.800000000000000000e+01	3.300000000000000000e+01	3.800000000000000000e+01	5.200000000000000000e+01	6.900000000000000000e+01	8.700000000000000000e+01	1.200000000000000000e+02	1.540000000000000000e+02	2.140000000000000000e+02	2.780000000000000000e+02	3.530000000000000000e+02	4.520000000000000000e+02	5.850000000000000000e+02	7.570000000000000000e+02	9.140000000000000000e+02	1.100000000000000000e+03	1.349000000000000000e+03	1.548000000000000000e+03	1.771000000000000000e+03	2.035000000000000000e+03	2.253000000000000000e+03	2.504000000000000000e+03	2.668000000000000000e+03	2.817000000000000000e+03	2.955000000000000000e+03	3.067000000000000000e+03	3.165000000000000000e+03	3.243000000000000000e+03	3.270000000000000000e+03	3.290000000000000000e+03	3.324000000000000000e+03	3.363000000000000000e+03	3.379000000000000000e+03	3.375000000000000000e+03	3.364000000000000000e+03	3.395000000000000000e+03	3.377000000000000000e+03	3.349000000000000000e+03	3.346000000000000000e+03	3.315000000000000000e+03	3.257000000000000000e+03	3.214000000000000000e+03	3.166000000000000000e+03	3.128000000000000000e+03	3.113000000000000000e+03	3.062000000000000000e+03	3.013000000000000000e+03	2.970000000000000000e+03
1.000000000000000000e+01	1.600000000000000000e+01	2.000000000000000000e+01	2.800000000000000000e+01	4.100000000000000000e+01	5.400000000000000000e+01	7.000000000000000000e+01	1.040000000000000000e+02	1.330000000000000000e+02	1.670000000000000000e+02	2.180000000000000000e+02	2.820000000000000000e+02	3.540000000000000000e+02	4.610000000000000000e+02	5.800000000000000000e+02	7.180000000000000000e+02	8.950000000000000000e+02	1.086000000000000000e+03	1.280000000000000000e+03	1.501000000000000000e+03	1.741000000000000000e+03	2.014000000000000000e+03	2.265000000000000000e+03	2.469000000000000000e+03	2.664000000000000000e+03	2.803000000000000000e+03	2.931000000000000000e+03	3.042000000000000000e+03	3.144000000000000000e+03	3.203000000000000000e+03	3.257000000000000000e+03	3.287000000000000000e+03	3.326000000000000000e+03	3.373000000000000000e+03	3.382000000000000000e+03	3.417000000000000000e+03	3.422000000000000000e+03	3.406000000000000000e+03	3.415000000000000000e+03	3.409000000000000000e+03	3.408000000000000000e+03	3.403000000000000000e+03	3.385000000000000000e+03	3.345000000000000000e+03	3.339000000000000000e+03	3.305000000000000000e+03	3.292000000000000000e+03	3.259000000000000000e+03	3.220000000000000000e+03	3.171000000000000000e+03
1.000000000000000000e+01	1.300000000000000000e+01	2.400000000000000000e+01	3.400000000000000000e+01	4.200000000000000000e+01	5.700000000000000000e+01	8.200000000000000000e+01	9.900000000000000000e+01	1.350000000000000000e+02	1.730000000000000000e+02	2.340000000000000000e+02	3.110000000000000000e+02	3.890000000000000000e+02	4.990000000000000000e+02	6.440000000000000000e+02	8.050000000000000000e+02	1.004000000000000000e+03	1.267000000000000000e+03	1.475000000000000000e+03	1.728000000000000000e+03	1.974000000000000000e+03	2.216000000000000000e+03	2.471000000000000000e+03	2.675000000000000000e+03	2.874000000000000000e+03	3.061000000000000000e+03	3.199000000000000000e+03	3.313000000000000000e+03	3.396000000000000000e+03	3.451000000000000000e+03	3.484000000000000000e+03	3.522000000000000000e+03	3.540000000000000000e+03	3.574000000000000000e+03	3.587000000000000000e+03	3.592000000000000000e+03	3.597000000000000000e+03	3.583000000000000000e+03	3.553000000000000000e+03	3.548000000000000000e+03	3.519000000000000000e+03	3.508000000000000000e+03	3.512000000000000000e+03	3.475000000000000000e+03	3.421000000000000000e+03	3.386000000000000000e+03	3.352000000000000000e+03	3.306000000000000000e+03	3.273000000000000000e+03	3.251000000000000000e+03
1.000000000000000000e+01	1.500000000000000000e+01	3.300000000000000000e+01	4.900000000000000000e+01	7.500000000000000000e+01	1.050000000000000000e+02	1.450000000000000000e+02	2.020000000000000000e+02	2.650000000000000000e+02	3.280000000000000000e+02	4.520000000000000000e+02	5.850000000000000000e+02	7.540000000000000000e+02	9.470000000000000000e+02	1.184000000000000000e+03	1.434000000000000000e+03	1.702000000000000000e+03	1.974000000000000000e+03	2.230000000000000000e+03	2.438000000000000000e+03	2.669000000000000000e+03	2.829000000000000000e+03	3.003000000000000000e+03	3.148000000000000000e+03	3.260000000000000000e+03	3.352000000000000000e+03	3.430000000000000000e+03	3.480000000000000000e+03	3.511000000000000000e+03	3.544000000000000000e+03	3.556000000000000000e+03	3.579000000000000000e+03	3.593000000000000000e+03	3.579000000000000000e+03	3.593000000000000000e+03	3.581000000000000000e+03	3.539000000000000000e+03	3.513000000000000000e+03	3.454000000000000000e+03	3.426000000000000000e+03	3.385000000000000000e+03	3.327000000000000000e+03	3.272000000000000000e+03	3.214000000000000000e+03	3.185000000000000000e+03	3.140000000000000000e+03	3.102000000000000000e+03	3.070000000000000000e+03	3.038000000000000000e+03	3.001000000000000000e+03
1.000000000000000000e+01	1.400000000000000000e+01	2.500000000000000000e+01	4.500000000000000000e+01	6.200000000000000000e+01	7.700000000000000000e+01	1.050000000000000000e+02	1.340000000000000000e+02	1.880000000000000000e+02	2.440000000000000000e+02	2.990000000000000000e+02	3.740000000000000000e+02	4.800000000000000000e+02	6.090000000000000000e+02	7.650000000000000000e+02	9.260000000000000000e+02	1.132000000000000000e+03	1.330000000000000000e+03	1.574000000000000000e+03	1.869000000000000000e+03	2.166000000000000000e+03	2.412000000000000000e+03	2.627000000000000000e+03	2.808000000000000000e+03	2.950000000000000000e+03	3.075000000000000000e+03	3.191000000000000000e+03	3.279000000000000000e+03	3.328000000000000000e+03	3.361000000000000000e+03	3.421000000000000000e+03	3.429000000000000000e+03	3.470000000000000000e+03	3.485000000000000000e+03	3.492000000000000000e+03	3.497000000000000000e+03	3.463000000000000000e+03	3.464000000000000000e+03	3.454000000000000000e+03	3.432000000000000000e+03	3.403000000000000000e+03	3.386000000000000000e+03	3.353000000000000000e+03	3.313000000000000000e+03	3.265000000000000000e+03	3.209000000000000000e+03	3.192000000000000000e+03	3.151000000000000000e+03	3.125000000000000000e+03	3.106000000000000000e+03
1.000000000000000000e+01	1.300000000000000000e+01	2.400000000000000000e+01	3.400000000000000000e+01	4.500000000000000000e+01	6.800000000000000000e+01	8.700000000000000000e+01	1.250000000000000000e+02	1.510000000000000000e+02	2.060000000000000000e+02	2.820000000000000000e+02	3.580000000000000000e+02	4.430000000000000000e+02	5.650000000000000000e+02	6.980000000000000000e+02	8.580000000000000000e+02	1.053000000000000000e+03	1.259000000000000000e+03	1.481000000000000000e+03	1.715000000000000000e+03	1.935000000000000000e+03	2.133000000000000000e+03	2.377000000000000000e+03	2.557000000000000000e+03	2.747000000000000000e+03	2.894000000000000000e+03	2.979000000000000000e+03	3.099000000000000000e+03	3.147000000000000000e+03	3.200000000000000000e+03	3.263000000000000000e+03	3.285000000000000000e+03	3.319000000000000000e+03	3.334000000000000000e+03	3.348000000000000000e+03	3.345000000000000000e+03	3.327000000000000000e+03	3.304000000000000000e+03	3.291000000000000000e+03	3.279000000000000000e+03	3.248000000000000000e+03	3.223000000000000000e+03	3.187000000000000000e+03	3.155000000000000000e+03	3.135000000000000000e+03	3.119000000000000000e+03	3.102000000000000000e+03	3.070000000000000000e+03	3.053000000000000000e+03	2.993000000000000000e+03
1.000000000000000000e+01	1.200000000000000000e+01	1.800000000000000000e+01	2.900000000000000000e+01	3.900000000000000000e+01	5.800000000000000000e+01	9.000000000000000000e+01	1.160000000000000000e+02	1.470000000000000000e+02	2.090000000000000000e+02	2.730000000000000000e+02	3.720000000000000000e+02	4.840000000000000000e+02	5.970000000000000000e+02	7.530000000000000000e+02	9.530000000000000000e+02	1.200000000000000000e+03	1.446000000000000000e+03	1.711000000000000000e+03	1.989000000000000000e+03	2.283000000000000000e+03	2.541000000000000000e+03	2.814000000000000000e+03	3.082000000000000000e+03	3.283000000000000000e+03	3.423000000000000000e+03	3.541000000000000000e+03	3.642000000000000000e+03	3.701000000000000000e+03	3.754000000000000000e+03	3.769000000000000000e+03	3.798000000000000000e+03	3.840000000000000000e+03	3.855000000000000000e+03	3.841000000000000000e+03	3.828000000000000000e+03	3.787000000000000000e+03	3.767000000000000000e+03	3.767000000000000000e+03	3.724000000000000000e+03	3.680000000000000000e+03	3.647000000000000000e+03	3.613000000000000000e+03	3.568000000000000000e+03	3.531000000000000000e+03	3.504000000000000000e+03	3.466000000000000000e+03	3.396000000000000000e+03	3.359000000000000000e+03	3.298000000000000000e+03
1.000000000000000000e+01	1.700000000000000000e+01	2.300000000000000000e+01	3.300000000000000000e+01	5.200000000000000000e+01	7.600000000000000000e+01	1.000000000000000000e+02	1.250000000000000000e+02	1.830000000000000000e+02	2.280000000000000000e+02	3.040000000000000000e+02	4.080000000000000000e+02	5.170000000000000000e+02	6.240000000000000000e+02	7.970000000000000000e+02	1.008000000000000000e+03	1.181000000000000000e+03	1.408000000000000000e+03	1.655000000000000000e+03	1.945000000000000000e+03	2.146000000000000000e+03	2.385000000000000000e+03	2.587000000000000000e+03	2.727000000000000000e+03	2.887000000000000000e+03	3.030000000000000000e+03	3.143000000000000000e+03	3.238000000000000000e+03	3.324000000000000000e+03	3.369000000000000000e+03	3.426000000000000000e+03	3.437000000000000000e+03	3.409000000000000000e+03	3.414000000000000000e+03	3.405000000000000000e+03	3.386000000000000000e+03	3.399000000000000000e+03	3.362000000000000000e+03	3.339000000000000000e+03	3.335000000000000000e+03	3.312000000000000000e+03	3.277000000000000000e+03	3.252000000000000000e+03	3.240000000000000000e+03	3.219000000000000000e+03	3.184000000000000000e+03	3.144000000000000000e+03	3.146000000000000000e+03	3.094000000000000000e+03	3.066000000000000000e+03
1.000000000000000000e+01	2.100000000000000000e+01	3.500000000000000000e+01	4.700000000000000000e+01	5.800000000000000000e+01	9.400000000000000000e+01	1.170000000000000000e+02	1.640000000000000000e+02	2.300000000000000000e+02	3.200000000000000000e+02	4.050000000000000000e+02	5.100000000000000000e+02	6.310000000000000000e+02	7.940000000000000000e+02	9.960000000000000000e+02	1.219000000000000000e+03	1.491000000000000000e+03	1.742000000000000000e+03	2.000000000000000000e+03	2.275000000000000000e+03	2.530000000000000000e+03	2.742000000000000000e+03	2.931000000000000000e+03	3.099000000000000000e+03	3.237000000000000000e+03	3.369000000000000000e+03	3.417000000000000000e+03	3.470000000000000000e+03	3.504000000000000000e+03	3.517000000000000000e+03	3.538000000000000000e+03	3.534000000000000000e+03	3.549000000000000000e+03	3.585000000000000000e+03	3.581000000000000000e+03	3.598000000000000000e+03	3.596000000000000000e+03	3.562000000000000000e+03	3.545000000000000000e+03	3.497000000000000000e+03	3.477000000000000000e+03	3.427000000000000000e+03	3.382000000000000000e+03	3.350000000000000000e+03	3.296000000000000000e+03	3.236000000000000000e+03	3.188000000000000000e+03	3.152000000000000000e+03	3.109000000000000000e+03	3.066000000000000000e+03
1.000000000000000000e+01	1.300000000000000000e+01	1.800000000000000000e+01	2.600000000000000000e+01	3.700000000000000000e+01	5.300000000000000000e+01	8.100000000000000000e+01	1.100000000000000000e+02	1.410000000000000000e+02	1.800000000000000000e+02	2.260000000000000000e+02	2.920000000000000000e+02	3.930000000000000000e+02	5.160000000000000000e+02	6.590000000000000000e+02	7.860000000000000000e+02	9.750000000000000000e+02	1.170000000000000000e+03	1.383000000000000000e+03	1.620000000000000000e+03	1.835000000000000000e+03	2.036000000000000000e+03	2.224000000000000000e+03	2.419000000000000000e+03	2.573000000000000000e+03	2.687000000000000000e+03	2.795000000000000000e+03	2.926000000000000000e+03	2.970000000000000000e+03	3.048000000000000000e+03	3.068000000000000000e+03	3.072000000000000000e+03	3.079000000000000000e+03	3.094000000000000000e+03	3.130000000000000000e+03	3.143000000000000000e+03	3.151000000000000000e+03	3.142000000000000000e+03	3.120000000000000000e+03	3.103000000000000000e+03	3.094000000000000000e+03	3.061000000000000000e+03	3.032000000000000000e+03	3.030000000000000000e+03	3.008000000000000000e+03	2.992000000000000000e+03	2.941000000000000000e+03	2.895000000000000000e+03	2.852000000000000000e+03	2.807000000000000000e+03
1.000000000000000000e+01	2.000000000000000000e+01	3.100000000000000000e+01	5.200000000000000000e+01	7.300000000000000000e+01	1.030000000000000000e+02	1.360000000000000000e+02	1.830000000000000000e+02	2.530000000000000000e+02	3.290000000000000000e+02	4.350000000000000000e+02	5.400000000000000000e+02	6.970000000000000000e+02	8.970000000000000000e+02	1.088000000000000000e+03	1.310000000000000000e+03	1.579000000000000000e+03	1.836000000000000000e+03	2.129000000000000000e+03	2.438000000000000000e+03	2.702000000000000000e+03	2.898000000000000000e+03	3.093000000000000000e+03	3.273000000000000000e+03	3.413000000000000000e+03	3.499000000000000000e+03	3.536000000000000000e+03	3.624000000000000000e+03	3.647000000000000000e+03	3.729000000000000000e+03	3.725000000000000000e+03	3.722000000000000000e+03	3.707000000000000000e+03	3.734000000000000000e+03	3.761000000000000000e+03	3.746000000000000000e+03	3.729000000000000000e+03	3.712000000000000000e+03	3.693000000000000000e+03	3.655000000000000000e+03	3.647000000000000000e+03	3.618000000000000000e+03	3.604000000000000000e+03	3.564000000000000000e+03	3.527000000000000000e+03	3.485000000000000000e+03	3.472000000000000000e+03	3.415000000000000000e+03	3.398000000000000000e+03	3.343000000000000000e+03
1.000000000000000000e+01	1.800000000000000000e+01	3.200000000000000000e+01	4.700000000000000000e+01	6.800000000000000000e+01	8.000000000000000000e+01	1.010000000000000000e+02	1.310000000000000000e+02	1.780000000000000000e+02	2.210000000000000000e+02	2.780000000000000000e+02	3.810000000000000000e+02	5.100000000000000000e+02	6.470000000000000000e+02	8.050000000000000000e+02	1.016000000000000000e+03	1.247000000000000000e+03	1.495000000000000000e+03	1.768000000000000000e+03	2.016000000000000000e+03	2.310000000000000000e+03	2.492000000000000000e+03	2.723000000000000000e+03	2.899000000000000000e+03	3.069000000000000000e+03	3.221000000000000000e+03	3.315000000000000000e+03	3.366000000000000000e+03	3.425000000000000000e+03	3.510000000000000000e+03	3.563000000000000000e+03	3.595000000000000000e+03	3.631000000000000000e+03	3.645000000000000000e+03	3.652000000000000000e+03	3.653000000000000000e+03	3.665000000000000000e+03	3.636000000000000000e+03	3.632000000000000000e+03	3.621000000000000000e+03	3.571000000000000000e+03	3.532000000000000000e+03	3.513000000000000000e+03	3.495000000000000000e+03	3.478000000000000000e+03	3.441000000000000000e+03	3.397000000000000000e+03	3.353000000000000000e+03	3.286000000000000000e+03	3.266000000000000000e+03
1.000000000000000000e+01	1.900000000000000000e+01	2.600000000000000000e+01	3.600000000000000000e+01	5.100000000000000000e+01	7.900000000000000000e+01	8.700000000000000000e+01	1.200000000000000000e+02	1.690000000000000000e+02	2.030000000000000000e+02	2.600000000000000000e+02	3.300000000000000000e+02	4.350000000000000000e+02	5.500000000000000000e+02	6.800000000000000000e+02	8.590000000000000000e+02	1.026000000000000000e+03	1.227000000000000000e+03	1.427000000000000000e+03	1.669000000000000000e+03	1.884000000000000000e+03	2.063000000000000000e+03	2.250000000000000000e+03	2.437000000000000000e+03	2.612000000000000000e+03	2.726000000000000000e+03	2.847000000000000000e+03	2.949000000000000000e+03	3.014000000000000000e+03	3.075000000000000000e+03	3.131000000000000000e+03	3.163000000000000000e+03	3.186000000000000000e+03	3.196000000000000000e+03	3.235000000000000000e+03	3.220000000000000000e+03	3.201000000000000000e+03	3.178000000000000000e+03	3.175000000000000000e+03	3.176000000000000000e+03	3.166000000000000000e+03	3.141000000000000000e+03	3.097000000000000000e+03	3.072000000000000000e+03	3.026000000000000000e+03	2.987000000000000000e+03	2.964000000000000000e+03	2.950000000000000000e+03	2.924000000000000000e+03	2.901000000000000000e+03
1.000000000000000000e+01	1.900000000000000000e+01	3.100000000000000000e+01	3.700000000000000000e+01	5.000000000000000000e+01	6.800000000000000000e+01	8.600000000000000000e+01	1.170000000000000000e+02	1.550000000000000000e+02	2.030000000000000000e+02	2.740000000000000000e+02	3.750000000000000000e+02	4.970000000000000000e+02	6.160000000000000000e+02	7.740000000000000000e+02	9.960000000000000000e+02	1.221000000000000000e+03	1.466000000000000000e+03	1.715000000000000000e+03	2.009000000000000000e+03	2.266000000000000000e+03	2.466000000000000000e+03	2.643000000000000000e+03	2.797000000000000000e+03	2.952000000000000000e+03	3.086000000000000000e+03	3.210000000000000000e+03	3.251000000000000000e+03	3.331000000000000000e+03	3.392000000000000000e+03	3.422000000000000000e+03	3.441000000000000000e+03	3.444000000000000000e+03	3.435000000000000000e+03	3.455000000000000000e+03	3.454000000000000000e+03	3.418000000000000000e+03	3.437000000000000000e+03	3.415000000000000000e+03	3.419000000000000000e+03	3.382000000000000000e+03	3.349000000000000000e+03	3.308000000000000000e+03	3.271000000000000000e+03	3.223000000000000000e+03	3.194000000000000000e+03	3.144000000000000000e+03	3.111000000000000000e+03	3.093000000000000000e+03	3.041000000000000000e+03
1.000000000000000000e+01	2.300000000000000000e+01	3.400000000000000000e+01	5.200000000000000000e+01	6.500000000000000000e+01	9.500000000000000000e+01	1.360000000000000000e+02	1.850000000000000000e+02	2.490000000000000000e+02	3.380000000000000000e+02	4.370000000000000000e+02	5.870000000000000000e+02	7.340000000000000000e+02	8.950000000000000000e+02	1.123000000000000000e+03	1.403000000000000000e+03	1.671000000000000000e+03	1.935000000000000000e+03	2.208000000000000000e+03	2.524000000000000000e+03	2.796000000000000000e+03	3.056000000000000000e+03	3.258000000000000000e+03	3.395000000000000000e+03	3.529000000000000000e+03	3.638000000000000000e+03	3.725000000000000000e+03	3.804000000000000000e+03	3.854000000000000000e+03	3.897000000000000000e+03	3.955000000000000000e+03	4.007000000000000000e+03	4.025000000000000000e+03	4.072000000000000000e+03	4.040000000000000000e+03	4.011000000000000000e+03	3.989000000000000000e+03	3.970000000000000000e+03	3.920000000000000000e+03	3.858000000000000000e+03	3.836000000000000000e+03	3.783000000000000000e+03	3.723000000000000000e+03	3.692000000000000000e+03	3.664000000000000000e+03	3.596000000000000000e+03	3.570000000000000000e+03	3.518000000000000000e+03	3.476000000000000000e+03	3.406000000000000000e+03
1.000000000000000000e+01	1.800000000000000000e+01	3.100000000000000000e+01	3.900000000000000000e+01	5.000000000000000000e+01	7.300000000000000000e+01	9.800000000000000000e+01	1.280000000000000000e+02	1.620000000000000000e+02	2.050000000000000000e+02	2.450000000000000000e+02	2.960000000000000000e+02	3.630000000000000000e+02	4.470000000000000000e+02	5.310000000000000000e+02	6.400000000000000000e+02	7.820000000000000000e+02	9.530000000000000000e+02	1.109000000000000000e+03	1.326000000000000000e+03	1.522000000000000000e+03	1.703000000000000000e+03	1.877000000000000000e+03	2.044000000000000000e+03	2.224000000000000000e+03	2.346000000000000000e+03	2.467000000000000000e+03	2.559000000000000000e+03	2.648000000000000000e+03	2.699000000000000000e+03	2.746000000000000000e+03	2.783000000000000000e+03	2.805000000000000000e+03	2.802000000000000000e+03	2.806000000000000000e+03	2.823000000000000000e+03	2.845000000000000000e+03	2.843000000000000000e+03	2.835000000000000000e+03	2.827000000000000000e+03	2.819000000000000000e+03	2.808000000000000000e+03	2.816000000000000000e+03	2.765000000000000000e+03	2.745000000000000000e+03	2.702000000000000000e+03	2.646000000000000000e+03	2.622000000000000000e+03	2.609000000000000000e+03	2.588000000000000000e+03
1.000000000000000000e+01	1.500000000000000000e+01	2.000000000000000000e+01	3.300000000000000000e+01	5.100000000000000000e+01	7.600000000000000000e+01	9.800000000000000000e+01	1.280000000000000000e+02	1.670000000000000000e+02	2.230000000000000000e+02	2.910000000000000000e+02	3.870000000000000000e+02	4.880000000000000000e+02	6.100000000000000000e+02	7.560000000000000000e+02	9.340000000000000000e+02	1.158000000000000000e+03	1.359000000000000000e+03	1.592000000000000000e+03	1.812000000000000000e+03	2.064000000000000000e+03	2.281000000000000000e+03	2.484000000000000000e+03	2.655000000000000000e+03	2.822000000000000000e+03	2.941000000000000000e+03	3.036000000000000000e+03	3.122000000000000000e+03	3.164000000000000000e+03	3.225000000000000000e+03	3.252000000000000000e+03	3.272000000000000000e+03	3.269000000000000000e+03	3.250000000000000000e+03	3.227000000000000000e+03	3.246000000000000000e+03	3.223000000000000000e+03	3.228000000000000000e+03	3.200000000000000000e+03	3.170000000000000000e+03	3.161000000000000000e+03	3.146000000000000000e+03	3.149000000000000000e+03	3.099000000000000000e+03	3.061000000000000000e+03	3.011000000000000000e+03	2.992000000000000000e+03	2.973000000000000000e+03	2.923000000000000000e+03	2.905000000000000000e+03
1.000000000000000000e+01	1.800000000000000000e+01	2.400000000000000000e+01	3.800000000000000000e+01	5.100000000000000000e+01	6.600000000000000000e+01	8.600000000000000000e+01	1.100000000000000000e+02	1.350000000000000000e+02	1.750000000000000000e+02	2.270000000000000000e+02	2.800000000000000000e+02	3.700000000000000000e+02	4.770000000000000000e+02	5.940000000000000000e+02	7.760000000000000000e+02	9.540000000000000000e+02	1.185000000000000000e+03	1.434000000000000000e+03	1.659000000000000000e+03	1.860000000000000000e+03	2.093000000000000000e+03	2.334000000000000000e+03	2.514000000000000000e+03	2.679000000000000000e+03	2.830000000000000000e+03	2.957000000000000000e+03	3.036000000000000000e+03	3.142000000000000000e+03	3.184000000000000000e+03	3.259000000000000000e+03	3.283000000000000000e+03	3.289000000000000000e+03	3.330000000000000000e+03	3.376000000000000000e+03	3.380000000000000000e+03	3.382000000000000000e+03	3.371000000000000000e+03	3.369000000000000000e+03	3.340000000000000000e+03	3.319000000000000000e+03	3.284000000000000000e+03	3.261000000000000000e+03	3.254000000000000000e+03	3.264000000000000000e+03	3.261000000000000000e+03	3.232000000000000000e+03	3.197000000000000000e+03	3.159000000000000000e+03	3.105000000000000000e+03
1.000000000000000000e+01	1.700000000000000000e+01	2.300000000000000000e+01	3.900000000000000000e+01	5.900000000000000000e+01	7.500000000000000000e+01	1.190000000000000000e+02	1.550000000000000000e+02	2.090000000000000000e+02	3.050000000000000000e+02	3.910000000000000000e+02	5.070000000000000000e+02	6.390000000000000000e+02	7.820000000000000000e+02	9.660000000000000000e+02	1.165000000000000000e+03	1.410000000000000000e+03	1.623000000000000000e+03	1.879000000000000000e+03	2.148000000000000000e+03	2.407000000000000000e+03	2.594000000000000000e+03	2.819000000000000000e+03	2.997000000000000000e+03	3.138000000000000000e+03	3.244000000000000000e+03	3.352000000000000000e+03	3.438000000000000000e+03	3.480000000000000000e+03	3.513000000000000000e+03	3.522000000000000000e+03	3.560000000000000000e+03	3.577000000000000000e+03	3.576000000000000000e+03	3.552000000000000000e+03	3.551000000000000000e+03	3.520000000000000000e+03	3.499000000000000000e+03	3.468000000000000000e+03	3.454000000000000000e+03	3.407000000000000000e+03	3.355000000000000000e+03	3.327000000000000000e+03	3.311000000000000000e+03	3.283000000000000000e+03	3.224000000000000000e+03	3.162000000000000000e+03	3.121000000000000000e+03	3.080000000000000000e+03	3.039000000000000000e+03
1.000000000000000000e+01	1.600000000000000000e+01	2.400000000000000000e+01	3.900000000000000000e+01	5.100000000000000000e+01	6.200000000000000000e+01	8.200000000000000000e+01	1.210000000000000000e+02	1.620000000000000000e+02	2.070000000000000000e+02	2.810000000000000000e+02	3.780000000000000000e+02	4.810000000000000000e+02	6.320000000000000000e+02	7.690000000000000000e+02	9.670000000000000000e+02	1.197000000000000000e+03	1.435000000000000000e+03	1.713000000000000000e+03	1.933000000000000000e+03	2.160000000000000000e+03	2.351000000000000000e+03	2.525000000000000000e+03	2.665000000000000000e+03	2.771000000000000000e+03	2.893000000000000000e+03	2.983000000000000000e+03	3.032000000000000000e+03	3.096000000000000000e+03	3.138000000000000000e+03	3.159000000000000000e+03	3.177000000000000000e+03	3.198000000000000000e+03	3.196000000000000000e+03	3.214000000000000000e+03	3.203000000000000000e+03	3.172000000000000000e+03	3.157000000000000000e+03	3.118000000000000000e+03	3.106000000000000000e+03	3.085000000000000000e+03	3.044000000000000000e+03	3.026000000000000000e+03	2.993000000000000000e+03	2.966000000000000000e+03	2.945000000000000000e+03	2.922000000000000000e+03	2.898000000000000000e+03	2.863000000000000000e+03	2.823000000000000000e+03
1.000000000000000000e+01	1.500000000000000000e+01	2.300000000000000000e+01	4.000000000000000000e+01	5.500000000000000000e+01	7.500000000000000000e+01	1.030000000000000000e+02	1.240000000000000000e+02	1.560000000000000000e+02	2.060000000000000000e+02	2.640000000000000000e+02	3.500000000000000000e+02	4.450000000000000000e+02	5.610000000000000000e+02	7.270000000000000000e+02	8.860000000000000000e+02	1.094000000000000000e+03	1.302000000000000000e+03	1.550000000000000000e+03	1.796000000000000000e+03	2.053000000000000000e+03	2.287000000000000000e+03	2.487000000000000000e+03	2.693000000000000000e+03	2.880000000000000000e+03	3.009000000000000000e+03	3.149000000000000000e+03	3.248000000000000000e+03	3.337000000000000000e+03	3.370000000000000000e+03	3.430000000000000000e+03	3.484000000000000000e+03	3.508000000000000000e+03	3.486000000000000000e+03	3.510000000000000000e+03	3.543000000000000000e+03	3.569000000000000000e+03	3.562000000000000000e+03	3.544000000000000000e+03	3.518000000000000000e+03	3.481000000000000000e+03	3.461000000000000000e+03	3.410000000000000000e+03	3.356000000000000000e+03	3.327000000000000000e+03	3.297000000000000000e+03	3.264000000000000000e+03	3.241000000000000000e+03	3.207000000000000000e+03	3.131000000000000000e+03
1.000000000000000000e+01	1.600000000000000000e+01	2.100000000000000000e+01	3.000000000000000000e+01	4.800000000000000000e+01	5.700000000000000000e+01	8.000000000000000000e+01	1.100000000000000000e+02	1.440000000000000000e+02	2.010000000000000000e+02	2.730000000000000000e+02	3.580000000000000000e+02	4.470000000000000000e+02	5.580000000000000000e+02	7.070000000000000000e+02	8.590000000000000000e+02	1.059000000000000000e+03	1.262000000000000000e+03	1.474000000000000000e+03	1.764000000000000000e+03	2.023000000000000000e+03	2.250000000000000000e+03	2.455000000000000000e+03	2.658000000000000000e+03	2.825000000000000000e+03	3.001000000000000000e+03	3.130000000000000000e+03	3.247000000000000000e+03	3.291000000000000000e+03	3.329000000000000000e+03	3.354000000000000000e+03	3.352000000000000000e+03	3.391000000000000000e+03	3.424000000000000000e+03	3.420000000000000000e+03	3.397000000000000000e+03	3.381000000000000000e+03	3.388000000000000000e+03	3.362000000000000000e+03	3.359000000000000000e+03	3.348000000000000000e+03	3.322000000000000000e+03	3.266000000000000000e+03	3.244000000000000000e+03	3.202000000000000000e+03	3.188000000000000000e+03	3.167000000000000000e+03	3.095000000000000000e+03	3.063000000000000000e+03	3.005000000000000000e+03
1.000000000000000000e+01	1.500000000000000000e+01	2.400000000000000000e+01	2.800000000000000000e+01	3.600000000000000000e+01	4.500000000000000000e+01	6.700000000000000000e+01	1.020000000000000000e+02	1.310000000000000000e+02	1.750000000000000000e+02	2.420000000000000000e+02	3.120000000000000000e+02	4.260000000000000000e+02	5.300000000000000000e+02	6.660000000000000000e+02	8.280000000000000000e+02	1.002000000000000000e+03	1.194000000000000000e+03	1.421000000000000000e+03	1.667000000000000000e+03	1.909000000000000000e+03	2.138000000000000000e+03	2.386000000000000000e+03	2.609000000000000000e+03	2.764000000000000000e+03	2.890000000000000000e+03	3.034000000000000000e+03	3.106000000000000000e+03	3.215000000000000000e+03	3.243000000000000000e+03	3.269000000000000000e+03	3.306000000000000000e+03	3.323000000000000000e+03	3.374000000000000000e+03	3.391000000000000000e+03	3.374000000000000000e+03	3.337000000000000000e+03	3.334000000000000000e+03	3.321000000000000000e+03	3.253000000000000000e+03	3.194000000000000000e+03	3.182000000000000000e+03	3.144000000000000000e+03	3.112000000000000000e+03	3.079000000000000000e+03	3.060000000000000000e+03	3.017000000000000000e+03	2.969000000000000000e+03	2.925000000000000000e+03	2.896000000000000000e+03
1.000000000000000000e+01	1.500000000000000000e+01	1.900000000000000000e+01	2.900000000000000000e+01	4.800000000000000000e+01	6.800000000000000000e+01	1.040000000000000000e+02	1.390000000000000000e+02	1.760000000000000000e+02	2.290000000000000000e+02	2.870000000000000000e+02	3.880000000000000000e+02	4.870000000000000000e+02	6.230000000000000000e+02	7.840000000000000000e+02	9.630000000000000000e+02	1.198000000000000000e+03	1.403000000000000000e+03	1.595000000000000000e+03	1.818000000000000000e+03	2.007000000000000000e+03	2.218000000000000000e+03	2.395000000000000000e+03	2.563000000000000000e+03	2.697000000000000000e+03	2.796000000000000000e+03	2.877000000000000000e+03	2.928000000000000000e+03	2.979000000000000000e+03	2.978000000000000000e+03	3.049000000000000000e+03	3.097000000000000000e+03	3.101000000000000000e+03	3.101000000000000000e+03	3.112000000000000000e+03	3.130000000000000000e+03	3.137000000000000000e+03	3.126000000000000000e+03	3.102000000000000000e+03	3.104000000000000000e+03	3.076000000000000000e+03	3.062000000000000000e+03	3.039000000000000000e+03	3.028000000000000000e+03	2.988000000000000000e+03	2.960000000000000000e+03	2.929000000000000000e+03	2.911000000000000000e+03	2.868000000000000000e+03	2.832000000000000000e+03
1.000000000000000000e+01	2.200000000000000000e+01	2.800000000000000000e+01	4.300000000000000000e+01	5.900000000000000000e+01	8.400000000000000000e+01	1.010000000000000000e+02	1.270000000000000000e+02	1.690000000000000000e+02	2.210000000000000000e+02	2.840000000000000000e+02	3.460000000000000000e+02	4.260000000000000000e+02	5.360000000000000000e+02	6.520000000000000000e+02	7.940000000000000000e+02	9.630000000000000000e+02	1.164000000000000000e+03	1.388000000000000000e+03	1.640000000000000000e+03	1.853000000000000000e+03	2.038000000000000000e+03	2.213000000000000000e+03	2.368000000000000000e+03	2.470000000000000000e+03	2.567000000000000000e+03	2.665000000000000000e+03	2.744000000000000000e+03	2.810000000000000000e+03	2.888000000000000000e+03	2.941000000000000000e+03	2.960000000000000000e+03	2.983000000000000000e+03	3.001000000000000000e+03	3.008000000000000000e+03	2.993000000000000000e+03	2.992000000000000000e+03	2.987000000000000000e+03	2.993000000000000000e+03	2.963000000000000000e+03	2.950000000000000000e+03	2.922000000000000000e+03	2.881000000000000000e+03	2.857000000000000000e+03	2.824000000000000000e+03	2.813000000000000000e+03	2.760000000000000000e+03	2.733000000000000000e+03	2.707000000000000000e+03	2.677000000000000000e+03
1.000000000000000000e+01	1.600000000000000000e+01	2.700000000000000000e+01	4.000000000000000000e+01	5.200000000000000000e+01	7.100000000000000000e+01	9.000000000000000000e+01	1.110000000000000000e+02	1.430000000000000000e+02	1.730000000000000000e+02	2.190000000000000000e+02	2.830000000000000000e+02	3.670000000000000000e+02	4.680000000000000000e+02	5.970000000000000000e+02	7.380000000000000000e+02	8.960000000000000000e+02	1.094000000000000000e+03	1.281000000000000000e+03	1.481000000000000000e+03	1.689000000000000000e+03	1.914000000000000000e+03	2.129000000000000000e+03	2.364000000000000000e+03	2.545000000000000000e+03	2.676000000000000000e+03	2.827000000000000000e+03	2.929000000000000000e+03	3.004000000000000000e+03	3.029000000000000000e+03	3.050000000000000000e+03	3.103000000000000000e+03	3.138000000000000000e+03	3.164000000000000000e+03	3.163000000000000000e+03	3.185000000000000000e+03	3.151000000000000000e+03	3.149000000000000000e+03	3.140000000000000000e+03	3.130000000000000000e+03	3.102000000000000000e+03	3.069000000000000000e+03	3.036000000000000000e+03	2.997000000000000000e+03	2.971000000000000000e+03	2.959000000000000000e+03	2.951000000000000000e+03	2.929000000000000000e+03	2.904000000000000000e+03	2.878000000000000000e+03
1.000000000000000000e+01	1.600000000000000000e+01	2.400000000000000000e+01	3.600000000000000000e+01	5.100000000000000000e+01	6.800000000000000000e+01	8.400000000000000000e+01	1.070000000000000000e+02	1.390000000000000000e+02	1.750000000000000000e+02	2.330000000000000000e+02	2.860000000000000000e+02	3.580000000000000000e+02	4.570000000000000000e+02	5.860000000000000000e+02	7.250000000000000000e+02	8.600000000000000000e+02	1.052000000000000000e+03	1.238000000000000000e+03	1.444000000000000000e+03	1.652000000000000000e+03	1.849000000000000000e+03	2.051000000000000000e+03	2.245000000000000000e+03	2.364000000000000000e+03	2.469000000000000000e+03	2.558000000000000000e+03	2.637000000000000000e+03	2.706000000000000000e+03	2.785000000000000000e+03	2.809000000000000000e+03	2.818000000000000000e+03	2.853000000000000000e+03	2.859000000000000000e+03	2.880000000000000000e+03	2.870000000000000000e+03	2.893000000000000000e+03	2.923000000000000000e+03	2.910000000000000000e+03	2.876000000000000000e+03	2.884000000000000000e+03	2.875000000000000000e+03	2.841000000000000000e+03	2.819000000000000000e+03	2.820000000000000000e+03	2.786000000000000000e+03	2.761000000000000000e+03	2.730000000000000000e+03	2.721000000000000000e+03	2.718000000000000000e+03
1.000000000000000000e+01	1.600000000000000000e+01	2.600000000000000000e+01	4.500000000000000000e+01	6.400000000000000000e+01	8.000000000000000000e+01	1.090000000000000000e+02	1.460000000000000000e+02	1.860000000000000000e+02	2.440000000000000000e+02	3.280000000000000000e+02	4.350000000000000000e+02	5.570000000000000000e+02	7.280000000000000000e+02	9.420000000000000000e+02	1.158000000000000000e+03	1.388000000000000000e+03	1.627000000000000000e+03	1.872000000000000000e+03	2.109000000000000000e+03	2.319000000000000000e+03	2.514000000000000000e+03	2.714000000000000000e+03	2.876000000000000000e+03	3.010000000000000000e+03	3.123000000000000000e+03	3.206000000000000000e+03	3.283000000000000000e+03	3.350000000000000000e+03	3.395000000000000000e+03	3.427000000000000000e+03	3.442000000000000000e+03	3.465000000000000000e+03	3.456000000000000000e+03	3.476000000000000000e+03	3.454000000000000000e+03	3.410000000000000000e+03	3.403000000000000000e+03	3.392000000000000000e+03	3.359000000000000000e+03	3.325000000000000000e+03	3.285000000000000000e+03	3.252000000000000000e+03	3.228000000000000000e+03	3.197000000000000000e+03	3.176000000000000000e+03	3.150000000000000000e+03	3.122000000000000000e+03	3.083000000000000000e+03	3.042000000000000000e+03
1.000000000000000000e+01	1.900000000000000000e+01	2.300000000000000000e+01	3.500000000000000000e+01	5.000000000000000000e+01	6.400000000000000000e+01	8.200000000000000000e+01	1.040000000000000000e+02	1.310000000000000000e+02	1.660000000000000000e+02	2.290000000000000000e+02	2.980000000000000000e+02	3.850000000000000000e+02	4.920000000000000000e+02	6.350000000000000000e+02	7.780000000000000000e+02	9.720000000000000000e+02	1.186000000000000000e+03	1.407000000000000000e+03	1.667000000000000000e+03	1.924000000000000000e+03	2.166000000000000000e+03	2.396000000000000000e+03	2.611000000000000000e+03	2.793000000000000000e+03	2.950000000000000000e+03	3.109000000000000000e+03	3.196000000000000000e+03	3.279000000000000000e+03	3.325000000000000000e+03	3.388000000000000000e+03	3.386000000000000000e+03	3.385000000000000000e+03	3.400000000000000000e+03	3.389000000000000000e+03	3.406000000000000000e+03	3.379000000000000000e+03	3.370000000000000000e+03	3.368000000000000000e+03	3.346000000000000000e+03	3.352000000000000000e+03	3.344000000000000000e+03	3.317000000000000000e+03	3.311000000000000000e+03	3.290000000000000000e+03	3.276000000000000000e+03	3.253000000000000000e+03	3.211000000000000000e+03	3.178000000000000000e+03	3.130000000000000000e+03
[truncated: 350 more columns]
