# Supplementary material for: Omicron vs. the rest: Assessing the competitive dynamics and coinfection scenarios of COVID-19 strains on a social network
Source: PLoS One. 2024 Jan 25;19(1):e0287623. doi: 10.1371/journal.pone.0287623 (PMC10810514; doi:10.1371/journal.pone.0287623)
Supplement: S1 Data — (ZIP) [file pone.0287623.s001.zip › Data Figures/Fig6/b/Total infections.csv]

2.000000000000000000e+01	3.000000000000000000e+01	4.000000000000000000e+01	5.500000000000000000e+01	7.300000000000000000e+01	9.200000000000000000e+01	1.250000000000000000e+02	1.730000000000000000e+02	2.280000000000000000e+02	3.140000000000000000e+02	4.000000000000000000e+02	4.820000000000000000e+02	6.080000000000000000e+02	7.490000000000000000e+02	9.280000000000000000e+02	1.158000000000000000e+03	1.391000000000000000e+03	1.677000000000000000e+03	1.942000000000000000e+03	2.235000000000000000e+03	2.482000000000000000e+03	2.721000000000000000e+03	2.953000000000000000e+03	3.201000000000000000e+03	3.363000000000000000e+03	3.504000000000000000e+03	3.595000000000000000e+03	3.655000000000000000e+03	3.738000000000000000e+03	3.788000000000000000e+03	3.820000000000000000e+03	3.841000000000000000e+03	3.871000000000000000e+03	3.874000000000000000e+03	3.858000000000000000e+03	3.847000000000000000e+03	3.849000000000000000e+03	3.839000000000000000e+03	3.806000000000000000e+03	3.804000000000000000e+03	3.777000000000000000e+03	3.719000000000000000e+03	3.659000000000000000e+03	3.597000000000000000e+03	3.561000000000000000e+03	3.520000000000000000e+03	3.469000000000000000e+03	3.429000000000000000e+03	3.394000000000000000e+03	3.348000000000000000e+03
2.000000000000000000e+01	2.900000000000000000e+01	4.600000000000000000e+01	6.600000000000000000e+01	9.300000000000000000e+01	1.180000000000000000e+02	1.580000000000000000e+02	1.980000000000000000e+02	2.600000000000000000e+02	3.400000000000000000e+02	4.340000000000000000e+02	5.470000000000000000e+02	6.830000000000000000e+02	8.320000000000000000e+02	1.011000000000000000e+03	1.212000000000000000e+03	1.495000000000000000e+03	1.780000000000000000e+03	2.050000000000000000e+03	2.313000000000000000e+03	2.560000000000000000e+03	2.791000000000000000e+03	2.997000000000000000e+03	3.172000000000000000e+03	3.313000000000000000e+03	3.453000000000000000e+03	3.540000000000000000e+03	3.632000000000000000e+03	3.720000000000000000e+03	3.801000000000000000e+03	3.875000000000000000e+03	3.883000000000000000e+03	3.892000000000000000e+03	3.905000000000000000e+03	3.896000000000000000e+03	3.901000000000000000e+03	3.917000000000000000e+03	3.919000000000000000e+03	3.898000000000000000e+03	3.899000000000000000e+03	3.878000000000000000e+03	3.848000000000000000e+03	3.809000000000000000e+03	3.772000000000000000e+03	3.730000000000000000e+03	3.691000000000000000e+03	3.689000000000000000e+03	3.643000000000000000e+03	3.614000000000000000e+03	3.582000000000000000e+03
2.000000000000000000e+01	4.800000000000000000e+01	7.100000000000000000e+01	9.600000000000000000e+01	1.350000000000000000e+02	1.760000000000000000e+02	2.250000000000000000e+02	2.850000000000000000e+02	3.660000000000000000e+02	4.610000000000000000e+02	5.630000000000000000e+02	6.720000000000000000e+02	8.330000000000000000e+02	1.010000000000000000e+03	1.244000000000000000e+03	1.540000000000000000e+03	1.800000000000000000e+03	2.142000000000000000e+03	2.391000000000000000e+03	2.648000000000000000e+03	2.861000000000000000e+03	3.064000000000000000e+03	3.237000000000000000e+03	3.375000000000000000e+03	3.512000000000000000e+03	3.610000000000000000e+03	3.706000000000000000e+03	3.771000000000000000e+03	3.842000000000000000e+03	3.897000000000000000e+03	3.919000000000000000e+03	3.952000000000000000e+03	3.958000000000000000e+03	3.944000000000000000e+03	3.926000000000000000e+03	3.870000000000000000e+03	3.836000000000000000e+03	3.835000000000000000e+03	3.823000000000000000e+03	3.777000000000000000e+03	3.755000000000000000e+03	3.740000000000000000e+03	3.717000000000000000e+03	3.666000000000000000e+03	3.601000000000000000e+03	3.544000000000000000e+03	3.518000000000000000e+03	3.467000000000000000e+03	3.404000000000000000e+03	3.349000000000000000e+03
2.000000000000000000e+01	2.500000000000000000e+01	3.600000000000000000e+01	5.000000000000000000e+01	6.500000000000000000e+01	8.100000000000000000e+01	1.170000000000000000e+02	1.530000000000000000e+02	1.920000000000000000e+02	2.630000000000000000e+02	3.300000000000000000e+02	4.340000000000000000e+02	5.840000000000000000e+02	7.400000000000000000e+02	9.170000000000000000e+02	1.112000000000000000e+03	1.342000000000000000e+03	1.581000000000000000e+03	1.862000000000000000e+03	2.114000000000000000e+03	2.363000000000000000e+03	2.587000000000000000e+03	2.802000000000000000e+03	3.014000000000000000e+03	3.196000000000000000e+03	3.301000000000000000e+03	3.429000000000000000e+03	3.516000000000000000e+03	3.568000000000000000e+03	3.621000000000000000e+03	3.666000000000000000e+03	3.712000000000000000e+03	3.770000000000000000e+03	3.731000000000000000e+03	3.719000000000000000e+03	3.724000000000000000e+03	3.711000000000000000e+03	3.676000000000000000e+03	3.669000000000000000e+03	3.627000000000000000e+03	3.593000000000000000e+03	3.573000000000000000e+03	3.542000000000000000e+03	3.514000000000000000e+03	3.478000000000000000e+03	3.477000000000000000e+03	3.458000000000000000e+03	3.447000000000000000e+03	3.411000000000000000e+03	3.380000000000000000e+03
2.000000000000000000e+01	2.900000000000000000e+01	4.500000000000000000e+01	6.600000000000000000e+01	8.700000000000000000e+01	1.240000000000000000e+02	1.800000000000000000e+02	2.460000000000000000e+02	3.120000000000000000e+02	3.830000000000000000e+02	4.940000000000000000e+02	6.320000000000000000e+02	7.830000000000000000e+02	9.600000000000000000e+02	1.174000000000000000e+03	1.427000000000000000e+03	1.738000000000000000e+03	2.018000000000000000e+03	2.306000000000000000e+03	2.586000000000000000e+03	2.863000000000000000e+03	3.141000000000000000e+03	3.310000000000000000e+03	3.538000000000000000e+03	3.686000000000000000e+03	3.811000000000000000e+03	3.914000000000000000e+03	3.944000000000000000e+03	3.966000000000000000e+03	4.032000000000000000e+03	4.035000000000000000e+03	4.073000000000000000e+03	4.050000000000000000e+03	4.047000000000000000e+03	4.047000000000000000e+03	4.042000000000000000e+03	4.059000000000000000e+03	4.058000000000000000e+03	4.054000000000000000e+03	4.033000000000000000e+03	4.007000000000000000e+03	3.976000000000000000e+03	3.931000000000000000e+03	3.883000000000000000e+03	3.834000000000000000e+03	3.761000000000000000e+03	3.717000000000000000e+03	3.676000000000000000e+03	3.606000000000000000e+03	3.565000000000000000e+03
2.000000000000000000e+01	3.200000000000000000e+01	4.300000000000000000e+01	5.400000000000000000e+01	7.000000000000000000e+01	9.800000000000000000e+01	1.210000000000000000e+02	1.540000000000000000e+02	1.970000000000000000e+02	2.670000000000000000e+02	3.320000000000000000e+02	4.300000000000000000e+02	5.330000000000000000e+02	6.930000000000000000e+02	8.590000000000000000e+02	1.057000000000000000e+03	1.310000000000000000e+03	1.545000000000000000e+03	1.823000000000000000e+03	2.089000000000000000e+03	2.371000000000000000e+03	2.589000000000000000e+03	2.792000000000000000e+03	2.956000000000000000e+03	3.152000000000000000e+03	3.311000000000000000e+03	3.449000000000000000e+03	3.575000000000000000e+03	3.669000000000000000e+03	3.718000000000000000e+03	3.777000000000000000e+03	3.807000000000000000e+03	3.813000000000000000e+03	3.816000000000000000e+03	3.789000000000000000e+03	3.824000000000000000e+03	3.833000000000000000e+03	3.820000000000000000e+03	3.803000000000000000e+03	3.789000000000000000e+03	3.708000000000000000e+03	3.708000000000000000e+03	3.696000000000000000e+03	3.656000000000000000e+03	3.614000000000000000e+03	3.554000000000000000e+03	3.536000000000000000e+03	3.497000000000000000e+03	3.443000000000000000e+03	3.408000000000000000e+03
2.000000000000000000e+01	3.200000000000000000e+01	4.600000000000000000e+01	6.700000000000000000e+01	8.000000000000000000e+01	1.050000000000000000e+02	1.330000000000000000e+02	1.840000000000000000e+02	2.380000000000000000e+02	3.120000000000000000e+02	4.010000000000000000e+02	5.330000000000000000e+02	6.680000000000000000e+02	8.430000000000000000e+02	1.046000000000000000e+03	1.286000000000000000e+03	1.517000000000000000e+03	1.781000000000000000e+03	2.094000000000000000e+03	2.373000000000000000e+03	2.672000000000000000e+03	2.894000000000000000e+03	3.098000000000000000e+03	3.278000000000000000e+03	3.421000000000000000e+03	3.578000000000000000e+03	3.678000000000000000e+03	3.759000000000000000e+03	3.827000000000000000e+03	3.872000000000000000e+03	3.901000000000000000e+03	3.903000000000000000e+03	3.926000000000000000e+03	3.945000000000000000e+03	3.949000000000000000e+03	3.908000000000000000e+03	3.873000000000000000e+03	3.847000000000000000e+03	3.844000000000000000e+03	3.812000000000000000e+03	3.779000000000000000e+03	3.760000000000000000e+03	3.701000000000000000e+03	3.653000000000000000e+03	3.620000000000000000e+03	3.604000000000000000e+03	3.573000000000000000e+03	3.492000000000000000e+03	3.452000000000000000e+03	3.411000000000000000e+03
2.000000000000000000e+01	3.100000000000000000e+01	4.500000000000000000e+01	6.400000000000000000e+01	9.600000000000000000e+01	1.230000000000000000e+02	1.710000000000000000e+02	2.340000000000000000e+02	2.940000000000000000e+02	4.010000000000000000e+02	5.140000000000000000e+02	6.830000000000000000e+02	8.580000000000000000e+02	1.066000000000000000e+03	1.322000000000000000e+03	1.612000000000000000e+03	1.939000000000000000e+03	2.238000000000000000e+03	2.528000000000000000e+03	2.788000000000000000e+03	3.019000000000000000e+03	3.229000000000000000e+03	3.421000000000000000e+03	3.540000000000000000e+03	3.649000000000000000e+03	3.786000000000000000e+03	3.876000000000000000e+03	3.967000000000000000e+03	3.974000000000000000e+03	3.976000000000000000e+03	3.980000000000000000e+03	3.995000000000000000e+03	4.007000000000000000e+03	4.008000000000000000e+03	3.990000000000000000e+03	3.986000000000000000e+03	3.984000000000000000e+03	3.955000000000000000e+03	3.939000000000000000e+03	3.930000000000000000e+03	3.903000000000000000e+03	3.866000000000000000e+03	3.838000000000000000e+03	3.802000000000000000e+03	3.758000000000000000e+03	3.729000000000000000e+03	3.679000000000000000e+03	3.637000000000000000e+03	3.600000000000000000e+03	3.545000000000000000e+03
2.000000000000000000e+01	4.000000000000000000e+01	6.500000000000000000e+01	8.500000000000000000e+01	1.030000000000000000e+02	1.430000000000000000e+02	1.820000000000000000e+02	2.400000000000000000e+02	3.140000000000000000e+02	4.250000000000000000e+02	5.270000000000000000e+02	6.350000000000000000e+02	7.990000000000000000e+02	9.850000000000000000e+02	1.204000000000000000e+03	1.478000000000000000e+03	1.789000000000000000e+03	2.073000000000000000e+03	2.382000000000000000e+03	2.669000000000000000e+03	2.896000000000000000e+03	3.106000000000000000e+03	3.268000000000000000e+03	3.407000000000000000e+03	3.531000000000000000e+03	3.582000000000000000e+03	3.631000000000000000e+03	3.707000000000000000e+03	3.745000000000000000e+03	3.786000000000000000e+03	3.783000000000000000e+03	3.790000000000000000e+03	3.791000000000000000e+03	3.805000000000000000e+03	3.797000000000000000e+03	3.816000000000000000e+03	3.814000000000000000e+03	3.794000000000000000e+03	3.774000000000000000e+03	3.691000000000000000e+03	3.665000000000000000e+03	3.646000000000000000e+03	3.613000000000000000e+03	3.563000000000000000e+03	3.541000000000000000e+03	3.498000000000000000e+03	3.495000000000000000e+03	3.445000000000000000e+03	3.396000000000000000e+03	3.350000000000000000e+03
2.000000000000000000e+01	2.500000000000000000e+01	3.400000000000000000e+01	4.700000000000000000e+01	6.100000000000000000e+01	8.200000000000000000e+01	1.080000000000000000e+02	1.340000000000000000e+02	1.720000000000000000e+02	2.260000000000000000e+02	2.970000000000000000e+02	4.010000000000000000e+02	4.940000000000000000e+02	6.180000000000000000e+02	7.620000000000000000e+02	9.460000000000000000e+02	1.165000000000000000e+03	1.391000000000000000e+03	1.661000000000000000e+03	1.955000000000000000e+03	2.205000000000000000e+03	2.468000000000000000e+03	2.719000000000000000e+03	2.938000000000000000e+03	3.154000000000000000e+03	3.297000000000000000e+03	3.448000000000000000e+03	3.546000000000000000e+03	3.639000000000000000e+03	3.711000000000000000e+03	3.748000000000000000e+03	3.823000000000000000e+03	3.852000000000000000e+03	3.865000000000000000e+03	3.845000000000000000e+03	3.868000000000000000e+03	3.835000000000000000e+03	3.808000000000000000e+03	3.795000000000000000e+03	3.779000000000000000e+03	3.741000000000000000e+03	3.703000000000000000e+03	3.689000000000000000e+03	3.680000000000000000e+03	3.647000000000000000e+03	3.610000000000000000e+03	3.572000000000000000e+03	3.525000000000000000e+03	3.488000000000000000e+03	3.444000000000000000e+03
2.000000000000000000e+01	3.000000000000000000e+01	5.000000000000000000e+01	6.300000000000000000e+01	8.100000000000000000e+01	1.080000000000000000e+02	1.540000000000000000e+02	2.100000000000000000e+02	2.800000000000000000e+02	3.610000000000000000e+02	4.730000000000000000e+02	6.050000000000000000e+02	7.450000000000000000e+02	9.290000000000000000e+02	1.164000000000000000e+03	1.406000000000000000e+03	1.646000000000000000e+03	1.912000000000000000e+03	2.212000000000000000e+03	2.519000000000000000e+03	2.825000000000000000e+03	3.064000000000000000e+03	3.296000000000000000e+03	3.464000000000000000e+03	3.609000000000000000e+03	3.738000000000000000e+03	3.822000000000000000e+03	3.879000000000000000e+03	3.927000000000000000e+03	3.973000000000000000e+03	4.018000000000000000e+03	4.018000000000000000e+03	4.043000000000000000e+03	4.037000000000000000e+03	4.016000000000000000e+03	4.039000000000000000e+03	4.034000000000000000e+03	4.000000000000000000e+03	3.982000000000000000e+03	3.956000000000000000e+03	3.914000000000000000e+03	3.884000000000000000e+03	3.871000000000000000e+03	3.807000000000000000e+03	3.765000000000000000e+03	3.722000000000000000e+03	3.677000000000000000e+03	3.640000000000000000e+03	3.561000000000000000e+03	3.521000000000000000e+03
2.000000000000000000e+01	3.200000000000000000e+01	5.200000000000000000e+01	6.800000000000000000e+01	9.500000000000000000e+01	1.300000000000000000e+02	1.740000000000000000e+02	2.140000000000000000e+02	2.850000000000000000e+02	3.590000000000000000e+02	4.690000000000000000e+02	5.730000000000000000e+02	7.100000000000000000e+02	8.550000000000000000e+02	1.055000000000000000e+03	1.306000000000000000e+03	1.553000000000000000e+03	1.817000000000000000e+03	2.089000000000000000e+03	2.376000000000000000e+03	2.623000000000000000e+03	2.880000000000000000e+03	3.112000000000000000e+03	3.299000000000000000e+03	3.432000000000000000e+03	3.521000000000000000e+03	3.610000000000000000e+03	3.676000000000000000e+03	3.724000000000000000e+03	3.749000000000000000e+03	3.768000000000000000e+03	3.768000000000000000e+03	3.839000000000000000e+03	3.824000000000000000e+03	3.825000000000000000e+03	3.800000000000000000e+03	3.815000000000000000e+03	3.802000000000000000e+03	3.825000000000000000e+03	3.814000000000000000e+03	3.761000000000000000e+03	3.710000000000000000e+03	3.671000000000000000e+03	3.632000000000000000e+03	3.595000000000000000e+03	3.551000000000000000e+03	3.527000000000000000e+03	3.497000000000000000e+03	3.417000000000000000e+03	3.354000000000000000e+03
2.000000000000000000e+01	3.600000000000000000e+01	5.300000000000000000e+01	7.900000000000000000e+01	1.090000000000000000e+02	1.410000000000000000e+02	1.950000000000000000e+02	2.490000000000000000e+02	3.160000000000000000e+02	3.980000000000000000e+02	5.010000000000000000e+02	6.440000000000000000e+02	7.770000000000000000e+02	9.770000000000000000e+02	1.203000000000000000e+03	1.449000000000000000e+03	1.698000000000000000e+03	1.928000000000000000e+03	2.169000000000000000e+03	2.406000000000000000e+03	2.652000000000000000e+03	2.891000000000000000e+03	3.103000000000000000e+03	3.243000000000000000e+03	3.307000000000000000e+03	3.393000000000000000e+03	3.424000000000000000e+03	3.498000000000000000e+03	3.574000000000000000e+03	3.613000000000000000e+03	3.611000000000000000e+03	3.630000000000000000e+03	3.656000000000000000e+03	3.694000000000000000e+03	3.723000000000000000e+03	3.711000000000000000e+03	3.652000000000000000e+03	3.627000000000000000e+03	3.598000000000000000e+03	3.565000000000000000e+03	3.553000000000000000e+03	3.520000000000000000e+03	3.504000000000000000e+03	3.493000000000000000e+03	3.488000000000000000e+03	3.415000000000000000e+03	3.375000000000000000e+03	3.345000000000000000e+03	3.297000000000000000e+03	3.276000000000000000e+03
2.000000000000000000e+01	3.400000000000000000e+01	5.200000000000000000e+01	7.600000000000000000e+01	1.010000000000000000e+02	1.420000000000000000e+02	1.920000000000000000e+02	2.460000000000000000e+02	3.090000000000000000e+02	3.960000000000000000e+02	4.970000000000000000e+02	6.160000000000000000e+02	7.690000000000000000e+02	9.630000000000000000e+02	1.173000000000000000e+03	1.422000000000000000e+03	1.704000000000000000e+03	1.949000000000000000e+03	2.174000000000000000e+03	2.446000000000000000e+03	2.709000000000000000e+03	2.936000000000000000e+03	3.149000000000000000e+03	3.299000000000000000e+03	3.424000000000000000e+03	3.511000000000000000e+03	3.597000000000000000e+03	3.650000000000000000e+03	3.698000000000000000e+03	3.731000000000000000e+03	3.762000000000000000e+03	3.756000000000000000e+03	3.787000000000000000e+03	3.780000000000000000e+03	3.796000000000000000e+03	3.791000000000000000e+03	3.742000000000000000e+03	3.746000000000000000e+03	3.716000000000000000e+03	3.692000000000000000e+03	3.688000000000000000e+03	3.668000000000000000e+03	3.619000000000000000e+03	3.592000000000000000e+03	3.576000000000000000e+03	3.560000000000000000e+03	3.535000000000000000e+03	3.501000000000000000e+03	3.431000000000000000e+03	3.377000000000000000e+03
2.000000000000000000e+01	3.600000000000000000e+01	5.500000000000000000e+01	7.700000000000000000e+01	1.100000000000000000e+02	1.480000000000000000e+02	1.930000000000000000e+02	2.590000000000000000e+02	3.400000000000000000e+02	4.370000000000000000e+02	5.640000000000000000e+02	7.110000000000000000e+02	8.880000000000000000e+02	1.107000000000000000e+03	1.339000000000000000e+03	1.578000000000000000e+03	1.820000000000000000e+03	2.134000000000000000e+03	2.432000000000000000e+03	2.707000000000000000e+03	2.905000000000000000e+03	3.111000000000000000e+03	3.248000000000000000e+03	3.387000000000000000e+03	3.506000000000000000e+03	3.574000000000000000e+03	3.665000000000000000e+03	3.665000000000000000e+03	3.723000000000000000e+03	3.746000000000000000e+03	3.800000000000000000e+03	3.807000000000000000e+03	3.826000000000000000e+03	3.839000000000000000e+03	3.838000000000000000e+03	3.806000000000000000e+03	3.776000000000000000e+03	3.772000000000000000e+03	3.728000000000000000e+03	3.717000000000000000e+03	3.685000000000000000e+03	3.622000000000000000e+03	3.580000000000000000e+03	3.571000000000000000e+03	3.527000000000000000e+03	3.462000000000000000e+03	3.441000000000000000e+03	3.402000000000000000e+03	3.365000000000000000e+03	3.286000000000000000e+03
2.000000000000000000e+01	3.000000000000000000e+01	4.500000000000000000e+01	6.300000000000000000e+01	8.400000000000000000e+01	1.050000000000000000e+02	1.300000000000000000e+02	1.770000000000000000e+02	2.350000000000000000e+02	3.040000000000000000e+02	4.040000000000000000e+02	5.120000000000000000e+02	6.640000000000000000e+02	8.110000000000000000e+02	9.830000000000000000e+02	1.165000000000000000e+03	1.415000000000000000e+03	1.675000000000000000e+03	1.969000000000000000e+03	2.232000000000000000e+03	2.505000000000000000e+03	2.756000000000000000e+03	3.016000000000000000e+03	3.260000000000000000e+03	3.441000000000000000e+03	3.546000000000000000e+03	3.681000000000000000e+03	3.777000000000000000e+03	3.834000000000000000e+03	3.875000000000000000e+03	3.923000000000000000e+03	3.929000000000000000e+03	3.941000000000000000e+03	3.921000000000000000e+03	3.919000000000000000e+03	3.912000000000000000e+03	3.897000000000000000e+03	3.840000000000000000e+03	3.820000000000000000e+03	3.767000000000000000e+03	3.760000000000000000e+03	3.721000000000000000e+03	3.702000000000000000e+03	3.651000000000000000e+03	3.607000000000000000e+03	3.568000000000000000e+03	3.538000000000000000e+03	3.477000000000000000e+03	3.442000000000000000e+03	3.382000000000000000e+03
2.000000000000000000e+01	2.200000000000000000e+01	4.100000000000000000e+01	5.400000000000000000e+01	7.800000000000000000e+01	1.020000000000000000e+02	1.370000000000000000e+02	1.750000000000000000e+02	2.090000000000000000e+02	2.740000000000000000e+02	3.560000000000000000e+02	4.520000000000000000e+02	5.590000000000000000e+02	7.170000000000000000e+02	9.000000000000000000e+02	1.115000000000000000e+03	1.352000000000000000e+03	1.617000000000000000e+03	1.871000000000000000e+03	2.131000000000000000e+03	2.411000000000000000e+03	2.669000000000000000e+03	2.899000000000000000e+03	3.086000000000000000e+03	3.221000000000000000e+03	3.373000000000000000e+03	3.511000000000000000e+03	3.594000000000000000e+03	3.678000000000000000e+03	3.722000000000000000e+03	3.745000000000000000e+03	3.755000000000000000e+03	3.782000000000000000e+03	3.794000000000000000e+03	3.786000000000000000e+03	3.775000000000000000e+03	3.744000000000000000e+03	3.722000000000000000e+03	3.710000000000000000e+03	3.678000000000000000e+03	3.646000000000000000e+03	3.633000000000000000e+03	3.568000000000000000e+03	3.540000000000000000e+03	3.498000000000000000e+03	3.451000000000000000e+03	3.425000000000000000e+03	3.408000000000000000e+03	3.390000000000000000e+03	3.390000000000000000e+03
2.000000000000000000e+01	3.300000000000000000e+01	5.500000000000000000e+01	7.100000000000000000e+01	1.000000000000000000e+02	1.330000000000000000e+02	1.710000000000000000e+02	2.300000000000000000e+02	3.010000000000000000e+02	3.820000000000000000e+02	4.970000000000000000e+02	6.080000000000000000e+02	7.480000000000000000e+02	9.040000000000000000e+02	1.067000000000000000e+03	1.248000000000000000e+03	1.478000000000000000e+03	1.693000000000000000e+03	1.951000000000000000e+03	2.168000000000000000e+03	2.402000000000000000e+03	2.599000000000000000e+03	2.746000000000000000e+03	2.881000000000000000e+03	3.018000000000000000e+03	3.101000000000000000e+03	3.150000000000000000e+03	3.223000000000000000e+03	3.292000000000000000e+03	3.329000000000000000e+03	3.360000000000000000e+03	3.338000000000000000e+03	3.362000000000000000e+03	3.371000000000000000e+03	3.363000000000000000e+03	3.360000000000000000e+03	3.342000000000000000e+03	3.324000000000000000e+03	3.342000000000000000e+03	3.330000000000000000e+03	3.312000000000000000e+03	3.319000000000000000e+03	3.290000000000000000e+03	3.238000000000000000e+03	3.184000000000000000e+03	3.111000000000000000e+03	3.097000000000000000e+03	3.084000000000000000e+03	3.056000000000000000e+03	3.028000000000000000e+03
2.000000000000000000e+01	3.500000000000000000e+01	4.800000000000000000e+01	6.500000000000000000e+01	9.700000000000000000e+01	1.180000000000000000e+02	1.530000000000000000e+02	2.040000000000000000e+02	2.630000000000000000e+02	3.340000000000000000e+02	4.040000000000000000e+02	5.030000000000000000e+02	6.310000000000000000e+02	7.970000000000000000e+02	9.760000000000000000e+02	1.180000000000000000e+03	1.400000000000000000e+03	1.635000000000000000e+03	1.906000000000000000e+03	2.154000000000000000e+03	2.429000000000000000e+03	2.674000000000000000e+03	2.895000000000000000e+03	3.045000000000000000e+03	3.228000000000000000e+03	3.350000000000000000e+03	3.459000000000000000e+03	3.532000000000000000e+03	3.592000000000000000e+03	3.625000000000000000e+03	3.652000000000000000e+03	3.695000000000000000e+03	3.699000000000000000e+03	3.722000000000000000e+03	3.678000000000000000e+03	3.685000000000000000e+03	3.658000000000000000e+03	3.649000000000000000e+03	3.613000000000000000e+03	3.584000000000000000e+03	3.549000000000000000e+03	3.543000000000000000e+03	3.518000000000000000e+03	3.482000000000000000e+03	3.459000000000000000e+03	3.432000000000000000e+03	3.397000000000000000e+03	3.368000000000000000e+03	3.363000000000000000e+03	3.325000000000000000e+03
2.000000000000000000e+01	2.900000000000000000e+01	4.400000000000000000e+01	6.500000000000000000e+01	9.000000000000000000e+01	1.210000000000000000e+02	1.590000000000000000e+02	2.040000000000000000e+02	2.730000000000000000e+02	3.350000000000000000e+02	4.240000000000000000e+02	5.350000000000000000e+02	6.550000000000000000e+02	7.950000000000000000e+02	9.530000000000000000e+02	1.180000000000000000e+03	1.398000000000000000e+03	1.667000000000000000e+03	1.942000000000000000e+03	2.207000000000000000e+03	2.466000000000000000e+03	2.662000000000000000e+03	2.887000000000000000e+03	3.081000000000000000e+03	3.251000000000000000e+03	3.388000000000000000e+03	3.488000000000000000e+03	3.558000000000000000e+03	3.636000000000000000e+03	3.692000000000000000e+03	3.715000000000000000e+03	3.701000000000000000e+03	3.717000000000000000e+03	3.711000000000000000e+03	3.718000000000000000e+03	3.725000000000000000e+03	3.734000000000000000e+03	3.727000000000000000e+03	3.730000000000000000e+03	3.705000000000000000e+03	3.678000000000000000e+03	3.636000000000000000e+03	3.641000000000000000e+03	3.631000000000000000e+03	3.566000000000000000e+03	3.540000000000000000e+03	3.487000000000000000e+03	3.467000000000000000e+03	3.383000000000000000e+03	3.318000000000000000e+03
2.000000000000000000e+01	3.100000000000000000e+01	4.500000000000000000e+01	6.300000000000000000e+01	9.300000000000000000e+01	1.300000000000000000e+02	1.800000000000000000e+02	2.390000000000000000e+02	3.140000000000000000e+02	3.930000000000000000e+02	4.870000000000000000e+02	6.060000000000000000e+02	7.430000000000000000e+02	8.960000000000000000e+02	1.125000000000000000e+03	1.363000000000000000e+03	1.609000000000000000e+03	1.911000000000000000e+03	2.208000000000000000e+03	2.465000000000000000e+03	2.684000000000000000e+03	2.894000000000000000e+03	3.090000000000000000e+03	3.227000000000000000e+03	3.401000000000000000e+03	3.484000000000000000e+03	3.574000000000000000e+03	3.659000000000000000e+03	3.707000000000000000e+03	3.751000000000000000e+03	3.773000000000000000e+03	3.780000000000000000e+03	3.757000000000000000e+03	3.748000000000000000e+03	3.750000000000000000e+03	3.728000000000000000e+03	3.752000000000000000e+03	3.754000000000000000e+03	3.746000000000000000e+03	3.734000000000000000e+03	3.696000000000000000e+03	3.669000000000000000e+03	3.613000000000000000e+03	3.545000000000000000e+03	3.503000000000000000e+03	3.469000000000000000e+03	3.423000000000000000e+03	3.383000000000000000e+03	3.348000000000000000e+03	3.297000000000000000e+03
2.000000000000000000e+01	3.800000000000000000e+01	5.000000000000000000e+01	6.300000000000000000e+01	7.900000000000000000e+01	1.020000000000000000e+02	1.320000000000000000e+02	1.610000000000000000e+02	2.090000000000000000e+02	2.640000000000000000e+02	3.320000000000000000e+02	4.130000000000000000e+02	5.110000000000000000e+02	6.370000000000000000e+02	8.110000000000000000e+02	1.020000000000000000e+03	1.208000000000000000e+03	1.433000000000000000e+03	1.713000000000000000e+03	1.936000000000000000e+03	2.181000000000000000e+03	2.467000000000000000e+03	2.691000000000000000e+03	2.950000000000000000e+03	3.113000000000000000e+03	3.248000000000000000e+03	3.410000000000000000e+03	3.518000000000000000e+03	3.602000000000000000e+03	3.657000000000000000e+03	3.682000000000000000e+03	3.680000000000000000e+03	3.708000000000000000e+03	3.735000000000000000e+03	3.755000000000000000e+03	3.750000000000000000e+03	3.736000000000000000e+03	3.774000000000000000e+03	3.761000000000000000e+03	3.740000000000000000e+03	3.734000000000000000e+03	3.714000000000000000e+03	3.643000000000000000e+03	3.609000000000000000e+03	3.559000000000000000e+03	3.530000000000000000e+03	3.518000000000000000e+03	3.444000000000000000e+03	3.387000000000000000e+03	3.332000000000000000e+03
2.000000000000000000e+01	3.600000000000000000e+01	4.600000000000000000e+01	6.000000000000000000e+01	7.900000000000000000e+01	1.060000000000000000e+02	1.350000000000000000e+02	1.850000000000000000e+02	2.170000000000000000e+02	2.730000000000000000e+02	3.480000000000000000e+02	4.250000000000000000e+02	5.220000000000000000e+02	6.540000000000000000e+02	7.910000000000000000e+02	9.480000000000000000e+02	1.147000000000000000e+03	1.379000000000000000e+03	1.618000000000000000e+03	1.879000000000000000e+03	2.140000000000000000e+03	2.425000000000000000e+03	2.691000000000000000e+03	2.897000000000000000e+03	3.085000000000000000e+03	3.226000000000000000e+03	3.355000000000000000e+03	3.453000000000000000e+03	3.566000000000000000e+03	3.628000000000000000e+03	3.667000000000000000e+03	3.688000000000000000e+03	3.727000000000000000e+03	3.766000000000000000e+03	3.775000000000000000e+03	3.810000000000000000e+03	3.808000000000000000e+03	3.787000000000000000e+03	3.783000000000000000e+03	3.787000000000000000e+03	3.789000000000000000e+03	3.776000000000000000e+03	3.752000000000000000e+03	3.727000000000000000e+03	3.721000000000000000e+03	3.681000000000000000e+03	3.655000000000000000e+03	3.619000000000000000e+03	3.558000000000000000e+03	3.513000000000000000e+03
2.000000000000000000e+01	3.100000000000000000e+01	4.800000000000000000e+01	6.400000000000000000e+01	7.300000000000000000e+01	9.800000000000000000e+01	1.280000000000000000e+02	1.570000000000000000e+02	2.040000000000000000e+02	2.560000000000000000e+02	3.250000000000000000e+02	4.300000000000000000e+02	5.350000000000000000e+02	6.640000000000000000e+02	8.340000000000000000e+02	1.015000000000000000e+03	1.236000000000000000e+03	1.528000000000000000e+03	1.781000000000000000e+03	2.056000000000000000e+03	2.320000000000000000e+03	2.587000000000000000e+03	2.878000000000000000e+03	3.097000000000000000e+03	3.302000000000000000e+03	3.470000000000000000e+03	3.592000000000000000e+03	3.704000000000000000e+03	3.788000000000000000e+03	3.835000000000000000e+03	3.852000000000000000e+03	3.886000000000000000e+03	3.893000000000000000e+03	3.923000000000000000e+03	3.920000000000000000e+03	3.920000000000000000e+03	3.927000000000000000e+03	3.911000000000000000e+03	3.879000000000000000e+03	3.861000000000000000e+03	3.831000000000000000e+03	3.829000000000000000e+03	3.825000000000000000e+03	3.793000000000000000e+03	3.746000000000000000e+03	3.707000000000000000e+03	3.679000000000000000e+03	3.627000000000000000e+03	3.598000000000000000e+03	3.569000000000000000e+03
2.000000000000000000e+01	2.600000000000000000e+01	5.400000000000000000e+01	7.900000000000000000e+01	1.130000000000000000e+02	1.540000000000000000e+02	2.010000000000000000e+02	2.740000000000000000e+02	3.620000000000000000e+02	4.390000000000000000e+02	5.940000000000000000e+02	7.600000000000000000e+02	9.560000000000000000e+02	1.178000000000000000e+03	1.447000000000000000e+03	1.727000000000000000e+03	2.020000000000000000e+03	2.311000000000000000e+03	2.575000000000000000e+03	2.788000000000000000e+03	3.035000000000000000e+03	3.202000000000000000e+03	3.381000000000000000e+03	3.510000000000000000e+03	3.628000000000000000e+03	3.710000000000000000e+03	3.791000000000000000e+03	3.824000000000000000e+03	3.840000000000000000e+03	3.871000000000000000e+03	3.885000000000000000e+03	3.893000000000000000e+03	3.914000000000000000e+03	3.894000000000000000e+03	3.899000000000000000e+03	3.888000000000000000e+03	3.841000000000000000e+03	3.813000000000000000e+03	3.743000000000000000e+03	3.710000000000000000e+03	3.673000000000000000e+03	3.620000000000000000e+03	3.562000000000000000e+03	3.512000000000000000e+03	3.479000000000000000e+03	3.438000000000000000e+03	3.399000000000000000e+03	3.356000000000000000e+03	3.323000000000000000e+03	3.296000000000000000e+03
2.000000000000000000e+01	2.700000000000000000e+01	4.200000000000000000e+01	6.700000000000000000e+01	9.000000000000000000e+01	1.110000000000000000e+02	1.410000000000000000e+02	1.870000000000000000e+02	2.520000000000000000e+02	3.280000000000000000e+02	4.060000000000000000e+02	5.010000000000000000e+02	6.250000000000000000e+02	7.850000000000000000e+02	9.720000000000000000e+02	1.151000000000000000e+03	1.394000000000000000e+03	1.639000000000000000e+03	1.928000000000000000e+03	2.242000000000000000e+03	2.554000000000000000e+03	2.824000000000000000e+03	3.050000000000000000e+03	3.251000000000000000e+03	3.377000000000000000e+03	3.488000000000000000e+03	3.605000000000000000e+03	3.690000000000000000e+03	3.744000000000000000e+03	3.762000000000000000e+03	3.821000000000000000e+03	3.814000000000000000e+03	3.868000000000000000e+03	3.865000000000000000e+03	3.868000000000000000e+03	3.867000000000000000e+03	3.844000000000000000e+03	3.836000000000000000e+03	3.818000000000000000e+03	3.798000000000000000e+03	3.767000000000000000e+03	3.754000000000000000e+03	3.724000000000000000e+03	3.671000000000000000e+03	3.618000000000000000e+03	3.555000000000000000e+03	3.538000000000000000e+03	3.473000000000000000e+03	3.448000000000000000e+03	3.415000000000000000e+03
2.000000000000000000e+01	2.700000000000000000e+01	4.100000000000000000e+01	6.200000000000000000e+01	8.000000000000000000e+01	1.070000000000000000e+02	1.440000000000000000e+02	1.950000000000000000e+02	2.350000000000000000e+02	2.960000000000000000e+02	3.980000000000000000e+02	5.040000000000000000e+02	6.090000000000000000e+02	7.800000000000000000e+02	9.510000000000000000e+02	1.152000000000000000e+03	1.380000000000000000e+03	1.638000000000000000e+03	1.878000000000000000e+03	2.133000000000000000e+03	2.368000000000000000e+03	2.576000000000000000e+03	2.838000000000000000e+03	3.027000000000000000e+03	3.224000000000000000e+03	3.359000000000000000e+03	3.441000000000000000e+03	3.551000000000000000e+03	3.592000000000000000e+03	3.652000000000000000e+03	3.706000000000000000e+03	3.729000000000000000e+03	3.761000000000000000e+03	3.758000000000000000e+03	3.769000000000000000e+03	3.756000000000000000e+03	3.730000000000000000e+03	3.702000000000000000e+03	3.690000000000000000e+03	3.667000000000000000e+03	3.638000000000000000e+03	3.621000000000000000e+03	3.584000000000000000e+03	3.540000000000000000e+03	3.519000000000000000e+03	3.502000000000000000e+03	3.477000000000000000e+03	3.461000000000000000e+03	3.432000000000000000e+03	3.361000000000000000e+03
2.000000000000000000e+01	2.500000000000000000e+01	3.200000000000000000e+01	5.100000000000000000e+01	6.400000000000000000e+01	8.900000000000000000e+01	1.280000000000000000e+02	1.620000000000000000e+02	2.000000000000000000e+02	2.670000000000000000e+02	3.390000000000000000e+02	4.480000000000000000e+02	5.680000000000000000e+02	6.910000000000000000e+02	8.660000000000000000e+02	1.091000000000000000e+03	1.346000000000000000e+03	1.606000000000000000e+03	1.892000000000000000e+03	2.195000000000000000e+03	2.501000000000000000e+03	2.769000000000000000e+03	3.047000000000000000e+03	3.321000000000000000e+03	3.527000000000000000e+03	3.663000000000000000e+03	3.775000000000000000e+03	3.875000000000000000e+03	3.933000000000000000e+03	3.983000000000000000e+03	3.994000000000000000e+03	4.022000000000000000e+03	4.073000000000000000e+03	4.073000000000000000e+03	4.056000000000000000e+03	4.052000000000000000e+03	4.009000000000000000e+03	3.987000000000000000e+03	3.990000000000000000e+03	3.931000000000000000e+03	3.892000000000000000e+03	3.860000000000000000e+03	3.821000000000000000e+03	3.784000000000000000e+03	3.738000000000000000e+03	3.708000000000000000e+03	3.673000000000000000e+03	3.593000000000000000e+03	3.556000000000000000e+03	3.496000000000000000e+03
2.000000000000000000e+01	3.300000000000000000e+01	4.700000000000000000e+01	6.500000000000000000e+01	9.600000000000000000e+01	1.270000000000000000e+02	1.700000000000000000e+02	2.070000000000000000e+02	2.800000000000000000e+02	3.410000000000000000e+02	4.460000000000000000e+02	5.790000000000000000e+02	7.170000000000000000e+02	8.460000000000000000e+02	1.046000000000000000e+03	1.292000000000000000e+03	1.495000000000000000e+03	1.763000000000000000e+03	2.046000000000000000e+03	2.367000000000000000e+03	2.585000000000000000e+03	2.836000000000000000e+03	3.048000000000000000e+03	3.205000000000000000e+03	3.376000000000000000e+03	3.528000000000000000e+03	3.651000000000000000e+03	3.740000000000000000e+03	3.812000000000000000e+03	3.846000000000000000e+03	3.883000000000000000e+03	3.885000000000000000e+03	3.841000000000000000e+03	3.846000000000000000e+03	3.822000000000000000e+03	3.790000000000000000e+03	3.785000000000000000e+03	3.741000000000000000e+03	3.707000000000000000e+03	3.701000000000000000e+03	3.683000000000000000e+03	3.662000000000000000e+03	3.620000000000000000e+03	3.605000000000000000e+03	3.594000000000000000e+03	3.553000000000000000e+03	3.502000000000000000e+03	3.497000000000000000e+03	3.432000000000000000e+03	3.403000000000000000e+03
2.000000000000000000e+01	3.400000000000000000e+01	5.200000000000000000e+01	6.900000000000000000e+01	8.500000000000000000e+01	1.340000000000000000e+02	1.690000000000000000e+02	2.330000000000000000e+02	3.180000000000000000e+02	4.310000000000000000e+02	5.390000000000000000e+02	6.680000000000000000e+02	8.150000000000000000e+02	1.004000000000000000e+03	1.228000000000000000e+03	1.479000000000000000e+03	1.779000000000000000e+03	2.050000000000000000e+03	2.322000000000000000e+03	2.626000000000000000e+03	2.894000000000000000e+03	3.108000000000000000e+03	3.288000000000000000e+03	3.455000000000000000e+03	3.584000000000000000e+03	3.718000000000000000e+03	3.761000000000000000e+03	3.809000000000000000e+03	3.850000000000000000e+03	3.852000000000000000e+03	3.882000000000000000e+03	3.873000000000000000e+03	3.879000000000000000e+03	3.914000000000000000e+03	3.911000000000000000e+03	3.910000000000000000e+03	3.914000000000000000e+03	3.871000000000000000e+03	3.854000000000000000e+03	3.809000000000000000e+03	3.786000000000000000e+03	3.741000000000000000e+03	3.693000000000000000e+03	3.664000000000000000e+03	3.608000000000000000e+03	3.544000000000000000e+03	3.491000000000000000e+03	3.450000000000000000e+03	3.402000000000000000e+03	3.368000000000000000e+03
2.000000000000000000e+01	3.000000000000000000e+01	4.100000000000000000e+01	5.300000000000000000e+01	7.800000000000000000e+01	1.080000000000000000e+02	1.580000000000000000e+02	2.040000000000000000e+02	2.480000000000000000e+02	3.140000000000000000e+02	3.800000000000000000e+02	4.840000000000000000e+02	6.220000000000000000e+02	7.680000000000000000e+02	9.570000000000000000e+02	1.114000000000000000e+03	1.342000000000000000e+03	1.595000000000000000e+03	1.838000000000000000e+03	2.116000000000000000e+03	2.376000000000000000e+03	2.619000000000000000e+03	2.822000000000000000e+03	3.027000000000000000e+03	3.192000000000000000e+03	3.298000000000000000e+03	3.415000000000000000e+03	3.545000000000000000e+03	3.580000000000000000e+03	3.641000000000000000e+03	3.646000000000000000e+03	3.627000000000000000e+03	3.635000000000000000e+03	3.649000000000000000e+03	3.682000000000000000e+03	3.688000000000000000e+03	3.683000000000000000e+03	3.656000000000000000e+03	3.620000000000000000e+03	3.599000000000000000e+03	3.587000000000000000e+03	3.548000000000000000e+03	3.509000000000000000e+03	3.506000000000000000e+03	3.481000000000000000e+03	3.462000000000000000e+03	3.399000000000000000e+03	3.363000000000000000e+03	3.307000000000000000e+03	3.254000000000000000e+03
2.000000000000000000e+01	3.400000000000000000e+01	5.500000000000000000e+01	8.200000000000000000e+01	1.090000000000000000e+02	1.470000000000000000e+02	1.950000000000000000e+02	2.550000000000000000e+02	3.310000000000000000e+02	4.270000000000000000e+02	5.430000000000000000e+02	6.770000000000000000e+02	8.590000000000000000e+02	1.086000000000000000e+03	1.292000000000000000e+03	1.539000000000000000e+03	1.833000000000000000e+03	2.098000000000000000e+03	2.426000000000000000e+03	2.744000000000000000e+03	3.024000000000000000e+03	3.222000000000000000e+03	3.421000000000000000e+03	3.599000000000000000e+03	3.732000000000000000e+03	3.815000000000000000e+03	3.849000000000000000e+03	3.926000000000000000e+03	3.940000000000000000e+03	4.016000000000000000e+03	4.003000000000000000e+03	3.998000000000000000e+03	3.980000000000000000e+03	3.997000000000000000e+03	4.021000000000000000e+03	4.001000000000000000e+03	3.966000000000000000e+03	3.941000000000000000e+03	3.934000000000000000e+03	3.905000000000000000e+03	3.895000000000000000e+03	3.867000000000000000e+03	3.852000000000000000e+03	3.823000000000000000e+03	3.794000000000000000e+03	3.753000000000000000e+03	3.729000000000000000e+03	3.685000000000000000e+03	3.656000000000000000e+03	3.593000000000000000e+03
2.000000000000000000e+01	3.500000000000000000e+01	5.700000000000000000e+01	8.000000000000000000e+01	1.080000000000000000e+02	1.330000000000000000e+02	1.640000000000000000e+02	2.080000000000000000e+02	2.690000000000000000e+02	3.230000000000000000e+02	3.970000000000000000e+02	5.270000000000000000e+02	6.700000000000000000e+02	8.270000000000000000e+02	1.005000000000000000e+03	1.233000000000000000e+03	1.494000000000000000e+03	1.764000000000000000e+03	2.057000000000000000e+03	2.330000000000000000e+03	2.634000000000000000e+03	2.817000000000000000e+03	3.050000000000000000e+03	3.227000000000000000e+03	3.391000000000000000e+03	3.544000000000000000e+03	3.634000000000000000e+03	3.670000000000000000e+03	3.725000000000000000e+03	3.801000000000000000e+03	3.862000000000000000e+03	3.900000000000000000e+03	3.933000000000000000e+03	3.952000000000000000e+03	3.948000000000000000e+03	3.947000000000000000e+03	3.946000000000000000e+03	3.908000000000000000e+03	3.908000000000000000e+03	3.898000000000000000e+03	3.850000000000000000e+03	3.809000000000000000e+03	3.786000000000000000e+03	3.760000000000000000e+03	3.752000000000000000e+03	3.695000000000000000e+03	3.652000000000000000e+03	3.613000000000000000e+03	3.555000000000000000e+03	3.531000000000000000e+03
2.000000000000000000e+01	3.300000000000000000e+01	4.700000000000000000e+01	6.400000000000000000e+01	8.200000000000000000e+01	1.230000000000000000e+02	1.520000000000000000e+02	1.970000000000000000e+02	2.610000000000000000e+02	3.170000000000000000e+02	3.940000000000000000e+02	4.850000000000000000e+02	6.050000000000000000e+02	7.530000000000000000e+02	9.160000000000000000e+02	1.144000000000000000e+03	1.347000000000000000e+03	1.589000000000000000e+03	1.820000000000000000e+03	2.110000000000000000e+03	2.354000000000000000e+03	2.579000000000000000e+03	2.783000000000000000e+03	2.979000000000000000e+03	3.164000000000000000e+03	3.285000000000000000e+03	3.418000000000000000e+03	3.509000000000000000e+03	3.566000000000000000e+03	3.598000000000000000e+03	3.653000000000000000e+03	3.662000000000000000e+03	3.689000000000000000e+03	3.698000000000000000e+03	3.724000000000000000e+03	3.710000000000000000e+03	3.692000000000000000e+03	3.665000000000000000e+03	3.659000000000000000e+03	3.656000000000000000e+03	3.643000000000000000e+03	3.622000000000000000e+03	3.586000000000000000e+03	3.552000000000000000e+03	3.503000000000000000e+03	3.448000000000000000e+03	3.422000000000000000e+03	3.406000000000000000e+03	3.385000000000000000e+03	3.358000000000000000e+03
2.000000000000000000e+01	3.800000000000000000e+01	5.900000000000000000e+01	7.200000000000000000e+01	9.200000000000000000e+01	1.230000000000000000e+02	1.580000000000000000e+02	2.020000000000000000e+02	2.540000000000000000e+02	3.310000000000000000e+02	4.290000000000000000e+02	5.500000000000000000e+02	6.930000000000000000e+02	8.390000000000000000e+02	1.031000000000000000e+03	1.295000000000000000e+03	1.551000000000000000e+03	1.839000000000000000e+03	2.118000000000000000e+03	2.431000000000000000e+03	2.714000000000000000e+03	2.941000000000000000e+03	3.133000000000000000e+03	3.279000000000000000e+03	3.438000000000000000e+03	3.565000000000000000e+03	3.677000000000000000e+03	3.703000000000000000e+03	3.804000000000000000e+03	3.844000000000000000e+03	3.875000000000000000e+03	3.882000000000000000e+03	3.872000000000000000e+03	3.852000000000000000e+03	3.866000000000000000e+03	3.838000000000000000e+03	3.801000000000000000e+03	3.817000000000000000e+03	3.789000000000000000e+03	3.796000000000000000e+03	3.749000000000000000e+03	3.711000000000000000e+03	3.675000000000000000e+03	3.633000000000000000e+03	3.593000000000000000e+03	3.554000000000000000e+03	3.511000000000000000e+03	3.466000000000000000e+03	3.439000000000000000e+03	3.390000000000000000e+03
2.000000000000000000e+01	3.700000000000000000e+01	5.000000000000000000e+01	7.500000000000000000e+01	9.800000000000000000e+01	1.330000000000000000e+02	1.740000000000000000e+02	2.300000000000000000e+02	3.060000000000000000e+02	4.080000000000000000e+02	5.210000000000000000e+02	6.890000000000000000e+02	8.420000000000000000e+02	1.017000000000000000e+03	1.263000000000000000e+03	1.559000000000000000e+03	1.841000000000000000e+03	2.131000000000000000e+03	2.403000000000000000e+03	2.720000000000000000e+03	2.999000000000000000e+03	3.260000000000000000e+03	3.465000000000000000e+03	3.618000000000000000e+03	3.757000000000000000e+03	3.860000000000000000e+03	3.947000000000000000e+03	4.021000000000000000e+03	4.065000000000000000e+03	4.102000000000000000e+03	4.161000000000000000e+03	4.211000000000000000e+03	4.231000000000000000e+03	4.284000000000000000e+03	4.252000000000000000e+03	4.226000000000000000e+03	4.200000000000000000e+03	4.175000000000000000e+03	4.110000000000000000e+03	4.055000000000000000e+03	4.038000000000000000e+03	3.985000000000000000e+03	3.921000000000000000e+03	3.888000000000000000e+03	3.854000000000000000e+03	3.798000000000000000e+03	3.769000000000000000e+03	3.719000000000000000e+03	3.681000000000000000e+03	3.606000000000000000e+03
2.000000000000000000e+01	3.000000000000000000e+01	5.100000000000000000e+01	6.600000000000000000e+01	9.000000000000000000e+01	1.260000000000000000e+02	1.710000000000000000e+02	2.260000000000000000e+02	2.880000000000000000e+02	3.670000000000000000e+02	4.260000000000000000e+02	5.070000000000000000e+02	6.200000000000000000e+02	7.570000000000000000e+02	9.010000000000000000e+02	1.057000000000000000e+03	1.254000000000000000e+03	1.483000000000000000e+03	1.700000000000000000e+03	1.986000000000000000e+03	2.216000000000000000e+03	2.423000000000000000e+03	2.615000000000000000e+03	2.803000000000000000e+03	2.991000000000000000e+03	3.113000000000000000e+03	3.229000000000000000e+03	3.334000000000000000e+03	3.407000000000000000e+03	3.445000000000000000e+03	3.482000000000000000e+03	3.513000000000000000e+03	3.519000000000000000e+03	3.521000000000000000e+03	3.500000000000000000e+03	3.522000000000000000e+03	3.518000000000000000e+03	3.505000000000000000e+03	3.491000000000000000e+03	3.472000000000000000e+03	3.447000000000000000e+03	3.429000000000000000e+03	3.420000000000000000e+03	3.378000000000000000e+03	3.344000000000000000e+03	3.290000000000000000e+03	3.228000000000000000e+03	3.206000000000000000e+03	3.187000000000000000e+03	3.154000000000000000e+03
2.000000000000000000e+01	2.800000000000000000e+01	3.900000000000000000e+01	5.700000000000000000e+01	7.900000000000000000e+01	1.130000000000000000e+02	1.500000000000000000e+02	1.950000000000000000e+02	2.500000000000000000e+02	3.190000000000000000e+02	4.080000000000000000e+02	5.380000000000000000e+02	6.670000000000000000e+02	8.180000000000000000e+02	1.010000000000000000e+03	1.229000000000000000e+03	1.487000000000000000e+03	1.729000000000000000e+03	1.997000000000000000e+03	2.230000000000000000e+03	2.511000000000000000e+03	2.733000000000000000e+03	2.954000000000000000e+03	3.140000000000000000e+03	3.316000000000000000e+03	3.447000000000000000e+03	3.559000000000000000e+03	3.633000000000000000e+03	3.647000000000000000e+03	3.707000000000000000e+03	3.727000000000000000e+03	3.747000000000000000e+03	3.743000000000000000e+03	3.705000000000000000e+03	3.678000000000000000e+03	3.694000000000000000e+03	3.676000000000000000e+03	3.670000000000000000e+03	3.630000000000000000e+03	3.602000000000000000e+03	3.603000000000000000e+03	3.587000000000000000e+03	3.577000000000000000e+03	3.525000000000000000e+03	3.492000000000000000e+03	3.438000000000000000e+03	3.404000000000000000e+03	3.385000000000000000e+03	3.333000000000000000e+03	3.325000000000000000e+03
2.000000000000000000e+01	3.300000000000000000e+01	4.200000000000000000e+01	6.200000000000000000e+01	8.000000000000000000e+01	1.030000000000000000e+02	1.300000000000000000e+02	1.620000000000000000e+02	1.980000000000000000e+02	2.500000000000000000e+02	3.240000000000000000e+02	3.920000000000000000e+02	5.070000000000000000e+02	6.560000000000000000e+02	8.020000000000000000e+02	1.009000000000000000e+03	1.215000000000000000e+03	1.505000000000000000e+03	1.784000000000000000e+03	2.035000000000000000e+03	2.279000000000000000e+03	2.542000000000000000e+03	2.815000000000000000e+03	2.998000000000000000e+03	3.173000000000000000e+03	3.334000000000000000e+03	3.455000000000000000e+03	3.525000000000000000e+03	3.623000000000000000e+03	3.658000000000000000e+03	3.714000000000000000e+03	3.743000000000000000e+03	3.743000000000000000e+03	3.766000000000000000e+03	3.798000000000000000e+03	3.806000000000000000e+03	3.805000000000000000e+03	3.795000000000000000e+03	3.777000000000000000e+03	3.730000000000000000e+03	3.704000000000000000e+03	3.674000000000000000e+03	3.645000000000000000e+03	3.632000000000000000e+03	3.649000000000000000e+03	3.643000000000000000e+03	3.611000000000000000e+03	3.564000000000000000e+03	3.524000000000000000e+03	3.456000000000000000e+03
2.000000000000000000e+01	2.900000000000000000e+01	3.900000000000000000e+01	6.300000000000000000e+01	9.400000000000000000e+01	1.170000000000000000e+02	1.660000000000000000e+02	2.140000000000000000e+02	2.850000000000000000e+02	4.070000000000000000e+02	5.230000000000000000e+02	6.580000000000000000e+02	8.240000000000000000e+02	1.000000000000000000e+03	1.199000000000000000e+03	1.422000000000000000e+03	1.698000000000000000e+03	1.932000000000000000e+03	2.225000000000000000e+03	2.520000000000000000e+03	2.801000000000000000e+03	2.995000000000000000e+03	3.232000000000000000e+03	3.426000000000000000e+03	3.571000000000000000e+03	3.665000000000000000e+03	3.761000000000000000e+03	3.834000000000000000e+03	3.878000000000000000e+03	3.897000000000000000e+03	3.886000000000000000e+03	3.930000000000000000e+03	3.957000000000000000e+03	3.948000000000000000e+03	3.924000000000000000e+03	3.918000000000000000e+03	3.887000000000000000e+03	3.863000000000000000e+03	3.820000000000000000e+03	3.800000000000000000e+03	3.758000000000000000e+03	3.699000000000000000e+03	3.676000000000000000e+03	3.641000000000000000e+03	3.627000000000000000e+03	3.546000000000000000e+03	3.482000000000000000e+03	3.446000000000000000e+03	3.410000000000000000e+03	3.355000000000000000e+03
2.000000000000000000e+01	3.400000000000000000e+01	4.600000000000000000e+01	7.100000000000000000e+01	9.200000000000000000e+01	1.190000000000000000e+02	1.550000000000000000e+02	2.100000000000000000e+02	2.730000000000000000e+02	3.430000000000000000e+02	4.390000000000000000e+02	5.640000000000000000e+02	7.150000000000000000e+02	8.980000000000000000e+02	1.082000000000000000e+03	1.329000000000000000e+03	1.598000000000000000e+03	1.884000000000000000e+03	2.206000000000000000e+03	2.485000000000000000e+03	2.750000000000000000e+03	2.968000000000000000e+03	3.165000000000000000e+03	3.298000000000000000e+03	3.412000000000000000e+03	3.530000000000000000e+03	3.619000000000000000e+03	3.639000000000000000e+03	3.671000000000000000e+03	3.707000000000000000e+03	3.732000000000000000e+03	3.756000000000000000e+03	3.768000000000000000e+03	3.754000000000000000e+03	3.764000000000000000e+03	3.756000000000000000e+03	3.720000000000000000e+03	3.690000000000000000e+03	3.647000000000000000e+03	3.630000000000000000e+03	3.586000000000000000e+03	3.543000000000000000e+03	3.518000000000000000e+03	3.492000000000000000e+03	3.463000000000000000e+03	3.442000000000000000e+03	3.415000000000000000e+03	3.388000000000000000e+03	3.343000000000000000e+03	3.299000000000000000e+03
2.000000000000000000e+01	3.000000000000000000e+01	4.200000000000000000e+01	6.300000000000000000e+01	8.100000000000000000e+01	1.100000000000000000e+02	1.460000000000000000e+02	1.770000000000000000e+02	2.210000000000000000e+02	2.800000000000000000e+02	3.560000000000000000e+02	4.660000000000000000e+02	5.910000000000000000e+02	7.270000000000000000e+02	9.340000000000000000e+02	1.124000000000000000e+03	1.370000000000000000e+03	1.597000000000000000e+03	1.893000000000000000e+03	2.168000000000000000e+03	2.427000000000000000e+03	2.692000000000000000e+03	2.895000000000000000e+03	3.088000000000000000e+03	3.269000000000000000e+03	3.372000000000000000e+03	3.513000000000000000e+03	3.621000000000000000e+03	3.707000000000000000e+03	3.743000000000000000e+03	3.787000000000000000e+03	3.843000000000000000e+03	3.872000000000000000e+03	3.841000000000000000e+03	3.868000000000000000e+03	3.915000000000000000e+03	3.950000000000000000e+03	3.940000000000000000e+03	3.921000000000000000e+03	3.886000000000000000e+03	3.844000000000000000e+03	3.831000000000000000e+03	3.769000000000000000e+03	3.721000000000000000e+03	3.677000000000000000e+03	3.660000000000000000e+03	3.622000000000000000e+03	3.591000000000000000e+03	3.559000000000000000e+03	3.485000000000000000e+03
2.000000000000000000e+01	2.900000000000000000e+01	3.600000000000000000e+01	5.000000000000000000e+01	7.500000000000000000e+01	9.200000000000000000e+01	1.250000000000000000e+02	1.570000000000000000e+02	2.060000000000000000e+02	2.800000000000000000e+02	3.760000000000000000e+02	4.850000000000000000e+02	6.010000000000000000e+02	7.380000000000000000e+02	9.200000000000000000e+02	1.100000000000000000e+03	1.342000000000000000e+03	1.572000000000000000e+03	1.805000000000000000e+03	2.139000000000000000e+03	2.418000000000000000e+03	2.663000000000000000e+03	2.885000000000000000e+03	3.107000000000000000e+03	3.282000000000000000e+03	3.451000000000000000e+03	3.576000000000000000e+03	3.697000000000000000e+03	3.751000000000000000e+03	3.784000000000000000e+03	3.803000000000000000e+03	3.795000000000000000e+03	3.815000000000000000e+03	3.845000000000000000e+03	3.839000000000000000e+03	3.802000000000000000e+03	3.784000000000000000e+03	3.787000000000000000e+03	3.748000000000000000e+03	3.743000000000000000e+03	3.716000000000000000e+03	3.684000000000000000e+03	3.616000000000000000e+03	3.586000000000000000e+03	3.542000000000000000e+03	3.515000000000000000e+03	3.507000000000000000e+03	3.427000000000000000e+03	3.385000000000000000e+03	3.328000000000000000e+03
2.000000000000000000e+01	3.000000000000000000e+01	5.100000000000000000e+01	6.000000000000000000e+01	7.500000000000000000e+01	9.500000000000000000e+01	1.370000000000000000e+02	1.880000000000000000e+02	2.360000000000000000e+02	2.950000000000000000e+02	3.780000000000000000e+02	4.750000000000000000e+02	6.090000000000000000e+02	7.510000000000000000e+02	9.200000000000000000e+02	1.123000000000000000e+03	1.342000000000000000e+03	1.573000000000000000e+03	1.844000000000000000e+03	2.110000000000000000e+03	2.388000000000000000e+03	2.631000000000000000e+03	2.892000000000000000e+03	3.135000000000000000e+03	3.303000000000000000e+03	3.454000000000000000e+03	3.590000000000000000e+03	3.652000000000000000e+03	3.744000000000000000e+03	3.761000000000000000e+03	3.786000000000000000e+03	3.816000000000000000e+03	3.820000000000000000e+03	3.862000000000000000e+03	3.891000000000000000e+03	3.861000000000000000e+03	3.813000000000000000e+03	3.811000000000000000e+03	3.791000000000000000e+03	3.720000000000000000e+03	3.662000000000000000e+03	3.644000000000000000e+03	3.586000000000000000e+03	3.543000000000000000e+03	3.514000000000000000e+03	3.493000000000000000e+03	3.458000000000000000e+03	3.407000000000000000e+03	3.357000000000000000e+03	3.312000000000000000e+03
2.000000000000000000e+01	3.200000000000000000e+01	4.300000000000000000e+01	6.200000000000000000e+01	9.400000000000000000e+01	1.280000000000000000e+02	1.790000000000000000e+02	2.320000000000000000e+02	2.920000000000000000e+02	3.700000000000000000e+02	4.690000000000000000e+02	6.060000000000000000e+02	7.300000000000000000e+02	9.050000000000000000e+02	1.097000000000000000e+03	1.312000000000000000e+03	1.577000000000000000e+03	1.836000000000000000e+03	2.068000000000000000e+03	2.341000000000000000e+03	2.548000000000000000e+03	2.779000000000000000e+03	2.964000000000000000e+03	3.134000000000000000e+03	3.283000000000000000e+03	3.373000000000000000e+03	3.454000000000000000e+03	3.468000000000000000e+03	3.514000000000000000e+03	3.508000000000000000e+03	3.578000000000000000e+03	3.606000000000000000e+03	3.599000000000000000e+03	3.606000000000000000e+03	3.597000000000000000e+03	3.602000000000000000e+03	3.616000000000000000e+03	3.595000000000000000e+03	3.562000000000000000e+03	3.546000000000000000e+03	3.495000000000000000e+03	3.477000000000000000e+03	3.468000000000000000e+03	3.448000000000000000e+03	3.416000000000000000e+03	3.390000000000000000e+03	3.351000000000000000e+03	3.335000000000000000e+03	3.294000000000000000e+03	3.245000000000000000e+03
2.000000000000000000e+01	3.700000000000000000e+01	4.900000000000000000e+01	7.400000000000000000e+01	1.000000000000000000e+02	1.420000000000000000e+02	1.710000000000000000e+02	2.190000000000000000e+02	2.800000000000000000e+02	3.550000000000000000e+02	4.500000000000000000e+02	5.490000000000000000e+02	6.620000000000000000e+02	8.110000000000000000e+02	9.780000000000000000e+02	1.176000000000000000e+03	1.401000000000000000e+03	1.660000000000000000e+03	1.920000000000000000e+03	2.194000000000000000e+03	2.445000000000000000e+03	2.642000000000000000e+03	2.835000000000000000e+03	3.005000000000000000e+03	3.137000000000000000e+03	3.220000000000000000e+03	3.313000000000000000e+03	3.390000000000000000e+03	3.465000000000000000e+03	3.544000000000000000e+03	3.588000000000000000e+03	3.601000000000000000e+03	3.637000000000000000e+03	3.657000000000000000e+03	3.659000000000000000e+03	3.650000000000000000e+03	3.631000000000000000e+03	3.615000000000000000e+03	3.617000000000000000e+03	3.578000000000000000e+03	3.559000000000000000e+03	3.526000000000000000e+03	3.474000000000000000e+03	3.441000000000000000e+03	3.405000000000000000e+03	3.386000000000000000e+03	3.332000000000000000e+03	3.307000000000000000e+03	3.271000000000000000e+03	3.236000000000000000e+03
2.000000000000000000e+01	3.500000000000000000e+01	5.400000000000000000e+01	7.600000000000000000e+01	9.600000000000000000e+01	1.250000000000000000e+02	1.640000000000000000e+02	1.950000000000000000e+02	2.370000000000000000e+02	2.920000000000000000e+02	3.640000000000000000e+02	4.530000000000000000e+02	5.810000000000000000e+02	7.150000000000000000e+02	8.840000000000000000e+02	1.081000000000000000e+03	1.286000000000000000e+03	1.548000000000000000e+03	1.786000000000000000e+03	2.026000000000000000e+03	2.261000000000000000e+03	2.512000000000000000e+03	2.745000000000000000e+03	3.009000000000000000e+03	3.182000000000000000e+03	3.283000000000000000e+03	3.435000000000000000e+03	3.529000000000000000e+03	3.592000000000000000e+03	3.600000000000000000e+03	3.594000000000000000e+03	3.630000000000000000e+03	3.672000000000000000e+03	3.687000000000000000e+03	3.683000000000000000e+03	3.686000000000000000e+03	3.642000000000000000e+03	3.620000000000000000e+03	3.618000000000000000e+03	3.599000000000000000e+03	3.575000000000000000e+03	3.533000000000000000e+03	3.508000000000000000e+03	3.470000000000000000e+03	3.443000000000000000e+03	3.410000000000000000e+03	3.397000000000000000e+03	3.369000000000000000e+03	3.335000000000000000e+03	3.305000000000000000e+03
2.000000000000000000e+01	3.500000000000000000e+01	5.300000000000000000e+01	7.600000000000000000e+01	9.400000000000000000e+01	1.320000000000000000e+02	1.650000000000000000e+02	2.100000000000000000e+02	2.600000000000000000e+02	3.260000000000000000e+02	4.160000000000000000e+02	5.100000000000000000e+02	6.230000000000000000e+02	7.690000000000000000e+02	9.550000000000000000e+02	1.149000000000000000e+03	1.354000000000000000e+03	1.619000000000000000e+03	1.860000000000000000e+03	2.100000000000000000e+03	2.355000000000000000e+03	2.589000000000000000e+03	2.794000000000000000e+03	2.985000000000000000e+03	3.131000000000000000e+03	3.226000000000000000e+03	3.319000000000000000e+03	3.390000000000000000e+03	3.454000000000000000e+03	3.507000000000000000e+03	3.524000000000000000e+03	3.534000000000000000e+03	3.567000000000000000e+03	3.556000000000000000e+03	3.560000000000000000e+03	3.537000000000000000e+03	3.568000000000000000e+03	3.588000000000000000e+03	3.552000000000000000e+03	3.534000000000000000e+03	3.521000000000000000e+03	3.506000000000000000e+03	3.447000000000000000e+03	3.423000000000000000e+03	3.410000000000000000e+03	3.378000000000000000e+03	3.359000000000000000e+03	3.337000000000000000e+03	3.304000000000000000e+03	3.291000000000000000e+03
2.000000000000000000e+01	3.000000000000000000e+01	4.600000000000000000e+01	7.600000000000000000e+01	1.090000000000000000e+02	1.340000000000000000e+02	1.800000000000000000e+02	2.460000000000000000e+02	3.040000000000000000e+02	3.890000000000000000e+02	4.890000000000000000e+02	6.260000000000000000e+02	7.730000000000000000e+02	9.800000000000000000e+02	1.237000000000000000e+03	1.477000000000000000e+03	1.751000000000000000e+03	2.032000000000000000e+03	2.287000000000000000e+03	2.554000000000000000e+03	2.779000000000000000e+03	2.979000000000000000e+03	3.187000000000000000e+03	3.336000000000000000e+03	3.462000000000000000e+03	3.553000000000000000e+03	3.636000000000000000e+03	3.719000000000000000e+03	3.780000000000000000e+03	3.818000000000000000e+03	3.841000000000000000e+03	3.852000000000000000e+03	3.870000000000000000e+03	3.850000000000000000e+03	3.856000000000000000e+03	3.846000000000000000e+03	3.794000000000000000e+03	3.791000000000000000e+03	3.773000000000000000e+03	3.746000000000000000e+03	3.718000000000000000e+03	3.664000000000000000e+03	3.634000000000000000e+03	3.616000000000000000e+03	3.580000000000000000e+03	3.553000000000000000e+03	3.528000000000000000e+03	3.494000000000000000e+03	3.465000000000000000e+03	3.420000000000000000e+03
2.000000000000000000e+01	3.200000000000000000e+01	4.100000000000000000e+01	5.700000000000000000e+01	7.200000000000000000e+01	9.300000000000000000e+01	1.260000000000000000e+02	1.600000000000000000e+02	2.000000000000000000e+02	2.530000000000000000e+02	3.250000000000000000e+02	4.170000000000000000e+02	5.220000000000000000e+02	6.590000000000000000e+02	8.300000000000000000e+02	9.960000000000000000e+02	1.228000000000000000e+03	1.484000000000000000e+03	1.749000000000000000e+03	2.026000000000000000e+03	2.325000000000000000e+03	2.592000000000000000e+03	2.828000000000000000e+03	3.047000000000000000e+03	3.234000000000000000e+03	3.404000000000000000e+03	3.542000000000000000e+03	3.622000000000000000e+03	3.702000000000000000e+03	3.731000000000000000e+03	3.783000000000000000e+03	3.776000000000000000e+03	3.780000000000000000e+03	3.789000000000000000e+03	3.768000000000000000e+03	3.773000000000000000e+03	3.745000000000000000e+03	3.741000000000000000e+03	3.743000000000000000e+03	3.722000000000000000e+03	3.710000000000000000e+03	3.691000000000000000e+03	3.670000000000000000e+03	3.664000000000000000e+03	3.640000000000000000e+03	3.617000000000000000e+03	3.606000000000000000e+03	3.566000000000000000e+03	3.527000000000000000e+03	3.473000000000000000e+03
[truncated: 350 more columns]
