# Supplementary material for: Omicron vs. the rest: Assessing the competitive dynamics and coinfection scenarios of COVID-19 strains on a social network
Source: PLoS One. 2024 Jan 25;19(1):e0287623. doi: 10.1371/journal.pone.0287623 (PMC10810514; doi:10.1371/journal.pone.0287623)
Supplement: S1 Data — (ZIP) [file pone.0287623.s001.zip › Data Figures/Fig6/c/Infected(o).csv]

1.000000000000000000e+01	2.400000000000000000e+01	2.800000000000000000e+01	3.900000000000000000e+01	5.300000000000000000e+01	7.600000000000000000e+01	1.080000000000000000e+02	1.420000000000000000e+02	1.810000000000000000e+02	2.360000000000000000e+02	3.050000000000000000e+02	3.880000000000000000e+02	4.960000000000000000e+02	6.280000000000000000e+02	7.740000000000000000e+02	9.360000000000000000e+02	1.142000000000000000e+03	1.359000000000000000e+03	1.602000000000000000e+03	1.861000000000000000e+03	2.151000000000000000e+03	2.388000000000000000e+03	2.608000000000000000e+03	2.786000000000000000e+03	2.945000000000000000e+03	3.118000000000000000e+03	3.251000000000000000e+03	3.356000000000000000e+03	3.426000000000000000e+03	3.475000000000000000e+03	3.460000000000000000e+03	3.504000000000000000e+03	3.481000000000000000e+03	3.433000000000000000e+03	3.422000000000000000e+03	3.413000000000000000e+03	3.388000000000000000e+03	3.363000000000000000e+03	3.369000000000000000e+03	3.336000000000000000e+03	3.300000000000000000e+03	3.275000000000000000e+03	3.229000000000000000e+03	3.219000000000000000e+03	3.174000000000000000e+03	3.132000000000000000e+03	3.112000000000000000e+03	3.074000000000000000e+03	3.000000000000000000e+03	2.943000000000000000e+03
1.000000000000000000e+01	2.000000000000000000e+01	3.600000000000000000e+01	5.200000000000000000e+01	7.500000000000000000e+01	1.040000000000000000e+02	1.480000000000000000e+02	2.110000000000000000e+02	2.890000000000000000e+02	3.930000000000000000e+02	5.190000000000000000e+02	6.540000000000000000e+02	8.050000000000000000e+02	1.000000000000000000e+03	1.210000000000000000e+03	1.461000000000000000e+03	1.704000000000000000e+03	1.968000000000000000e+03	2.218000000000000000e+03	2.447000000000000000e+03	2.648000000000000000e+03	2.845000000000000000e+03	3.017000000000000000e+03	3.154000000000000000e+03	3.228000000000000000e+03	3.337000000000000000e+03	3.393000000000000000e+03	3.431000000000000000e+03	3.452000000000000000e+03	3.484000000000000000e+03	3.516000000000000000e+03	3.530000000000000000e+03	3.531000000000000000e+03	3.508000000000000000e+03	3.473000000000000000e+03	3.443000000000000000e+03	3.407000000000000000e+03	3.355000000000000000e+03	3.337000000000000000e+03	3.304000000000000000e+03	3.292000000000000000e+03	3.242000000000000000e+03	3.185000000000000000e+03	3.155000000000000000e+03	3.106000000000000000e+03	3.082000000000000000e+03	3.042000000000000000e+03	2.988000000000000000e+03	2.944000000000000000e+03	2.870000000000000000e+03
1.000000000000000000e+01	1.600000000000000000e+01	3.000000000000000000e+01	3.800000000000000000e+01	5.200000000000000000e+01	8.000000000000000000e+01	9.600000000000000000e+01	1.330000000000000000e+02	1.680000000000000000e+02	2.160000000000000000e+02	2.770000000000000000e+02	3.460000000000000000e+02	4.610000000000000000e+02	5.730000000000000000e+02	7.140000000000000000e+02	8.860000000000000000e+02	1.008000000000000000e+03	1.182000000000000000e+03	1.390000000000000000e+03	1.592000000000000000e+03	1.779000000000000000e+03	1.988000000000000000e+03	2.155000000000000000e+03	2.317000000000000000e+03	2.465000000000000000e+03	2.575000000000000000e+03	2.671000000000000000e+03	2.688000000000000000e+03	2.768000000000000000e+03	2.802000000000000000e+03	2.847000000000000000e+03	2.856000000000000000e+03	2.821000000000000000e+03	2.814000000000000000e+03	2.795000000000000000e+03	2.777000000000000000e+03	2.775000000000000000e+03	2.778000000000000000e+03	2.772000000000000000e+03	2.749000000000000000e+03	2.729000000000000000e+03	2.692000000000000000e+03	2.676000000000000000e+03	2.677000000000000000e+03	2.625000000000000000e+03	2.595000000000000000e+03	2.561000000000000000e+03	2.526000000000000000e+03	2.501000000000000000e+03	2.457000000000000000e+03
1.000000000000000000e+01	1.600000000000000000e+01	2.900000000000000000e+01	5.200000000000000000e+01	6.600000000000000000e+01	8.300000000000000000e+01	1.250000000000000000e+02	1.640000000000000000e+02	2.100000000000000000e+02	2.710000000000000000e+02	3.360000000000000000e+02	4.380000000000000000e+02	5.750000000000000000e+02	7.210000000000000000e+02	8.850000000000000000e+02	1.106000000000000000e+03	1.334000000000000000e+03	1.577000000000000000e+03	1.829000000000000000e+03	2.049000000000000000e+03	2.219000000000000000e+03	2.428000000000000000e+03	2.600000000000000000e+03	2.741000000000000000e+03	2.866000000000000000e+03	2.954000000000000000e+03	3.002000000000000000e+03	3.075000000000000000e+03	3.119000000000000000e+03	3.109000000000000000e+03	3.128000000000000000e+03	3.130000000000000000e+03	3.116000000000000000e+03	3.102000000000000000e+03	3.063000000000000000e+03	3.063000000000000000e+03	3.029000000000000000e+03	3.027000000000000000e+03	2.996000000000000000e+03	2.970000000000000000e+03	2.932000000000000000e+03	2.879000000000000000e+03	2.895000000000000000e+03	2.871000000000000000e+03	2.830000000000000000e+03	2.759000000000000000e+03	2.723000000000000000e+03	2.689000000000000000e+03	2.653000000000000000e+03	2.598000000000000000e+03
1.000000000000000000e+01	2.600000000000000000e+01	4.100000000000000000e+01	6.400000000000000000e+01	9.000000000000000000e+01	1.280000000000000000e+02	1.660000000000000000e+02	2.210000000000000000e+02	2.850000000000000000e+02	3.500000000000000000e+02	4.550000000000000000e+02	5.770000000000000000e+02	7.130000000000000000e+02	9.030000000000000000e+02	1.080000000000000000e+03	1.329000000000000000e+03	1.579000000000000000e+03	1.806000000000000000e+03	2.051000000000000000e+03	2.295000000000000000e+03	2.517000000000000000e+03	2.658000000000000000e+03	2.801000000000000000e+03	2.894000000000000000e+03	3.010000000000000000e+03	3.084000000000000000e+03	3.117000000000000000e+03	3.152000000000000000e+03	3.225000000000000000e+03	3.216000000000000000e+03	3.241000000000000000e+03	3.246000000000000000e+03	3.222000000000000000e+03	3.148000000000000000e+03	3.115000000000000000e+03	3.100000000000000000e+03	3.051000000000000000e+03	3.021000000000000000e+03	2.980000000000000000e+03	2.931000000000000000e+03	2.908000000000000000e+03	2.849000000000000000e+03	2.828000000000000000e+03	2.824000000000000000e+03	2.789000000000000000e+03	2.712000000000000000e+03	2.685000000000000000e+03	2.658000000000000000e+03	2.629000000000000000e+03	2.626000000000000000e+03
1.000000000000000000e+01	1.400000000000000000e+01	2.500000000000000000e+01	3.500000000000000000e+01	4.900000000000000000e+01	6.400000000000000000e+01	8.100000000000000000e+01	1.100000000000000000e+02	1.470000000000000000e+02	2.030000000000000000e+02	2.880000000000000000e+02	3.540000000000000000e+02	4.630000000000000000e+02	6.210000000000000000e+02	7.490000000000000000e+02	9.350000000000000000e+02	1.151000000000000000e+03	1.396000000000000000e+03	1.634000000000000000e+03	1.913000000000000000e+03	2.157000000000000000e+03	2.406000000000000000e+03	2.611000000000000000e+03	2.819000000000000000e+03	2.949000000000000000e+03	3.051000000000000000e+03	3.152000000000000000e+03	3.211000000000000000e+03	3.286000000000000000e+03	3.322000000000000000e+03	3.351000000000000000e+03	3.397000000000000000e+03	3.426000000000000000e+03	3.442000000000000000e+03	3.415000000000000000e+03	3.411000000000000000e+03	3.391000000000000000e+03	3.342000000000000000e+03	3.341000000000000000e+03	3.306000000000000000e+03	3.261000000000000000e+03	3.204000000000000000e+03	3.154000000000000000e+03	3.123000000000000000e+03	3.102000000000000000e+03	3.059000000000000000e+03	3.036000000000000000e+03	2.989000000000000000e+03	2.975000000000000000e+03	2.944000000000000000e+03
1.000000000000000000e+01	2.200000000000000000e+01	3.100000000000000000e+01	5.700000000000000000e+01	7.400000000000000000e+01	1.000000000000000000e+02	1.290000000000000000e+02	1.800000000000000000e+02	2.350000000000000000e+02	3.080000000000000000e+02	4.110000000000000000e+02	5.330000000000000000e+02	6.740000000000000000e+02	8.210000000000000000e+02	1.007000000000000000e+03	1.204000000000000000e+03	1.437000000000000000e+03	1.672000000000000000e+03	1.917000000000000000e+03	2.158000000000000000e+03	2.393000000000000000e+03	2.635000000000000000e+03	2.881000000000000000e+03	3.064000000000000000e+03	3.191000000000000000e+03	3.287000000000000000e+03	3.347000000000000000e+03	3.414000000000000000e+03	3.493000000000000000e+03	3.539000000000000000e+03	3.530000000000000000e+03	3.512000000000000000e+03	3.525000000000000000e+03	3.533000000000000000e+03	3.524000000000000000e+03	3.507000000000000000e+03	3.477000000000000000e+03	3.447000000000000000e+03	3.397000000000000000e+03	3.390000000000000000e+03	3.361000000000000000e+03	3.308000000000000000e+03	3.253000000000000000e+03	3.213000000000000000e+03	3.164000000000000000e+03	3.088000000000000000e+03	3.051000000000000000e+03	3.019000000000000000e+03	2.956000000000000000e+03	2.887000000000000000e+03
1.000000000000000000e+01	1.800000000000000000e+01	2.900000000000000000e+01	4.500000000000000000e+01	6.100000000000000000e+01	9.400000000000000000e+01	1.290000000000000000e+02	1.640000000000000000e+02	2.130000000000000000e+02	2.760000000000000000e+02	3.690000000000000000e+02	4.870000000000000000e+02	6.330000000000000000e+02	7.950000000000000000e+02	9.730000000000000000e+02	1.208000000000000000e+03	1.436000000000000000e+03	1.689000000000000000e+03	1.947000000000000000e+03	2.214000000000000000e+03	2.474000000000000000e+03	2.682000000000000000e+03	2.893000000000000000e+03	3.049000000000000000e+03	3.126000000000000000e+03	3.216000000000000000e+03	3.289000000000000000e+03	3.375000000000000000e+03	3.399000000000000000e+03	3.379000000000000000e+03	3.412000000000000000e+03	3.414000000000000000e+03	3.403000000000000000e+03	3.364000000000000000e+03	3.346000000000000000e+03	3.305000000000000000e+03	3.264000000000000000e+03	3.224000000000000000e+03	3.192000000000000000e+03	3.143000000000000000e+03	3.086000000000000000e+03	3.077000000000000000e+03	3.045000000000000000e+03	3.010000000000000000e+03	2.944000000000000000e+03	2.892000000000000000e+03	2.857000000000000000e+03	2.779000000000000000e+03	2.719000000000000000e+03	2.685000000000000000e+03
1.000000000000000000e+01	1.800000000000000000e+01	3.100000000000000000e+01	4.200000000000000000e+01	6.100000000000000000e+01	9.300000000000000000e+01	1.280000000000000000e+02	1.760000000000000000e+02	2.230000000000000000e+02	2.870000000000000000e+02	3.770000000000000000e+02	4.790000000000000000e+02	6.040000000000000000e+02	7.410000000000000000e+02	9.310000000000000000e+02	1.148000000000000000e+03	1.381000000000000000e+03	1.616000000000000000e+03	1.874000000000000000e+03	2.154000000000000000e+03	2.425000000000000000e+03	2.652000000000000000e+03	2.861000000000000000e+03	3.041000000000000000e+03	3.156000000000000000e+03	3.302000000000000000e+03	3.407000000000000000e+03	3.478000000000000000e+03	3.569000000000000000e+03	3.600000000000000000e+03	3.595000000000000000e+03	3.623000000000000000e+03	3.619000000000000000e+03	3.612000000000000000e+03	3.617000000000000000e+03	3.613000000000000000e+03	3.576000000000000000e+03	3.519000000000000000e+03	3.484000000000000000e+03	3.445000000000000000e+03	3.422000000000000000e+03	3.368000000000000000e+03	3.334000000000000000e+03	3.280000000000000000e+03	3.220000000000000000e+03	3.166000000000000000e+03	3.109000000000000000e+03	3.066000000000000000e+03	3.035000000000000000e+03	2.991000000000000000e+03
1.000000000000000000e+01	1.200000000000000000e+01	2.200000000000000000e+01	3.400000000000000000e+01	4.600000000000000000e+01	6.800000000000000000e+01	9.000000000000000000e+01	1.250000000000000000e+02	1.690000000000000000e+02	2.020000000000000000e+02	2.750000000000000000e+02	3.440000000000000000e+02	4.140000000000000000e+02	5.260000000000000000e+02	6.720000000000000000e+02	8.150000000000000000e+02	1.016000000000000000e+03	1.198000000000000000e+03	1.427000000000000000e+03	1.634000000000000000e+03	1.886000000000000000e+03	2.130000000000000000e+03	2.372000000000000000e+03	2.572000000000000000e+03	2.739000000000000000e+03	2.894000000000000000e+03	2.970000000000000000e+03	3.050000000000000000e+03	3.137000000000000000e+03	3.186000000000000000e+03	3.243000000000000000e+03	3.245000000000000000e+03	3.221000000000000000e+03	3.230000000000000000e+03	3.173000000000000000e+03	3.153000000000000000e+03	3.140000000000000000e+03	3.127000000000000000e+03	3.089000000000000000e+03	3.091000000000000000e+03	3.047000000000000000e+03	3.027000000000000000e+03	3.012000000000000000e+03	2.983000000000000000e+03	2.943000000000000000e+03	2.896000000000000000e+03	2.856000000000000000e+03	2.797000000000000000e+03	2.744000000000000000e+03	2.725000000000000000e+03
1.000000000000000000e+01	1.500000000000000000e+01	2.500000000000000000e+01	3.900000000000000000e+01	5.100000000000000000e+01	6.200000000000000000e+01	8.600000000000000000e+01	1.050000000000000000e+02	1.600000000000000000e+02	2.110000000000000000e+02	2.640000000000000000e+02	3.500000000000000000e+02	4.370000000000000000e+02	5.610000000000000000e+02	7.290000000000000000e+02	8.830000000000000000e+02	1.084000000000000000e+03	1.295000000000000000e+03	1.533000000000000000e+03	1.799000000000000000e+03	2.068000000000000000e+03	2.318000000000000000e+03	2.571000000000000000e+03	2.755000000000000000e+03	2.889000000000000000e+03	3.065000000000000000e+03	3.142000000000000000e+03	3.242000000000000000e+03	3.291000000000000000e+03	3.342000000000000000e+03	3.365000000000000000e+03	3.412000000000000000e+03	3.413000000000000000e+03	3.421000000000000000e+03	3.394000000000000000e+03	3.368000000000000000e+03	3.344000000000000000e+03	3.331000000000000000e+03	3.279000000000000000e+03	3.224000000000000000e+03	3.184000000000000000e+03	3.145000000000000000e+03	3.109000000000000000e+03	3.092000000000000000e+03	3.039000000000000000e+03	3.015000000000000000e+03	2.962000000000000000e+03	2.908000000000000000e+03	2.843000000000000000e+03	2.770000000000000000e+03
1.000000000000000000e+01	1.600000000000000000e+01	3.000000000000000000e+01	4.400000000000000000e+01	5.100000000000000000e+01	7.400000000000000000e+01	9.800000000000000000e+01	1.160000000000000000e+02	1.540000000000000000e+02	2.070000000000000000e+02	2.680000000000000000e+02	3.560000000000000000e+02	4.240000000000000000e+02	5.430000000000000000e+02	6.720000000000000000e+02	8.240000000000000000e+02	9.750000000000000000e+02	1.162000000000000000e+03	1.412000000000000000e+03	1.619000000000000000e+03	1.810000000000000000e+03	1.997000000000000000e+03	2.182000000000000000e+03	2.322000000000000000e+03	2.446000000000000000e+03	2.593000000000000000e+03	2.693000000000000000e+03	2.725000000000000000e+03	2.761000000000000000e+03	2.746000000000000000e+03	2.755000000000000000e+03	2.734000000000000000e+03	2.734000000000000000e+03	2.709000000000000000e+03	2.649000000000000000e+03	2.664000000000000000e+03	2.634000000000000000e+03	2.608000000000000000e+03	2.549000000000000000e+03	2.537000000000000000e+03	2.510000000000000000e+03	2.497000000000000000e+03	2.457000000000000000e+03	2.443000000000000000e+03	2.420000000000000000e+03	2.404000000000000000e+03	2.368000000000000000e+03	2.355000000000000000e+03	2.325000000000000000e+03	2.275000000000000000e+03
1.000000000000000000e+01	1.600000000000000000e+01	2.900000000000000000e+01	3.700000000000000000e+01	4.800000000000000000e+01	6.700000000000000000e+01	8.500000000000000000e+01	1.000000000000000000e+02	1.280000000000000000e+02	1.580000000000000000e+02	2.060000000000000000e+02	2.860000000000000000e+02	3.700000000000000000e+02	4.680000000000000000e+02	5.980000000000000000e+02	7.630000000000000000e+02	9.300000000000000000e+02	1.121000000000000000e+03	1.343000000000000000e+03	1.545000000000000000e+03	1.776000000000000000e+03	1.917000000000000000e+03	2.139000000000000000e+03	2.297000000000000000e+03	2.414000000000000000e+03	2.539000000000000000e+03	2.640000000000000000e+03	2.704000000000000000e+03	2.769000000000000000e+03	2.840000000000000000e+03	2.866000000000000000e+03	2.906000000000000000e+03	2.919000000000000000e+03	2.886000000000000000e+03	2.857000000000000000e+03	2.844000000000000000e+03	2.795000000000000000e+03	2.761000000000000000e+03	2.711000000000000000e+03	2.714000000000000000e+03	2.670000000000000000e+03	2.632000000000000000e+03	2.624000000000000000e+03	2.588000000000000000e+03	2.530000000000000000e+03	2.509000000000000000e+03	2.483000000000000000e+03	2.440000000000000000e+03	2.415000000000000000e+03	2.399000000000000000e+03
1.000000000000000000e+01	1.900000000000000000e+01	4.000000000000000000e+01	6.100000000000000000e+01	8.200000000000000000e+01	1.100000000000000000e+02	1.590000000000000000e+02	2.180000000000000000e+02	2.730000000000000000e+02	3.650000000000000000e+02	4.490000000000000000e+02	5.660000000000000000e+02	7.410000000000000000e+02	9.430000000000000000e+02	1.151000000000000000e+03	1.416000000000000000e+03	1.683000000000000000e+03	1.944000000000000000e+03	2.211000000000000000e+03	2.489000000000000000e+03	2.713000000000000000e+03	2.967000000000000000e+03	3.158000000000000000e+03	3.328000000000000000e+03	3.454000000000000000e+03	3.566000000000000000e+03	3.619000000000000000e+03	3.690000000000000000e+03	3.687000000000000000e+03	3.697000000000000000e+03	3.720000000000000000e+03	3.709000000000000000e+03	3.668000000000000000e+03	3.640000000000000000e+03	3.596000000000000000e+03	3.566000000000000000e+03	3.536000000000000000e+03	3.462000000000000000e+03	3.417000000000000000e+03	3.361000000000000000e+03	3.329000000000000000e+03	3.269000000000000000e+03	3.215000000000000000e+03	3.160000000000000000e+03	3.127000000000000000e+03	3.090000000000000000e+03	3.055000000000000000e+03	3.010000000000000000e+03	2.945000000000000000e+03	2.919000000000000000e+03
1.000000000000000000e+01	2.200000000000000000e+01	3.300000000000000000e+01	4.700000000000000000e+01	6.800000000000000000e+01	8.400000000000000000e+01	1.170000000000000000e+02	1.550000000000000000e+02	2.210000000000000000e+02	2.830000000000000000e+02	3.710000000000000000e+02	4.740000000000000000e+02	5.990000000000000000e+02	7.650000000000000000e+02	9.380000000000000000e+02	1.135000000000000000e+03	1.347000000000000000e+03	1.584000000000000000e+03	1.821000000000000000e+03	2.054000000000000000e+03	2.318000000000000000e+03	2.540000000000000000e+03	2.779000000000000000e+03	2.966000000000000000e+03	3.120000000000000000e+03	3.242000000000000000e+03	3.348000000000000000e+03	3.433000000000000000e+03	3.462000000000000000e+03	3.500000000000000000e+03	3.547000000000000000e+03	3.544000000000000000e+03	3.571000000000000000e+03	3.593000000000000000e+03	3.593000000000000000e+03	3.580000000000000000e+03	3.553000000000000000e+03	3.517000000000000000e+03	3.482000000000000000e+03	3.454000000000000000e+03	3.409000000000000000e+03	3.378000000000000000e+03	3.336000000000000000e+03	3.310000000000000000e+03	3.281000000000000000e+03	3.273000000000000000e+03	3.231000000000000000e+03	3.154000000000000000e+03	3.102000000000000000e+03	3.046000000000000000e+03
1.000000000000000000e+01	1.800000000000000000e+01	4.500000000000000000e+01	5.200000000000000000e+01	6.700000000000000000e+01	9.800000000000000000e+01	1.440000000000000000e+02	1.860000000000000000e+02	2.540000000000000000e+02	3.250000000000000000e+02	4.280000000000000000e+02	5.310000000000000000e+02	6.500000000000000000e+02	8.140000000000000000e+02	1.026000000000000000e+03	1.201000000000000000e+03	1.390000000000000000e+03	1.608000000000000000e+03	1.818000000000000000e+03	2.008000000000000000e+03	2.170000000000000000e+03	2.372000000000000000e+03	2.543000000000000000e+03	2.657000000000000000e+03	2.738000000000000000e+03	2.819000000000000000e+03	2.866000000000000000e+03	2.899000000000000000e+03	2.919000000000000000e+03	2.968000000000000000e+03	2.967000000000000000e+03	2.970000000000000000e+03	2.958000000000000000e+03	2.919000000000000000e+03	2.918000000000000000e+03	2.889000000000000000e+03	2.866000000000000000e+03	2.827000000000000000e+03	2.794000000000000000e+03	2.750000000000000000e+03	2.748000000000000000e+03	2.723000000000000000e+03	2.710000000000000000e+03	2.664000000000000000e+03	2.644000000000000000e+03	2.619000000000000000e+03	2.574000000000000000e+03	2.546000000000000000e+03	2.489000000000000000e+03	2.435000000000000000e+03
1.000000000000000000e+01	2.300000000000000000e+01	3.300000000000000000e+01	5.300000000000000000e+01	6.900000000000000000e+01	8.700000000000000000e+01	1.160000000000000000e+02	1.480000000000000000e+02	1.980000000000000000e+02	2.600000000000000000e+02	3.410000000000000000e+02	4.340000000000000000e+02	5.500000000000000000e+02	7.010000000000000000e+02	8.650000000000000000e+02	1.070000000000000000e+03	1.307000000000000000e+03	1.529000000000000000e+03	1.756000000000000000e+03	1.991000000000000000e+03	2.223000000000000000e+03	2.472000000000000000e+03	2.627000000000000000e+03	2.767000000000000000e+03	2.882000000000000000e+03	2.972000000000000000e+03	3.050000000000000000e+03	3.122000000000000000e+03	3.169000000000000000e+03	3.237000000000000000e+03	3.250000000000000000e+03	3.265000000000000000e+03	3.256000000000000000e+03	3.264000000000000000e+03	3.233000000000000000e+03	3.229000000000000000e+03	3.205000000000000000e+03	3.191000000000000000e+03	3.142000000000000000e+03	3.138000000000000000e+03	3.116000000000000000e+03	3.080000000000000000e+03	3.037000000000000000e+03	2.973000000000000000e+03	2.944000000000000000e+03	2.906000000000000000e+03	2.846000000000000000e+03	2.778000000000000000e+03	2.763000000000000000e+03	2.692000000000000000e+03
1.000000000000000000e+01	2.200000000000000000e+01	3.100000000000000000e+01	3.900000000000000000e+01	6.000000000000000000e+01	8.100000000000000000e+01	1.130000000000000000e+02	1.440000000000000000e+02	1.870000000000000000e+02	2.510000000000000000e+02	3.400000000000000000e+02	4.550000000000000000e+02	5.670000000000000000e+02	7.230000000000000000e+02	9.060000000000000000e+02	1.133000000000000000e+03	1.342000000000000000e+03	1.606000000000000000e+03	1.824000000000000000e+03	2.072000000000000000e+03	2.324000000000000000e+03	2.521000000000000000e+03	2.735000000000000000e+03	2.898000000000000000e+03	3.034000000000000000e+03	3.152000000000000000e+03	3.229000000000000000e+03	3.290000000000000000e+03	3.326000000000000000e+03	3.341000000000000000e+03	3.367000000000000000e+03	3.412000000000000000e+03	3.405000000000000000e+03	3.389000000000000000e+03	3.373000000000000000e+03	3.347000000000000000e+03	3.317000000000000000e+03	3.269000000000000000e+03	3.240000000000000000e+03	3.217000000000000000e+03	3.171000000000000000e+03	3.106000000000000000e+03	3.064000000000000000e+03	3.032000000000000000e+03	2.979000000000000000e+03	2.942000000000000000e+03	2.904000000000000000e+03	2.854000000000000000e+03	2.808000000000000000e+03	2.761000000000000000e+03
1.000000000000000000e+01	2.200000000000000000e+01	2.500000000000000000e+01	4.200000000000000000e+01	6.000000000000000000e+01	7.500000000000000000e+01	1.020000000000000000e+02	1.260000000000000000e+02	1.620000000000000000e+02	2.220000000000000000e+02	2.660000000000000000e+02	3.460000000000000000e+02	4.520000000000000000e+02	5.820000000000000000e+02	7.200000000000000000e+02	8.460000000000000000e+02	1.039000000000000000e+03	1.231000000000000000e+03	1.425000000000000000e+03	1.644000000000000000e+03	1.889000000000000000e+03	2.138000000000000000e+03	2.333000000000000000e+03	2.463000000000000000e+03	2.609000000000000000e+03	2.703000000000000000e+03	2.794000000000000000e+03	2.868000000000000000e+03	2.906000000000000000e+03	2.910000000000000000e+03	2.941000000000000000e+03	2.957000000000000000e+03	2.947000000000000000e+03	2.928000000000000000e+03	2.915000000000000000e+03	2.890000000000000000e+03	2.902000000000000000e+03	2.891000000000000000e+03	2.825000000000000000e+03	2.814000000000000000e+03	2.770000000000000000e+03	2.738000000000000000e+03	2.695000000000000000e+03	2.655000000000000000e+03	2.611000000000000000e+03	2.586000000000000000e+03	2.558000000000000000e+03	2.509000000000000000e+03	2.469000000000000000e+03	2.407000000000000000e+03
1.000000000000000000e+01	1.100000000000000000e+01	1.900000000000000000e+01	4.000000000000000000e+01	5.000000000000000000e+01	7.600000000000000000e+01	1.030000000000000000e+02	1.340000000000000000e+02	1.650000000000000000e+02	2.170000000000000000e+02	2.680000000000000000e+02	3.380000000000000000e+02	4.500000000000000000e+02	5.800000000000000000e+02	7.060000000000000000e+02	8.650000000000000000e+02	1.037000000000000000e+03	1.245000000000000000e+03	1.434000000000000000e+03	1.636000000000000000e+03	1.847000000000000000e+03	2.065000000000000000e+03	2.251000000000000000e+03	2.401000000000000000e+03	2.515000000000000000e+03	2.636000000000000000e+03	2.721000000000000000e+03	2.771000000000000000e+03	2.829000000000000000e+03	2.869000000000000000e+03	2.895000000000000000e+03	2.872000000000000000e+03	2.857000000000000000e+03	2.813000000000000000e+03	2.811000000000000000e+03	2.789000000000000000e+03	2.766000000000000000e+03	2.741000000000000000e+03	2.708000000000000000e+03	2.660000000000000000e+03	2.609000000000000000e+03	2.599000000000000000e+03	2.558000000000000000e+03	2.526000000000000000e+03	2.517000000000000000e+03	2.471000000000000000e+03	2.463000000000000000e+03	2.443000000000000000e+03	2.393000000000000000e+03	2.368000000000000000e+03
1.000000000000000000e+01	2.000000000000000000e+01	2.800000000000000000e+01	3.700000000000000000e+01	4.300000000000000000e+01	6.000000000000000000e+01	7.900000000000000000e+01	1.020000000000000000e+02	1.430000000000000000e+02	1.830000000000000000e+02	2.640000000000000000e+02	3.520000000000000000e+02	4.390000000000000000e+02	5.560000000000000000e+02	7.110000000000000000e+02	9.010000000000000000e+02	1.082000000000000000e+03	1.326000000000000000e+03	1.559000000000000000e+03	1.790000000000000000e+03	2.010000000000000000e+03	2.234000000000000000e+03	2.450000000000000000e+03	2.612000000000000000e+03	2.785000000000000000e+03	2.934000000000000000e+03	3.087000000000000000e+03	3.182000000000000000e+03	3.249000000000000000e+03	3.281000000000000000e+03	3.312000000000000000e+03	3.338000000000000000e+03	3.348000000000000000e+03	3.370000000000000000e+03	3.324000000000000000e+03	3.314000000000000000e+03	3.257000000000000000e+03	3.219000000000000000e+03	3.195000000000000000e+03	3.161000000000000000e+03	3.142000000000000000e+03	3.095000000000000000e+03	3.076000000000000000e+03	3.050000000000000000e+03	3.000000000000000000e+03	2.970000000000000000e+03	2.909000000000000000e+03	2.904000000000000000e+03	2.854000000000000000e+03	2.796000000000000000e+03
1.000000000000000000e+01	2.000000000000000000e+01	3.100000000000000000e+01	4.300000000000000000e+01	6.200000000000000000e+01	8.400000000000000000e+01	1.150000000000000000e+02	1.370000000000000000e+02	1.720000000000000000e+02	2.200000000000000000e+02	3.120000000000000000e+02	3.930000000000000000e+02	4.960000000000000000e+02	6.120000000000000000e+02	7.740000000000000000e+02	9.620000000000000000e+02	1.186000000000000000e+03	1.414000000000000000e+03	1.668000000000000000e+03	1.939000000000000000e+03	2.161000000000000000e+03	2.397000000000000000e+03	2.616000000000000000e+03	2.799000000000000000e+03	2.965000000000000000e+03	3.060000000000000000e+03	3.166000000000000000e+03	3.241000000000000000e+03	3.280000000000000000e+03	3.319000000000000000e+03	3.345000000000000000e+03	3.333000000000000000e+03	3.355000000000000000e+03	3.373000000000000000e+03	3.336000000000000000e+03	3.292000000000000000e+03	3.252000000000000000e+03	3.203000000000000000e+03	3.175000000000000000e+03	3.131000000000000000e+03	3.082000000000000000e+03	3.029000000000000000e+03	3.032000000000000000e+03	3.012000000000000000e+03	2.989000000000000000e+03	2.931000000000000000e+03	2.890000000000000000e+03	2.829000000000000000e+03	2.782000000000000000e+03	2.726000000000000000e+03
1.000000000000000000e+01	1.500000000000000000e+01	3.100000000000000000e+01	4.100000000000000000e+01	5.100000000000000000e+01	6.400000000000000000e+01	7.300000000000000000e+01	9.700000000000000000e+01	1.300000000000000000e+02	1.830000000000000000e+02	2.290000000000000000e+02	3.000000000000000000e+02	4.000000000000000000e+02	4.870000000000000000e+02	6.140000000000000000e+02	7.670000000000000000e+02	9.460000000000000000e+02	1.135000000000000000e+03	1.361000000000000000e+03	1.546000000000000000e+03	1.738000000000000000e+03	1.919000000000000000e+03	2.106000000000000000e+03	2.272000000000000000e+03	2.418000000000000000e+03	2.518000000000000000e+03	2.602000000000000000e+03	2.665000000000000000e+03	2.720000000000000000e+03	2.751000000000000000e+03	2.780000000000000000e+03	2.762000000000000000e+03	2.797000000000000000e+03	2.787000000000000000e+03	2.812000000000000000e+03	2.817000000000000000e+03	2.811000000000000000e+03	2.797000000000000000e+03	2.770000000000000000e+03	2.745000000000000000e+03	2.742000000000000000e+03	2.691000000000000000e+03	2.647000000000000000e+03	2.635000000000000000e+03	2.588000000000000000e+03	2.546000000000000000e+03	2.528000000000000000e+03	2.519000000000000000e+03	2.470000000000000000e+03	2.450000000000000000e+03
1.000000000000000000e+01	1.500000000000000000e+01	2.200000000000000000e+01	3.400000000000000000e+01	5.500000000000000000e+01	8.100000000000000000e+01	1.070000000000000000e+02	1.340000000000000000e+02	1.640000000000000000e+02	2.270000000000000000e+02	2.880000000000000000e+02	3.490000000000000000e+02	4.570000000000000000e+02	5.590000000000000000e+02	7.050000000000000000e+02	8.550000000000000000e+02	1.040000000000000000e+03	1.257000000000000000e+03	1.449000000000000000e+03	1.654000000000000000e+03	1.878000000000000000e+03	2.072000000000000000e+03	2.287000000000000000e+03	2.437000000000000000e+03	2.566000000000000000e+03	2.664000000000000000e+03	2.741000000000000000e+03	2.792000000000000000e+03	2.855000000000000000e+03	2.857000000000000000e+03	2.863000000000000000e+03	2.890000000000000000e+03	2.890000000000000000e+03	2.898000000000000000e+03	2.877000000000000000e+03	2.867000000000000000e+03	2.821000000000000000e+03	2.780000000000000000e+03	2.748000000000000000e+03	2.741000000000000000e+03	2.703000000000000000e+03	2.646000000000000000e+03	2.601000000000000000e+03	2.596000000000000000e+03	2.582000000000000000e+03	2.584000000000000000e+03	2.530000000000000000e+03	2.492000000000000000e+03	2.459000000000000000e+03	2.434000000000000000e+03
1.000000000000000000e+01	2.300000000000000000e+01	3.300000000000000000e+01	4.900000000000000000e+01	6.300000000000000000e+01	8.900000000000000000e+01	1.200000000000000000e+02	1.590000000000000000e+02	2.080000000000000000e+02	2.550000000000000000e+02	3.470000000000000000e+02	4.300000000000000000e+02	5.350000000000000000e+02	6.760000000000000000e+02	8.290000000000000000e+02	9.920000000000000000e+02	1.183000000000000000e+03	1.402000000000000000e+03	1.595000000000000000e+03	1.835000000000000000e+03	2.075000000000000000e+03	2.259000000000000000e+03	2.441000000000000000e+03	2.608000000000000000e+03	2.763000000000000000e+03	2.849000000000000000e+03	2.927000000000000000e+03	2.970000000000000000e+03	3.007000000000000000e+03	3.036000000000000000e+03	3.099000000000000000e+03	3.117000000000000000e+03	3.079000000000000000e+03	3.091000000000000000e+03	3.033000000000000000e+03	3.020000000000000000e+03	3.001000000000000000e+03	2.976000000000000000e+03	2.930000000000000000e+03	2.910000000000000000e+03	2.900000000000000000e+03	2.895000000000000000e+03	2.846000000000000000e+03	2.816000000000000000e+03	2.778000000000000000e+03	2.768000000000000000e+03	2.717000000000000000e+03	2.699000000000000000e+03	2.659000000000000000e+03	2.615000000000000000e+03
1.000000000000000000e+01	1.800000000000000000e+01	2.700000000000000000e+01	4.900000000000000000e+01	7.000000000000000000e+01	1.020000000000000000e+02	1.330000000000000000e+02	1.750000000000000000e+02	2.150000000000000000e+02	2.620000000000000000e+02	3.420000000000000000e+02	4.310000000000000000e+02	5.510000000000000000e+02	6.960000000000000000e+02	8.750000000000000000e+02	1.086000000000000000e+03	1.299000000000000000e+03	1.553000000000000000e+03	1.791000000000000000e+03	2.055000000000000000e+03	2.298000000000000000e+03	2.526000000000000000e+03	2.767000000000000000e+03	2.937000000000000000e+03	3.085000000000000000e+03	3.178000000000000000e+03	3.306000000000000000e+03	3.379000000000000000e+03	3.400000000000000000e+03	3.413000000000000000e+03	3.453000000000000000e+03	3.467000000000000000e+03	3.471000000000000000e+03	3.485000000000000000e+03	3.459000000000000000e+03	3.431000000000000000e+03	3.415000000000000000e+03	3.363000000000000000e+03	3.334000000000000000e+03	3.322000000000000000e+03	3.290000000000000000e+03	3.217000000000000000e+03	3.169000000000000000e+03	3.156000000000000000e+03	3.111000000000000000e+03	3.071000000000000000e+03	3.040000000000000000e+03	2.976000000000000000e+03	2.962000000000000000e+03	2.929000000000000000e+03
1.000000000000000000e+01	2.900000000000000000e+01	4.100000000000000000e+01	6.700000000000000000e+01	1.090000000000000000e+02	1.580000000000000000e+02	2.320000000000000000e+02	3.060000000000000000e+02	3.940000000000000000e+02	5.000000000000000000e+02	6.540000000000000000e+02	8.310000000000000000e+02	1.022000000000000000e+03	1.237000000000000000e+03	1.479000000000000000e+03	1.748000000000000000e+03	2.062000000000000000e+03	2.351000000000000000e+03	2.600000000000000000e+03	2.871000000000000000e+03	3.113000000000000000e+03	3.291000000000000000e+03	3.483000000000000000e+03	3.623000000000000000e+03	3.725000000000000000e+03	3.792000000000000000e+03	3.853000000000000000e+03	3.893000000000000000e+03	3.912000000000000000e+03	3.916000000000000000e+03	3.921000000000000000e+03	3.924000000000000000e+03	3.923000000000000000e+03	3.886000000000000000e+03	3.878000000000000000e+03	3.831000000000000000e+03	3.803000000000000000e+03	3.770000000000000000e+03	3.742000000000000000e+03	3.731000000000000000e+03	3.705000000000000000e+03	3.647000000000000000e+03	3.575000000000000000e+03	3.506000000000000000e+03	3.441000000000000000e+03	3.409000000000000000e+03	3.352000000000000000e+03	3.314000000000000000e+03	3.243000000000000000e+03	3.150000000000000000e+03
1.000000000000000000e+01	1.600000000000000000e+01	2.000000000000000000e+01	2.700000000000000000e+01	3.700000000000000000e+01	5.000000000000000000e+01	6.200000000000000000e+01	8.800000000000000000e+01	1.120000000000000000e+02	1.520000000000000000e+02	1.910000000000000000e+02	2.400000000000000000e+02	3.060000000000000000e+02	3.780000000000000000e+02	4.780000000000000000e+02	5.810000000000000000e+02	6.930000000000000000e+02	8.410000000000000000e+02	1.002000000000000000e+03	1.200000000000000000e+03	1.392000000000000000e+03	1.621000000000000000e+03	1.845000000000000000e+03	2.064000000000000000e+03	2.220000000000000000e+03	2.366000000000000000e+03	2.478000000000000000e+03	2.576000000000000000e+03	2.644000000000000000e+03	2.683000000000000000e+03	2.730000000000000000e+03	2.754000000000000000e+03	2.778000000000000000e+03	2.759000000000000000e+03	2.773000000000000000e+03	2.767000000000000000e+03	2.755000000000000000e+03	2.732000000000000000e+03	2.705000000000000000e+03	2.716000000000000000e+03	2.691000000000000000e+03	2.677000000000000000e+03	2.659000000000000000e+03	2.624000000000000000e+03	2.574000000000000000e+03	2.561000000000000000e+03	2.510000000000000000e+03	2.491000000000000000e+03	2.468000000000000000e+03	2.444000000000000000e+03
1.000000000000000000e+01	1.700000000000000000e+01	2.500000000000000000e+01	3.300000000000000000e+01	5.000000000000000000e+01	6.600000000000000000e+01	8.100000000000000000e+01	1.030000000000000000e+02	1.350000000000000000e+02	1.630000000000000000e+02	2.230000000000000000e+02	2.770000000000000000e+02	3.670000000000000000e+02	4.490000000000000000e+02	5.620000000000000000e+02	6.890000000000000000e+02	8.460000000000000000e+02	1.054000000000000000e+03	1.246000000000000000e+03	1.459000000000000000e+03	1.646000000000000000e+03	1.854000000000000000e+03	2.032000000000000000e+03	2.216000000000000000e+03	2.375000000000000000e+03	2.495000000000000000e+03	2.622000000000000000e+03	2.721000000000000000e+03	2.815000000000000000e+03	2.851000000000000000e+03	2.887000000000000000e+03	2.888000000000000000e+03	2.890000000000000000e+03	2.864000000000000000e+03	2.857000000000000000e+03	2.840000000000000000e+03	2.840000000000000000e+03	2.826000000000000000e+03	2.802000000000000000e+03	2.803000000000000000e+03	2.763000000000000000e+03	2.726000000000000000e+03	2.702000000000000000e+03	2.651000000000000000e+03	2.620000000000000000e+03	2.622000000000000000e+03	2.610000000000000000e+03	2.572000000000000000e+03	2.562000000000000000e+03	2.563000000000000000e+03
1.000000000000000000e+01	1.900000000000000000e+01	2.800000000000000000e+01	4.400000000000000000e+01	6.200000000000000000e+01	7.200000000000000000e+01	1.040000000000000000e+02	1.340000000000000000e+02	1.860000000000000000e+02	2.380000000000000000e+02	3.030000000000000000e+02	3.710000000000000000e+02	4.740000000000000000e+02	5.840000000000000000e+02	6.990000000000000000e+02	8.560000000000000000e+02	1.012000000000000000e+03	1.181000000000000000e+03	1.371000000000000000e+03	1.552000000000000000e+03	1.737000000000000000e+03	1.882000000000000000e+03	2.027000000000000000e+03	2.145000000000000000e+03	2.241000000000000000e+03	2.312000000000000000e+03	2.386000000000000000e+03	2.430000000000000000e+03	2.473000000000000000e+03	2.483000000000000000e+03	2.512000000000000000e+03	2.490000000000000000e+03	2.472000000000000000e+03	2.476000000000000000e+03	2.477000000000000000e+03	2.485000000000000000e+03	2.522000000000000000e+03	2.485000000000000000e+03	2.487000000000000000e+03	2.461000000000000000e+03	2.465000000000000000e+03	2.436000000000000000e+03	2.419000000000000000e+03	2.408000000000000000e+03	2.379000000000000000e+03	2.367000000000000000e+03	2.346000000000000000e+03	2.331000000000000000e+03	2.316000000000000000e+03	2.306000000000000000e+03
1.000000000000000000e+01	1.800000000000000000e+01	2.600000000000000000e+01	3.600000000000000000e+01	4.700000000000000000e+01	6.000000000000000000e+01	8.000000000000000000e+01	1.150000000000000000e+02	1.510000000000000000e+02	1.960000000000000000e+02	2.630000000000000000e+02	3.570000000000000000e+02	4.360000000000000000e+02	5.540000000000000000e+02	7.130000000000000000e+02	9.120000000000000000e+02	1.111000000000000000e+03	1.368000000000000000e+03	1.583000000000000000e+03	1.831000000000000000e+03	2.087000000000000000e+03	2.309000000000000000e+03	2.526000000000000000e+03	2.706000000000000000e+03	2.844000000000000000e+03	3.058000000000000000e+03	3.184000000000000000e+03	3.317000000000000000e+03	3.414000000000000000e+03	3.493000000000000000e+03	3.557000000000000000e+03	3.571000000000000000e+03	3.601000000000000000e+03	3.622000000000000000e+03	3.623000000000000000e+03	3.602000000000000000e+03	3.608000000000000000e+03	3.578000000000000000e+03	3.533000000000000000e+03	3.475000000000000000e+03	3.419000000000000000e+03	3.383000000000000000e+03	3.316000000000000000e+03	3.273000000000000000e+03	3.233000000000000000e+03	3.209000000000000000e+03	3.166000000000000000e+03	3.136000000000000000e+03	3.076000000000000000e+03	3.022000000000000000e+03
1.000000000000000000e+01	1.300000000000000000e+01	2.700000000000000000e+01	4.000000000000000000e+01	5.600000000000000000e+01	8.500000000000000000e+01	1.130000000000000000e+02	1.570000000000000000e+02	2.030000000000000000e+02	2.760000000000000000e+02	3.560000000000000000e+02	4.730000000000000000e+02	6.040000000000000000e+02	7.680000000000000000e+02	9.220000000000000000e+02	1.114000000000000000e+03	1.335000000000000000e+03	1.599000000000000000e+03	1.842000000000000000e+03	2.061000000000000000e+03	2.313000000000000000e+03	2.542000000000000000e+03	2.774000000000000000e+03	2.940000000000000000e+03	3.096000000000000000e+03	3.194000000000000000e+03	3.296000000000000000e+03	3.380000000000000000e+03	3.449000000000000000e+03	3.482000000000000000e+03	3.473000000000000000e+03	3.477000000000000000e+03	3.500000000000000000e+03	3.482000000000000000e+03	3.446000000000000000e+03	3.434000000000000000e+03	3.426000000000000000e+03	3.368000000000000000e+03	3.343000000000000000e+03	3.300000000000000000e+03	3.253000000000000000e+03	3.216000000000000000e+03	3.185000000000000000e+03	3.147000000000000000e+03	3.110000000000000000e+03	3.066000000000000000e+03	3.028000000000000000e+03	2.970000000000000000e+03	2.915000000000000000e+03	2.881000000000000000e+03
1.000000000000000000e+01	2.700000000000000000e+01	3.500000000000000000e+01	5.500000000000000000e+01	7.300000000000000000e+01	9.500000000000000000e+01	1.200000000000000000e+02	1.510000000000000000e+02	2.080000000000000000e+02	2.860000000000000000e+02	3.770000000000000000e+02	4.860000000000000000e+02	6.170000000000000000e+02	7.920000000000000000e+02	9.720000000000000000e+02	1.205000000000000000e+03	1.427000000000000000e+03	1.692000000000000000e+03	1.912000000000000000e+03	2.115000000000000000e+03	2.364000000000000000e+03	2.579000000000000000e+03	2.716000000000000000e+03	2.855000000000000000e+03	2.943000000000000000e+03	3.015000000000000000e+03	3.091000000000000000e+03	3.167000000000000000e+03	3.214000000000000000e+03	3.212000000000000000e+03	3.198000000000000000e+03	3.204000000000000000e+03	3.204000000000000000e+03	3.192000000000000000e+03	3.182000000000000000e+03	3.147000000000000000e+03	3.118000000000000000e+03	3.076000000000000000e+03	3.034000000000000000e+03	2.996000000000000000e+03	2.980000000000000000e+03	2.946000000000000000e+03	2.917000000000000000e+03	2.896000000000000000e+03	2.886000000000000000e+03	2.885000000000000000e+03	2.825000000000000000e+03	2.745000000000000000e+03	2.688000000000000000e+03	2.658000000000000000e+03
1.000000000000000000e+01	2.100000000000000000e+01	2.900000000000000000e+01	4.300000000000000000e+01	7.200000000000000000e+01	9.600000000000000000e+01	1.300000000000000000e+02	1.710000000000000000e+02	2.190000000000000000e+02	2.870000000000000000e+02	3.600000000000000000e+02	4.490000000000000000e+02	5.790000000000000000e+02	7.420000000000000000e+02	9.110000000000000000e+02	1.119000000000000000e+03	1.359000000000000000e+03	1.588000000000000000e+03	1.803000000000000000e+03	2.030000000000000000e+03	2.253000000000000000e+03	2.447000000000000000e+03	2.585000000000000000e+03	2.702000000000000000e+03	2.798000000000000000e+03	2.873000000000000000e+03	2.931000000000000000e+03	2.981000000000000000e+03	3.012000000000000000e+03	3.007000000000000000e+03	3.011000000000000000e+03	3.004000000000000000e+03	3.006000000000000000e+03	3.008000000000000000e+03	2.986000000000000000e+03	2.968000000000000000e+03	2.940000000000000000e+03	2.921000000000000000e+03	2.871000000000000000e+03	2.824000000000000000e+03	2.788000000000000000e+03	2.771000000000000000e+03	2.717000000000000000e+03	2.695000000000000000e+03	2.661000000000000000e+03	2.626000000000000000e+03	2.576000000000000000e+03	2.558000000000000000e+03	2.543000000000000000e+03	2.500000000000000000e+03
1.000000000000000000e+01	2.200000000000000000e+01	2.500000000000000000e+01	4.000000000000000000e+01	4.400000000000000000e+01	5.900000000000000000e+01	7.900000000000000000e+01	1.090000000000000000e+02	1.450000000000000000e+02	1.830000000000000000e+02	2.340000000000000000e+02	3.010000000000000000e+02	3.710000000000000000e+02	4.590000000000000000e+02	5.560000000000000000e+02	6.790000000000000000e+02	8.220000000000000000e+02	9.850000000000000000e+02	1.188000000000000000e+03	1.379000000000000000e+03	1.591000000000000000e+03	1.765000000000000000e+03	1.954000000000000000e+03	2.126000000000000000e+03	2.281000000000000000e+03	2.372000000000000000e+03	2.482000000000000000e+03	2.539000000000000000e+03	2.613000000000000000e+03	2.618000000000000000e+03	2.676000000000000000e+03	2.704000000000000000e+03	2.712000000000000000e+03	2.709000000000000000e+03	2.711000000000000000e+03	2.688000000000000000e+03	2.656000000000000000e+03	2.630000000000000000e+03	2.613000000000000000e+03	2.609000000000000000e+03	2.594000000000000000e+03	2.575000000000000000e+03	2.542000000000000000e+03	2.505000000000000000e+03	2.500000000000000000e+03	2.453000000000000000e+03	2.406000000000000000e+03	2.379000000000000000e+03	2.330000000000000000e+03	2.293000000000000000e+03
1.000000000000000000e+01	1.300000000000000000e+01	1.900000000000000000e+01	3.000000000000000000e+01	3.900000000000000000e+01	5.700000000000000000e+01	7.100000000000000000e+01	9.300000000000000000e+01	1.320000000000000000e+02	1.890000000000000000e+02	2.490000000000000000e+02	3.140000000000000000e+02	4.050000000000000000e+02	5.260000000000000000e+02	6.660000000000000000e+02	8.320000000000000000e+02	9.970000000000000000e+02	1.210000000000000000e+03	1.436000000000000000e+03	1.663000000000000000e+03	1.908000000000000000e+03	2.136000000000000000e+03	2.334000000000000000e+03	2.472000000000000000e+03	2.593000000000000000e+03	2.679000000000000000e+03	2.791000000000000000e+03	2.852000000000000000e+03	2.884000000000000000e+03	2.926000000000000000e+03	2.938000000000000000e+03	2.949000000000000000e+03	2.971000000000000000e+03	2.963000000000000000e+03	2.981000000000000000e+03	2.986000000000000000e+03	2.987000000000000000e+03	2.961000000000000000e+03	2.973000000000000000e+03	2.947000000000000000e+03	2.913000000000000000e+03	2.875000000000000000e+03	2.848000000000000000e+03	2.815000000000000000e+03	2.785000000000000000e+03	2.715000000000000000e+03	2.676000000000000000e+03	2.624000000000000000e+03	2.617000000000000000e+03	2.571000000000000000e+03
1.000000000000000000e+01	1.500000000000000000e+01	2.600000000000000000e+01	4.000000000000000000e+01	5.900000000000000000e+01	7.700000000000000000e+01	1.120000000000000000e+02	1.480000000000000000e+02	1.940000000000000000e+02	2.450000000000000000e+02	3.180000000000000000e+02	4.130000000000000000e+02	5.190000000000000000e+02	6.620000000000000000e+02	8.080000000000000000e+02	9.590000000000000000e+02	1.172000000000000000e+03	1.378000000000000000e+03	1.627000000000000000e+03	1.857000000000000000e+03	2.104000000000000000e+03	2.330000000000000000e+03	2.553000000000000000e+03	2.723000000000000000e+03	2.834000000000000000e+03	2.937000000000000000e+03	3.014000000000000000e+03	3.054000000000000000e+03	3.080000000000000000e+03	3.127000000000000000e+03	3.122000000000000000e+03	3.106000000000000000e+03	3.107000000000000000e+03	3.094000000000000000e+03	3.103000000000000000e+03	3.080000000000000000e+03	3.096000000000000000e+03	3.088000000000000000e+03	3.067000000000000000e+03	3.024000000000000000e+03	3.007000000000000000e+03	2.948000000000000000e+03	2.897000000000000000e+03	2.890000000000000000e+03	2.845000000000000000e+03	2.832000000000000000e+03	2.784000000000000000e+03	2.746000000000000000e+03	2.715000000000000000e+03	2.676000000000000000e+03
1.000000000000000000e+01	1.600000000000000000e+01	2.400000000000000000e+01	3.700000000000000000e+01	5.500000000000000000e+01	7.200000000000000000e+01	9.600000000000000000e+01	1.240000000000000000e+02	1.690000000000000000e+02	2.280000000000000000e+02	2.960000000000000000e+02	3.660000000000000000e+02	4.550000000000000000e+02	5.970000000000000000e+02	7.800000000000000000e+02	9.770000000000000000e+02	1.191000000000000000e+03	1.434000000000000000e+03	1.646000000000000000e+03	1.909000000000000000e+03	2.106000000000000000e+03	2.366000000000000000e+03	2.583000000000000000e+03	2.776000000000000000e+03	2.924000000000000000e+03	3.064000000000000000e+03	3.175000000000000000e+03	3.280000000000000000e+03	3.369000000000000000e+03	3.385000000000000000e+03	3.443000000000000000e+03	3.487000000000000000e+03	3.483000000000000000e+03	3.474000000000000000e+03	3.458000000000000000e+03	3.448000000000000000e+03	3.416000000000000000e+03	3.398000000000000000e+03	3.389000000000000000e+03	3.355000000000000000e+03	3.330000000000000000e+03	3.322000000000000000e+03	3.255000000000000000e+03	3.204000000000000000e+03	3.141000000000000000e+03	3.088000000000000000e+03	3.065000000000000000e+03	2.990000000000000000e+03	2.957000000000000000e+03	2.913000000000000000e+03
1.000000000000000000e+01	2.200000000000000000e+01	3.500000000000000000e+01	5.700000000000000000e+01	8.100000000000000000e+01	1.200000000000000000e+02	1.510000000000000000e+02	1.990000000000000000e+02	2.690000000000000000e+02	3.380000000000000000e+02	4.180000000000000000e+02	5.590000000000000000e+02	6.850000000000000000e+02	8.590000000000000000e+02	1.068000000000000000e+03	1.305000000000000000e+03	1.545000000000000000e+03	1.790000000000000000e+03	2.043000000000000000e+03	2.368000000000000000e+03	2.610000000000000000e+03	2.856000000000000000e+03	3.008000000000000000e+03	3.142000000000000000e+03	3.269000000000000000e+03	3.394000000000000000e+03	3.485000000000000000e+03	3.533000000000000000e+03	3.572000000000000000e+03	3.582000000000000000e+03	3.602000000000000000e+03	3.598000000000000000e+03	3.567000000000000000e+03	3.572000000000000000e+03	3.556000000000000000e+03	3.553000000000000000e+03	3.530000000000000000e+03	3.503000000000000000e+03	3.467000000000000000e+03	3.393000000000000000e+03	3.375000000000000000e+03	3.300000000000000000e+03	3.255000000000000000e+03	3.213000000000000000e+03	3.146000000000000000e+03	3.096000000000000000e+03	3.062000000000000000e+03	3.002000000000000000e+03	2.947000000000000000e+03	2.883000000000000000e+03
1.000000000000000000e+01	2.000000000000000000e+01	2.700000000000000000e+01	3.700000000000000000e+01	5.100000000000000000e+01	7.900000000000000000e+01	1.070000000000000000e+02	1.500000000000000000e+02	1.860000000000000000e+02	2.280000000000000000e+02	3.160000000000000000e+02	3.990000000000000000e+02	5.060000000000000000e+02	6.480000000000000000e+02	8.160000000000000000e+02	9.960000000000000000e+02	1.202000000000000000e+03	1.446000000000000000e+03	1.678000000000000000e+03	1.937000000000000000e+03	2.170000000000000000e+03	2.378000000000000000e+03	2.587000000000000000e+03	2.754000000000000000e+03	2.921000000000000000e+03	3.053000000000000000e+03	3.158000000000000000e+03	3.249000000000000000e+03	3.295000000000000000e+03	3.326000000000000000e+03	3.331000000000000000e+03	3.316000000000000000e+03	3.328000000000000000e+03	3.312000000000000000e+03	3.300000000000000000e+03	3.280000000000000000e+03	3.266000000000000000e+03	3.257000000000000000e+03	3.228000000000000000e+03	3.200000000000000000e+03	3.182000000000000000e+03	3.132000000000000000e+03	3.062000000000000000e+03	3.037000000000000000e+03	2.983000000000000000e+03	2.938000000000000000e+03	2.893000000000000000e+03	2.861000000000000000e+03	2.832000000000000000e+03	2.785000000000000000e+03
1.000000000000000000e+01	1.600000000000000000e+01	1.900000000000000000e+01	2.300000000000000000e+01	2.900000000000000000e+01	3.500000000000000000e+01	4.500000000000000000e+01	6.300000000000000000e+01	7.300000000000000000e+01	1.110000000000000000e+02	1.560000000000000000e+02	2.160000000000000000e+02	2.800000000000000000e+02	3.440000000000000000e+02	4.330000000000000000e+02	5.520000000000000000e+02	6.750000000000000000e+02	8.180000000000000000e+02	1.007000000000000000e+03	1.210000000000000000e+03	1.413000000000000000e+03	1.668000000000000000e+03	1.894000000000000000e+03	2.096000000000000000e+03	2.291000000000000000e+03	2.465000000000000000e+03	2.622000000000000000e+03	2.747000000000000000e+03	2.841000000000000000e+03	2.890000000000000000e+03	2.937000000000000000e+03	2.956000000000000000e+03	2.981000000000000000e+03	2.990000000000000000e+03	2.994000000000000000e+03	2.990000000000000000e+03	2.993000000000000000e+03	2.986000000000000000e+03	2.961000000000000000e+03	2.934000000000000000e+03	2.906000000000000000e+03	2.884000000000000000e+03	2.861000000000000000e+03	2.821000000000000000e+03	2.795000000000000000e+03	2.705000000000000000e+03	2.676000000000000000e+03	2.619000000000000000e+03	2.575000000000000000e+03	2.531000000000000000e+03
1.000000000000000000e+01	2.000000000000000000e+01	2.800000000000000000e+01	3.900000000000000000e+01	6.000000000000000000e+01	7.600000000000000000e+01	1.070000000000000000e+02	1.420000000000000000e+02	1.900000000000000000e+02	2.470000000000000000e+02	3.140000000000000000e+02	4.190000000000000000e+02	5.580000000000000000e+02	7.050000000000000000e+02	8.830000000000000000e+02	1.093000000000000000e+03	1.309000000000000000e+03	1.548000000000000000e+03	1.772000000000000000e+03	1.988000000000000000e+03	2.195000000000000000e+03	2.377000000000000000e+03	2.538000000000000000e+03	2.689000000000000000e+03	2.795000000000000000e+03	2.878000000000000000e+03	2.957000000000000000e+03	2.976000000000000000e+03	3.004000000000000000e+03	3.009000000000000000e+03	3.031000000000000000e+03	3.019000000000000000e+03	2.983000000000000000e+03	2.976000000000000000e+03	2.958000000000000000e+03	2.927000000000000000e+03	2.911000000000000000e+03	2.897000000000000000e+03	2.870000000000000000e+03	2.830000000000000000e+03	2.805000000000000000e+03	2.769000000000000000e+03	2.735000000000000000e+03	2.703000000000000000e+03	2.665000000000000000e+03	2.642000000000000000e+03	2.575000000000000000e+03	2.553000000000000000e+03	2.532000000000000000e+03	2.500000000000000000e+03
1.000000000000000000e+01	1.900000000000000000e+01	2.700000000000000000e+01	4.000000000000000000e+01	6.200000000000000000e+01	8.100000000000000000e+01	1.130000000000000000e+02	1.360000000000000000e+02	1.800000000000000000e+02	2.570000000000000000e+02	3.420000000000000000e+02	4.640000000000000000e+02	5.920000000000000000e+02	7.500000000000000000e+02	9.130000000000000000e+02	1.129000000000000000e+03	1.345000000000000000e+03	1.540000000000000000e+03	1.793000000000000000e+03	2.037000000000000000e+03	2.302000000000000000e+03	2.519000000000000000e+03	2.694000000000000000e+03	2.876000000000000000e+03	3.005000000000000000e+03	3.126000000000000000e+03	3.225000000000000000e+03	3.287000000000000000e+03	3.335000000000000000e+03	3.376000000000000000e+03	3.375000000000000000e+03	3.389000000000000000e+03	3.426000000000000000e+03	3.411000000000000000e+03	3.361000000000000000e+03	3.323000000000000000e+03	3.294000000000000000e+03	3.274000000000000000e+03	3.230000000000000000e+03	3.197000000000000000e+03	3.164000000000000000e+03	3.136000000000000000e+03	3.076000000000000000e+03	3.050000000000000000e+03	3.006000000000000000e+03	2.962000000000000000e+03	2.910000000000000000e+03	2.878000000000000000e+03	2.835000000000000000e+03	2.799000000000000000e+03
1.000000000000000000e+01	1.500000000000000000e+01	1.900000000000000000e+01	3.300000000000000000e+01	4.900000000000000000e+01	7.400000000000000000e+01	1.010000000000000000e+02	1.390000000000000000e+02	2.000000000000000000e+02	2.720000000000000000e+02	3.440000000000000000e+02	4.410000000000000000e+02	5.420000000000000000e+02	6.980000000000000000e+02	8.980000000000000000e+02	1.073000000000000000e+03	1.293000000000000000e+03	1.574000000000000000e+03	1.825000000000000000e+03	2.066000000000000000e+03	2.322000000000000000e+03	2.516000000000000000e+03	2.733000000000000000e+03	2.928000000000000000e+03	3.094000000000000000e+03	3.221000000000000000e+03	3.335000000000000000e+03	3.437000000000000000e+03	3.525000000000000000e+03	3.559000000000000000e+03	3.598000000000000000e+03	3.619000000000000000e+03	3.612000000000000000e+03	3.572000000000000000e+03	3.588000000000000000e+03	3.557000000000000000e+03	3.511000000000000000e+03	3.496000000000000000e+03	3.476000000000000000e+03	3.423000000000000000e+03	3.397000000000000000e+03	3.380000000000000000e+03	3.311000000000000000e+03	3.277000000000000000e+03	3.230000000000000000e+03	3.177000000000000000e+03	3.137000000000000000e+03	3.094000000000000000e+03	3.042000000000000000e+03	2.993000000000000000e+03
1.000000000000000000e+01	1.500000000000000000e+01	2.100000000000000000e+01	3.200000000000000000e+01	4.100000000000000000e+01	4.600000000000000000e+01	6.400000000000000000e+01	9.000000000000000000e+01	1.200000000000000000e+02	1.500000000000000000e+02	2.000000000000000000e+02	2.560000000000000000e+02	3.220000000000000000e+02	4.030000000000000000e+02	5.050000000000000000e+02	6.170000000000000000e+02	7.690000000000000000e+02	9.720000000000000000e+02	1.160000000000000000e+03	1.340000000000000000e+03	1.578000000000000000e+03	1.802000000000000000e+03	2.016000000000000000e+03	2.187000000000000000e+03	2.347000000000000000e+03	2.490000000000000000e+03	2.589000000000000000e+03	2.699000000000000000e+03	2.806000000000000000e+03	2.871000000000000000e+03	2.906000000000000000e+03	2.912000000000000000e+03	2.936000000000000000e+03	2.981000000000000000e+03	2.993000000000000000e+03	2.965000000000000000e+03	2.940000000000000000e+03	2.895000000000000000e+03	2.862000000000000000e+03	2.858000000000000000e+03	2.819000000000000000e+03	2.813000000000000000e+03	2.767000000000000000e+03	2.719000000000000000e+03	2.683000000000000000e+03	2.649000000000000000e+03	2.635000000000000000e+03	2.567000000000000000e+03	2.541000000000000000e+03	2.474000000000000000e+03
1.000000000000000000e+01	1.400000000000000000e+01	2.400000000000000000e+01	3.400000000000000000e+01	4.700000000000000000e+01	6.300000000000000000e+01	7.700000000000000000e+01	9.300000000000000000e+01	1.160000000000000000e+02	1.500000000000000000e+02	1.810000000000000000e+02	2.310000000000000000e+02	2.960000000000000000e+02	3.740000000000000000e+02	4.820000000000000000e+02	6.290000000000000000e+02	7.830000000000000000e+02	9.520000000000000000e+02	1.132000000000000000e+03	1.353000000000000000e+03	1.540000000000000000e+03	1.768000000000000000e+03	1.991000000000000000e+03	2.194000000000000000e+03	2.383000000000000000e+03	2.525000000000000000e+03	2.656000000000000000e+03	2.720000000000000000e+03	2.779000000000000000e+03	2.837000000000000000e+03	2.903000000000000000e+03	2.932000000000000000e+03	2.970000000000000000e+03	2.971000000000000000e+03	2.954000000000000000e+03	2.940000000000000000e+03	2.904000000000000000e+03	2.894000000000000000e+03	2.851000000000000000e+03	2.845000000000000000e+03	2.816000000000000000e+03	2.806000000000000000e+03	2.779000000000000000e+03	2.746000000000000000e+03	2.720000000000000000e+03	2.704000000000000000e+03	2.649000000000000000e+03	2.610000000000000000e+03	2.581000000000000000e+03	2.534000000000000000e+03
1.000000000000000000e+01	2.100000000000000000e+01	3.300000000000000000e+01	5.100000000000000000e+01	6.800000000000000000e+01	9.800000000000000000e+01	1.270000000000000000e+02	1.770000000000000000e+02	2.270000000000000000e+02	2.900000000000000000e+02	3.730000000000000000e+02	4.760000000000000000e+02	6.070000000000000000e+02	7.750000000000000000e+02	9.430000000000000000e+02	1.168000000000000000e+03	1.396000000000000000e+03	1.658000000000000000e+03	1.912000000000000000e+03	2.143000000000000000e+03	2.382000000000000000e+03	2.598000000000000000e+03	2.798000000000000000e+03	2.960000000000000000e+03	3.107000000000000000e+03	3.182000000000000000e+03	3.244000000000000000e+03	3.309000000000000000e+03	3.338000000000000000e+03	3.376000000000000000e+03	3.401000000000000000e+03	3.454000000000000000e+03	3.465000000000000000e+03	3.439000000000000000e+03	3.426000000000000000e+03	3.386000000000000000e+03	3.346000000000000000e+03	3.282000000000000000e+03	3.216000000000000000e+03	3.151000000000000000e+03	3.136000000000000000e+03	3.076000000000000000e+03	3.049000000000000000e+03	3.022000000000000000e+03	2.987000000000000000e+03	2.945000000000000000e+03	2.911000000000000000e+03	2.836000000000000000e+03	2.791000000000000000e+03	2.745000000000000000e+03
1.000000000000000000e+01	1.300000000000000000e+01	1.600000000000000000e+01	2.200000000000000000e+01	3.000000000000000000e+01	4.300000000000000000e+01	4.700000000000000000e+01	7.700000000000000000e+01	1.030000000000000000e+02	1.250000000000000000e+02	1.590000000000000000e+02	2.190000000000000000e+02	2.700000000000000000e+02	3.490000000000000000e+02	4.490000000000000000e+02	5.530000000000000000e+02	6.860000000000000000e+02	8.360000000000000000e+02	1.039000000000000000e+03	1.229000000000000000e+03	1.445000000000000000e+03	1.668000000000000000e+03	1.958000000000000000e+03	2.159000000000000000e+03	2.337000000000000000e+03	2.504000000000000000e+03	2.633000000000000000e+03	2.724000000000000000e+03	2.805000000000000000e+03	2.879000000000000000e+03	2.950000000000000000e+03	2.981000000000000000e+03	3.008000000000000000e+03	3.012000000000000000e+03	3.034000000000000000e+03	3.031000000000000000e+03	3.022000000000000000e+03	2.981000000000000000e+03	2.949000000000000000e+03	2.894000000000000000e+03	2.855000000000000000e+03	2.822000000000000000e+03	2.805000000000000000e+03	2.769000000000000000e+03	2.713000000000000000e+03	2.680000000000000000e+03	2.650000000000000000e+03	2.608000000000000000e+03	2.558000000000000000e+03	2.527000000000000000e+03
1.000000000000000000e+01	1.900000000000000000e+01	3.200000000000000000e+01	4.100000000000000000e+01	5.300000000000000000e+01	6.900000000000000000e+01	7.600000000000000000e+01	1.120000000000000000e+02	1.360000000000000000e+02	1.720000000000000000e+02	2.240000000000000000e+02	2.750000000000000000e+02	3.750000000000000000e+02	4.470000000000000000e+02	5.670000000000000000e+02	7.120000000000000000e+02	9.110000000000000000e+02	1.096000000000000000e+03	1.307000000000000000e+03	1.516000000000000000e+03	1.736000000000000000e+03	1.938000000000000000e+03	2.138000000000000000e+03	2.348000000000000000e+03	2.502000000000000000e+03	2.656000000000000000e+03	2.780000000000000000e+03	2.869000000000000000e+03	2.942000000000000000e+03	2.994000000000000000e+03	3.019000000000000000e+03	3.035000000000000000e+03	3.067000000000000000e+03	3.061000000000000000e+03	3.040000000000000000e+03	3.045000000000000000e+03	3.013000000000000000e+03	3.012000000000000000e+03	3.023000000000000000e+03	2.969000000000000000e+03	2.928000000000000000e+03	2.892000000000000000e+03	2.892000000000000000e+03	2.878000000000000000e+03	2.837000000000000000e+03	2.802000000000000000e+03	2.759000000000000000e+03	2.715000000000000000e+03	2.673000000000000000e+03	2.628000000000000000e+03
1.000000000000000000e+01	1.600000000000000000e+01	3.500000000000000000e+01	5.700000000000000000e+01	9.200000000000000000e+01	1.210000000000000000e+02	1.550000000000000000e+02	1.850000000000000000e+02	2.580000000000000000e+02	3.280000000000000000e+02	4.280000000000000000e+02	5.530000000000000000e+02	6.750000000000000000e+02	8.170000000000000000e+02	1.004000000000000000e+03	1.235000000000000000e+03	1.469000000000000000e+03	1.734000000000000000e+03	1.962000000000000000e+03	2.213000000000000000e+03	2.487000000000000000e+03	2.681000000000000000e+03	2.866000000000000000e+03	2.989000000000000000e+03	3.127000000000000000e+03	3.206000000000000000e+03	3.288000000000000000e+03	3.352000000000000000e+03	3.351000000000000000e+03	3.363000000000000000e+03	3.371000000000000000e+03	3.382000000000000000e+03	3.403000000000000000e+03	3.371000000000000000e+03	3.373000000000000000e+03	3.369000000000000000e+03	3.363000000000000000e+03	3.300000000000000000e+03	3.278000000000000000e+03	3.242000000000000000e+03	3.235000000000000000e+03	3.201000000000000000e+03	3.153000000000000000e+03	3.110000000000000000e+03	3.065000000000000000e+03	3.035000000000000000e+03	3.000000000000000000e+03	2.959000000000000000e+03	2.887000000000000000e+03	2.842000000000000000e+03
[truncated: 350 more columns]
