# Supplementary material for: Omicron vs. the rest: Assessing the competitive dynamics and coinfection scenarios of COVID-19 strains on a social network
Source: PLoS One. 2024 Jan 25;19(1):e0287623. doi: 10.1371/journal.pone.0287623 (PMC10810514; doi:10.1371/journal.pone.0287623)
Supplement: S1 Data — (ZIP) [file pone.0287623.s001.zip › Data Figures/Fig6/c/Total infections.csv]

2.000000000000000000e+01	3.900000000000000000e+01	4.300000000000000000e+01	6.000000000000000000e+01	7.800000000000000000e+01	1.060000000000000000e+02	1.460000000000000000e+02	1.890000000000000000e+02	2.380000000000000000e+02	3.070000000000000000e+02	3.820000000000000000e+02	4.840000000000000000e+02	6.120000000000000000e+02	7.590000000000000000e+02	9.180000000000000000e+02	1.094000000000000000e+03	1.328000000000000000e+03	1.559000000000000000e+03	1.829000000000000000e+03	2.106000000000000000e+03	2.418000000000000000e+03	2.662000000000000000e+03	2.871000000000000000e+03	3.044000000000000000e+03	3.196000000000000000e+03	3.362000000000000000e+03	3.493000000000000000e+03	3.597000000000000000e+03	3.667000000000000000e+03	3.707000000000000000e+03	3.699000000000000000e+03	3.750000000000000000e+03	3.728000000000000000e+03	3.674000000000000000e+03	3.657000000000000000e+03	3.659000000000000000e+03	3.629000000000000000e+03	3.602000000000000000e+03	3.611000000000000000e+03	3.582000000000000000e+03	3.567000000000000000e+03	3.541000000000000000e+03	3.487000000000000000e+03	3.476000000000000000e+03	3.432000000000000000e+03	3.399000000000000000e+03	3.376000000000000000e+03	3.336000000000000000e+03	3.253000000000000000e+03	3.204000000000000000e+03
2.000000000000000000e+01	4.100000000000000000e+01	6.100000000000000000e+01	8.500000000000000000e+01	1.190000000000000000e+02	1.500000000000000000e+02	2.040000000000000000e+02	2.760000000000000000e+02	3.670000000000000000e+02	4.960000000000000000e+02	6.400000000000000000e+02	7.940000000000000000e+02	9.650000000000000000e+02	1.192000000000000000e+03	1.427000000000000000e+03	1.693000000000000000e+03	1.953000000000000000e+03	2.214000000000000000e+03	2.472000000000000000e+03	2.710000000000000000e+03	2.913000000000000000e+03	3.109000000000000000e+03	3.282000000000000000e+03	3.409000000000000000e+03	3.487000000000000000e+03	3.608000000000000000e+03	3.653000000000000000e+03	3.677000000000000000e+03	3.692000000000000000e+03	3.733000000000000000e+03	3.781000000000000000e+03	3.802000000000000000e+03	3.809000000000000000e+03	3.795000000000000000e+03	3.772000000000000000e+03	3.739000000000000000e+03	3.707000000000000000e+03	3.642000000000000000e+03	3.634000000000000000e+03	3.608000000000000000e+03	3.584000000000000000e+03	3.549000000000000000e+03	3.494000000000000000e+03	3.456000000000000000e+03	3.396000000000000000e+03	3.373000000000000000e+03	3.342000000000000000e+03	3.281000000000000000e+03	3.235000000000000000e+03	3.170000000000000000e+03
2.000000000000000000e+01	3.000000000000000000e+01	4.900000000000000000e+01	6.100000000000000000e+01	8.300000000000000000e+01	1.270000000000000000e+02	1.560000000000000000e+02	2.090000000000000000e+02	2.630000000000000000e+02	3.400000000000000000e+02	4.270000000000000000e+02	5.290000000000000000e+02	6.740000000000000000e+02	8.270000000000000000e+02	9.990000000000000000e+02	1.219000000000000000e+03	1.392000000000000000e+03	1.603000000000000000e+03	1.861000000000000000e+03	2.082000000000000000e+03	2.264000000000000000e+03	2.481000000000000000e+03	2.645000000000000000e+03	2.792000000000000000e+03	2.949000000000000000e+03	3.061000000000000000e+03	3.158000000000000000e+03	3.170000000000000000e+03	3.223000000000000000e+03	3.265000000000000000e+03	3.317000000000000000e+03	3.313000000000000000e+03	3.281000000000000000e+03	3.265000000000000000e+03	3.253000000000000000e+03	3.233000000000000000e+03	3.234000000000000000e+03	3.227000000000000000e+03	3.224000000000000000e+03	3.196000000000000000e+03	3.173000000000000000e+03	3.144000000000000000e+03	3.129000000000000000e+03	3.121000000000000000e+03	3.055000000000000000e+03	3.026000000000000000e+03	2.994000000000000000e+03	2.960000000000000000e+03	2.947000000000000000e+03	2.918000000000000000e+03
2.000000000000000000e+01	3.000000000000000000e+01	4.700000000000000000e+01	8.400000000000000000e+01	1.030000000000000000e+02	1.390000000000000000e+02	1.920000000000000000e+02	2.520000000000000000e+02	3.220000000000000000e+02	3.970000000000000000e+02	4.800000000000000000e+02	6.110000000000000000e+02	7.760000000000000000e+02	9.600000000000000000e+02	1.159000000000000000e+03	1.393000000000000000e+03	1.658000000000000000e+03	1.936000000000000000e+03	2.202000000000000000e+03	2.453000000000000000e+03	2.618000000000000000e+03	2.844000000000000000e+03	3.009000000000000000e+03	3.154000000000000000e+03	3.272000000000000000e+03	3.341000000000000000e+03	3.394000000000000000e+03	3.450000000000000000e+03	3.495000000000000000e+03	3.478000000000000000e+03	3.492000000000000000e+03	3.485000000000000000e+03	3.471000000000000000e+03	3.458000000000000000e+03	3.431000000000000000e+03	3.441000000000000000e+03	3.400000000000000000e+03	3.391000000000000000e+03	3.340000000000000000e+03	3.330000000000000000e+03	3.312000000000000000e+03	3.254000000000000000e+03	3.267000000000000000e+03	3.254000000000000000e+03	3.214000000000000000e+03	3.161000000000000000e+03	3.117000000000000000e+03	3.083000000000000000e+03	3.030000000000000000e+03	2.991000000000000000e+03
2.000000000000000000e+01	4.200000000000000000e+01	6.800000000000000000e+01	9.900000000000000000e+01	1.330000000000000000e+02	1.850000000000000000e+02	2.420000000000000000e+02	3.130000000000000000e+02	4.000000000000000000e+02	4.750000000000000000e+02	6.000000000000000000e+02	7.450000000000000000e+02	9.150000000000000000e+02	1.143000000000000000e+03	1.342000000000000000e+03	1.612000000000000000e+03	1.877000000000000000e+03	2.106000000000000000e+03	2.377000000000000000e+03	2.625000000000000000e+03	2.847000000000000000e+03	2.987000000000000000e+03	3.139000000000000000e+03	3.239000000000000000e+03	3.350000000000000000e+03	3.418000000000000000e+03	3.457000000000000000e+03	3.480000000000000000e+03	3.562000000000000000e+03	3.553000000000000000e+03	3.572000000000000000e+03	3.573000000000000000e+03	3.542000000000000000e+03	3.475000000000000000e+03	3.449000000000000000e+03	3.425000000000000000e+03	3.384000000000000000e+03	3.366000000000000000e+03	3.340000000000000000e+03	3.293000000000000000e+03	3.262000000000000000e+03	3.204000000000000000e+03	3.190000000000000000e+03	3.193000000000000000e+03	3.158000000000000000e+03	3.069000000000000000e+03	3.051000000000000000e+03	3.015000000000000000e+03	2.992000000000000000e+03	2.987000000000000000e+03
2.000000000000000000e+01	2.800000000000000000e+01	4.000000000000000000e+01	5.200000000000000000e+01	6.800000000000000000e+01	9.000000000000000000e+01	1.150000000000000000e+02	1.510000000000000000e+02	1.940000000000000000e+02	2.710000000000000000e+02	3.690000000000000000e+02	4.540000000000000000e+02	5.970000000000000000e+02	7.640000000000000000e+02	9.200000000000000000e+02	1.136000000000000000e+03	1.380000000000000000e+03	1.645000000000000000e+03	1.895000000000000000e+03	2.183000000000000000e+03	2.427000000000000000e+03	2.671000000000000000e+03	2.884000000000000000e+03	3.095000000000000000e+03	3.221000000000000000e+03	3.323000000000000000e+03	3.421000000000000000e+03	3.473000000000000000e+03	3.540000000000000000e+03	3.591000000000000000e+03	3.633000000000000000e+03	3.668000000000000000e+03	3.716000000000000000e+03	3.729000000000000000e+03	3.710000000000000000e+03	3.699000000000000000e+03	3.686000000000000000e+03	3.631000000000000000e+03	3.632000000000000000e+03	3.616000000000000000e+03	3.571000000000000000e+03	3.501000000000000000e+03	3.450000000000000000e+03	3.422000000000000000e+03	3.396000000000000000e+03	3.353000000000000000e+03	3.326000000000000000e+03	3.274000000000000000e+03	3.260000000000000000e+03	3.223000000000000000e+03
2.000000000000000000e+01	3.500000000000000000e+01	4.900000000000000000e+01	8.500000000000000000e+01	1.050000000000000000e+02	1.430000000000000000e+02	1.790000000000000000e+02	2.440000000000000000e+02	3.030000000000000000e+02	3.920000000000000000e+02	5.100000000000000000e+02	6.570000000000000000e+02	8.080000000000000000e+02	9.740000000000000000e+02	1.187000000000000000e+03	1.410000000000000000e+03	1.658000000000000000e+03	1.899000000000000000e+03	2.152000000000000000e+03	2.386000000000000000e+03	2.628000000000000000e+03	2.857000000000000000e+03	3.106000000000000000e+03	3.295000000000000000e+03	3.421000000000000000e+03	3.511000000000000000e+03	3.568000000000000000e+03	3.617000000000000000e+03	3.699000000000000000e+03	3.751000000000000000e+03	3.743000000000000000e+03	3.729000000000000000e+03	3.755000000000000000e+03	3.783000000000000000e+03	3.769000000000000000e+03	3.748000000000000000e+03	3.728000000000000000e+03	3.699000000000000000e+03	3.645000000000000000e+03	3.659000000000000000e+03	3.616000000000000000e+03	3.576000000000000000e+03	3.524000000000000000e+03	3.486000000000000000e+03	3.442000000000000000e+03	3.372000000000000000e+03	3.330000000000000000e+03	3.300000000000000000e+03	3.246000000000000000e+03	3.180000000000000000e+03
2.000000000000000000e+01	3.500000000000000000e+01	5.400000000000000000e+01	8.000000000000000000e+01	1.110000000000000000e+02	1.560000000000000000e+02	1.980000000000000000e+02	2.400000000000000000e+02	3.030000000000000000e+02	3.760000000000000000e+02	4.850000000000000000e+02	6.200000000000000000e+02	7.920000000000000000e+02	9.850000000000000000e+02	1.183000000000000000e+03	1.452000000000000000e+03	1.705000000000000000e+03	1.973000000000000000e+03	2.256000000000000000e+03	2.537000000000000000e+03	2.796000000000000000e+03	3.005000000000000000e+03	3.207000000000000000e+03	3.344000000000000000e+03	3.418000000000000000e+03	3.510000000000000000e+03	3.594000000000000000e+03	3.672000000000000000e+03	3.700000000000000000e+03	3.676000000000000000e+03	3.714000000000000000e+03	3.716000000000000000e+03	3.691000000000000000e+03	3.668000000000000000e+03	3.670000000000000000e+03	3.639000000000000000e+03	3.603000000000000000e+03	3.573000000000000000e+03	3.541000000000000000e+03	3.496000000000000000e+03	3.431000000000000000e+03	3.422000000000000000e+03	3.394000000000000000e+03	3.362000000000000000e+03	3.293000000000000000e+03	3.251000000000000000e+03	3.196000000000000000e+03	3.126000000000000000e+03	3.060000000000000000e+03	3.033000000000000000e+03
2.000000000000000000e+01	2.900000000000000000e+01	4.400000000000000000e+01	5.900000000000000000e+01	8.800000000000000000e+01	1.250000000000000000e+02	1.690000000000000000e+02	2.270000000000000000e+02	2.830000000000000000e+02	3.580000000000000000e+02	4.630000000000000000e+02	5.820000000000000000e+02	7.160000000000000000e+02	8.610000000000000000e+02	1.066000000000000000e+03	1.292000000000000000e+03	1.542000000000000000e+03	1.783000000000000000e+03	2.056000000000000000e+03	2.354000000000000000e+03	2.639000000000000000e+03	2.861000000000000000e+03	3.065000000000000000e+03	3.252000000000000000e+03	3.348000000000000000e+03	3.486000000000000000e+03	3.605000000000000000e+03	3.668000000000000000e+03	3.755000000000000000e+03	3.804000000000000000e+03	3.784000000000000000e+03	3.811000000000000000e+03	3.811000000000000000e+03	3.820000000000000000e+03	3.820000000000000000e+03	3.826000000000000000e+03	3.787000000000000000e+03	3.738000000000000000e+03	3.696000000000000000e+03	3.659000000000000000e+03	3.637000000000000000e+03	3.592000000000000000e+03	3.554000000000000000e+03	3.497000000000000000e+03	3.432000000000000000e+03	3.388000000000000000e+03	3.327000000000000000e+03	3.291000000000000000e+03	3.266000000000000000e+03	3.237000000000000000e+03
2.000000000000000000e+01	2.700000000000000000e+01	4.400000000000000000e+01	6.200000000000000000e+01	8.000000000000000000e+01	1.050000000000000000e+02	1.360000000000000000e+02	1.870000000000000000e+02	2.490000000000000000e+02	2.930000000000000000e+02	3.820000000000000000e+02	4.720000000000000000e+02	5.640000000000000000e+02	7.000000000000000000e+02	8.740000000000000000e+02	1.053000000000000000e+03	1.288000000000000000e+03	1.486000000000000000e+03	1.731000000000000000e+03	1.948000000000000000e+03	2.201000000000000000e+03	2.455000000000000000e+03	2.708000000000000000e+03	2.909000000000000000e+03	3.072000000000000000e+03	3.243000000000000000e+03	3.318000000000000000e+03	3.375000000000000000e+03	3.470000000000000000e+03	3.525000000000000000e+03	3.586000000000000000e+03	3.593000000000000000e+03	3.570000000000000000e+03	3.567000000000000000e+03	3.503000000000000000e+03	3.485000000000000000e+03	3.480000000000000000e+03	3.477000000000000000e+03	3.442000000000000000e+03	3.435000000000000000e+03	3.414000000000000000e+03	3.405000000000000000e+03	3.381000000000000000e+03	3.348000000000000000e+03	3.287000000000000000e+03	3.231000000000000000e+03	3.207000000000000000e+03	3.169000000000000000e+03	3.100000000000000000e+03	3.094000000000000000e+03
2.000000000000000000e+01	3.200000000000000000e+01	4.600000000000000000e+01	6.700000000000000000e+01	8.500000000000000000e+01	1.020000000000000000e+02	1.370000000000000000e+02	1.700000000000000000e+02	2.370000000000000000e+02	3.050000000000000000e+02	3.670000000000000000e+02	4.780000000000000000e+02	5.780000000000000000e+02	7.130000000000000000e+02	9.090000000000000000e+02	1.075000000000000000e+03	1.290000000000000000e+03	1.521000000000000000e+03	1.762000000000000000e+03	2.040000000000000000e+03	2.326000000000000000e+03	2.578000000000000000e+03	2.833000000000000000e+03	3.020000000000000000e+03	3.155000000000000000e+03	3.333000000000000000e+03	3.415000000000000000e+03	3.507000000000000000e+03	3.567000000000000000e+03	3.587000000000000000e+03	3.618000000000000000e+03	3.660000000000000000e+03	3.662000000000000000e+03	3.679000000000000000e+03	3.664000000000000000e+03	3.630000000000000000e+03	3.608000000000000000e+03	3.595000000000000000e+03	3.543000000000000000e+03	3.500000000000000000e+03	3.465000000000000000e+03	3.445000000000000000e+03	3.414000000000000000e+03	3.387000000000000000e+03	3.340000000000000000e+03	3.318000000000000000e+03	3.259000000000000000e+03	3.220000000000000000e+03	3.161000000000000000e+03	3.072000000000000000e+03
2.000000000000000000e+01	3.800000000000000000e+01	6.000000000000000000e+01	8.200000000000000000e+01	9.800000000000000000e+01	1.300000000000000000e+02	1.700000000000000000e+02	2.040000000000000000e+02	2.560000000000000000e+02	3.350000000000000000e+02	4.330000000000000000e+02	5.720000000000000000e+02	6.930000000000000000e+02	8.600000000000000000e+02	1.037000000000000000e+03	1.225000000000000000e+03	1.428000000000000000e+03	1.659000000000000000e+03	1.944000000000000000e+03	2.177000000000000000e+03	2.375000000000000000e+03	2.574000000000000000e+03	2.787000000000000000e+03	2.912000000000000000e+03	3.040000000000000000e+03	3.172000000000000000e+03	3.263000000000000000e+03	3.290000000000000000e+03	3.289000000000000000e+03	3.261000000000000000e+03	3.267000000000000000e+03	3.243000000000000000e+03	3.248000000000000000e+03	3.211000000000000000e+03	3.157000000000000000e+03	3.173000000000000000e+03	3.150000000000000000e+03	3.127000000000000000e+03	3.078000000000000000e+03	3.068000000000000000e+03	3.039000000000000000e+03	3.020000000000000000e+03	2.971000000000000000e+03	2.962000000000000000e+03	2.936000000000000000e+03	2.932000000000000000e+03	2.905000000000000000e+03	2.899000000000000000e+03	2.877000000000000000e+03	2.826000000000000000e+03
2.000000000000000000e+01	3.100000000000000000e+01	5.200000000000000000e+01	6.500000000000000000e+01	8.700000000000000000e+01	1.180000000000000000e+02	1.460000000000000000e+02	1.710000000000000000e+02	2.120000000000000000e+02	2.590000000000000000e+02	3.330000000000000000e+02	4.340000000000000000e+02	5.600000000000000000e+02	6.900000000000000000e+02	8.650000000000000000e+02	1.067000000000000000e+03	1.264000000000000000e+03	1.493000000000000000e+03	1.738000000000000000e+03	1.976000000000000000e+03	2.242000000000000000e+03	2.401000000000000000e+03	2.606000000000000000e+03	2.769000000000000000e+03	2.877000000000000000e+03	2.988000000000000000e+03	3.095000000000000000e+03	3.162000000000000000e+03	3.227000000000000000e+03	3.294000000000000000e+03	3.318000000000000000e+03	3.339000000000000000e+03	3.349000000000000000e+03	3.316000000000000000e+03	3.286000000000000000e+03	3.272000000000000000e+03	3.236000000000000000e+03	3.220000000000000000e+03	3.180000000000000000e+03	3.166000000000000000e+03	3.139000000000000000e+03	3.114000000000000000e+03	3.107000000000000000e+03	3.067000000000000000e+03	3.018000000000000000e+03	3.003000000000000000e+03	2.972000000000000000e+03	2.922000000000000000e+03	2.890000000000000000e+03	2.863000000000000000e+03
2.000000000000000000e+01	3.100000000000000000e+01	5.300000000000000000e+01	8.000000000000000000e+01	1.070000000000000000e+02	1.410000000000000000e+02	1.990000000000000000e+02	2.670000000000000000e+02	3.380000000000000000e+02	4.440000000000000000e+02	5.460000000000000000e+02	6.770000000000000000e+02	8.700000000000000000e+02	1.085000000000000000e+03	1.298000000000000000e+03	1.576000000000000000e+03	1.865000000000000000e+03	2.138000000000000000e+03	2.401000000000000000e+03	2.690000000000000000e+03	2.926000000000000000e+03	3.177000000000000000e+03	3.357000000000000000e+03	3.522000000000000000e+03	3.643000000000000000e+03	3.745000000000000000e+03	3.817000000000000000e+03	3.871000000000000000e+03	3.857000000000000000e+03	3.876000000000000000e+03	3.908000000000000000e+03	3.887000000000000000e+03	3.854000000000000000e+03	3.834000000000000000e+03	3.799000000000000000e+03	3.779000000000000000e+03	3.750000000000000000e+03	3.663000000000000000e+03	3.629000000000000000e+03	3.588000000000000000e+03	3.558000000000000000e+03	3.505000000000000000e+03	3.457000000000000000e+03	3.396000000000000000e+03	3.362000000000000000e+03	3.335000000000000000e+03	3.314000000000000000e+03	3.268000000000000000e+03	3.204000000000000000e+03	3.195000000000000000e+03
2.000000000000000000e+01	3.300000000000000000e+01	4.500000000000000000e+01	7.100000000000000000e+01	9.500000000000000000e+01	1.200000000000000000e+02	1.570000000000000000e+02	2.000000000000000000e+02	2.690000000000000000e+02	3.390000000000000000e+02	4.330000000000000000e+02	5.570000000000000000e+02	6.940000000000000000e+02	8.780000000000000000e+02	1.058000000000000000e+03	1.271000000000000000e+03	1.507000000000000000e+03	1.751000000000000000e+03	2.004000000000000000e+03	2.258000000000000000e+03	2.533000000000000000e+03	2.758000000000000000e+03	3.011000000000000000e+03	3.201000000000000000e+03	3.365000000000000000e+03	3.496000000000000000e+03	3.591000000000000000e+03	3.663000000000000000e+03	3.676000000000000000e+03	3.722000000000000000e+03	3.763000000000000000e+03	3.757000000000000000e+03	3.788000000000000000e+03	3.817000000000000000e+03	3.821000000000000000e+03	3.816000000000000000e+03	3.795000000000000000e+03	3.764000000000000000e+03	3.733000000000000000e+03	3.698000000000000000e+03	3.653000000000000000e+03	3.630000000000000000e+03	3.582000000000000000e+03	3.541000000000000000e+03	3.509000000000000000e+03	3.496000000000000000e+03	3.448000000000000000e+03	3.383000000000000000e+03	3.357000000000000000e+03	3.296000000000000000e+03
2.000000000000000000e+01	3.000000000000000000e+01	6.200000000000000000e+01	8.500000000000000000e+01	1.170000000000000000e+02	1.580000000000000000e+02	2.220000000000000000e+02	2.880000000000000000e+02	3.810000000000000000e+02	4.760000000000000000e+02	6.150000000000000000e+02	7.510000000000000000e+02	9.250000000000000000e+02	1.131000000000000000e+03	1.386000000000000000e+03	1.577000000000000000e+03	1.788000000000000000e+03	2.031000000000000000e+03	2.229000000000000000e+03	2.424000000000000000e+03	2.593000000000000000e+03	2.802000000000000000e+03	2.983000000000000000e+03	3.081000000000000000e+03	3.172000000000000000e+03	3.240000000000000000e+03	3.285000000000000000e+03	3.305000000000000000e+03	3.314000000000000000e+03	3.357000000000000000e+03	3.380000000000000000e+03	3.384000000000000000e+03	3.370000000000000000e+03	3.342000000000000000e+03	3.349000000000000000e+03	3.328000000000000000e+03	3.314000000000000000e+03	3.266000000000000000e+03	3.236000000000000000e+03	3.217000000000000000e+03	3.210000000000000000e+03	3.170000000000000000e+03	3.151000000000000000e+03	3.112000000000000000e+03	3.083000000000000000e+03	3.052000000000000000e+03	3.020000000000000000e+03	2.999000000000000000e+03	2.943000000000000000e+03	2.898000000000000000e+03
2.000000000000000000e+01	3.900000000000000000e+01	5.400000000000000000e+01	7.800000000000000000e+01	1.060000000000000000e+02	1.280000000000000000e+02	1.620000000000000000e+02	2.100000000000000000e+02	2.780000000000000000e+02	3.480000000000000000e+02	4.460000000000000000e+02	5.480000000000000000e+02	6.870000000000000000e+02	8.590000000000000000e+02	1.044000000000000000e+03	1.288000000000000000e+03	1.548000000000000000e+03	1.803000000000000000e+03	2.052000000000000000e+03	2.311000000000000000e+03	2.548000000000000000e+03	2.809000000000000000e+03	2.966000000000000000e+03	3.093000000000000000e+03	3.205000000000000000e+03	3.283000000000000000e+03	3.369000000000000000e+03	3.433000000000000000e+03	3.483000000000000000e+03	3.536000000000000000e+03	3.558000000000000000e+03	3.573000000000000000e+03	3.559000000000000000e+03	3.566000000000000000e+03	3.536000000000000000e+03	3.525000000000000000e+03	3.495000000000000000e+03	3.494000000000000000e+03	3.443000000000000000e+03	3.448000000000000000e+03	3.431000000000000000e+03	3.415000000000000000e+03	3.379000000000000000e+03	3.300000000000000000e+03	3.275000000000000000e+03	3.247000000000000000e+03	3.187000000000000000e+03	3.127000000000000000e+03	3.101000000000000000e+03	3.022000000000000000e+03
2.000000000000000000e+01	3.900000000000000000e+01	5.500000000000000000e+01	6.800000000000000000e+01	9.000000000000000000e+01	1.130000000000000000e+02	1.590000000000000000e+02	1.980000000000000000e+02	2.530000000000000000e+02	3.320000000000000000e+02	4.470000000000000000e+02	5.750000000000000000e+02	7.060000000000000000e+02	8.940000000000000000e+02	1.101000000000000000e+03	1.340000000000000000e+03	1.584000000000000000e+03	1.860000000000000000e+03	2.096000000000000000e+03	2.349000000000000000e+03	2.605000000000000000e+03	2.811000000000000000e+03	3.030000000000000000e+03	3.175000000000000000e+03	3.302000000000000000e+03	3.423000000000000000e+03	3.496000000000000000e+03	3.534000000000000000e+03	3.585000000000000000e+03	3.604000000000000000e+03	3.616000000000000000e+03	3.664000000000000000e+03	3.657000000000000000e+03	3.649000000000000000e+03	3.633000000000000000e+03	3.612000000000000000e+03	3.579000000000000000e+03	3.538000000000000000e+03	3.517000000000000000e+03	3.512000000000000000e+03	3.465000000000000000e+03	3.410000000000000000e+03	3.365000000000000000e+03	3.350000000000000000e+03	3.294000000000000000e+03	3.270000000000000000e+03	3.228000000000000000e+03	3.177000000000000000e+03	3.131000000000000000e+03	3.085000000000000000e+03
2.000000000000000000e+01	3.800000000000000000e+01	5.600000000000000000e+01	8.000000000000000000e+01	1.090000000000000000e+02	1.440000000000000000e+02	1.780000000000000000e+02	2.120000000000000000e+02	2.570000000000000000e+02	3.470000000000000000e+02	4.260000000000000000e+02	5.400000000000000000e+02	6.810000000000000000e+02	8.510000000000000000e+02	1.025000000000000000e+03	1.185000000000000000e+03	1.404000000000000000e+03	1.644000000000000000e+03	1.866000000000000000e+03	2.118000000000000000e+03	2.384000000000000000e+03	2.639000000000000000e+03	2.845000000000000000e+03	2.965000000000000000e+03	3.099000000000000000e+03	3.178000000000000000e+03	3.270000000000000000e+03	3.329000000000000000e+03	3.350000000000000000e+03	3.372000000000000000e+03	3.402000000000000000e+03	3.414000000000000000e+03	3.415000000000000000e+03	3.379000000000000000e+03	3.355000000000000000e+03	3.329000000000000000e+03	3.335000000000000000e+03	3.331000000000000000e+03	3.258000000000000000e+03	3.247000000000000000e+03	3.203000000000000000e+03	3.199000000000000000e+03	3.164000000000000000e+03	3.125000000000000000e+03	3.098000000000000000e+03	3.072000000000000000e+03	3.041000000000000000e+03	3.008000000000000000e+03	2.978000000000000000e+03	2.915000000000000000e+03
2.000000000000000000e+01	2.400000000000000000e+01	3.500000000000000000e+01	7.000000000000000000e+01	9.400000000000000000e+01	1.300000000000000000e+02	1.740000000000000000e+02	2.210000000000000000e+02	2.780000000000000000e+02	3.550000000000000000e+02	4.380000000000000000e+02	5.410000000000000000e+02	6.960000000000000000e+02	8.470000000000000000e+02	1.014000000000000000e+03	1.215000000000000000e+03	1.424000000000000000e+03	1.671000000000000000e+03	1.877000000000000000e+03	2.110000000000000000e+03	2.362000000000000000e+03	2.565000000000000000e+03	2.740000000000000000e+03	2.879000000000000000e+03	2.977000000000000000e+03	3.092000000000000000e+03	3.187000000000000000e+03	3.244000000000000000e+03	3.294000000000000000e+03	3.338000000000000000e+03	3.374000000000000000e+03	3.350000000000000000e+03	3.348000000000000000e+03	3.301000000000000000e+03	3.284000000000000000e+03	3.264000000000000000e+03	3.248000000000000000e+03	3.232000000000000000e+03	3.200000000000000000e+03	3.168000000000000000e+03	3.118000000000000000e+03	3.109000000000000000e+03	3.082000000000000000e+03	3.046000000000000000e+03	3.046000000000000000e+03	2.996000000000000000e+03	2.979000000000000000e+03	2.948000000000000000e+03	2.907000000000000000e+03	2.875000000000000000e+03
2.000000000000000000e+01	2.900000000000000000e+01	4.300000000000000000e+01	5.300000000000000000e+01	5.900000000000000000e+01	8.400000000000000000e+01	1.080000000000000000e+02	1.380000000000000000e+02	1.850000000000000000e+02	2.440000000000000000e+02	3.480000000000000000e+02	4.580000000000000000e+02	5.640000000000000000e+02	7.080000000000000000e+02	8.750000000000000000e+02	1.094000000000000000e+03	1.299000000000000000e+03	1.568000000000000000e+03	1.799000000000000000e+03	2.051000000000000000e+03	2.282000000000000000e+03	2.509000000000000000e+03	2.723000000000000000e+03	2.873000000000000000e+03	3.049000000000000000e+03	3.193000000000000000e+03	3.349000000000000000e+03	3.446000000000000000e+03	3.518000000000000000e+03	3.564000000000000000e+03	3.589000000000000000e+03	3.609000000000000000e+03	3.635000000000000000e+03	3.648000000000000000e+03	3.600000000000000000e+03	3.580000000000000000e+03	3.536000000000000000e+03	3.511000000000000000e+03	3.477000000000000000e+03	3.450000000000000000e+03	3.439000000000000000e+03	3.382000000000000000e+03	3.364000000000000000e+03	3.338000000000000000e+03	3.287000000000000000e+03	3.264000000000000000e+03	3.197000000000000000e+03	3.197000000000000000e+03	3.160000000000000000e+03	3.128000000000000000e+03
2.000000000000000000e+01	3.300000000000000000e+01	4.800000000000000000e+01	6.800000000000000000e+01	9.300000000000000000e+01	1.250000000000000000e+02	1.650000000000000000e+02	2.050000000000000000e+02	2.520000000000000000e+02	3.150000000000000000e+02	4.200000000000000000e+02	5.300000000000000000e+02	6.430000000000000000e+02	7.760000000000000000e+02	9.640000000000000000e+02	1.176000000000000000e+03	1.439000000000000000e+03	1.693000000000000000e+03	1.968000000000000000e+03	2.252000000000000000e+03	2.496000000000000000e+03	2.747000000000000000e+03	2.965000000000000000e+03	3.146000000000000000e+03	3.298000000000000000e+03	3.372000000000000000e+03	3.475000000000000000e+03	3.550000000000000000e+03	3.595000000000000000e+03	3.635000000000000000e+03	3.661000000000000000e+03	3.640000000000000000e+03	3.683000000000000000e+03	3.701000000000000000e+03	3.666000000000000000e+03	3.619000000000000000e+03	3.591000000000000000e+03	3.538000000000000000e+03	3.502000000000000000e+03	3.455000000000000000e+03	3.422000000000000000e+03	3.383000000000000000e+03	3.401000000000000000e+03	3.374000000000000000e+03	3.360000000000000000e+03	3.298000000000000000e+03	3.268000000000000000e+03	3.204000000000000000e+03	3.149000000000000000e+03	3.089000000000000000e+03
2.000000000000000000e+01	3.000000000000000000e+01	4.800000000000000000e+01	6.400000000000000000e+01	7.700000000000000000e+01	9.700000000000000000e+01	1.200000000000000000e+02	1.650000000000000000e+02	2.140000000000000000e+02	2.890000000000000000e+02	3.580000000000000000e+02	4.530000000000000000e+02	5.860000000000000000e+02	7.210000000000000000e+02	8.770000000000000000e+02	1.088000000000000000e+03	1.310000000000000000e+03	1.548000000000000000e+03	1.793000000000000000e+03	2.013000000000000000e+03	2.222000000000000000e+03	2.413000000000000000e+03	2.603000000000000000e+03	2.797000000000000000e+03	2.935000000000000000e+03	3.043000000000000000e+03	3.112000000000000000e+03	3.171000000000000000e+03	3.218000000000000000e+03	3.246000000000000000e+03	3.271000000000000000e+03	3.263000000000000000e+03	3.273000000000000000e+03	3.276000000000000000e+03	3.305000000000000000e+03	3.296000000000000000e+03	3.279000000000000000e+03	3.259000000000000000e+03	3.207000000000000000e+03	3.194000000000000000e+03	3.212000000000000000e+03	3.179000000000000000e+03	3.145000000000000000e+03	3.134000000000000000e+03	3.090000000000000000e+03	3.045000000000000000e+03	3.025000000000000000e+03	3.012000000000000000e+03	2.956000000000000000e+03	2.940000000000000000e+03
2.000000000000000000e+01	2.900000000000000000e+01	4.300000000000000000e+01	6.500000000000000000e+01	9.300000000000000000e+01	1.380000000000000000e+02	1.850000000000000000e+02	2.350000000000000000e+02	2.930000000000000000e+02	3.820000000000000000e+02	4.630000000000000000e+02	5.630000000000000000e+02	6.960000000000000000e+02	8.280000000000000000e+02	1.004000000000000000e+03	1.197000000000000000e+03	1.417000000000000000e+03	1.656000000000000000e+03	1.885000000000000000e+03	2.123000000000000000e+03	2.373000000000000000e+03	2.597000000000000000e+03	2.829000000000000000e+03	2.964000000000000000e+03	3.074000000000000000e+03	3.151000000000000000e+03	3.218000000000000000e+03	3.281000000000000000e+03	3.358000000000000000e+03	3.336000000000000000e+03	3.335000000000000000e+03	3.379000000000000000e+03	3.368000000000000000e+03	3.370000000000000000e+03	3.375000000000000000e+03	3.354000000000000000e+03	3.288000000000000000e+03	3.242000000000000000e+03	3.222000000000000000e+03	3.209000000000000000e+03	3.176000000000000000e+03	3.103000000000000000e+03	3.064000000000000000e+03	3.050000000000000000e+03	3.036000000000000000e+03	3.055000000000000000e+03	2.989000000000000000e+03	2.944000000000000000e+03	2.926000000000000000e+03	2.910000000000000000e+03
2.000000000000000000e+01	3.600000000000000000e+01	5.200000000000000000e+01	7.500000000000000000e+01	9.500000000000000000e+01	1.260000000000000000e+02	1.700000000000000000e+02	2.330000000000000000e+02	2.940000000000000000e+02	3.630000000000000000e+02	4.770000000000000000e+02	5.740000000000000000e+02	7.100000000000000000e+02	8.820000000000000000e+02	1.059000000000000000e+03	1.256000000000000000e+03	1.501000000000000000e+03	1.753000000000000000e+03	1.964000000000000000e+03	2.210000000000000000e+03	2.462000000000000000e+03	2.650000000000000000e+03	2.829000000000000000e+03	2.991000000000000000e+03	3.135000000000000000e+03	3.210000000000000000e+03	3.276000000000000000e+03	3.319000000000000000e+03	3.352000000000000000e+03	3.390000000000000000e+03	3.453000000000000000e+03	3.461000000000000000e+03	3.427000000000000000e+03	3.437000000000000000e+03	3.393000000000000000e+03	3.395000000000000000e+03	3.378000000000000000e+03	3.353000000000000000e+03	3.295000000000000000e+03	3.263000000000000000e+03	3.262000000000000000e+03	3.249000000000000000e+03	3.215000000000000000e+03	3.185000000000000000e+03	3.156000000000000000e+03	3.146000000000000000e+03	3.097000000000000000e+03	3.080000000000000000e+03	3.061000000000000000e+03	3.009000000000000000e+03
2.000000000000000000e+01	3.000000000000000000e+01	4.300000000000000000e+01	7.200000000000000000e+01	9.800000000000000000e+01	1.330000000000000000e+02	1.770000000000000000e+02	2.280000000000000000e+02	2.790000000000000000e+02	3.360000000000000000e+02	4.290000000000000000e+02	5.270000000000000000e+02	6.580000000000000000e+02	8.150000000000000000e+02	1.002000000000000000e+03	1.221000000000000000e+03	1.455000000000000000e+03	1.719000000000000000e+03	1.981000000000000000e+03	2.243000000000000000e+03	2.502000000000000000e+03	2.740000000000000000e+03	2.988000000000000000e+03	3.162000000000000000e+03	3.318000000000000000e+03	3.408000000000000000e+03	3.535000000000000000e+03	3.610000000000000000e+03	3.628000000000000000e+03	3.634000000000000000e+03	3.652000000000000000e+03	3.679000000000000000e+03	3.680000000000000000e+03	3.705000000000000000e+03	3.677000000000000000e+03	3.650000000000000000e+03	3.637000000000000000e+03	3.585000000000000000e+03	3.546000000000000000e+03	3.545000000000000000e+03	3.530000000000000000e+03	3.467000000000000000e+03	3.427000000000000000e+03	3.413000000000000000e+03	3.370000000000000000e+03	3.329000000000000000e+03	3.305000000000000000e+03	3.227000000000000000e+03	3.219000000000000000e+03	3.183000000000000000e+03
2.000000000000000000e+01	4.400000000000000000e+01	5.800000000000000000e+01	8.700000000000000000e+01	1.380000000000000000e+02	1.900000000000000000e+02	2.700000000000000000e+02	3.530000000000000000e+02	4.450000000000000000e+02	5.550000000000000000e+02	7.190000000000000000e+02	9.050000000000000000e+02	1.106000000000000000e+03	1.338000000000000000e+03	1.581000000000000000e+03	1.861000000000000000e+03	2.179000000000000000e+03	2.459000000000000000e+03	2.716000000000000000e+03	2.987000000000000000e+03	3.234000000000000000e+03	3.411000000000000000e+03	3.606000000000000000e+03	3.751000000000000000e+03	3.840000000000000000e+03	3.900000000000000000e+03	3.968000000000000000e+03	3.997000000000000000e+03	4.020000000000000000e+03	4.030000000000000000e+03	4.029000000000000000e+03	4.032000000000000000e+03	4.038000000000000000e+03	4.000000000000000000e+03	3.986000000000000000e+03	3.937000000000000000e+03	3.916000000000000000e+03	3.882000000000000000e+03	3.872000000000000000e+03	3.864000000000000000e+03	3.832000000000000000e+03	3.784000000000000000e+03	3.735000000000000000e+03	3.673000000000000000e+03	3.607000000000000000e+03	3.570000000000000000e+03	3.512000000000000000e+03	3.466000000000000000e+03	3.399000000000000000e+03	3.316000000000000000e+03
2.000000000000000000e+01	3.600000000000000000e+01	4.500000000000000000e+01	6.300000000000000000e+01	8.300000000000000000e+01	1.070000000000000000e+02	1.260000000000000000e+02	1.720000000000000000e+02	2.080000000000000000e+02	2.580000000000000000e+02	3.220000000000000000e+02	3.910000000000000000e+02	4.860000000000000000e+02	5.940000000000000000e+02	7.220000000000000000e+02	8.630000000000000000e+02	1.027000000000000000e+03	1.208000000000000000e+03	1.410000000000000000e+03	1.630000000000000000e+03	1.868000000000000000e+03	2.106000000000000000e+03	2.349000000000000000e+03	2.577000000000000000e+03	2.733000000000000000e+03	2.883000000000000000e+03	2.986000000000000000e+03	3.071000000000000000e+03	3.141000000000000000e+03	3.164000000000000000e+03	3.189000000000000000e+03	3.216000000000000000e+03	3.241000000000000000e+03	3.250000000000000000e+03	3.259000000000000000e+03	3.256000000000000000e+03	3.237000000000000000e+03	3.222000000000000000e+03	3.204000000000000000e+03	3.192000000000000000e+03	3.156000000000000000e+03	3.136000000000000000e+03	3.118000000000000000e+03	3.081000000000000000e+03	3.032000000000000000e+03	3.036000000000000000e+03	2.994000000000000000e+03	2.970000000000000000e+03	2.948000000000000000e+03	2.920000000000000000e+03
2.000000000000000000e+01	2.900000000000000000e+01	4.000000000000000000e+01	5.100000000000000000e+01	7.700000000000000000e+01	9.600000000000000000e+01	1.280000000000000000e+02	1.590000000000000000e+02	2.120000000000000000e+02	2.600000000000000000e+02	3.440000000000000000e+02	4.320000000000000000e+02	5.510000000000000000e+02	6.630000000000000000e+02	8.230000000000000000e+02	1.000000000000000000e+03	1.192000000000000000e+03	1.417000000000000000e+03	1.648000000000000000e+03	1.896000000000000000e+03	2.106000000000000000e+03	2.344000000000000000e+03	2.525000000000000000e+03	2.711000000000000000e+03	2.887000000000000000e+03	3.017000000000000000e+03	3.124000000000000000e+03	3.203000000000000000e+03	3.272000000000000000e+03	3.298000000000000000e+03	3.316000000000000000e+03	3.306000000000000000e+03	3.309000000000000000e+03	3.281000000000000000e+03	3.273000000000000000e+03	3.265000000000000000e+03	3.263000000000000000e+03	3.256000000000000000e+03	3.217000000000000000e+03	3.230000000000000000e+03	3.196000000000000000e+03	3.159000000000000000e+03	3.137000000000000000e+03	3.090000000000000000e+03	3.058000000000000000e+03	3.065000000000000000e+03	3.069000000000000000e+03	3.039000000000000000e+03	3.012000000000000000e+03	2.992000000000000000e+03
2.000000000000000000e+01	3.800000000000000000e+01	5.800000000000000000e+01	8.600000000000000000e+01	1.240000000000000000e+02	1.500000000000000000e+02	1.960000000000000000e+02	2.490000000000000000e+02	3.320000000000000000e+02	4.290000000000000000e+02	5.290000000000000000e+02	6.330000000000000000e+02	7.800000000000000000e+02	9.500000000000000000e+02	1.123000000000000000e+03	1.334000000000000000e+03	1.518000000000000000e+03	1.729000000000000000e+03	1.954000000000000000e+03	2.165000000000000000e+03	2.347000000000000000e+03	2.507000000000000000e+03	2.644000000000000000e+03	2.767000000000000000e+03	2.858000000000000000e+03	2.925000000000000000e+03	2.980000000000000000e+03	3.029000000000000000e+03	3.072000000000000000e+03	3.076000000000000000e+03	3.081000000000000000e+03	3.066000000000000000e+03	3.045000000000000000e+03	3.024000000000000000e+03	3.010000000000000000e+03	3.018000000000000000e+03	3.050000000000000000e+03	3.032000000000000000e+03	3.028000000000000000e+03	2.995000000000000000e+03	2.991000000000000000e+03	2.967000000000000000e+03	2.935000000000000000e+03	2.940000000000000000e+03	2.943000000000000000e+03	2.938000000000000000e+03	2.938000000000000000e+03	2.912000000000000000e+03	2.900000000000000000e+03	2.877000000000000000e+03
2.000000000000000000e+01	3.100000000000000000e+01	4.400000000000000000e+01	5.800000000000000000e+01	7.300000000000000000e+01	8.900000000000000000e+01	1.140000000000000000e+02	1.540000000000000000e+02	1.980000000000000000e+02	2.560000000000000000e+02	3.290000000000000000e+02	4.340000000000000000e+02	5.370000000000000000e+02	6.700000000000000000e+02	8.520000000000000000e+02	1.070000000000000000e+03	1.288000000000000000e+03	1.550000000000000000e+03	1.789000000000000000e+03	2.058000000000000000e+03	2.318000000000000000e+03	2.544000000000000000e+03	2.743000000000000000e+03	2.935000000000000000e+03	3.061000000000000000e+03	3.269000000000000000e+03	3.395000000000000000e+03	3.526000000000000000e+03	3.599000000000000000e+03	3.677000000000000000e+03	3.747000000000000000e+03	3.762000000000000000e+03	3.792000000000000000e+03	3.827000000000000000e+03	3.833000000000000000e+03	3.837000000000000000e+03	3.837000000000000000e+03	3.802000000000000000e+03	3.767000000000000000e+03	3.724000000000000000e+03	3.673000000000000000e+03	3.640000000000000000e+03	3.586000000000000000e+03	3.529000000000000000e+03	3.498000000000000000e+03	3.473000000000000000e+03	3.447000000000000000e+03	3.430000000000000000e+03	3.369000000000000000e+03	3.331000000000000000e+03
2.000000000000000000e+01	2.500000000000000000e+01	4.400000000000000000e+01	5.900000000000000000e+01	7.900000000000000000e+01	1.170000000000000000e+02	1.490000000000000000e+02	2.030000000000000000e+02	2.590000000000000000e+02	3.480000000000000000e+02	4.410000000000000000e+02	5.580000000000000000e+02	7.070000000000000000e+02	8.930000000000000000e+02	1.065000000000000000e+03	1.288000000000000000e+03	1.524000000000000000e+03	1.798000000000000000e+03	2.058000000000000000e+03	2.294000000000000000e+03	2.544000000000000000e+03	2.766000000000000000e+03	3.006000000000000000e+03	3.183000000000000000e+03	3.345000000000000000e+03	3.435000000000000000e+03	3.536000000000000000e+03	3.634000000000000000e+03	3.699000000000000000e+03	3.727000000000000000e+03	3.707000000000000000e+03	3.718000000000000000e+03	3.741000000000000000e+03	3.720000000000000000e+03	3.693000000000000000e+03	3.679000000000000000e+03	3.682000000000000000e+03	3.628000000000000000e+03	3.611000000000000000e+03	3.550000000000000000e+03	3.515000000000000000e+03	3.470000000000000000e+03	3.450000000000000000e+03	3.411000000000000000e+03	3.371000000000000000e+03	3.332000000000000000e+03	3.302000000000000000e+03	3.254000000000000000e+03	3.196000000000000000e+03	3.160000000000000000e+03
2.000000000000000000e+01	4.700000000000000000e+01	6.200000000000000000e+01	8.600000000000000000e+01	1.110000000000000000e+02	1.510000000000000000e+02	1.930000000000000000e+02	2.370000000000000000e+02	3.050000000000000000e+02	4.020000000000000000e+02	5.150000000000000000e+02	6.570000000000000000e+02	8.230000000000000000e+02	1.026000000000000000e+03	1.234000000000000000e+03	1.484000000000000000e+03	1.724000000000000000e+03	2.005000000000000000e+03	2.249000000000000000e+03	2.462000000000000000e+03	2.723000000000000000e+03	2.928000000000000000e+03	3.074000000000000000e+03	3.224000000000000000e+03	3.310000000000000000e+03	3.389000000000000000e+03	3.457000000000000000e+03	3.531000000000000000e+03	3.559000000000000000e+03	3.544000000000000000e+03	3.538000000000000000e+03	3.540000000000000000e+03	3.535000000000000000e+03	3.523000000000000000e+03	3.521000000000000000e+03	3.489000000000000000e+03	3.467000000000000000e+03	3.440000000000000000e+03	3.410000000000000000e+03	3.386000000000000000e+03	3.371000000000000000e+03	3.347000000000000000e+03	3.335000000000000000e+03	3.304000000000000000e+03	3.310000000000000000e+03	3.313000000000000000e+03	3.259000000000000000e+03	3.179000000000000000e+03	3.123000000000000000e+03	3.078000000000000000e+03
2.000000000000000000e+01	3.900000000000000000e+01	5.300000000000000000e+01	7.400000000000000000e+01	1.100000000000000000e+02	1.470000000000000000e+02	1.990000000000000000e+02	2.590000000000000000e+02	3.300000000000000000e+02	4.300000000000000000e+02	5.200000000000000000e+02	6.360000000000000000e+02	8.000000000000000000e+02	9.880000000000000000e+02	1.195000000000000000e+03	1.429000000000000000e+03	1.700000000000000000e+03	1.960000000000000000e+03	2.199000000000000000e+03	2.438000000000000000e+03	2.665000000000000000e+03	2.865000000000000000e+03	2.986000000000000000e+03	3.112000000000000000e+03	3.206000000000000000e+03	3.294000000000000000e+03	3.351000000000000000e+03	3.401000000000000000e+03	3.441000000000000000e+03	3.436000000000000000e+03	3.452000000000000000e+03	3.438000000000000000e+03	3.443000000000000000e+03	3.442000000000000000e+03	3.406000000000000000e+03	3.390000000000000000e+03	3.349000000000000000e+03	3.342000000000000000e+03	3.285000000000000000e+03	3.266000000000000000e+03	3.212000000000000000e+03	3.207000000000000000e+03	3.165000000000000000e+03	3.133000000000000000e+03	3.100000000000000000e+03	3.076000000000000000e+03	3.036000000000000000e+03	3.020000000000000000e+03	2.997000000000000000e+03	2.964000000000000000e+03
2.000000000000000000e+01	4.600000000000000000e+01	5.600000000000000000e+01	8.700000000000000000e+01	9.800000000000000000e+01	1.220000000000000000e+02	1.580000000000000000e+02	2.080000000000000000e+02	2.590000000000000000e+02	3.410000000000000000e+02	4.290000000000000000e+02	5.310000000000000000e+02	6.550000000000000000e+02	7.780000000000000000e+02	9.200000000000000000e+02	1.096000000000000000e+03	1.296000000000000000e+03	1.507000000000000000e+03	1.767000000000000000e+03	1.997000000000000000e+03	2.238000000000000000e+03	2.437000000000000000e+03	2.615000000000000000e+03	2.780000000000000000e+03	2.930000000000000000e+03	3.010000000000000000e+03	3.101000000000000000e+03	3.137000000000000000e+03	3.178000000000000000e+03	3.179000000000000000e+03	3.232000000000000000e+03	3.247000000000000000e+03	3.258000000000000000e+03	3.267000000000000000e+03	3.263000000000000000e+03	3.235000000000000000e+03	3.180000000000000000e+03	3.159000000000000000e+03	3.152000000000000000e+03	3.137000000000000000e+03	3.134000000000000000e+03	3.118000000000000000e+03	3.098000000000000000e+03	3.063000000000000000e+03	3.057000000000000000e+03	3.030000000000000000e+03	2.989000000000000000e+03	2.968000000000000000e+03	2.919000000000000000e+03	2.866000000000000000e+03
2.000000000000000000e+01	3.000000000000000000e+01	4.300000000000000000e+01	6.300000000000000000e+01	8.300000000000000000e+01	1.110000000000000000e+02	1.350000000000000000e+02	1.710000000000000000e+02	2.170000000000000000e+02	2.940000000000000000e+02	3.820000000000000000e+02	4.800000000000000000e+02	6.050000000000000000e+02	7.520000000000000000e+02	9.260000000000000000e+02	1.111000000000000000e+03	1.316000000000000000e+03	1.563000000000000000e+03	1.822000000000000000e+03	2.054000000000000000e+03	2.305000000000000000e+03	2.541000000000000000e+03	2.762000000000000000e+03	2.885000000000000000e+03	2.998000000000000000e+03	3.097000000000000000e+03	3.223000000000000000e+03	3.284000000000000000e+03	3.314000000000000000e+03	3.354000000000000000e+03	3.353000000000000000e+03	3.344000000000000000e+03	3.345000000000000000e+03	3.346000000000000000e+03	3.378000000000000000e+03	3.394000000000000000e+03	3.407000000000000000e+03	3.375000000000000000e+03	3.391000000000000000e+03	3.371000000000000000e+03	3.334000000000000000e+03	3.302000000000000000e+03	3.292000000000000000e+03	3.235000000000000000e+03	3.204000000000000000e+03	3.127000000000000000e+03	3.119000000000000000e+03	3.079000000000000000e+03	3.072000000000000000e+03	3.042000000000000000e+03
2.000000000000000000e+01	3.000000000000000000e+01	4.400000000000000000e+01	6.100000000000000000e+01	9.200000000000000000e+01	1.210000000000000000e+02	1.630000000000000000e+02	2.160000000000000000e+02	2.660000000000000000e+02	3.360000000000000000e+02	4.300000000000000000e+02	5.510000000000000000e+02	6.810000000000000000e+02	8.440000000000000000e+02	1.022000000000000000e+03	1.211000000000000000e+03	1.456000000000000000e+03	1.689000000000000000e+03	1.972000000000000000e+03	2.213000000000000000e+03	2.472000000000000000e+03	2.715000000000000000e+03	2.931000000000000000e+03	3.091000000000000000e+03	3.184000000000000000e+03	3.292000000000000000e+03	3.380000000000000000e+03	3.428000000000000000e+03	3.451000000000000000e+03	3.492000000000000000e+03	3.488000000000000000e+03	3.476000000000000000e+03	3.477000000000000000e+03	3.479000000000000000e+03	3.485000000000000000e+03	3.465000000000000000e+03	3.474000000000000000e+03	3.471000000000000000e+03	3.455000000000000000e+03	3.403000000000000000e+03	3.388000000000000000e+03	3.322000000000000000e+03	3.278000000000000000e+03	3.269000000000000000e+03	3.222000000000000000e+03	3.209000000000000000e+03	3.164000000000000000e+03	3.125000000000000000e+03	3.091000000000000000e+03	3.055000000000000000e+03
2.000000000000000000e+01	3.300000000000000000e+01	4.800000000000000000e+01	6.100000000000000000e+01	8.300000000000000000e+01	1.050000000000000000e+02	1.350000000000000000e+02	1.720000000000000000e+02	2.280000000000000000e+02	2.980000000000000000e+02	3.730000000000000000e+02	4.540000000000000000e+02	5.580000000000000000e+02	7.190000000000000000e+02	9.160000000000000000e+02	1.133000000000000000e+03	1.367000000000000000e+03	1.632000000000000000e+03	1.852000000000000000e+03	2.132000000000000000e+03	2.337000000000000000e+03	2.612000000000000000e+03	2.825000000000000000e+03	3.027000000000000000e+03	3.175000000000000000e+03	3.307000000000000000e+03	3.420000000000000000e+03	3.532000000000000000e+03	3.616000000000000000e+03	3.632000000000000000e+03	3.704000000000000000e+03	3.751000000000000000e+03	3.743000000000000000e+03	3.728000000000000000e+03	3.720000000000000000e+03	3.703000000000000000e+03	3.667000000000000000e+03	3.651000000000000000e+03	3.639000000000000000e+03	3.610000000000000000e+03	3.586000000000000000e+03	3.584000000000000000e+03	3.516000000000000000e+03	3.486000000000000000e+03	3.435000000000000000e+03	3.384000000000000000e+03	3.364000000000000000e+03	3.282000000000000000e+03	3.261000000000000000e+03	3.227000000000000000e+03
2.000000000000000000e+01	3.500000000000000000e+01	5.400000000000000000e+01	8.200000000000000000e+01	1.110000000000000000e+02	1.580000000000000000e+02	1.920000000000000000e+02	2.560000000000000000e+02	3.370000000000000000e+02	4.250000000000000000e+02	5.210000000000000000e+02	6.820000000000000000e+02	8.200000000000000000e+02	1.022000000000000000e+03	1.269000000000000000e+03	1.508000000000000000e+03	1.766000000000000000e+03	2.023000000000000000e+03	2.277000000000000000e+03	2.627000000000000000e+03	2.863000000000000000e+03	3.114000000000000000e+03	3.260000000000000000e+03	3.392000000000000000e+03	3.524000000000000000e+03	3.629000000000000000e+03	3.711000000000000000e+03	3.740000000000000000e+03	3.784000000000000000e+03	3.793000000000000000e+03	3.818000000000000000e+03	3.811000000000000000e+03	3.793000000000000000e+03	3.798000000000000000e+03	3.793000000000000000e+03	3.799000000000000000e+03	3.772000000000000000e+03	3.760000000000000000e+03	3.717000000000000000e+03	3.627000000000000000e+03	3.627000000000000000e+03	3.557000000000000000e+03	3.506000000000000000e+03	3.481000000000000000e+03	3.398000000000000000e+03	3.357000000000000000e+03	3.321000000000000000e+03	3.279000000000000000e+03	3.234000000000000000e+03	3.170000000000000000e+03
2.000000000000000000e+01	3.200000000000000000e+01	4.100000000000000000e+01	6.000000000000000000e+01	8.000000000000000000e+01	1.250000000000000000e+02	1.600000000000000000e+02	2.150000000000000000e+02	2.730000000000000000e+02	3.310000000000000000e+02	4.380000000000000000e+02	5.410000000000000000e+02	6.580000000000000000e+02	8.260000000000000000e+02	1.017000000000000000e+03	1.220000000000000000e+03	1.445000000000000000e+03	1.715000000000000000e+03	1.962000000000000000e+03	2.224000000000000000e+03	2.457000000000000000e+03	2.673000000000000000e+03	2.891000000000000000e+03	3.038000000000000000e+03	3.199000000000000000e+03	3.325000000000000000e+03	3.418000000000000000e+03	3.504000000000000000e+03	3.551000000000000000e+03	3.579000000000000000e+03	3.589000000000000000e+03	3.574000000000000000e+03	3.575000000000000000e+03	3.567000000000000000e+03	3.566000000000000000e+03	3.536000000000000000e+03	3.531000000000000000e+03	3.520000000000000000e+03	3.508000000000000000e+03	3.489000000000000000e+03	3.469000000000000000e+03	3.439000000000000000e+03	3.362000000000000000e+03	3.341000000000000000e+03	3.287000000000000000e+03	3.242000000000000000e+03	3.217000000000000000e+03	3.189000000000000000e+03	3.148000000000000000e+03	3.103000000000000000e+03
2.000000000000000000e+01	2.900000000000000000e+01	3.600000000000000000e+01	4.000000000000000000e+01	5.400000000000000000e+01	6.500000000000000000e+01	8.100000000000000000e+01	1.070000000000000000e+02	1.380000000000000000e+02	1.890000000000000000e+02	2.470000000000000000e+02	3.350000000000000000e+02	4.230000000000000000e+02	5.120000000000000000e+02	6.210000000000000000e+02	7.730000000000000000e+02	9.220000000000000000e+02	1.101000000000000000e+03	1.325000000000000000e+03	1.551000000000000000e+03	1.801000000000000000e+03	2.054000000000000000e+03	2.317000000000000000e+03	2.541000000000000000e+03	2.737000000000000000e+03	2.903000000000000000e+03	3.046000000000000000e+03	3.163000000000000000e+03	3.242000000000000000e+03	3.292000000000000000e+03	3.338000000000000000e+03	3.347000000000000000e+03	3.366000000000000000e+03	3.368000000000000000e+03	3.379000000000000000e+03	3.369000000000000000e+03	3.383000000000000000e+03	3.373000000000000000e+03	3.368000000000000000e+03	3.360000000000000000e+03	3.340000000000000000e+03	3.329000000000000000e+03	3.302000000000000000e+03	3.263000000000000000e+03	3.257000000000000000e+03	3.156000000000000000e+03	3.122000000000000000e+03	3.059000000000000000e+03	3.018000000000000000e+03	2.969000000000000000e+03
2.000000000000000000e+01	3.600000000000000000e+01	4.400000000000000000e+01	6.300000000000000000e+01	8.900000000000000000e+01	1.220000000000000000e+02	1.670000000000000000e+02	2.180000000000000000e+02	2.840000000000000000e+02	3.580000000000000000e+02	4.380000000000000000e+02	5.700000000000000000e+02	7.500000000000000000e+02	9.290000000000000000e+02	1.129000000000000000e+03	1.358000000000000000e+03	1.614000000000000000e+03	1.893000000000000000e+03	2.155000000000000000e+03	2.384000000000000000e+03	2.603000000000000000e+03	2.782000000000000000e+03	2.932000000000000000e+03	3.080000000000000000e+03	3.183000000000000000e+03	3.263000000000000000e+03	3.349000000000000000e+03	3.370000000000000000e+03	3.407000000000000000e+03	3.415000000000000000e+03	3.434000000000000000e+03	3.432000000000000000e+03	3.395000000000000000e+03	3.401000000000000000e+03	3.379000000000000000e+03	3.358000000000000000e+03	3.334000000000000000e+03	3.329000000000000000e+03	3.283000000000000000e+03	3.233000000000000000e+03	3.211000000000000000e+03	3.186000000000000000e+03	3.170000000000000000e+03	3.143000000000000000e+03	3.103000000000000000e+03	3.076000000000000000e+03	3.013000000000000000e+03	2.973000000000000000e+03	2.961000000000000000e+03	2.940000000000000000e+03
2.000000000000000000e+01	2.900000000000000000e+01	4.300000000000000000e+01	6.000000000000000000e+01	8.600000000000000000e+01	1.140000000000000000e+02	1.520000000000000000e+02	1.820000000000000000e+02	2.350000000000000000e+02	3.260000000000000000e+02	4.260000000000000000e+02	5.580000000000000000e+02	6.940000000000000000e+02	8.640000000000000000e+02	1.053000000000000000e+03	1.295000000000000000e+03	1.541000000000000000e+03	1.748000000000000000e+03	2.020000000000000000e+03	2.283000000000000000e+03	2.543000000000000000e+03	2.776000000000000000e+03	2.946000000000000000e+03	3.131000000000000000e+03	3.255000000000000000e+03	3.371000000000000000e+03	3.466000000000000000e+03	3.526000000000000000e+03	3.563000000000000000e+03	3.606000000000000000e+03	3.611000000000000000e+03	3.625000000000000000e+03	3.667000000000000000e+03	3.659000000000000000e+03	3.619000000000000000e+03	3.589000000000000000e+03	3.555000000000000000e+03	3.525000000000000000e+03	3.480000000000000000e+03	3.446000000000000000e+03	3.440000000000000000e+03	3.429000000000000000e+03	3.377000000000000000e+03	3.368000000000000000e+03	3.324000000000000000e+03	3.277000000000000000e+03	3.225000000000000000e+03	3.200000000000000000e+03	3.165000000000000000e+03	3.132000000000000000e+03
2.000000000000000000e+01	3.300000000000000000e+01	4.000000000000000000e+01	5.900000000000000000e+01	8.000000000000000000e+01	1.080000000000000000e+02	1.410000000000000000e+02	1.910000000000000000e+02	2.620000000000000000e+02	3.430000000000000000e+02	4.240000000000000000e+02	5.370000000000000000e+02	6.470000000000000000e+02	8.120000000000000000e+02	1.034000000000000000e+03	1.221000000000000000e+03	1.463000000000000000e+03	1.755000000000000000e+03	2.006000000000000000e+03	2.262000000000000000e+03	2.526000000000000000e+03	2.717000000000000000e+03	2.939000000000000000e+03	3.139000000000000000e+03	3.305000000000000000e+03	3.426000000000000000e+03	3.539000000000000000e+03	3.639000000000000000e+03	3.740000000000000000e+03	3.763000000000000000e+03	3.799000000000000000e+03	3.817000000000000000e+03	3.834000000000000000e+03	3.788000000000000000e+03	3.801000000000000000e+03	3.773000000000000000e+03	3.728000000000000000e+03	3.717000000000000000e+03	3.705000000000000000e+03	3.650000000000000000e+03	3.629000000000000000e+03	3.624000000000000000e+03	3.551000000000000000e+03	3.517000000000000000e+03	3.486000000000000000e+03	3.433000000000000000e+03	3.392000000000000000e+03	3.348000000000000000e+03	3.299000000000000000e+03	3.258000000000000000e+03
2.000000000000000000e+01	3.000000000000000000e+01	4.200000000000000000e+01	6.000000000000000000e+01	7.500000000000000000e+01	9.700000000000000000e+01	1.290000000000000000e+02	1.700000000000000000e+02	2.170000000000000000e+02	2.670000000000000000e+02	3.460000000000000000e+02	4.270000000000000000e+02	5.150000000000000000e+02	6.280000000000000000e+02	7.660000000000000000e+02	8.910000000000000000e+02	1.057000000000000000e+03	1.278000000000000000e+03	1.500000000000000000e+03	1.713000000000000000e+03	1.972000000000000000e+03	2.234000000000000000e+03	2.465000000000000000e+03	2.648000000000000000e+03	2.806000000000000000e+03	2.954000000000000000e+03	3.049000000000000000e+03	3.148000000000000000e+03	3.259000000000000000e+03	3.313000000000000000e+03	3.374000000000000000e+03	3.377000000000000000e+03	3.398000000000000000e+03	3.445000000000000000e+03	3.446000000000000000e+03	3.419000000000000000e+03	3.368000000000000000e+03	3.324000000000000000e+03	3.301000000000000000e+03	3.304000000000000000e+03	3.275000000000000000e+03	3.274000000000000000e+03	3.221000000000000000e+03	3.181000000000000000e+03	3.162000000000000000e+03	3.131000000000000000e+03	3.115000000000000000e+03	3.052000000000000000e+03	3.019000000000000000e+03	2.961000000000000000e+03
2.000000000000000000e+01	2.800000000000000000e+01	4.600000000000000000e+01	6.600000000000000000e+01	8.000000000000000000e+01	1.080000000000000000e+02	1.310000000000000000e+02	1.590000000000000000e+02	1.950000000000000000e+02	2.440000000000000000e+02	2.920000000000000000e+02	3.510000000000000000e+02	4.450000000000000000e+02	5.640000000000000000e+02	7.220000000000000000e+02	8.890000000000000000e+02	1.073000000000000000e+03	1.296000000000000000e+03	1.516000000000000000e+03	1.772000000000000000e+03	1.967000000000000000e+03	2.226000000000000000e+03	2.454000000000000000e+03	2.675000000000000000e+03	2.850000000000000000e+03	2.999000000000000000e+03	3.114000000000000000e+03	3.187000000000000000e+03	3.260000000000000000e+03	3.304000000000000000e+03	3.359000000000000000e+03	3.385000000000000000e+03	3.410000000000000000e+03	3.402000000000000000e+03	3.399000000000000000e+03	3.391000000000000000e+03	3.356000000000000000e+03	3.359000000000000000e+03	3.297000000000000000e+03	3.299000000000000000e+03	3.276000000000000000e+03	3.275000000000000000e+03	3.249000000000000000e+03	3.208000000000000000e+03	3.189000000000000000e+03	3.180000000000000000e+03	3.122000000000000000e+03	3.086000000000000000e+03	3.061000000000000000e+03	3.019000000000000000e+03
2.000000000000000000e+01	3.700000000000000000e+01	5.100000000000000000e+01	7.100000000000000000e+01	1.020000000000000000e+02	1.420000000000000000e+02	1.800000000000000000e+02	2.330000000000000000e+02	3.010000000000000000e+02	3.810000000000000000e+02	4.850000000000000000e+02	6.060000000000000000e+02	7.670000000000000000e+02	9.550000000000000000e+02	1.151000000000000000e+03	1.400000000000000000e+03	1.655000000000000000e+03	1.933000000000000000e+03	2.194000000000000000e+03	2.434000000000000000e+03	2.669000000000000000e+03	2.886000000000000000e+03	3.063000000000000000e+03	3.238000000000000000e+03	3.388000000000000000e+03	3.455000000000000000e+03	3.524000000000000000e+03	3.587000000000000000e+03	3.616000000000000000e+03	3.656000000000000000e+03	3.685000000000000000e+03	3.748000000000000000e+03	3.760000000000000000e+03	3.729000000000000000e+03	3.716000000000000000e+03	3.687000000000000000e+03	3.656000000000000000e+03	3.606000000000000000e+03	3.550000000000000000e+03	3.480000000000000000e+03	3.471000000000000000e+03	3.418000000000000000e+03	3.393000000000000000e+03	3.360000000000000000e+03	3.321000000000000000e+03	3.279000000000000000e+03	3.256000000000000000e+03	3.175000000000000000e+03	3.130000000000000000e+03	3.082000000000000000e+03
2.000000000000000000e+01	2.700000000000000000e+01	3.600000000000000000e+01	4.800000000000000000e+01	5.900000000000000000e+01	8.400000000000000000e+01	1.050000000000000000e+02	1.460000000000000000e+02	1.840000000000000000e+02	2.210000000000000000e+02	2.730000000000000000e+02	3.570000000000000000e+02	4.330000000000000000e+02	5.370000000000000000e+02	6.660000000000000000e+02	8.030000000000000000e+02	9.730000000000000000e+02	1.159000000000000000e+03	1.413000000000000000e+03	1.645000000000000000e+03	1.881000000000000000e+03	2.126000000000000000e+03	2.430000000000000000e+03	2.633000000000000000e+03	2.818000000000000000e+03	2.986000000000000000e+03	3.098000000000000000e+03	3.180000000000000000e+03	3.247000000000000000e+03	3.317000000000000000e+03	3.390000000000000000e+03	3.415000000000000000e+03	3.428000000000000000e+03	3.426000000000000000e+03	3.439000000000000000e+03	3.436000000000000000e+03	3.414000000000000000e+03	3.379000000000000000e+03	3.350000000000000000e+03	3.310000000000000000e+03	3.267000000000000000e+03	3.241000000000000000e+03	3.218000000000000000e+03	3.180000000000000000e+03	3.138000000000000000e+03	3.112000000000000000e+03	3.093000000000000000e+03	3.047000000000000000e+03	3.002000000000000000e+03	2.973000000000000000e+03
2.000000000000000000e+01	3.400000000000000000e+01	4.600000000000000000e+01	6.300000000000000000e+01	7.800000000000000000e+01	1.080000000000000000e+02	1.270000000000000000e+02	1.720000000000000000e+02	2.050000000000000000e+02	2.560000000000000000e+02	3.230000000000000000e+02	4.030000000000000000e+02	5.270000000000000000e+02	6.240000000000000000e+02	7.660000000000000000e+02	9.480000000000000000e+02	1.166000000000000000e+03	1.376000000000000000e+03	1.619000000000000000e+03	1.859000000000000000e+03	2.090000000000000000e+03	2.321000000000000000e+03	2.545000000000000000e+03	2.756000000000000000e+03	2.910000000000000000e+03	3.054000000000000000e+03	3.160000000000000000e+03	3.255000000000000000e+03	3.324000000000000000e+03	3.364000000000000000e+03	3.386000000000000000e+03	3.411000000000000000e+03	3.466000000000000000e+03	3.460000000000000000e+03	3.431000000000000000e+03	3.435000000000000000e+03	3.418000000000000000e+03	3.415000000000000000e+03	3.428000000000000000e+03	3.381000000000000000e+03	3.320000000000000000e+03	3.292000000000000000e+03	3.291000000000000000e+03	3.287000000000000000e+03	3.237000000000000000e+03	3.204000000000000000e+03	3.157000000000000000e+03	3.132000000000000000e+03	3.096000000000000000e+03	3.042000000000000000e+03
2.000000000000000000e+01	3.300000000000000000e+01	5.800000000000000000e+01	9.300000000000000000e+01	1.400000000000000000e+02	1.720000000000000000e+02	2.170000000000000000e+02	2.620000000000000000e+02	3.540000000000000000e+02	4.300000000000000000e+02	5.570000000000000000e+02	6.960000000000000000e+02	8.430000000000000000e+02	1.001000000000000000e+03	1.214000000000000000e+03	1.463000000000000000e+03	1.716000000000000000e+03	2.001000000000000000e+03	2.253000000000000000e+03	2.516000000000000000e+03	2.784000000000000000e+03	2.972000000000000000e+03	3.152000000000000000e+03	3.287000000000000000e+03	3.428000000000000000e+03	3.492000000000000000e+03	3.560000000000000000e+03	3.618000000000000000e+03	3.630000000000000000e+03	3.635000000000000000e+03	3.653000000000000000e+03	3.671000000000000000e+03	3.687000000000000000e+03	3.646000000000000000e+03	3.650000000000000000e+03	3.629000000000000000e+03	3.637000000000000000e+03	3.575000000000000000e+03	3.546000000000000000e+03	3.502000000000000000e+03	3.506000000000000000e+03	3.483000000000000000e+03	3.423000000000000000e+03	3.376000000000000000e+03	3.346000000000000000e+03	3.310000000000000000e+03	3.281000000000000000e+03	3.243000000000000000e+03	3.179000000000000000e+03	3.125000000000000000e+03
[truncated: 350 more columns]
