# Supplementary material for: Omicron vs. the rest: Assessing the competitive dynamics and coinfection scenarios of COVID-19 strains on a social network
Source: PLoS One. 2024 Jan 25;19(1):e0287623. doi: 10.1371/journal.pone.0287623 (PMC10810514; doi:10.1371/journal.pone.0287623)
Supplement: S1 Data — (ZIP) [file pone.0287623.s001.zip › Data Figures/Fig6/d/Coinfection.csv]

1.000000000000000000e+01	9.000000000000000000e+00	1.100000000000000000e+01	1.100000000000000000e+01	1.300000000000000000e+01	1.500000000000000000e+01	1.400000000000000000e+01	1.400000000000000000e+01	1.800000000000000000e+01	1.800000000000000000e+01	2.100000000000000000e+01	2.600000000000000000e+01	4.300000000000000000e+01	4.900000000000000000e+01	7.200000000000000000e+01	9.900000000000000000e+01	1.420000000000000000e+02	1.900000000000000000e+02	2.550000000000000000e+02	3.140000000000000000e+02	4.100000000000000000e+02	4.920000000000000000e+02	5.760000000000000000e+02	6.750000000000000000e+02	7.800000000000000000e+02	9.070000000000000000e+02	1.022000000000000000e+03	1.104000000000000000e+03	1.217000000000000000e+03	1.295000000000000000e+03	1.397000000000000000e+03	1.493000000000000000e+03	1.585000000000000000e+03	1.659000000000000000e+03	1.736000000000000000e+03	1.829000000000000000e+03	1.874000000000000000e+03	1.930000000000000000e+03	1.975000000000000000e+03	2.002000000000000000e+03	2.029000000000000000e+03	2.045000000000000000e+03	2.106000000000000000e+03	2.143000000000000000e+03	2.138000000000000000e+03	2.124000000000000000e+03	2.159000000000000000e+03	2.147000000000000000e+03	2.179000000000000000e+03	2.192000000000000000e+03
1.000000000000000000e+01	1.000000000000000000e+01	1.000000000000000000e+01	1.000000000000000000e+01	1.000000000000000000e+01	1.200000000000000000e+01	1.100000000000000000e+01	1.500000000000000000e+01	1.200000000000000000e+01	1.400000000000000000e+01	2.100000000000000000e+01	3.400000000000000000e+01	4.300000000000000000e+01	5.400000000000000000e+01	7.400000000000000000e+01	1.050000000000000000e+02	1.380000000000000000e+02	1.930000000000000000e+02	2.460000000000000000e+02	3.140000000000000000e+02	3.720000000000000000e+02	4.620000000000000000e+02	5.640000000000000000e+02	6.840000000000000000e+02	7.780000000000000000e+02	8.720000000000000000e+02	9.690000000000000000e+02	1.070000000000000000e+03	1.163000000000000000e+03	1.251000000000000000e+03	1.329000000000000000e+03	1.407000000000000000e+03	1.489000000000000000e+03	1.559000000000000000e+03	1.658000000000000000e+03	1.727000000000000000e+03	1.772000000000000000e+03	1.795000000000000000e+03	1.853000000000000000e+03	1.902000000000000000e+03	1.962000000000000000e+03	1.982000000000000000e+03	2.038000000000000000e+03	2.044000000000000000e+03	2.052000000000000000e+03	2.070000000000000000e+03	2.086000000000000000e+03	2.085000000000000000e+03	2.069000000000000000e+03	2.088000000000000000e+03
1.000000000000000000e+01	1.000000000000000000e+01	8.000000000000000000e+00	9.000000000000000000e+00	8.000000000000000000e+00	7.000000000000000000e+00	9.000000000000000000e+00	1.000000000000000000e+01	1.300000000000000000e+01	1.600000000000000000e+01	1.800000000000000000e+01	2.300000000000000000e+01	2.500000000000000000e+01	2.900000000000000000e+01	4.100000000000000000e+01	5.600000000000000000e+01	6.700000000000000000e+01	9.200000000000000000e+01	1.200000000000000000e+02	1.440000000000000000e+02	2.020000000000000000e+02	2.460000000000000000e+02	3.320000000000000000e+02	4.140000000000000000e+02	5.180000000000000000e+02	6.300000000000000000e+02	7.400000000000000000e+02	8.630000000000000000e+02	9.980000000000000000e+02	1.109000000000000000e+03	1.230000000000000000e+03	1.327000000000000000e+03	1.427000000000000000e+03	1.500000000000000000e+03	1.589000000000000000e+03	1.686000000000000000e+03	1.736000000000000000e+03	1.809000000000000000e+03	1.866000000000000000e+03	1.904000000000000000e+03	1.954000000000000000e+03	1.985000000000000000e+03	2.030000000000000000e+03	2.039000000000000000e+03	2.066000000000000000e+03	2.089000000000000000e+03	2.090000000000000000e+03	2.082000000000000000e+03	2.067000000000000000e+03	2.067000000000000000e+03
1.000000000000000000e+01	8.000000000000000000e+00	6.000000000000000000e+00	6.000000000000000000e+00	8.000000000000000000e+00	8.000000000000000000e+00	7.000000000000000000e+00	8.000000000000000000e+00	8.000000000000000000e+00	1.400000000000000000e+01	1.400000000000000000e+01	1.600000000000000000e+01	2.200000000000000000e+01	4.100000000000000000e+01	5.600000000000000000e+01	7.600000000000000000e+01	1.160000000000000000e+02	1.660000000000000000e+02	2.320000000000000000e+02	3.080000000000000000e+02	3.830000000000000000e+02	4.720000000000000000e+02	5.910000000000000000e+02	7.100000000000000000e+02	8.520000000000000000e+02	1.010000000000000000e+03	1.121000000000000000e+03	1.237000000000000000e+03	1.349000000000000000e+03	1.469000000000000000e+03	1.606000000000000000e+03	1.703000000000000000e+03	1.795000000000000000e+03	1.857000000000000000e+03	1.926000000000000000e+03	2.006000000000000000e+03	2.066000000000000000e+03	2.091000000000000000e+03	2.123000000000000000e+03	2.175000000000000000e+03	2.203000000000000000e+03	2.218000000000000000e+03	2.243000000000000000e+03	2.256000000000000000e+03	2.282000000000000000e+03	2.269000000000000000e+03	2.290000000000000000e+03	2.322000000000000000e+03	2.321000000000000000e+03	2.299000000000000000e+03
1.000000000000000000e+01	9.000000000000000000e+00	9.000000000000000000e+00	1.000000000000000000e+01	1.200000000000000000e+01	1.200000000000000000e+01	1.100000000000000000e+01	1.600000000000000000e+01	2.100000000000000000e+01	2.400000000000000000e+01	3.100000000000000000e+01	3.500000000000000000e+01	5.400000000000000000e+01	7.500000000000000000e+01	1.120000000000000000e+02	1.450000000000000000e+02	1.920000000000000000e+02	2.430000000000000000e+02	2.970000000000000000e+02	3.920000000000000000e+02	5.230000000000000000e+02	6.330000000000000000e+02	7.610000000000000000e+02	8.950000000000000000e+02	1.011000000000000000e+03	1.164000000000000000e+03	1.264000000000000000e+03	1.390000000000000000e+03	1.514000000000000000e+03	1.623000000000000000e+03	1.722000000000000000e+03	1.764000000000000000e+03	1.861000000000000000e+03	1.910000000000000000e+03	1.986000000000000000e+03	2.044000000000000000e+03	2.098000000000000000e+03	2.155000000000000000e+03	2.129000000000000000e+03	2.130000000000000000e+03	2.172000000000000000e+03	2.190000000000000000e+03	2.219000000000000000e+03	2.252000000000000000e+03	2.292000000000000000e+03	2.292000000000000000e+03	2.283000000000000000e+03	2.279000000000000000e+03	2.269000000000000000e+03	2.248000000000000000e+03
1.000000000000000000e+01	1.000000000000000000e+01	1.000000000000000000e+01	7.000000000000000000e+00	8.000000000000000000e+00	8.000000000000000000e+00	1.100000000000000000e+01	1.000000000000000000e+01	1.100000000000000000e+01	1.500000000000000000e+01	1.900000000000000000e+01	3.200000000000000000e+01	4.000000000000000000e+01	6.000000000000000000e+01	7.500000000000000000e+01	1.080000000000000000e+02	1.510000000000000000e+02	2.000000000000000000e+02	2.520000000000000000e+02	3.300000000000000000e+02	4.140000000000000000e+02	5.190000000000000000e+02	6.200000000000000000e+02	7.230000000000000000e+02	8.750000000000000000e+02	1.034000000000000000e+03	1.133000000000000000e+03	1.271000000000000000e+03	1.356000000000000000e+03	1.463000000000000000e+03	1.582000000000000000e+03	1.686000000000000000e+03	1.776000000000000000e+03	1.832000000000000000e+03	1.899000000000000000e+03	1.955000000000000000e+03	1.996000000000000000e+03	2.030000000000000000e+03	2.085000000000000000e+03	2.152000000000000000e+03	2.181000000000000000e+03	2.215000000000000000e+03	2.210000000000000000e+03	2.228000000000000000e+03	2.274000000000000000e+03	2.299000000000000000e+03	2.297000000000000000e+03	2.302000000000000000e+03	2.313000000000000000e+03	2.302000000000000000e+03
1.000000000000000000e+01	9.000000000000000000e+00	8.000000000000000000e+00	7.000000000000000000e+00	8.000000000000000000e+00	8.000000000000000000e+00	9.000000000000000000e+00	1.000000000000000000e+01	1.400000000000000000e+01	1.500000000000000000e+01	2.000000000000000000e+01	2.800000000000000000e+01	3.800000000000000000e+01	5.100000000000000000e+01	7.300000000000000000e+01	1.110000000000000000e+02	1.420000000000000000e+02	2.080000000000000000e+02	2.770000000000000000e+02	3.740000000000000000e+02	4.670000000000000000e+02	5.520000000000000000e+02	6.720000000000000000e+02	7.970000000000000000e+02	9.410000000000000000e+02	1.048000000000000000e+03	1.199000000000000000e+03	1.329000000000000000e+03	1.455000000000000000e+03	1.555000000000000000e+03	1.675000000000000000e+03	1.736000000000000000e+03	1.810000000000000000e+03	1.914000000000000000e+03	1.983000000000000000e+03	2.061000000000000000e+03	2.080000000000000000e+03	2.115000000000000000e+03	2.146000000000000000e+03	2.195000000000000000e+03	2.234000000000000000e+03	2.231000000000000000e+03	2.262000000000000000e+03	2.263000000000000000e+03	2.241000000000000000e+03	2.246000000000000000e+03	2.265000000000000000e+03	2.267000000000000000e+03	2.259000000000000000e+03	2.256000000000000000e+03
1.000000000000000000e+01	9.000000000000000000e+00	1.000000000000000000e+01	1.000000000000000000e+01	1.100000000000000000e+01	1.000000000000000000e+01	1.000000000000000000e+01	1.200000000000000000e+01	1.400000000000000000e+01	1.800000000000000000e+01	2.500000000000000000e+01	3.000000000000000000e+01	3.800000000000000000e+01	5.000000000000000000e+01	7.200000000000000000e+01	1.090000000000000000e+02	1.350000000000000000e+02	1.810000000000000000e+02	2.410000000000000000e+02	3.120000000000000000e+02	3.810000000000000000e+02	4.740000000000000000e+02	6.140000000000000000e+02	7.220000000000000000e+02	8.200000000000000000e+02	9.150000000000000000e+02	1.033000000000000000e+03	1.143000000000000000e+03	1.257000000000000000e+03	1.358000000000000000e+03	1.479000000000000000e+03	1.560000000000000000e+03	1.669000000000000000e+03	1.734000000000000000e+03	1.822000000000000000e+03	1.889000000000000000e+03	1.970000000000000000e+03	2.012000000000000000e+03	2.047000000000000000e+03	2.074000000000000000e+03	2.112000000000000000e+03	2.141000000000000000e+03	2.143000000000000000e+03	2.130000000000000000e+03	2.147000000000000000e+03	2.155000000000000000e+03	2.173000000000000000e+03	2.179000000000000000e+03	2.185000000000000000e+03	2.181000000000000000e+03
1.000000000000000000e+01	9.000000000000000000e+00	9.000000000000000000e+00	8.000000000000000000e+00	6.000000000000000000e+00	8.000000000000000000e+00	9.000000000000000000e+00	1.000000000000000000e+01	1.100000000000000000e+01	1.300000000000000000e+01	1.500000000000000000e+01	1.800000000000000000e+01	2.800000000000000000e+01	3.200000000000000000e+01	4.000000000000000000e+01	5.400000000000000000e+01	8.400000000000000000e+01	1.230000000000000000e+02	1.700000000000000000e+02	2.260000000000000000e+02	3.150000000000000000e+02	4.160000000000000000e+02	5.510000000000000000e+02	6.690000000000000000e+02	7.880000000000000000e+02	9.030000000000000000e+02	1.038000000000000000e+03	1.166000000000000000e+03	1.285000000000000000e+03	1.380000000000000000e+03	1.492000000000000000e+03	1.597000000000000000e+03	1.678000000000000000e+03	1.768000000000000000e+03	1.841000000000000000e+03	1.925000000000000000e+03	1.974000000000000000e+03	2.024000000000000000e+03	2.102000000000000000e+03	2.094000000000000000e+03	2.141000000000000000e+03	2.159000000000000000e+03	2.187000000000000000e+03	2.187000000000000000e+03	2.192000000000000000e+03	2.201000000000000000e+03	2.245000000000000000e+03	2.242000000000000000e+03	2.264000000000000000e+03	2.274000000000000000e+03
1.000000000000000000e+01	1.000000000000000000e+01	1.000000000000000000e+01	1.000000000000000000e+01	1.100000000000000000e+01	1.400000000000000000e+01	1.800000000000000000e+01	2.100000000000000000e+01	1.900000000000000000e+01	2.300000000000000000e+01	2.900000000000000000e+01	3.400000000000000000e+01	4.900000000000000000e+01	8.300000000000000000e+01	1.100000000000000000e+02	1.450000000000000000e+02	1.850000000000000000e+02	2.290000000000000000e+02	2.950000000000000000e+02	4.010000000000000000e+02	4.880000000000000000e+02	5.680000000000000000e+02	6.730000000000000000e+02	7.840000000000000000e+02	9.160000000000000000e+02	1.032000000000000000e+03	1.184000000000000000e+03	1.305000000000000000e+03	1.382000000000000000e+03	1.485000000000000000e+03	1.601000000000000000e+03	1.696000000000000000e+03	1.776000000000000000e+03	1.832000000000000000e+03	1.896000000000000000e+03	1.938000000000000000e+03	2.007000000000000000e+03	2.055000000000000000e+03	2.098000000000000000e+03	2.141000000000000000e+03	2.186000000000000000e+03	2.213000000000000000e+03	2.215000000000000000e+03	2.227000000000000000e+03	2.252000000000000000e+03	2.262000000000000000e+03	2.251000000000000000e+03	2.235000000000000000e+03	2.269000000000000000e+03	2.304000000000000000e+03
1.000000000000000000e+01	1.000000000000000000e+01	8.000000000000000000e+00	7.000000000000000000e+00	7.000000000000000000e+00	8.000000000000000000e+00	9.000000000000000000e+00	1.200000000000000000e+01	1.600000000000000000e+01	2.200000000000000000e+01	2.400000000000000000e+01	2.300000000000000000e+01	2.800000000000000000e+01	3.600000000000000000e+01	5.000000000000000000e+01	6.800000000000000000e+01	1.010000000000000000e+02	1.270000000000000000e+02	1.720000000000000000e+02	2.280000000000000000e+02	3.100000000000000000e+02	3.950000000000000000e+02	4.720000000000000000e+02	5.980000000000000000e+02	7.110000000000000000e+02	8.400000000000000000e+02	9.430000000000000000e+02	1.043000000000000000e+03	1.158000000000000000e+03	1.243000000000000000e+03	1.322000000000000000e+03	1.400000000000000000e+03	1.507000000000000000e+03	1.627000000000000000e+03	1.705000000000000000e+03	1.768000000000000000e+03	1.823000000000000000e+03	1.901000000000000000e+03	1.969000000000000000e+03	1.991000000000000000e+03	2.018000000000000000e+03	2.041000000000000000e+03	2.058000000000000000e+03	2.081000000000000000e+03	2.097000000000000000e+03	2.108000000000000000e+03	2.109000000000000000e+03	2.120000000000000000e+03	2.111000000000000000e+03	2.127000000000000000e+03
1.000000000000000000e+01	1.000000000000000000e+01	1.000000000000000000e+01	9.000000000000000000e+00	1.000000000000000000e+01	1.100000000000000000e+01	1.200000000000000000e+01	1.300000000000000000e+01	1.600000000000000000e+01	2.000000000000000000e+01	2.400000000000000000e+01	3.200000000000000000e+01	4.000000000000000000e+01	5.100000000000000000e+01	6.900000000000000000e+01	8.500000000000000000e+01	1.090000000000000000e+02	1.430000000000000000e+02	2.080000000000000000e+02	2.700000000000000000e+02	3.620000000000000000e+02	4.730000000000000000e+02	5.670000000000000000e+02	7.080000000000000000e+02	8.500000000000000000e+02	9.610000000000000000e+02	1.102000000000000000e+03	1.229000000000000000e+03	1.356000000000000000e+03	1.476000000000000000e+03	1.567000000000000000e+03	1.660000000000000000e+03	1.745000000000000000e+03	1.843000000000000000e+03	1.911000000000000000e+03	1.955000000000000000e+03	2.004000000000000000e+03	2.007000000000000000e+03	2.057000000000000000e+03	2.105000000000000000e+03	2.155000000000000000e+03	2.190000000000000000e+03	2.202000000000000000e+03	2.235000000000000000e+03	2.258000000000000000e+03	2.264000000000000000e+03	2.281000000000000000e+03	2.274000000000000000e+03	2.310000000000000000e+03	2.314000000000000000e+03
1.000000000000000000e+01	1.000000000000000000e+01	1.100000000000000000e+01	1.100000000000000000e+01	1.100000000000000000e+01	1.100000000000000000e+01	1.200000000000000000e+01	1.400000000000000000e+01	1.400000000000000000e+01	1.300000000000000000e+01	1.800000000000000000e+01	2.200000000000000000e+01	2.700000000000000000e+01	3.600000000000000000e+01	4.800000000000000000e+01	6.100000000000000000e+01	9.500000000000000000e+01	1.270000000000000000e+02	1.670000000000000000e+02	2.260000000000000000e+02	2.780000000000000000e+02	3.350000000000000000e+02	4.280000000000000000e+02	5.020000000000000000e+02	5.970000000000000000e+02	6.940000000000000000e+02	8.020000000000000000e+02	8.990000000000000000e+02	9.730000000000000000e+02	1.089000000000000000e+03	1.194000000000000000e+03	1.274000000000000000e+03	1.366000000000000000e+03	1.437000000000000000e+03	1.518000000000000000e+03	1.606000000000000000e+03	1.688000000000000000e+03	1.727000000000000000e+03	1.794000000000000000e+03	1.832000000000000000e+03	1.886000000000000000e+03	1.930000000000000000e+03	1.961000000000000000e+03	1.981000000000000000e+03	2.004000000000000000e+03	2.028000000000000000e+03	2.051000000000000000e+03	2.067000000000000000e+03	2.074000000000000000e+03	2.079000000000000000e+03
1.000000000000000000e+01	1.000000000000000000e+01	9.000000000000000000e+00	7.000000000000000000e+00	8.000000000000000000e+00	7.000000000000000000e+00	8.000000000000000000e+00	8.000000000000000000e+00	9.000000000000000000e+00	1.000000000000000000e+01	1.200000000000000000e+01	1.200000000000000000e+01	1.900000000000000000e+01	3.500000000000000000e+01	5.500000000000000000e+01	7.700000000000000000e+01	1.320000000000000000e+02	1.780000000000000000e+02	2.220000000000000000e+02	2.790000000000000000e+02	3.510000000000000000e+02	4.440000000000000000e+02	5.470000000000000000e+02	6.580000000000000000e+02	7.360000000000000000e+02	8.190000000000000000e+02	9.300000000000000000e+02	1.014000000000000000e+03	1.123000000000000000e+03	1.206000000000000000e+03	1.310000000000000000e+03	1.380000000000000000e+03	1.458000000000000000e+03	1.509000000000000000e+03	1.551000000000000000e+03	1.618000000000000000e+03	1.682000000000000000e+03	1.740000000000000000e+03	1.773000000000000000e+03	1.796000000000000000e+03	1.805000000000000000e+03	1.856000000000000000e+03	1.862000000000000000e+03	1.873000000000000000e+03	1.884000000000000000e+03	1.921000000000000000e+03	1.941000000000000000e+03	1.960000000000000000e+03	1.950000000000000000e+03	1.966000000000000000e+03
1.000000000000000000e+01	1.000000000000000000e+01	1.000000000000000000e+01	1.100000000000000000e+01	1.200000000000000000e+01	1.400000000000000000e+01	1.500000000000000000e+01	1.600000000000000000e+01	1.400000000000000000e+01	1.800000000000000000e+01	2.200000000000000000e+01	2.700000000000000000e+01	2.800000000000000000e+01	4.100000000000000000e+01	5.700000000000000000e+01	6.600000000000000000e+01	8.500000000000000000e+01	1.010000000000000000e+02	1.360000000000000000e+02	1.780000000000000000e+02	2.320000000000000000e+02	3.050000000000000000e+02	3.610000000000000000e+02	4.510000000000000000e+02	5.450000000000000000e+02	6.180000000000000000e+02	6.980000000000000000e+02	7.940000000000000000e+02	8.600000000000000000e+02	9.420000000000000000e+02	1.039000000000000000e+03	1.138000000000000000e+03	1.215000000000000000e+03	1.303000000000000000e+03	1.396000000000000000e+03	1.455000000000000000e+03	1.541000000000000000e+03	1.631000000000000000e+03	1.705000000000000000e+03	1.758000000000000000e+03	1.823000000000000000e+03	1.857000000000000000e+03	1.889000000000000000e+03	1.933000000000000000e+03	1.978000000000000000e+03	2.002000000000000000e+03	2.005000000000000000e+03	2.005000000000000000e+03	2.049000000000000000e+03	2.039000000000000000e+03
1.000000000000000000e+01	1.000000000000000000e+01	8.000000000000000000e+00	9.000000000000000000e+00	1.100000000000000000e+01	1.300000000000000000e+01	1.300000000000000000e+01	1.400000000000000000e+01	1.800000000000000000e+01	1.900000000000000000e+01	2.100000000000000000e+01	2.800000000000000000e+01	4.200000000000000000e+01	4.700000000000000000e+01	5.200000000000000000e+01	6.400000000000000000e+01	9.600000000000000000e+01	1.270000000000000000e+02	1.600000000000000000e+02	2.110000000000000000e+02	2.830000000000000000e+02	3.860000000000000000e+02	4.730000000000000000e+02	5.620000000000000000e+02	6.760000000000000000e+02	7.750000000000000000e+02	9.170000000000000000e+02	1.019000000000000000e+03	1.110000000000000000e+03	1.210000000000000000e+03	1.325000000000000000e+03	1.473000000000000000e+03	1.579000000000000000e+03	1.663000000000000000e+03	1.738000000000000000e+03	1.798000000000000000e+03	1.833000000000000000e+03	1.879000000000000000e+03	1.910000000000000000e+03	1.970000000000000000e+03	2.065000000000000000e+03	2.111000000000000000e+03	2.122000000000000000e+03	2.155000000000000000e+03	2.146000000000000000e+03	2.164000000000000000e+03	2.135000000000000000e+03	2.152000000000000000e+03	2.199000000000000000e+03	2.204000000000000000e+03
1.000000000000000000e+01	1.000000000000000000e+01	1.000000000000000000e+01	9.000000000000000000e+00	1.000000000000000000e+01	1.100000000000000000e+01	1.000000000000000000e+01	1.200000000000000000e+01	1.400000000000000000e+01	1.600000000000000000e+01	1.900000000000000000e+01	2.500000000000000000e+01	3.300000000000000000e+01	3.800000000000000000e+01	5.300000000000000000e+01	7.100000000000000000e+01	1.020000000000000000e+02	1.350000000000000000e+02	1.740000000000000000e+02	2.190000000000000000e+02	3.070000000000000000e+02	3.940000000000000000e+02	4.800000000000000000e+02	5.800000000000000000e+02	7.100000000000000000e+02	8.130000000000000000e+02	9.300000000000000000e+02	1.016000000000000000e+03	1.158000000000000000e+03	1.275000000000000000e+03	1.402000000000000000e+03	1.483000000000000000e+03	1.571000000000000000e+03	1.676000000000000000e+03	1.766000000000000000e+03	1.816000000000000000e+03	1.851000000000000000e+03	1.891000000000000000e+03	1.957000000000000000e+03	1.980000000000000000e+03	1.994000000000000000e+03	2.034000000000000000e+03	2.055000000000000000e+03	2.088000000000000000e+03	2.070000000000000000e+03	2.087000000000000000e+03	2.105000000000000000e+03	2.096000000000000000e+03	2.111000000000000000e+03	2.106000000000000000e+03
1.000000000000000000e+01	1.100000000000000000e+01	1.200000000000000000e+01	1.100000000000000000e+01	1.000000000000000000e+01	1.000000000000000000e+01	1.100000000000000000e+01	1.300000000000000000e+01	1.600000000000000000e+01	1.900000000000000000e+01	2.600000000000000000e+01	2.900000000000000000e+01	4.000000000000000000e+01	5.300000000000000000e+01	6.900000000000000000e+01	9.800000000000000000e+01	1.330000000000000000e+02	1.790000000000000000e+02	2.320000000000000000e+02	3.220000000000000000e+02	3.980000000000000000e+02	4.800000000000000000e+02	5.720000000000000000e+02	6.740000000000000000e+02	8.000000000000000000e+02	9.210000000000000000e+02	1.049000000000000000e+03	1.171000000000000000e+03	1.280000000000000000e+03	1.378000000000000000e+03	1.494000000000000000e+03	1.563000000000000000e+03	1.674000000000000000e+03	1.756000000000000000e+03	1.834000000000000000e+03	1.900000000000000000e+03	1.931000000000000000e+03	1.970000000000000000e+03	2.048000000000000000e+03	2.067000000000000000e+03	2.114000000000000000e+03	2.133000000000000000e+03	2.158000000000000000e+03	2.163000000000000000e+03	2.169000000000000000e+03	2.175000000000000000e+03	2.159000000000000000e+03	2.157000000000000000e+03	2.173000000000000000e+03	2.154000000000000000e+03
1.000000000000000000e+01	9.000000000000000000e+00	1.100000000000000000e+01	1.100000000000000000e+01	9.000000000000000000e+00	1.000000000000000000e+01	1.100000000000000000e+01	1.100000000000000000e+01	1.200000000000000000e+01	1.600000000000000000e+01	1.900000000000000000e+01	2.000000000000000000e+01	3.300000000000000000e+01	4.200000000000000000e+01	6.500000000000000000e+01	9.200000000000000000e+01	1.410000000000000000e+02	2.110000000000000000e+02	2.870000000000000000e+02	3.600000000000000000e+02	4.600000000000000000e+02	5.640000000000000000e+02	6.840000000000000000e+02	8.310000000000000000e+02	9.690000000000000000e+02	1.056000000000000000e+03	1.191000000000000000e+03	1.285000000000000000e+03	1.408000000000000000e+03	1.502000000000000000e+03	1.610000000000000000e+03	1.705000000000000000e+03	1.756000000000000000e+03	1.849000000000000000e+03	1.886000000000000000e+03	1.937000000000000000e+03	1.990000000000000000e+03	2.018000000000000000e+03	2.093000000000000000e+03	2.126000000000000000e+03	2.153000000000000000e+03	2.164000000000000000e+03	2.202000000000000000e+03	2.210000000000000000e+03	2.223000000000000000e+03	2.216000000000000000e+03	2.212000000000000000e+03	2.209000000000000000e+03	2.211000000000000000e+03	2.207000000000000000e+03
1.000000000000000000e+01	9.000000000000000000e+00	8.000000000000000000e+00	7.000000000000000000e+00	7.000000000000000000e+00	9.000000000000000000e+00	1.000000000000000000e+01	1.000000000000000000e+01	1.300000000000000000e+01	1.400000000000000000e+01	1.600000000000000000e+01	2.200000000000000000e+01	2.600000000000000000e+01	3.400000000000000000e+01	4.100000000000000000e+01	5.200000000000000000e+01	7.100000000000000000e+01	9.800000000000000000e+01	1.210000000000000000e+02	1.670000000000000000e+02	2.180000000000000000e+02	2.820000000000000000e+02	3.620000000000000000e+02	4.610000000000000000e+02	5.620000000000000000e+02	6.920000000000000000e+02	7.970000000000000000e+02	9.410000000000000000e+02	1.056000000000000000e+03	1.201000000000000000e+03	1.322000000000000000e+03	1.420000000000000000e+03	1.516000000000000000e+03	1.614000000000000000e+03	1.702000000000000000e+03	1.760000000000000000e+03	1.808000000000000000e+03	1.866000000000000000e+03	1.967000000000000000e+03	2.004000000000000000e+03	2.074000000000000000e+03	2.101000000000000000e+03	2.154000000000000000e+03	2.182000000000000000e+03	2.187000000000000000e+03	2.180000000000000000e+03	2.183000000000000000e+03	2.186000000000000000e+03	2.193000000000000000e+03	2.216000000000000000e+03
1.000000000000000000e+01	1.000000000000000000e+01	9.000000000000000000e+00	1.000000000000000000e+01	1.100000000000000000e+01	1.200000000000000000e+01	1.200000000000000000e+01	1.600000000000000000e+01	1.600000000000000000e+01	1.900000000000000000e+01	2.300000000000000000e+01	2.900000000000000000e+01	3.600000000000000000e+01	4.500000000000000000e+01	5.800000000000000000e+01	8.500000000000000000e+01	1.180000000000000000e+02	1.650000000000000000e+02	2.230000000000000000e+02	2.870000000000000000e+02	3.570000000000000000e+02	4.720000000000000000e+02	5.770000000000000000e+02	6.730000000000000000e+02	8.050000000000000000e+02	9.230000000000000000e+02	1.038000000000000000e+03	1.162000000000000000e+03	1.297000000000000000e+03	1.405000000000000000e+03	1.496000000000000000e+03	1.598000000000000000e+03	1.668000000000000000e+03	1.752000000000000000e+03	1.810000000000000000e+03	1.855000000000000000e+03	1.907000000000000000e+03	1.967000000000000000e+03	2.017000000000000000e+03	2.057000000000000000e+03	2.068000000000000000e+03	2.075000000000000000e+03	2.093000000000000000e+03	2.110000000000000000e+03	2.137000000000000000e+03	2.153000000000000000e+03	2.173000000000000000e+03	2.195000000000000000e+03	2.169000000000000000e+03	2.184000000000000000e+03
1.000000000000000000e+01	1.100000000000000000e+01	1.000000000000000000e+01	9.000000000000000000e+00	8.000000000000000000e+00	8.000000000000000000e+00	9.000000000000000000e+00	9.000000000000000000e+00	9.000000000000000000e+00	1.200000000000000000e+01	2.400000000000000000e+01	3.400000000000000000e+01	4.400000000000000000e+01	5.400000000000000000e+01	8.000000000000000000e+01	1.130000000000000000e+02	1.720000000000000000e+02	2.270000000000000000e+02	3.030000000000000000e+02	3.980000000000000000e+02	4.910000000000000000e+02	5.870000000000000000e+02	6.860000000000000000e+02	7.970000000000000000e+02	9.350000000000000000e+02	1.060000000000000000e+03	1.202000000000000000e+03	1.285000000000000000e+03	1.413000000000000000e+03	1.543000000000000000e+03	1.619000000000000000e+03	1.712000000000000000e+03	1.778000000000000000e+03	1.852000000000000000e+03	1.909000000000000000e+03	1.965000000000000000e+03	1.980000000000000000e+03	2.038000000000000000e+03	2.049000000000000000e+03	2.111000000000000000e+03	2.144000000000000000e+03	2.154000000000000000e+03	2.180000000000000000e+03	2.206000000000000000e+03	2.212000000000000000e+03	2.245000000000000000e+03	2.240000000000000000e+03	2.227000000000000000e+03	2.240000000000000000e+03	2.259000000000000000e+03
1.000000000000000000e+01	1.000000000000000000e+01	1.000000000000000000e+01	9.000000000000000000e+00	8.000000000000000000e+00	9.000000000000000000e+00	9.000000000000000000e+00	7.000000000000000000e+00	9.000000000000000000e+00	8.000000000000000000e+00	1.100000000000000000e+01	1.300000000000000000e+01	1.700000000000000000e+01	1.800000000000000000e+01	2.500000000000000000e+01	3.800000000000000000e+01	6.200000000000000000e+01	8.700000000000000000e+01	1.200000000000000000e+02	1.520000000000000000e+02	2.040000000000000000e+02	2.850000000000000000e+02	3.470000000000000000e+02	4.230000000000000000e+02	5.080000000000000000e+02	5.890000000000000000e+02	6.530000000000000000e+02	7.410000000000000000e+02	8.270000000000000000e+02	9.060000000000000000e+02	9.920000000000000000e+02	1.093000000000000000e+03	1.161000000000000000e+03	1.230000000000000000e+03	1.313000000000000000e+03	1.364000000000000000e+03	1.438000000000000000e+03	1.501000000000000000e+03	1.573000000000000000e+03	1.625000000000000000e+03	1.677000000000000000e+03	1.680000000000000000e+03	1.725000000000000000e+03	1.757000000000000000e+03	1.811000000000000000e+03	1.821000000000000000e+03	1.847000000000000000e+03	1.860000000000000000e+03	1.873000000000000000e+03	1.904000000000000000e+03
1.000000000000000000e+01	9.000000000000000000e+00	1.000000000000000000e+01	9.000000000000000000e+00	8.000000000000000000e+00	8.000000000000000000e+00	7.000000000000000000e+00	8.000000000000000000e+00	9.000000000000000000e+00	1.300000000000000000e+01	1.200000000000000000e+01	1.500000000000000000e+01	1.700000000000000000e+01	2.300000000000000000e+01	2.900000000000000000e+01	3.100000000000000000e+01	4.800000000000000000e+01	7.800000000000000000e+01	1.130000000000000000e+02	1.530000000000000000e+02	2.120000000000000000e+02	2.600000000000000000e+02	3.440000000000000000e+02	4.250000000000000000e+02	5.080000000000000000e+02	5.860000000000000000e+02	6.830000000000000000e+02	7.780000000000000000e+02	8.720000000000000000e+02	9.900000000000000000e+02	1.108000000000000000e+03	1.180000000000000000e+03	1.294000000000000000e+03	1.385000000000000000e+03	1.473000000000000000e+03	1.516000000000000000e+03	1.589000000000000000e+03	1.644000000000000000e+03	1.723000000000000000e+03	1.769000000000000000e+03	1.799000000000000000e+03	1.850000000000000000e+03	1.884000000000000000e+03	1.938000000000000000e+03	1.948000000000000000e+03	1.973000000000000000e+03	2.009000000000000000e+03	2.000000000000000000e+03	2.026000000000000000e+03	2.045000000000000000e+03
1.000000000000000000e+01	8.000000000000000000e+00	8.000000000000000000e+00	9.000000000000000000e+00	9.000000000000000000e+00	9.000000000000000000e+00	1.000000000000000000e+01	1.100000000000000000e+01	1.300000000000000000e+01	1.600000000000000000e+01	2.100000000000000000e+01	2.800000000000000000e+01	2.900000000000000000e+01	3.500000000000000000e+01	4.500000000000000000e+01	5.800000000000000000e+01	6.800000000000000000e+01	9.700000000000000000e+01	1.460000000000000000e+02	1.850000000000000000e+02	2.480000000000000000e+02	3.410000000000000000e+02	4.320000000000000000e+02	5.360000000000000000e+02	6.510000000000000000e+02	7.620000000000000000e+02	8.810000000000000000e+02	9.950000000000000000e+02	1.120000000000000000e+03	1.256000000000000000e+03	1.362000000000000000e+03	1.467000000000000000e+03	1.561000000000000000e+03	1.667000000000000000e+03	1.712000000000000000e+03	1.786000000000000000e+03	1.833000000000000000e+03	1.903000000000000000e+03	1.978000000000000000e+03	2.012000000000000000e+03	2.049000000000000000e+03	2.064000000000000000e+03	2.066000000000000000e+03	2.064000000000000000e+03	2.095000000000000000e+03	2.144000000000000000e+03	2.176000000000000000e+03	2.186000000000000000e+03	2.203000000000000000e+03	2.227000000000000000e+03
1.000000000000000000e+01	9.000000000000000000e+00	1.000000000000000000e+01	9.000000000000000000e+00	9.000000000000000000e+00	9.000000000000000000e+00	1.000000000000000000e+01	1.200000000000000000e+01	1.400000000000000000e+01	1.500000000000000000e+01	2.100000000000000000e+01	2.600000000000000000e+01	3.100000000000000000e+01	4.100000000000000000e+01	5.500000000000000000e+01	6.800000000000000000e+01	9.300000000000000000e+01	1.220000000000000000e+02	1.600000000000000000e+02	1.910000000000000000e+02	2.450000000000000000e+02	3.130000000000000000e+02	3.810000000000000000e+02	4.540000000000000000e+02	5.230000000000000000e+02	6.110000000000000000e+02	7.100000000000000000e+02	8.370000000000000000e+02	9.560000000000000000e+02	1.051000000000000000e+03	1.165000000000000000e+03	1.238000000000000000e+03	1.331000000000000000e+03	1.402000000000000000e+03	1.497000000000000000e+03	1.600000000000000000e+03	1.652000000000000000e+03	1.719000000000000000e+03	1.793000000000000000e+03	1.876000000000000000e+03	1.882000000000000000e+03	1.923000000000000000e+03	1.948000000000000000e+03	1.960000000000000000e+03	1.967000000000000000e+03	2.018000000000000000e+03	2.051000000000000000e+03	2.064000000000000000e+03	2.082000000000000000e+03	2.109000000000000000e+03
1.000000000000000000e+01	1.000000000000000000e+01	9.000000000000000000e+00	8.000000000000000000e+00	8.000000000000000000e+00	1.000000000000000000e+01	1.000000000000000000e+01	1.000000000000000000e+01	9.000000000000000000e+00	1.100000000000000000e+01	1.700000000000000000e+01	2.300000000000000000e+01	2.800000000000000000e+01	4.000000000000000000e+01	6.300000000000000000e+01	8.700000000000000000e+01	1.180000000000000000e+02	1.760000000000000000e+02	2.320000000000000000e+02	3.140000000000000000e+02	3.960000000000000000e+02	5.220000000000000000e+02	6.330000000000000000e+02	7.570000000000000000e+02	9.090000000000000000e+02	1.031000000000000000e+03	1.172000000000000000e+03	1.291000000000000000e+03	1.427000000000000000e+03	1.530000000000000000e+03	1.642000000000000000e+03	1.721000000000000000e+03	1.828000000000000000e+03	1.930000000000000000e+03	2.008000000000000000e+03	2.043000000000000000e+03	2.079000000000000000e+03	2.114000000000000000e+03	2.135000000000000000e+03	2.170000000000000000e+03	2.197000000000000000e+03	2.225000000000000000e+03	2.274000000000000000e+03	2.292000000000000000e+03	2.319000000000000000e+03	2.328000000000000000e+03	2.323000000000000000e+03	2.316000000000000000e+03	2.350000000000000000e+03	2.330000000000000000e+03
1.000000000000000000e+01	1.000000000000000000e+01	1.000000000000000000e+01	1.000000000000000000e+01	1.000000000000000000e+01	1.100000000000000000e+01	1.200000000000000000e+01	1.500000000000000000e+01	1.800000000000000000e+01	1.600000000000000000e+01	1.900000000000000000e+01	2.600000000000000000e+01	3.700000000000000000e+01	5.100000000000000000e+01	6.000000000000000000e+01	9.100000000000000000e+01	1.280000000000000000e+02	1.800000000000000000e+02	2.590000000000000000e+02	3.470000000000000000e+02	4.560000000000000000e+02	5.750000000000000000e+02	6.790000000000000000e+02	8.090000000000000000e+02	9.120000000000000000e+02	1.046000000000000000e+03	1.152000000000000000e+03	1.276000000000000000e+03	1.400000000000000000e+03	1.489000000000000000e+03	1.607000000000000000e+03	1.695000000000000000e+03	1.776000000000000000e+03	1.837000000000000000e+03	1.879000000000000000e+03	1.969000000000000000e+03	2.023000000000000000e+03	2.057000000000000000e+03	2.099000000000000000e+03	2.140000000000000000e+03	2.173000000000000000e+03	2.206000000000000000e+03	2.222000000000000000e+03	2.261000000000000000e+03	2.261000000000000000e+03	2.251000000000000000e+03	2.263000000000000000e+03	2.270000000000000000e+03	2.257000000000000000e+03	2.279000000000000000e+03
1.000000000000000000e+01	1.000000000000000000e+01	1.000000000000000000e+01	1.100000000000000000e+01	1.100000000000000000e+01	1.200000000000000000e+01	1.000000000000000000e+01	1.000000000000000000e+01	1.000000000000000000e+01	1.200000000000000000e+01	1.300000000000000000e+01	1.700000000000000000e+01	2.800000000000000000e+01	3.900000000000000000e+01	4.500000000000000000e+01	6.100000000000000000e+01	8.400000000000000000e+01	1.100000000000000000e+02	1.600000000000000000e+02	2.060000000000000000e+02	2.910000000000000000e+02	3.850000000000000000e+02	4.960000000000000000e+02	6.120000000000000000e+02	7.220000000000000000e+02	8.840000000000000000e+02	1.008000000000000000e+03	1.146000000000000000e+03	1.292000000000000000e+03	1.394000000000000000e+03	1.488000000000000000e+03	1.595000000000000000e+03	1.696000000000000000e+03	1.736000000000000000e+03	1.829000000000000000e+03	1.886000000000000000e+03	1.943000000000000000e+03	1.987000000000000000e+03	2.071000000000000000e+03	2.107000000000000000e+03	2.137000000000000000e+03	2.164000000000000000e+03	2.169000000000000000e+03	2.215000000000000000e+03	2.221000000000000000e+03	2.259000000000000000e+03	2.276000000000000000e+03	2.273000000000000000e+03	2.299000000000000000e+03	2.334000000000000000e+03
1.000000000000000000e+01	1.000000000000000000e+01	9.000000000000000000e+00	8.000000000000000000e+00	8.000000000000000000e+00	8.000000000000000000e+00	9.000000000000000000e+00	8.000000000000000000e+00	1.400000000000000000e+01	1.700000000000000000e+01	2.400000000000000000e+01	3.100000000000000000e+01	3.900000000000000000e+01	5.700000000000000000e+01	7.900000000000000000e+01	1.130000000000000000e+02	1.400000000000000000e+02	1.880000000000000000e+02	2.690000000000000000e+02	3.520000000000000000e+02	4.160000000000000000e+02	4.840000000000000000e+02	5.880000000000000000e+02	6.930000000000000000e+02	7.970000000000000000e+02	8.880000000000000000e+02	1.001000000000000000e+03	1.100000000000000000e+03	1.189000000000000000e+03	1.304000000000000000e+03	1.371000000000000000e+03	1.464000000000000000e+03	1.524000000000000000e+03	1.611000000000000000e+03	1.660000000000000000e+03	1.727000000000000000e+03	1.812000000000000000e+03	1.863000000000000000e+03	1.897000000000000000e+03	1.936000000000000000e+03	1.990000000000000000e+03	2.009000000000000000e+03	2.005000000000000000e+03	2.022000000000000000e+03	2.031000000000000000e+03	2.036000000000000000e+03	2.026000000000000000e+03	2.073000000000000000e+03	2.075000000000000000e+03	2.105000000000000000e+03
1.000000000000000000e+01	1.000000000000000000e+01	9.000000000000000000e+00	8.000000000000000000e+00	1.000000000000000000e+01	1.100000000000000000e+01	1.100000000000000000e+01	1.200000000000000000e+01	1.300000000000000000e+01	1.300000000000000000e+01	1.500000000000000000e+01	1.600000000000000000e+01	2.600000000000000000e+01	3.500000000000000000e+01	5.300000000000000000e+01	6.500000000000000000e+01	8.500000000000000000e+01	1.300000000000000000e+02	1.770000000000000000e+02	2.250000000000000000e+02	3.000000000000000000e+02	3.900000000000000000e+02	4.940000000000000000e+02	6.160000000000000000e+02	7.450000000000000000e+02	8.720000000000000000e+02	1.024000000000000000e+03	1.150000000000000000e+03	1.253000000000000000e+03	1.369000000000000000e+03	1.489000000000000000e+03	1.582000000000000000e+03	1.705000000000000000e+03	1.796000000000000000e+03	1.900000000000000000e+03	1.981000000000000000e+03	2.026000000000000000e+03	2.073000000000000000e+03	2.121000000000000000e+03	2.164000000000000000e+03	2.222000000000000000e+03	2.251000000000000000e+03	2.262000000000000000e+03	2.287000000000000000e+03	2.303000000000000000e+03	2.295000000000000000e+03	2.291000000000000000e+03	2.298000000000000000e+03	2.279000000000000000e+03	2.282000000000000000e+03
1.000000000000000000e+01	1.000000000000000000e+01	9.000000000000000000e+00	9.000000000000000000e+00	9.000000000000000000e+00	1.000000000000000000e+01	1.200000000000000000e+01	1.000000000000000000e+01	1.000000000000000000e+01	1.200000000000000000e+01	1.900000000000000000e+01	2.300000000000000000e+01	2.700000000000000000e+01	3.900000000000000000e+01	5.600000000000000000e+01	7.700000000000000000e+01	1.140000000000000000e+02	1.590000000000000000e+02	2.010000000000000000e+02	2.740000000000000000e+02	3.600000000000000000e+02	4.440000000000000000e+02	5.430000000000000000e+02	6.450000000000000000e+02	7.260000000000000000e+02	8.550000000000000000e+02	9.710000000000000000e+02	1.080000000000000000e+03	1.211000000000000000e+03	1.317000000000000000e+03	1.396000000000000000e+03	1.481000000000000000e+03	1.591000000000000000e+03	1.650000000000000000e+03	1.751000000000000000e+03	1.845000000000000000e+03	1.923000000000000000e+03	1.970000000000000000e+03	2.000000000000000000e+03	2.049000000000000000e+03	2.070000000000000000e+03	2.119000000000000000e+03	2.148000000000000000e+03	2.181000000000000000e+03	2.193000000000000000e+03	2.180000000000000000e+03	2.222000000000000000e+03	2.234000000000000000e+03	2.248000000000000000e+03	2.241000000000000000e+03
1.000000000000000000e+01	7.000000000000000000e+00	7.000000000000000000e+00	6.000000000000000000e+00	6.000000000000000000e+00	7.000000000000000000e+00	6.000000000000000000e+00	6.000000000000000000e+00	8.000000000000000000e+00	9.000000000000000000e+00	1.400000000000000000e+01	1.800000000000000000e+01	2.800000000000000000e+01	5.800000000000000000e+01	7.100000000000000000e+01	9.500000000000000000e+01	1.310000000000000000e+02	1.900000000000000000e+02	2.400000000000000000e+02	3.240000000000000000e+02	4.180000000000000000e+02	5.120000000000000000e+02	6.290000000000000000e+02	7.460000000000000000e+02	8.690000000000000000e+02	9.890000000000000000e+02	1.105000000000000000e+03	1.233000000000000000e+03	1.340000000000000000e+03	1.436000000000000000e+03	1.549000000000000000e+03	1.635000000000000000e+03	1.716000000000000000e+03	1.791000000000000000e+03	1.894000000000000000e+03	1.930000000000000000e+03	1.963000000000000000e+03	2.013000000000000000e+03	2.049000000000000000e+03	2.094000000000000000e+03	2.127000000000000000e+03	2.143000000000000000e+03	2.198000000000000000e+03	2.203000000000000000e+03	2.190000000000000000e+03	2.189000000000000000e+03	2.201000000000000000e+03	2.218000000000000000e+03	2.251000000000000000e+03	2.240000000000000000e+03
1.000000000000000000e+01	9.000000000000000000e+00	9.000000000000000000e+00	9.000000000000000000e+00	6.000000000000000000e+00	6.000000000000000000e+00	6.000000000000000000e+00	7.000000000000000000e+00	7.000000000000000000e+00	1.500000000000000000e+01	1.300000000000000000e+01	1.800000000000000000e+01	1.700000000000000000e+01	2.200000000000000000e+01	3.100000000000000000e+01	4.600000000000000000e+01	5.800000000000000000e+01	8.100000000000000000e+01	1.130000000000000000e+02	1.690000000000000000e+02	2.400000000000000000e+02	3.270000000000000000e+02	4.370000000000000000e+02	5.470000000000000000e+02	6.930000000000000000e+02	8.350000000000000000e+02	9.540000000000000000e+02	1.096000000000000000e+03	1.256000000000000000e+03	1.415000000000000000e+03	1.550000000000000000e+03	1.662000000000000000e+03	1.770000000000000000e+03	1.885000000000000000e+03	1.952000000000000000e+03	2.013000000000000000e+03	2.068000000000000000e+03	2.152000000000000000e+03	2.167000000000000000e+03	2.187000000000000000e+03	2.166000000000000000e+03	2.193000000000000000e+03	2.227000000000000000e+03	2.285000000000000000e+03	2.292000000000000000e+03	2.283000000000000000e+03	2.337000000000000000e+03	2.339000000000000000e+03	2.351000000000000000e+03	2.374000000000000000e+03
1.000000000000000000e+01	8.000000000000000000e+00	9.000000000000000000e+00	9.000000000000000000e+00	9.000000000000000000e+00	1.100000000000000000e+01	1.200000000000000000e+01	1.300000000000000000e+01	1.500000000000000000e+01	1.800000000000000000e+01	1.900000000000000000e+01	2.600000000000000000e+01	3.500000000000000000e+01	4.700000000000000000e+01	5.700000000000000000e+01	7.500000000000000000e+01	9.900000000000000000e+01	1.530000000000000000e+02	2.150000000000000000e+02	2.930000000000000000e+02	3.900000000000000000e+02	4.890000000000000000e+02	5.970000000000000000e+02	7.170000000000000000e+02	8.260000000000000000e+02	9.500000000000000000e+02	1.095000000000000000e+03	1.195000000000000000e+03	1.288000000000000000e+03	1.414000000000000000e+03	1.524000000000000000e+03	1.626000000000000000e+03	1.734000000000000000e+03	1.816000000000000000e+03	1.854000000000000000e+03	1.912000000000000000e+03	1.969000000000000000e+03	2.013000000000000000e+03	2.060000000000000000e+03	2.066000000000000000e+03	2.096000000000000000e+03	2.116000000000000000e+03	2.162000000000000000e+03	2.178000000000000000e+03	2.211000000000000000e+03	2.222000000000000000e+03	2.212000000000000000e+03	2.217000000000000000e+03	2.203000000000000000e+03	2.216000000000000000e+03
1.000000000000000000e+01	1.000000000000000000e+01	1.000000000000000000e+01	1.100000000000000000e+01	1.000000000000000000e+01	1.000000000000000000e+01	1.300000000000000000e+01	1.300000000000000000e+01	1.400000000000000000e+01	1.600000000000000000e+01	1.700000000000000000e+01	2.300000000000000000e+01	3.100000000000000000e+01	3.500000000000000000e+01	5.100000000000000000e+01	7.000000000000000000e+01	1.010000000000000000e+02	1.350000000000000000e+02	1.800000000000000000e+02	2.640000000000000000e+02	3.480000000000000000e+02	4.260000000000000000e+02	5.460000000000000000e+02	6.770000000000000000e+02	8.150000000000000000e+02	9.510000000000000000e+02	1.089000000000000000e+03	1.272000000000000000e+03	1.413000000000000000e+03	1.524000000000000000e+03	1.611000000000000000e+03	1.686000000000000000e+03	1.782000000000000000e+03	1.873000000000000000e+03	1.920000000000000000e+03	2.022000000000000000e+03	2.063000000000000000e+03	2.139000000000000000e+03	2.166000000000000000e+03	2.192000000000000000e+03	2.235000000000000000e+03	2.257000000000000000e+03	2.301000000000000000e+03	2.293000000000000000e+03	2.296000000000000000e+03	2.290000000000000000e+03	2.321000000000000000e+03	2.310000000000000000e+03	2.335000000000000000e+03	2.309000000000000000e+03
1.000000000000000000e+01	1.000000000000000000e+01	1.000000000000000000e+01	9.000000000000000000e+00	8.000000000000000000e+00	8.000000000000000000e+00	8.000000000000000000e+00	1.000000000000000000e+01	9.000000000000000000e+00	9.000000000000000000e+00	9.000000000000000000e+00	1.300000000000000000e+01	1.600000000000000000e+01	1.800000000000000000e+01	2.500000000000000000e+01	3.100000000000000000e+01	4.000000000000000000e+01	5.200000000000000000e+01	7.400000000000000000e+01	9.400000000000000000e+01	1.150000000000000000e+02	1.550000000000000000e+02	1.990000000000000000e+02	2.460000000000000000e+02	3.100000000000000000e+02	3.720000000000000000e+02	4.420000000000000000e+02	5.210000000000000000e+02	5.860000000000000000e+02	6.720000000000000000e+02	7.760000000000000000e+02	8.500000000000000000e+02	9.320000000000000000e+02	1.020000000000000000e+03	1.093000000000000000e+03	1.165000000000000000e+03	1.254000000000000000e+03	1.349000000000000000e+03	1.427000000000000000e+03	1.488000000000000000e+03	1.532000000000000000e+03	1.589000000000000000e+03	1.641000000000000000e+03	1.669000000000000000e+03	1.709000000000000000e+03	1.757000000000000000e+03	1.795000000000000000e+03	1.830000000000000000e+03	1.831000000000000000e+03	1.849000000000000000e+03
1.000000000000000000e+01	9.000000000000000000e+00	1.000000000000000000e+01	1.000000000000000000e+01	1.000000000000000000e+01	9.000000000000000000e+00	8.000000000000000000e+00	1.100000000000000000e+01	1.200000000000000000e+01	1.400000000000000000e+01	1.900000000000000000e+01	2.000000000000000000e+01	2.400000000000000000e+01	2.400000000000000000e+01	3.000000000000000000e+01	3.800000000000000000e+01	4.800000000000000000e+01	6.300000000000000000e+01	8.800000000000000000e+01	1.210000000000000000e+02	1.620000000000000000e+02	1.980000000000000000e+02	2.610000000000000000e+02	3.290000000000000000e+02	3.750000000000000000e+02	4.630000000000000000e+02	5.460000000000000000e+02	6.400000000000000000e+02	7.240000000000000000e+02	8.150000000000000000e+02	9.150000000000000000e+02	1.005000000000000000e+03	1.110000000000000000e+03	1.199000000000000000e+03	1.282000000000000000e+03	1.375000000000000000e+03	1.437000000000000000e+03	1.511000000000000000e+03	1.584000000000000000e+03	1.654000000000000000e+03	1.702000000000000000e+03	1.762000000000000000e+03	1.814000000000000000e+03	1.841000000000000000e+03	1.895000000000000000e+03	1.939000000000000000e+03	1.937000000000000000e+03	1.964000000000000000e+03	1.981000000000000000e+03	1.987000000000000000e+03
1.000000000000000000e+01	1.000000000000000000e+01	8.000000000000000000e+00	7.000000000000000000e+00	8.000000000000000000e+00	8.000000000000000000e+00	9.000000000000000000e+00	1.000000000000000000e+01	1.100000000000000000e+01	1.800000000000000000e+01	2.100000000000000000e+01	2.800000000000000000e+01	4.200000000000000000e+01	6.300000000000000000e+01	9.300000000000000000e+01	1.300000000000000000e+02	1.780000000000000000e+02	2.170000000000000000e+02	2.820000000000000000e+02	3.600000000000000000e+02	4.250000000000000000e+02	5.380000000000000000e+02	6.700000000000000000e+02	7.880000000000000000e+02	9.390000000000000000e+02	1.073000000000000000e+03	1.210000000000000000e+03	1.313000000000000000e+03	1.412000000000000000e+03	1.511000000000000000e+03	1.597000000000000000e+03	1.687000000000000000e+03	1.773000000000000000e+03	1.844000000000000000e+03	1.880000000000000000e+03	1.931000000000000000e+03	2.002000000000000000e+03	2.045000000000000000e+03	2.083000000000000000e+03	2.073000000000000000e+03	2.086000000000000000e+03	2.136000000000000000e+03	2.159000000000000000e+03	2.157000000000000000e+03	2.151000000000000000e+03	2.175000000000000000e+03	2.179000000000000000e+03	2.171000000000000000e+03	2.150000000000000000e+03	2.156000000000000000e+03
1.000000000000000000e+01	1.000000000000000000e+01	9.000000000000000000e+00	8.000000000000000000e+00	8.000000000000000000e+00	1.000000000000000000e+01	1.000000000000000000e+01	1.100000000000000000e+01	1.600000000000000000e+01	1.700000000000000000e+01	2.400000000000000000e+01	2.700000000000000000e+01	4.600000000000000000e+01	6.000000000000000000e+01	8.900000000000000000e+01	1.340000000000000000e+02	1.700000000000000000e+02	2.270000000000000000e+02	2.990000000000000000e+02	3.910000000000000000e+02	4.820000000000000000e+02	6.100000000000000000e+02	7.290000000000000000e+02	8.360000000000000000e+02	9.740000000000000000e+02	1.061000000000000000e+03	1.166000000000000000e+03	1.294000000000000000e+03	1.380000000000000000e+03	1.488000000000000000e+03	1.578000000000000000e+03	1.693000000000000000e+03	1.763000000000000000e+03	1.833000000000000000e+03	1.909000000000000000e+03	1.940000000000000000e+03	2.015000000000000000e+03	2.081000000000000000e+03	2.103000000000000000e+03	2.111000000000000000e+03	2.142000000000000000e+03	2.148000000000000000e+03	2.195000000000000000e+03	2.200000000000000000e+03	2.214000000000000000e+03	2.230000000000000000e+03	2.239000000000000000e+03	2.234000000000000000e+03	2.194000000000000000e+03	2.175000000000000000e+03
1.000000000000000000e+01	1.000000000000000000e+01	1.000000000000000000e+01	9.000000000000000000e+00	8.000000000000000000e+00	1.100000000000000000e+01	1.200000000000000000e+01	1.200000000000000000e+01	1.000000000000000000e+01	1.000000000000000000e+01	1.300000000000000000e+01	1.500000000000000000e+01	1.800000000000000000e+01	2.800000000000000000e+01	3.900000000000000000e+01	5.500000000000000000e+01	7.700000000000000000e+01	1.030000000000000000e+02	1.310000000000000000e+02	1.730000000000000000e+02	2.190000000000000000e+02	2.870000000000000000e+02	3.430000000000000000e+02	4.290000000000000000e+02	5.260000000000000000e+02	6.360000000000000000e+02	7.110000000000000000e+02	8.130000000000000000e+02	8.810000000000000000e+02	9.590000000000000000e+02	1.078000000000000000e+03	1.185000000000000000e+03	1.246000000000000000e+03	1.330000000000000000e+03	1.423000000000000000e+03	1.495000000000000000e+03	1.554000000000000000e+03	1.601000000000000000e+03	1.665000000000000000e+03	1.722000000000000000e+03	1.776000000000000000e+03	1.835000000000000000e+03	1.840000000000000000e+03	1.876000000000000000e+03	1.910000000000000000e+03	1.943000000000000000e+03	1.944000000000000000e+03	1.949000000000000000e+03	1.973000000000000000e+03	1.986000000000000000e+03
1.000000000000000000e+01	7.000000000000000000e+00	7.000000000000000000e+00	7.000000000000000000e+00	8.000000000000000000e+00	8.000000000000000000e+00	8.000000000000000000e+00	8.000000000000000000e+00	9.000000000000000000e+00	1.100000000000000000e+01	1.300000000000000000e+01	1.600000000000000000e+01	1.600000000000000000e+01	2.600000000000000000e+01	4.400000000000000000e+01	6.200000000000000000e+01	1.060000000000000000e+02	1.480000000000000000e+02	2.340000000000000000e+02	3.070000000000000000e+02	3.920000000000000000e+02	5.120000000000000000e+02	6.270000000000000000e+02	7.330000000000000000e+02	8.670000000000000000e+02	1.000000000000000000e+03	1.134000000000000000e+03	1.265000000000000000e+03	1.367000000000000000e+03	1.457000000000000000e+03	1.565000000000000000e+03	1.664000000000000000e+03	1.733000000000000000e+03	1.818000000000000000e+03	1.858000000000000000e+03	1.910000000000000000e+03	1.961000000000000000e+03	2.016000000000000000e+03	2.051000000000000000e+03	2.076000000000000000e+03	2.120000000000000000e+03	2.150000000000000000e+03	2.207000000000000000e+03	2.212000000000000000e+03	2.253000000000000000e+03	2.295000000000000000e+03	2.288000000000000000e+03	2.285000000000000000e+03	2.285000000000000000e+03	2.280000000000000000e+03
1.000000000000000000e+01	1.100000000000000000e+01	1.000000000000000000e+01	1.000000000000000000e+01	1.000000000000000000e+01	1.000000000000000000e+01	1.200000000000000000e+01	1.500000000000000000e+01	1.800000000000000000e+01	2.300000000000000000e+01	2.600000000000000000e+01	3.700000000000000000e+01	4.400000000000000000e+01	5.300000000000000000e+01	6.800000000000000000e+01	9.400000000000000000e+01	1.380000000000000000e+02	1.750000000000000000e+02	2.300000000000000000e+02	2.970000000000000000e+02	3.820000000000000000e+02	4.570000000000000000e+02	5.520000000000000000e+02	6.720000000000000000e+02	7.910000000000000000e+02	9.080000000000000000e+02	1.065000000000000000e+03	1.184000000000000000e+03	1.299000000000000000e+03	1.406000000000000000e+03	1.523000000000000000e+03	1.620000000000000000e+03	1.715000000000000000e+03	1.798000000000000000e+03	1.854000000000000000e+03	1.926000000000000000e+03	1.972000000000000000e+03	2.064000000000000000e+03	2.091000000000000000e+03	2.142000000000000000e+03	2.156000000000000000e+03	2.188000000000000000e+03	2.216000000000000000e+03	2.245000000000000000e+03	2.277000000000000000e+03	2.286000000000000000e+03	2.273000000000000000e+03	2.266000000000000000e+03	2.287000000000000000e+03	2.252000000000000000e+03
1.000000000000000000e+01	1.000000000000000000e+01	9.000000000000000000e+00	9.000000000000000000e+00	9.000000000000000000e+00	9.000000000000000000e+00	1.300000000000000000e+01	1.400000000000000000e+01	1.800000000000000000e+01	2.100000000000000000e+01	2.600000000000000000e+01	3.200000000000000000e+01	4.000000000000000000e+01	5.000000000000000000e+01	5.800000000000000000e+01	7.700000000000000000e+01	1.070000000000000000e+02	1.410000000000000000e+02	1.920000000000000000e+02	2.560000000000000000e+02	3.210000000000000000e+02	3.850000000000000000e+02	4.840000000000000000e+02	5.960000000000000000e+02	7.080000000000000000e+02	8.080000000000000000e+02	9.500000000000000000e+02	1.059000000000000000e+03	1.170000000000000000e+03	1.305000000000000000e+03	1.407000000000000000e+03	1.489000000000000000e+03	1.582000000000000000e+03	1.662000000000000000e+03	1.747000000000000000e+03	1.841000000000000000e+03	1.887000000000000000e+03	1.901000000000000000e+03	1.951000000000000000e+03	1.996000000000000000e+03	2.026000000000000000e+03	2.080000000000000000e+03	2.110000000000000000e+03	2.146000000000000000e+03	2.136000000000000000e+03	2.136000000000000000e+03	2.123000000000000000e+03	2.131000000000000000e+03	2.126000000000000000e+03	2.125000000000000000e+03
1.000000000000000000e+01	9.000000000000000000e+00	9.000000000000000000e+00	8.000000000000000000e+00	8.000000000000000000e+00	8.000000000000000000e+00	9.000000000000000000e+00	9.000000000000000000e+00	8.000000000000000000e+00	9.000000000000000000e+00	1.600000000000000000e+01	1.900000000000000000e+01	2.700000000000000000e+01	3.000000000000000000e+01	3.300000000000000000e+01	4.200000000000000000e+01	5.600000000000000000e+01	7.400000000000000000e+01	1.170000000000000000e+02	1.610000000000000000e+02	2.280000000000000000e+02	3.020000000000000000e+02	3.860000000000000000e+02	4.510000000000000000e+02	5.630000000000000000e+02	6.580000000000000000e+02	7.400000000000000000e+02	8.550000000000000000e+02	9.490000000000000000e+02	1.062000000000000000e+03	1.192000000000000000e+03	1.260000000000000000e+03	1.342000000000000000e+03	1.425000000000000000e+03	1.487000000000000000e+03	1.543000000000000000e+03	1.594000000000000000e+03	1.658000000000000000e+03	1.705000000000000000e+03	1.780000000000000000e+03	1.811000000000000000e+03	1.848000000000000000e+03	1.893000000000000000e+03	1.912000000000000000e+03	1.956000000000000000e+03	1.954000000000000000e+03	1.962000000000000000e+03	1.990000000000000000e+03	1.995000000000000000e+03	2.020000000000000000e+03
1.000000000000000000e+01	1.000000000000000000e+01	9.000000000000000000e+00	9.000000000000000000e+00	1.000000000000000000e+01	1.000000000000000000e+01	1.400000000000000000e+01	1.300000000000000000e+01	1.200000000000000000e+01	1.400000000000000000e+01	1.500000000000000000e+01	2.000000000000000000e+01	2.000000000000000000e+01	2.800000000000000000e+01	3.700000000000000000e+01	5.500000000000000000e+01	8.100000000000000000e+01	1.030000000000000000e+02	1.370000000000000000e+02	1.870000000000000000e+02	2.530000000000000000e+02	3.180000000000000000e+02	4.220000000000000000e+02	5.340000000000000000e+02	6.340000000000000000e+02	7.550000000000000000e+02	8.740000000000000000e+02	9.860000000000000000e+02	1.093000000000000000e+03	1.202000000000000000e+03	1.306000000000000000e+03	1.414000000000000000e+03	1.516000000000000000e+03	1.604000000000000000e+03	1.685000000000000000e+03	1.745000000000000000e+03	1.796000000000000000e+03	1.897000000000000000e+03	1.933000000000000000e+03	1.995000000000000000e+03	2.021000000000000000e+03	2.064000000000000000e+03	2.084000000000000000e+03	2.090000000000000000e+03	2.140000000000000000e+03	2.170000000000000000e+03	2.162000000000000000e+03	2.190000000000000000e+03	2.185000000000000000e+03	2.231000000000000000e+03
1.000000000000000000e+01	9.000000000000000000e+00	9.000000000000000000e+00	7.000000000000000000e+00	7.000000000000000000e+00	7.000000000000000000e+00	9.000000000000000000e+00	6.000000000000000000e+00	7.000000000000000000e+00	1.200000000000000000e+01	1.600000000000000000e+01	2.600000000000000000e+01	3.600000000000000000e+01	5.600000000000000000e+01	7.000000000000000000e+01	9.300000000000000000e+01	1.300000000000000000e+02	1.850000000000000000e+02	2.560000000000000000e+02	3.240000000000000000e+02	4.160000000000000000e+02	5.370000000000000000e+02	6.470000000000000000e+02	7.810000000000000000e+02	9.210000000000000000e+02	1.049000000000000000e+03	1.152000000000000000e+03	1.259000000000000000e+03	1.380000000000000000e+03	1.507000000000000000e+03	1.611000000000000000e+03	1.712000000000000000e+03	1.785000000000000000e+03	1.858000000000000000e+03	1.940000000000000000e+03	1.993000000000000000e+03	2.069000000000000000e+03	2.112000000000000000e+03	2.161000000000000000e+03	2.179000000000000000e+03	2.202000000000000000e+03	2.232000000000000000e+03	2.240000000000000000e+03	2.260000000000000000e+03	2.278000000000000000e+03	2.323000000000000000e+03	2.324000000000000000e+03	2.314000000000000000e+03	2.308000000000000000e+03	2.323000000000000000e+03
1.000000000000000000e+01	8.000000000000000000e+00	8.000000000000000000e+00	8.000000000000000000e+00	9.000000000000000000e+00	6.000000000000000000e+00	6.000000000000000000e+00	8.000000000000000000e+00	1.000000000000000000e+01	1.000000000000000000e+01	1.300000000000000000e+01	2.000000000000000000e+01	2.000000000000000000e+01	3.300000000000000000e+01	3.800000000000000000e+01	5.000000000000000000e+01	6.200000000000000000e+01	9.700000000000000000e+01	1.320000000000000000e+02	1.890000000000000000e+02	2.430000000000000000e+02	3.320000000000000000e+02	4.320000000000000000e+02	5.360000000000000000e+02	6.580000000000000000e+02	7.860000000000000000e+02	9.200000000000000000e+02	1.035000000000000000e+03	1.159000000000000000e+03	1.292000000000000000e+03	1.424000000000000000e+03	1.552000000000000000e+03	1.650000000000000000e+03	1.734000000000000000e+03	1.798000000000000000e+03	1.878000000000000000e+03	1.949000000000000000e+03	2.017000000000000000e+03	2.071000000000000000e+03	2.085000000000000000e+03	2.090000000000000000e+03	2.137000000000000000e+03	2.161000000000000000e+03	2.216000000000000000e+03	2.228000000000000000e+03	2.259000000000000000e+03	2.279000000000000000e+03	2.273000000000000000e+03	2.268000000000000000e+03	2.267000000000000000e+03
1.000000000000000000e+01	6.000000000000000000e+00	7.000000000000000000e+00	8.000000000000000000e+00	7.000000000000000000e+00	7.000000000000000000e+00	7.000000000000000000e+00	8.000000000000000000e+00	1.000000000000000000e+01	1.300000000000000000e+01	2.000000000000000000e+01	2.600000000000000000e+01	3.600000000000000000e+01	5.500000000000000000e+01	7.300000000000000000e+01	9.700000000000000000e+01	1.230000000000000000e+02	1.800000000000000000e+02	2.360000000000000000e+02	3.010000000000000000e+02	4.030000000000000000e+02	5.100000000000000000e+02	6.400000000000000000e+02	7.580000000000000000e+02	8.590000000000000000e+02	9.630000000000000000e+02	1.079000000000000000e+03	1.173000000000000000e+03	1.263000000000000000e+03	1.359000000000000000e+03	1.436000000000000000e+03	1.556000000000000000e+03	1.632000000000000000e+03	1.730000000000000000e+03	1.798000000000000000e+03	1.890000000000000000e+03	1.950000000000000000e+03	2.009000000000000000e+03	2.066000000000000000e+03	2.072000000000000000e+03	2.087000000000000000e+03	2.097000000000000000e+03	2.104000000000000000e+03	2.147000000000000000e+03	2.146000000000000000e+03	2.142000000000000000e+03	2.155000000000000000e+03	2.162000000000000000e+03	2.192000000000000000e+03	2.187000000000000000e+03
1.000000000000000000e+01	9.000000000000000000e+00	8.000000000000000000e+00	8.000000000000000000e+00	8.000000000000000000e+00	8.000000000000000000e+00	6.000000000000000000e+00	7.000000000000000000e+00	1.200000000000000000e+01	1.500000000000000000e+01	1.800000000000000000e+01	2.400000000000000000e+01	3.400000000000000000e+01	4.300000000000000000e+01	5.900000000000000000e+01	9.100000000000000000e+01	1.210000000000000000e+02	1.570000000000000000e+02	2.210000000000000000e+02	3.100000000000000000e+02	3.990000000000000000e+02	4.940000000000000000e+02	5.810000000000000000e+02	6.870000000000000000e+02	7.970000000000000000e+02	9.410000000000000000e+02	1.054000000000000000e+03	1.162000000000000000e+03	1.287000000000000000e+03	1.376000000000000000e+03	1.466000000000000000e+03	1.563000000000000000e+03	1.666000000000000000e+03	1.723000000000000000e+03	1.801000000000000000e+03	1.856000000000000000e+03	1.905000000000000000e+03	1.941000000000000000e+03	1.991000000000000000e+03	2.021000000000000000e+03	2.044000000000000000e+03	2.067000000000000000e+03	2.125000000000000000e+03	2.134000000000000000e+03	2.143000000000000000e+03	2.141000000000000000e+03	2.155000000000000000e+03	2.153000000000000000e+03	2.152000000000000000e+03	2.145000000000000000e+03
[truncated: 350 more columns]
