# Supplementary material for: Omicron vs. the rest: Assessing the competitive dynamics and coinfection scenarios of COVID-19 strains on a social network
Source: PLoS One. 2024 Jan 25;19(1):e0287623. doi: 10.1371/journal.pone.0287623 (PMC10810514; doi:10.1371/journal.pone.0287623)
Supplement: S1 Data — (ZIP) [file pone.0287623.s001.zip › Data Figures/Fig6/d/Infected(o).csv]

1.000000000000000000e+01	2.400000000000000000e+01	3.000000000000000000e+01	4.400000000000000000e+01	7.600000000000000000e+01	9.900000000000000000e+01	1.210000000000000000e+02	1.510000000000000000e+02	1.890000000000000000e+02	2.320000000000000000e+02	3.130000000000000000e+02	4.050000000000000000e+02	4.940000000000000000e+02	6.310000000000000000e+02	7.780000000000000000e+02	9.710000000000000000e+02	1.204000000000000000e+03	1.415000000000000000e+03	1.638000000000000000e+03	1.838000000000000000e+03	2.003000000000000000e+03	2.190000000000000000e+03	2.357000000000000000e+03	2.502000000000000000e+03	2.573000000000000000e+03	2.627000000000000000e+03	2.616000000000000000e+03	2.674000000000000000e+03	2.684000000000000000e+03	2.667000000000000000e+03	2.653000000000000000e+03	2.597000000000000000e+03	2.528000000000000000e+03	2.491000000000000000e+03	2.436000000000000000e+03	2.394000000000000000e+03	2.368000000000000000e+03	2.322000000000000000e+03	2.281000000000000000e+03	2.249000000000000000e+03	2.221000000000000000e+03	2.202000000000000000e+03	2.150000000000000000e+03	2.126000000000000000e+03	2.096000000000000000e+03	2.067000000000000000e+03	2.029000000000000000e+03	2.003000000000000000e+03	1.979000000000000000e+03	1.925000000000000000e+03
1.000000000000000000e+01	1.500000000000000000e+01	2.700000000000000000e+01	3.900000000000000000e+01	6.200000000000000000e+01	8.300000000000000000e+01	1.100000000000000000e+02	1.560000000000000000e+02	2.140000000000000000e+02	3.010000000000000000e+02	3.830000000000000000e+02	5.010000000000000000e+02	6.330000000000000000e+02	7.960000000000000000e+02	9.710000000000000000e+02	1.164000000000000000e+03	1.442000000000000000e+03	1.670000000000000000e+03	1.925000000000000000e+03	2.176000000000000000e+03	2.401000000000000000e+03	2.571000000000000000e+03	2.690000000000000000e+03	2.760000000000000000e+03	2.827000000000000000e+03	2.873000000000000000e+03	2.900000000000000000e+03	2.919000000000000000e+03	2.924000000000000000e+03	2.843000000000000000e+03	2.811000000000000000e+03	2.803000000000000000e+03	2.776000000000000000e+03	2.742000000000000000e+03	2.696000000000000000e+03	2.621000000000000000e+03	2.566000000000000000e+03	2.533000000000000000e+03	2.471000000000000000e+03	2.412000000000000000e+03	2.373000000000000000e+03	2.308000000000000000e+03	2.254000000000000000e+03	2.209000000000000000e+03	2.169000000000000000e+03	2.123000000000000000e+03	2.070000000000000000e+03	2.047000000000000000e+03	2.035000000000000000e+03	2.003000000000000000e+03
1.000000000000000000e+01	1.400000000000000000e+01	2.400000000000000000e+01	3.100000000000000000e+01	4.100000000000000000e+01	5.400000000000000000e+01	6.200000000000000000e+01	8.700000000000000000e+01	1.140000000000000000e+02	1.450000000000000000e+02	1.860000000000000000e+02	2.420000000000000000e+02	2.910000000000000000e+02	3.840000000000000000e+02	5.000000000000000000e+02	6.150000000000000000e+02	7.610000000000000000e+02	9.400000000000000000e+02	1.125000000000000000e+03	1.342000000000000000e+03	1.570000000000000000e+03	1.794000000000000000e+03	1.977000000000000000e+03	2.202000000000000000e+03	2.353000000000000000e+03	2.494000000000000000e+03	2.611000000000000000e+03	2.646000000000000000e+03	2.666000000000000000e+03	2.673000000000000000e+03	2.648000000000000000e+03	2.607000000000000000e+03	2.572000000000000000e+03	2.573000000000000000e+03	2.516000000000000000e+03	2.475000000000000000e+03	2.431000000000000000e+03	2.385000000000000000e+03	2.349000000000000000e+03	2.305000000000000000e+03	2.272000000000000000e+03	2.238000000000000000e+03	2.182000000000000000e+03	2.153000000000000000e+03	2.102000000000000000e+03	2.061000000000000000e+03	2.035000000000000000e+03	2.036000000000000000e+03	2.003000000000000000e+03	1.998000000000000000e+03
1.000000000000000000e+01	2.000000000000000000e+01	2.600000000000000000e+01	3.600000000000000000e+01	5.500000000000000000e+01	7.200000000000000000e+01	8.700000000000000000e+01	1.150000000000000000e+02	1.360000000000000000e+02	1.840000000000000000e+02	2.420000000000000000e+02	3.020000000000000000e+02	3.920000000000000000e+02	4.940000000000000000e+02	5.990000000000000000e+02	7.290000000000000000e+02	8.980000000000000000e+02	1.091000000000000000e+03	1.276000000000000000e+03	1.447000000000000000e+03	1.654000000000000000e+03	1.807000000000000000e+03	1.936000000000000000e+03	2.090000000000000000e+03	2.179000000000000000e+03	2.231000000000000000e+03	2.292000000000000000e+03	2.329000000000000000e+03	2.360000000000000000e+03	2.362000000000000000e+03	2.325000000000000000e+03	2.291000000000000000e+03	2.258000000000000000e+03	2.222000000000000000e+03	2.195000000000000000e+03	2.158000000000000000e+03	2.135000000000000000e+03	2.100000000000000000e+03	2.118000000000000000e+03	2.059000000000000000e+03	2.056000000000000000e+03	2.025000000000000000e+03	2.021000000000000000e+03	2.008000000000000000e+03	1.976000000000000000e+03	1.996000000000000000e+03	1.965000000000000000e+03	1.918000000000000000e+03	1.905000000000000000e+03	1.878000000000000000e+03
1.000000000000000000e+01	1.900000000000000000e+01	3.800000000000000000e+01	4.700000000000000000e+01	6.900000000000000000e+01	1.040000000000000000e+02	1.420000000000000000e+02	1.880000000000000000e+02	2.500000000000000000e+02	3.260000000000000000e+02	4.260000000000000000e+02	5.360000000000000000e+02	6.560000000000000000e+02	7.940000000000000000e+02	9.680000000000000000e+02	1.165000000000000000e+03	1.378000000000000000e+03	1.618000000000000000e+03	1.871000000000000000e+03	2.077000000000000000e+03	2.213000000000000000e+03	2.339000000000000000e+03	2.433000000000000000e+03	2.508000000000000000e+03	2.535000000000000000e+03	2.563000000000000000e+03	2.556000000000000000e+03	2.506000000000000000e+03	2.459000000000000000e+03	2.423000000000000000e+03	2.395000000000000000e+03	2.374000000000000000e+03	2.311000000000000000e+03	2.300000000000000000e+03	2.229000000000000000e+03	2.181000000000000000e+03	2.153000000000000000e+03	2.105000000000000000e+03	2.104000000000000000e+03	2.090000000000000000e+03	2.064000000000000000e+03	2.054000000000000000e+03	1.998000000000000000e+03	1.953000000000000000e+03	1.910000000000000000e+03	1.874000000000000000e+03	1.882000000000000000e+03	1.865000000000000000e+03	1.837000000000000000e+03	1.821000000000000000e+03
1.000000000000000000e+01	1.800000000000000000e+01	3.000000000000000000e+01	4.800000000000000000e+01	6.300000000000000000e+01	8.900000000000000000e+01	1.140000000000000000e+02	1.540000000000000000e+02	2.170000000000000000e+02	2.750000000000000000e+02	3.700000000000000000e+02	4.860000000000000000e+02	6.250000000000000000e+02	7.790000000000000000e+02	9.700000000000000000e+02	1.145000000000000000e+03	1.345000000000000000e+03	1.541000000000000000e+03	1.761000000000000000e+03	1.938000000000000000e+03	2.127000000000000000e+03	2.258000000000000000e+03	2.384000000000000000e+03	2.482000000000000000e+03	2.503000000000000000e+03	2.526000000000000000e+03	2.548000000000000000e+03	2.527000000000000000e+03	2.550000000000000000e+03	2.539000000000000000e+03	2.480000000000000000e+03	2.420000000000000000e+03	2.406000000000000000e+03	2.359000000000000000e+03	2.306000000000000000e+03	2.249000000000000000e+03	2.235000000000000000e+03	2.225000000000000000e+03	2.201000000000000000e+03	2.173000000000000000e+03	2.134000000000000000e+03	2.090000000000000000e+03	2.075000000000000000e+03	2.028000000000000000e+03	1.962000000000000000e+03	1.932000000000000000e+03	1.938000000000000000e+03	1.892000000000000000e+03	1.861000000000000000e+03	1.835000000000000000e+03
1.000000000000000000e+01	1.300000000000000000e+01	2.100000000000000000e+01	3.000000000000000000e+01	4.800000000000000000e+01	7.000000000000000000e+01	1.030000000000000000e+02	1.410000000000000000e+02	1.810000000000000000e+02	2.480000000000000000e+02	3.120000000000000000e+02	4.000000000000000000e+02	5.340000000000000000e+02	6.760000000000000000e+02	8.220000000000000000e+02	1.003000000000000000e+03	1.202000000000000000e+03	1.383000000000000000e+03	1.608000000000000000e+03	1.797000000000000000e+03	1.967000000000000000e+03	2.126000000000000000e+03	2.272000000000000000e+03	2.404000000000000000e+03	2.432000000000000000e+03	2.505000000000000000e+03	2.518000000000000000e+03	2.510000000000000000e+03	2.503000000000000000e+03	2.464000000000000000e+03	2.415000000000000000e+03	2.401000000000000000e+03	2.370000000000000000e+03	2.347000000000000000e+03	2.332000000000000000e+03	2.291000000000000000e+03	2.296000000000000000e+03	2.256000000000000000e+03	2.224000000000000000e+03	2.135000000000000000e+03	2.117000000000000000e+03	2.103000000000000000e+03	2.068000000000000000e+03	2.047000000000000000e+03	2.062000000000000000e+03	2.026000000000000000e+03	2.019000000000000000e+03	1.976000000000000000e+03	1.943000000000000000e+03	1.915000000000000000e+03
1.000000000000000000e+01	1.700000000000000000e+01	2.600000000000000000e+01	3.200000000000000000e+01	4.800000000000000000e+01	7.300000000000000000e+01	9.900000000000000000e+01	1.450000000000000000e+02	2.080000000000000000e+02	2.760000000000000000e+02	3.540000000000000000e+02	4.700000000000000000e+02	5.860000000000000000e+02	7.180000000000000000e+02	9.050000000000000000e+02	1.088000000000000000e+03	1.307000000000000000e+03	1.544000000000000000e+03	1.736000000000000000e+03	1.974000000000000000e+03	2.206000000000000000e+03	2.395000000000000000e+03	2.505000000000000000e+03	2.584000000000000000e+03	2.685000000000000000e+03	2.723000000000000000e+03	2.712000000000000000e+03	2.734000000000000000e+03	2.686000000000000000e+03	2.656000000000000000e+03	2.610000000000000000e+03	2.563000000000000000e+03	2.486000000000000000e+03	2.432000000000000000e+03	2.363000000000000000e+03	2.340000000000000000e+03	2.290000000000000000e+03	2.256000000000000000e+03	2.242000000000000000e+03	2.204000000000000000e+03	2.134000000000000000e+03	2.102000000000000000e+03	2.079000000000000000e+03	2.031000000000000000e+03	2.013000000000000000e+03	1.980000000000000000e+03	1.915000000000000000e+03	1.902000000000000000e+03	1.889000000000000000e+03	1.866000000000000000e+03
1.000000000000000000e+01	1.400000000000000000e+01	1.400000000000000000e+01	2.000000000000000000e+01	3.400000000000000000e+01	4.300000000000000000e+01	6.600000000000000000e+01	9.300000000000000000e+01	1.210000000000000000e+02	1.540000000000000000e+02	2.210000000000000000e+02	2.940000000000000000e+02	3.640000000000000000e+02	4.620000000000000000e+02	6.110000000000000000e+02	7.580000000000000000e+02	9.170000000000000000e+02	1.106000000000000000e+03	1.349000000000000000e+03	1.546000000000000000e+03	1.743000000000000000e+03	1.945000000000000000e+03	2.077000000000000000e+03	2.205000000000000000e+03	2.306000000000000000e+03	2.397000000000000000e+03	2.443000000000000000e+03	2.470000000000000000e+03	2.484000000000000000e+03	2.525000000000000000e+03	2.539000000000000000e+03	2.515000000000000000e+03	2.490000000000000000e+03	2.430000000000000000e+03	2.399000000000000000e+03	2.343000000000000000e+03	2.308000000000000000e+03	2.279000000000000000e+03	2.228000000000000000e+03	2.199000000000000000e+03	2.146000000000000000e+03	2.109000000000000000e+03	2.085000000000000000e+03	2.079000000000000000e+03	2.050000000000000000e+03	2.016000000000000000e+03	1.979000000000000000e+03	1.967000000000000000e+03	1.924000000000000000e+03	1.868000000000000000e+03
1.000000000000000000e+01	1.900000000000000000e+01	3.300000000000000000e+01	5.000000000000000000e+01	6.100000000000000000e+01	8.900000000000000000e+01	1.040000000000000000e+02	1.360000000000000000e+02	1.750000000000000000e+02	2.300000000000000000e+02	3.060000000000000000e+02	3.990000000000000000e+02	4.930000000000000000e+02	6.210000000000000000e+02	7.640000000000000000e+02	9.370000000000000000e+02	1.139000000000000000e+03	1.312000000000000000e+03	1.474000000000000000e+03	1.649000000000000000e+03	1.830000000000000000e+03	2.038000000000000000e+03	2.194000000000000000e+03	2.278000000000000000e+03	2.385000000000000000e+03	2.448000000000000000e+03	2.457000000000000000e+03	2.453000000000000000e+03	2.493000000000000000e+03	2.476000000000000000e+03	2.407000000000000000e+03	2.357000000000000000e+03	2.327000000000000000e+03	2.316000000000000000e+03	2.284000000000000000e+03	2.262000000000000000e+03	2.215000000000000000e+03	2.175000000000000000e+03	2.166000000000000000e+03	2.146000000000000000e+03	2.114000000000000000e+03	2.079000000000000000e+03	2.048000000000000000e+03	2.023000000000000000e+03	1.983000000000000000e+03	1.957000000000000000e+03	1.944000000000000000e+03	1.935000000000000000e+03	1.887000000000000000e+03	1.857000000000000000e+03
1.000000000000000000e+01	1.100000000000000000e+01	1.800000000000000000e+01	2.800000000000000000e+01	4.000000000000000000e+01	5.500000000000000000e+01	8.100000000000000000e+01	1.040000000000000000e+02	1.340000000000000000e+02	1.820000000000000000e+02	2.360000000000000000e+02	3.110000000000000000e+02	4.010000000000000000e+02	5.320000000000000000e+02	6.660000000000000000e+02	8.010000000000000000e+02	9.590000000000000000e+02	1.169000000000000000e+03	1.407000000000000000e+03	1.635000000000000000e+03	1.873000000000000000e+03	2.043000000000000000e+03	2.259000000000000000e+03	2.435000000000000000e+03	2.534000000000000000e+03	2.605000000000000000e+03	2.638000000000000000e+03	2.655000000000000000e+03	2.655000000000000000e+03	2.661000000000000000e+03	2.634000000000000000e+03	2.620000000000000000e+03	2.575000000000000000e+03	2.545000000000000000e+03	2.510000000000000000e+03	2.491000000000000000e+03	2.460000000000000000e+03	2.380000000000000000e+03	2.332000000000000000e+03	2.309000000000000000e+03	2.302000000000000000e+03	2.281000000000000000e+03	2.244000000000000000e+03	2.220000000000000000e+03	2.185000000000000000e+03	2.149000000000000000e+03	2.127000000000000000e+03	2.062000000000000000e+03	2.016000000000000000e+03	1.989000000000000000e+03
1.000000000000000000e+01	1.400000000000000000e+01	1.900000000000000000e+01	2.700000000000000000e+01	4.000000000000000000e+01	5.200000000000000000e+01	7.500000000000000000e+01	1.000000000000000000e+02	1.340000000000000000e+02	1.740000000000000000e+02	2.450000000000000000e+02	3.150000000000000000e+02	4.090000000000000000e+02	5.240000000000000000e+02	6.670000000000000000e+02	8.240000000000000000e+02	9.970000000000000000e+02	1.203000000000000000e+03	1.396000000000000000e+03	1.652000000000000000e+03	1.837000000000000000e+03	1.975000000000000000e+03	2.134000000000000000e+03	2.232000000000000000e+03	2.303000000000000000e+03	2.375000000000000000e+03	2.405000000000000000e+03	2.463000000000000000e+03	2.454000000000000000e+03	2.444000000000000000e+03	2.412000000000000000e+03	2.379000000000000000e+03	2.360000000000000000e+03	2.297000000000000000e+03	2.273000000000000000e+03	2.261000000000000000e+03	2.258000000000000000e+03	2.272000000000000000e+03	2.257000000000000000e+03	2.213000000000000000e+03	2.185000000000000000e+03	2.123000000000000000e+03	2.101000000000000000e+03	2.048000000000000000e+03	2.010000000000000000e+03	1.975000000000000000e+03	1.911000000000000000e+03	1.902000000000000000e+03	1.844000000000000000e+03	1.813000000000000000e+03
1.000000000000000000e+01	1.400000000000000000e+01	1.500000000000000000e+01	2.800000000000000000e+01	4.000000000000000000e+01	5.600000000000000000e+01	7.900000000000000000e+01	1.050000000000000000e+02	1.550000000000000000e+02	2.100000000000000000e+02	2.710000000000000000e+02	3.520000000000000000e+02	4.640000000000000000e+02	5.900000000000000000e+02	7.440000000000000000e+02	8.830000000000000000e+02	1.077000000000000000e+03	1.292000000000000000e+03	1.534000000000000000e+03	1.795000000000000000e+03	2.024000000000000000e+03	2.247000000000000000e+03	2.447000000000000000e+03	2.601000000000000000e+03	2.736000000000000000e+03	2.841000000000000000e+03	2.927000000000000000e+03	2.965000000000000000e+03	2.969000000000000000e+03	2.938000000000000000e+03	2.928000000000000000e+03	2.932000000000000000e+03	2.872000000000000000e+03	2.842000000000000000e+03	2.794000000000000000e+03	2.760000000000000000e+03	2.708000000000000000e+03	2.668000000000000000e+03	2.579000000000000000e+03	2.545000000000000000e+03	2.476000000000000000e+03	2.444000000000000000e+03	2.403000000000000000e+03	2.373000000000000000e+03	2.328000000000000000e+03	2.279000000000000000e+03	2.221000000000000000e+03	2.170000000000000000e+03	2.148000000000000000e+03	2.109000000000000000e+03
1.000000000000000000e+01	2.100000000000000000e+01	3.400000000000000000e+01	4.500000000000000000e+01	6.400000000000000000e+01	9.700000000000000000e+01	1.440000000000000000e+02	1.850000000000000000e+02	2.550000000000000000e+02	3.400000000000000000e+02	4.720000000000000000e+02	6.280000000000000000e+02	8.070000000000000000e+02	1.006000000000000000e+03	1.197000000000000000e+03	1.407000000000000000e+03	1.626000000000000000e+03	1.889000000000000000e+03	2.130000000000000000e+03	2.376000000000000000e+03	2.559000000000000000e+03	2.713000000000000000e+03	2.835000000000000000e+03	2.917000000000000000e+03	2.979000000000000000e+03	3.025000000000000000e+03	3.014000000000000000e+03	3.019000000000000000e+03	2.954000000000000000e+03	2.912000000000000000e+03	2.864000000000000000e+03	2.798000000000000000e+03	2.698000000000000000e+03	2.651000000000000000e+03	2.631000000000000000e+03	2.581000000000000000e+03	2.518000000000000000e+03	2.479000000000000000e+03	2.441000000000000000e+03	2.392000000000000000e+03	2.344000000000000000e+03	2.292000000000000000e+03	2.264000000000000000e+03	2.217000000000000000e+03	2.189000000000000000e+03	2.150000000000000000e+03	2.121000000000000000e+03	2.080000000000000000e+03	2.055000000000000000e+03	2.005000000000000000e+03
1.000000000000000000e+01	1.500000000000000000e+01	2.000000000000000000e+01	2.500000000000000000e+01	3.600000000000000000e+01	5.900000000000000000e+01	7.600000000000000000e+01	1.020000000000000000e+02	1.530000000000000000e+02	2.080000000000000000e+02	2.910000000000000000e+02	3.760000000000000000e+02	4.870000000000000000e+02	6.330000000000000000e+02	7.790000000000000000e+02	9.580000000000000000e+02	1.158000000000000000e+03	1.392000000000000000e+03	1.649000000000000000e+03	1.918000000000000000e+03	2.181000000000000000e+03	2.411000000000000000e+03	2.613000000000000000e+03	2.785000000000000000e+03	2.885000000000000000e+03	2.965000000000000000e+03	3.070000000000000000e+03	3.064000000000000000e+03	3.102000000000000000e+03	3.067000000000000000e+03	3.073000000000000000e+03	3.052000000000000000e+03	3.006000000000000000e+03	2.927000000000000000e+03	2.880000000000000000e+03	2.839000000000000000e+03	2.781000000000000000e+03	2.712000000000000000e+03	2.651000000000000000e+03	2.603000000000000000e+03	2.519000000000000000e+03	2.460000000000000000e+03	2.412000000000000000e+03	2.370000000000000000e+03	2.289000000000000000e+03	2.221000000000000000e+03	2.172000000000000000e+03	2.153000000000000000e+03	2.126000000000000000e+03	2.107000000000000000e+03
1.000000000000000000e+01	1.300000000000000000e+01	2.100000000000000000e+01	3.300000000000000000e+01	3.700000000000000000e+01	5.100000000000000000e+01	6.900000000000000000e+01	9.200000000000000000e+01	1.320000000000000000e+02	1.830000000000000000e+02	2.420000000000000000e+02	3.170000000000000000e+02	4.100000000000000000e+02	5.320000000000000000e+02	6.460000000000000000e+02	8.130000000000000000e+02	9.510000000000000000e+02	1.127000000000000000e+03	1.309000000000000000e+03	1.514000000000000000e+03	1.711000000000000000e+03	1.885000000000000000e+03	2.093000000000000000e+03	2.256000000000000000e+03	2.401000000000000000e+03	2.528000000000000000e+03	2.602000000000000000e+03	2.664000000000000000e+03	2.714000000000000000e+03	2.717000000000000000e+03	2.743000000000000000e+03	2.682000000000000000e+03	2.650000000000000000e+03	2.608000000000000000e+03	2.552000000000000000e+03	2.490000000000000000e+03	2.488000000000000000e+03	2.434000000000000000e+03	2.393000000000000000e+03	2.321000000000000000e+03	2.238000000000000000e+03	2.196000000000000000e+03	2.175000000000000000e+03	2.138000000000000000e+03	2.109000000000000000e+03	2.061000000000000000e+03	2.030000000000000000e+03	2.002000000000000000e+03	1.931000000000000000e+03	1.905000000000000000e+03
1.000000000000000000e+01	1.600000000000000000e+01	2.000000000000000000e+01	3.100000000000000000e+01	3.800000000000000000e+01	4.800000000000000000e+01	6.900000000000000000e+01	1.010000000000000000e+02	1.340000000000000000e+02	1.650000000000000000e+02	2.110000000000000000e+02	2.930000000000000000e+02	3.830000000000000000e+02	4.950000000000000000e+02	6.310000000000000000e+02	8.180000000000000000e+02	1.002000000000000000e+03	1.170000000000000000e+03	1.366000000000000000e+03	1.593000000000000000e+03	1.790000000000000000e+03	1.990000000000000000e+03	2.168000000000000000e+03	2.364000000000000000e+03	2.444000000000000000e+03	2.551000000000000000e+03	2.598000000000000000e+03	2.669000000000000000e+03	2.650000000000000000e+03	2.587000000000000000e+03	2.574000000000000000e+03	2.549000000000000000e+03	2.504000000000000000e+03	2.462000000000000000e+03	2.409000000000000000e+03	2.367000000000000000e+03	2.345000000000000000e+03	2.305000000000000000e+03	2.248000000000000000e+03	2.244000000000000000e+03	2.234000000000000000e+03	2.212000000000000000e+03	2.183000000000000000e+03	2.156000000000000000e+03	2.136000000000000000e+03	2.112000000000000000e+03	2.053000000000000000e+03	2.044000000000000000e+03	2.017000000000000000e+03	1.992000000000000000e+03
1.000000000000000000e+01	1.600000000000000000e+01	3.100000000000000000e+01	4.100000000000000000e+01	5.300000000000000000e+01	8.100000000000000000e+01	1.150000000000000000e+02	1.640000000000000000e+02	2.030000000000000000e+02	2.710000000000000000e+02	3.400000000000000000e+02	4.360000000000000000e+02	5.390000000000000000e+02	6.920000000000000000e+02	8.690000000000000000e+02	1.038000000000000000e+03	1.222000000000000000e+03	1.450000000000000000e+03	1.669000000000000000e+03	1.909000000000000000e+03	2.103000000000000000e+03	2.283000000000000000e+03	2.424000000000000000e+03	2.538000000000000000e+03	2.645000000000000000e+03	2.706000000000000000e+03	2.766000000000000000e+03	2.769000000000000000e+03	2.768000000000000000e+03	2.769000000000000000e+03	2.704000000000000000e+03	2.684000000000000000e+03	2.601000000000000000e+03	2.554000000000000000e+03	2.508000000000000000e+03	2.443000000000000000e+03	2.409000000000000000e+03	2.356000000000000000e+03	2.297000000000000000e+03	2.262000000000000000e+03	2.213000000000000000e+03	2.202000000000000000e+03	2.171000000000000000e+03	2.151000000000000000e+03	2.141000000000000000e+03	2.120000000000000000e+03	2.084000000000000000e+03	2.057000000000000000e+03	2.014000000000000000e+03	1.988000000000000000e+03
1.000000000000000000e+01	1.700000000000000000e+01	2.700000000000000000e+01	4.200000000000000000e+01	6.000000000000000000e+01	7.500000000000000000e+01	9.600000000000000000e+01	1.290000000000000000e+02	1.590000000000000000e+02	2.060000000000000000e+02	2.780000000000000000e+02	3.990000000000000000e+02	5.300000000000000000e+02	6.900000000000000000e+02	8.630000000000000000e+02	1.030000000000000000e+03	1.230000000000000000e+03	1.418000000000000000e+03	1.625000000000000000e+03	1.854000000000000000e+03	2.022000000000000000e+03	2.180000000000000000e+03	2.309000000000000000e+03	2.398000000000000000e+03	2.458000000000000000e+03	2.534000000000000000e+03	2.562000000000000000e+03	2.603000000000000000e+03	2.547000000000000000e+03	2.546000000000000000e+03	2.508000000000000000e+03	2.456000000000000000e+03	2.420000000000000000e+03	2.369000000000000000e+03	2.349000000000000000e+03	2.337000000000000000e+03	2.308000000000000000e+03	2.273000000000000000e+03	2.220000000000000000e+03	2.188000000000000000e+03	2.124000000000000000e+03	2.119000000000000000e+03	2.085000000000000000e+03	2.063000000000000000e+03	2.023000000000000000e+03	2.016000000000000000e+03	2.004000000000000000e+03	1.997000000000000000e+03	1.960000000000000000e+03	1.933000000000000000e+03
1.000000000000000000e+01	1.800000000000000000e+01	2.800000000000000000e+01	4.000000000000000000e+01	5.000000000000000000e+01	5.500000000000000000e+01	7.000000000000000000e+01	8.700000000000000000e+01	1.050000000000000000e+02	1.420000000000000000e+02	1.820000000000000000e+02	2.180000000000000000e+02	2.700000000000000000e+02	3.190000000000000000e+02	4.040000000000000000e+02	4.920000000000000000e+02	5.840000000000000000e+02	7.040000000000000000e+02	8.870000000000000000e+02	1.070000000000000000e+03	1.258000000000000000e+03	1.436000000000000000e+03	1.588000000000000000e+03	1.749000000000000000e+03	1.874000000000000000e+03	1.961000000000000000e+03	2.085000000000000000e+03	2.123000000000000000e+03	2.172000000000000000e+03	2.171000000000000000e+03	2.173000000000000000e+03	2.178000000000000000e+03	2.156000000000000000e+03	2.166000000000000000e+03	2.167000000000000000e+03	2.138000000000000000e+03	2.125000000000000000e+03	2.092000000000000000e+03	2.037000000000000000e+03	2.025000000000000000e+03	2.003000000000000000e+03	1.971000000000000000e+03	1.938000000000000000e+03	1.917000000000000000e+03	1.901000000000000000e+03	1.895000000000000000e+03	1.865000000000000000e+03	1.833000000000000000e+03	1.810000000000000000e+03	1.763000000000000000e+03
1.000000000000000000e+01	2.000000000000000000e+01	3.000000000000000000e+01	4.400000000000000000e+01	6.400000000000000000e+01	8.800000000000000000e+01	1.180000000000000000e+02	1.580000000000000000e+02	2.050000000000000000e+02	2.570000000000000000e+02	3.340000000000000000e+02	4.110000000000000000e+02	5.100000000000000000e+02	6.230000000000000000e+02	7.710000000000000000e+02	9.250000000000000000e+02	1.101000000000000000e+03	1.326000000000000000e+03	1.531000000000000000e+03	1.746000000000000000e+03	1.927000000000000000e+03	2.098000000000000000e+03	2.225000000000000000e+03	2.358000000000000000e+03	2.457000000000000000e+03	2.517000000000000000e+03	2.539000000000000000e+03	2.498000000000000000e+03	2.471000000000000000e+03	2.478000000000000000e+03	2.495000000000000000e+03	2.449000000000000000e+03	2.410000000000000000e+03	2.361000000000000000e+03	2.326000000000000000e+03	2.303000000000000000e+03	2.263000000000000000e+03	2.222000000000000000e+03	2.214000000000000000e+03	2.215000000000000000e+03	2.172000000000000000e+03	2.136000000000000000e+03	2.108000000000000000e+03	2.071000000000000000e+03	2.047000000000000000e+03	2.007000000000000000e+03	1.969000000000000000e+03	1.938000000000000000e+03	1.920000000000000000e+03	1.893000000000000000e+03
1.000000000000000000e+01	1.400000000000000000e+01	2.200000000000000000e+01	2.900000000000000000e+01	4.500000000000000000e+01	6.300000000000000000e+01	8.800000000000000000e+01	1.200000000000000000e+02	1.830000000000000000e+02	2.420000000000000000e+02	3.140000000000000000e+02	4.270000000000000000e+02	5.670000000000000000e+02	7.200000000000000000e+02	8.910000000000000000e+02	1.081000000000000000e+03	1.282000000000000000e+03	1.479000000000000000e+03	1.658000000000000000e+03	1.847000000000000000e+03	2.013000000000000000e+03	2.170000000000000000e+03	2.307000000000000000e+03	2.444000000000000000e+03	2.503000000000000000e+03	2.576000000000000000e+03	2.585000000000000000e+03	2.604000000000000000e+03	2.565000000000000000e+03	2.491000000000000000e+03	2.495000000000000000e+03	2.424000000000000000e+03	2.405000000000000000e+03	2.376000000000000000e+03	2.348000000000000000e+03	2.290000000000000000e+03	2.295000000000000000e+03	2.245000000000000000e+03	2.220000000000000000e+03	2.144000000000000000e+03	2.117000000000000000e+03	2.068000000000000000e+03	2.025000000000000000e+03	1.988000000000000000e+03	1.955000000000000000e+03	1.918000000000000000e+03	1.885000000000000000e+03	1.876000000000000000e+03	1.870000000000000000e+03	1.825000000000000000e+03
1.000000000000000000e+01	1.700000000000000000e+01	2.700000000000000000e+01	4.900000000000000000e+01	6.600000000000000000e+01	9.100000000000000000e+01	1.160000000000000000e+02	1.380000000000000000e+02	1.860000000000000000e+02	2.320000000000000000e+02	2.960000000000000000e+02	3.860000000000000000e+02	4.920000000000000000e+02	6.220000000000000000e+02	7.820000000000000000e+02	9.720000000000000000e+02	1.177000000000000000e+03	1.421000000000000000e+03	1.728000000000000000e+03	2.005000000000000000e+03	2.247000000000000000e+03	2.452000000000000000e+03	2.655000000000000000e+03	2.871000000000000000e+03	3.004000000000000000e+03	3.081000000000000000e+03	3.169000000000000000e+03	3.208000000000000000e+03	3.235000000000000000e+03	3.234000000000000000e+03	3.200000000000000000e+03	3.146000000000000000e+03	3.114000000000000000e+03	3.086000000000000000e+03	3.018000000000000000e+03	2.948000000000000000e+03	2.902000000000000000e+03	2.833000000000000000e+03	2.771000000000000000e+03	2.709000000000000000e+03	2.658000000000000000e+03	2.646000000000000000e+03	2.553000000000000000e+03	2.503000000000000000e+03	2.468000000000000000e+03	2.441000000000000000e+03	2.381000000000000000e+03	2.333000000000000000e+03	2.239000000000000000e+03	2.170000000000000000e+03
1.000000000000000000e+01	1.600000000000000000e+01	2.400000000000000000e+01	2.900000000000000000e+01	4.000000000000000000e+01	5.300000000000000000e+01	7.100000000000000000e+01	9.800000000000000000e+01	1.330000000000000000e+02	1.790000000000000000e+02	2.290000000000000000e+02	2.820000000000000000e+02	3.540000000000000000e+02	4.540000000000000000e+02	5.690000000000000000e+02	7.060000000000000000e+02	8.720000000000000000e+02	1.053000000000000000e+03	1.256000000000000000e+03	1.480000000000000000e+03	1.689000000000000000e+03	1.902000000000000000e+03	2.127000000000000000e+03	2.276000000000000000e+03	2.447000000000000000e+03	2.609000000000000000e+03	2.721000000000000000e+03	2.776000000000000000e+03	2.846000000000000000e+03	2.852000000000000000e+03	2.823000000000000000e+03	2.837000000000000000e+03	2.783000000000000000e+03	2.756000000000000000e+03	2.715000000000000000e+03	2.691000000000000000e+03	2.643000000000000000e+03	2.616000000000000000e+03	2.550000000000000000e+03	2.474000000000000000e+03	2.416000000000000000e+03	2.379000000000000000e+03	2.357000000000000000e+03	2.285000000000000000e+03	2.269000000000000000e+03	2.228000000000000000e+03	2.181000000000000000e+03	2.174000000000000000e+03	2.110000000000000000e+03	2.034000000000000000e+03
1.000000000000000000e+01	1.900000000000000000e+01	2.500000000000000000e+01	3.500000000000000000e+01	5.000000000000000000e+01	6.300000000000000000e+01	8.600000000000000000e+01	1.140000000000000000e+02	1.410000000000000000e+02	1.760000000000000000e+02	2.220000000000000000e+02	2.940000000000000000e+02	3.830000000000000000e+02	4.770000000000000000e+02	5.810000000000000000e+02	7.290000000000000000e+02	8.790000000000000000e+02	1.063000000000000000e+03	1.270000000000000000e+03	1.525000000000000000e+03	1.785000000000000000e+03	1.992000000000000000e+03	2.205000000000000000e+03	2.355000000000000000e+03	2.470000000000000000e+03	2.584000000000000000e+03	2.632000000000000000e+03	2.640000000000000000e+03	2.671000000000000000e+03	2.638000000000000000e+03	2.640000000000000000e+03	2.615000000000000000e+03	2.538000000000000000e+03	2.503000000000000000e+03	2.478000000000000000e+03	2.458000000000000000e+03	2.424000000000000000e+03	2.349000000000000000e+03	2.276000000000000000e+03	2.279000000000000000e+03	2.260000000000000000e+03	2.259000000000000000e+03	2.248000000000000000e+03	2.242000000000000000e+03	2.179000000000000000e+03	2.117000000000000000e+03	2.066000000000000000e+03	2.046000000000000000e+03	2.012000000000000000e+03	1.967000000000000000e+03
1.000000000000000000e+01	1.800000000000000000e+01	2.800000000000000000e+01	4.400000000000000000e+01	6.400000000000000000e+01	7.800000000000000000e+01	9.900000000000000000e+01	1.310000000000000000e+02	1.650000000000000000e+02	2.440000000000000000e+02	3.070000000000000000e+02	4.120000000000000000e+02	5.130000000000000000e+02	6.490000000000000000e+02	7.940000000000000000e+02	9.470000000000000000e+02	1.140000000000000000e+03	1.350000000000000000e+03	1.610000000000000000e+03	1.883000000000000000e+03	2.133000000000000000e+03	2.345000000000000000e+03	2.552000000000000000e+03	2.716000000000000000e+03	2.822000000000000000e+03	2.912000000000000000e+03	2.969000000000000000e+03	3.009000000000000000e+03	3.019000000000000000e+03	2.989000000000000000e+03	2.953000000000000000e+03	2.924000000000000000e+03	2.866000000000000000e+03	2.832000000000000000e+03	2.793000000000000000e+03	2.758000000000000000e+03	2.695000000000000000e+03	2.628000000000000000e+03	2.533000000000000000e+03	2.481000000000000000e+03	2.452000000000000000e+03	2.402000000000000000e+03	2.376000000000000000e+03	2.349000000000000000e+03	2.312000000000000000e+03	2.256000000000000000e+03	2.209000000000000000e+03	2.180000000000000000e+03	2.151000000000000000e+03	2.087000000000000000e+03
1.000000000000000000e+01	1.500000000000000000e+01	2.400000000000000000e+01	3.000000000000000000e+01	4.100000000000000000e+01	5.600000000000000000e+01	7.800000000000000000e+01	1.150000000000000000e+02	1.540000000000000000e+02	2.060000000000000000e+02	2.600000000000000000e+02	3.250000000000000000e+02	4.220000000000000000e+02	5.370000000000000000e+02	6.560000000000000000e+02	8.100000000000000000e+02	9.730000000000000000e+02	1.172000000000000000e+03	1.356000000000000000e+03	1.532000000000000000e+03	1.706000000000000000e+03	1.870000000000000000e+03	1.992000000000000000e+03	2.136000000000000000e+03	2.199000000000000000e+03	2.231000000000000000e+03	2.264000000000000000e+03	2.315000000000000000e+03	2.317000000000000000e+03	2.343000000000000000e+03	2.335000000000000000e+03	2.315000000000000000e+03	2.248000000000000000e+03	2.208000000000000000e+03	2.151000000000000000e+03	2.107000000000000000e+03	2.086000000000000000e+03	2.064000000000000000e+03	2.041000000000000000e+03	2.023000000000000000e+03	2.007000000000000000e+03	2.010000000000000000e+03	1.977000000000000000e+03	1.957000000000000000e+03	1.929000000000000000e+03	1.914000000000000000e+03	1.904000000000000000e+03	1.897000000000000000e+03	1.869000000000000000e+03	1.857000000000000000e+03
1.000000000000000000e+01	1.400000000000000000e+01	3.000000000000000000e+01	4.400000000000000000e+01	6.200000000000000000e+01	7.800000000000000000e+01	1.120000000000000000e+02	1.460000000000000000e+02	1.940000000000000000e+02	2.540000000000000000e+02	3.180000000000000000e+02	4.070000000000000000e+02	5.070000000000000000e+02	6.360000000000000000e+02	7.830000000000000000e+02	9.720000000000000000e+02	1.173000000000000000e+03	1.432000000000000000e+03	1.641000000000000000e+03	1.849000000000000000e+03	2.026000000000000000e+03	2.194000000000000000e+03	2.335000000000000000e+03	2.443000000000000000e+03	2.516000000000000000e+03	2.533000000000000000e+03	2.551000000000000000e+03	2.552000000000000000e+03	2.531000000000000000e+03	2.552000000000000000e+03	2.496000000000000000e+03	2.444000000000000000e+03	2.395000000000000000e+03	2.369000000000000000e+03	2.339000000000000000e+03	2.270000000000000000e+03	2.221000000000000000e+03	2.209000000000000000e+03	2.175000000000000000e+03	2.151000000000000000e+03	2.124000000000000000e+03	2.073000000000000000e+03	2.040000000000000000e+03	2.001000000000000000e+03	1.970000000000000000e+03	1.948000000000000000e+03	1.923000000000000000e+03	1.903000000000000000e+03	1.871000000000000000e+03	1.826000000000000000e+03
1.000000000000000000e+01	1.400000000000000000e+01	1.900000000000000000e+01	2.500000000000000000e+01	3.500000000000000000e+01	4.400000000000000000e+01	5.800000000000000000e+01	7.300000000000000000e+01	1.010000000000000000e+02	1.390000000000000000e+02	1.720000000000000000e+02	2.300000000000000000e+02	2.840000000000000000e+02	3.670000000000000000e+02	4.730000000000000000e+02	5.940000000000000000e+02	7.560000000000000000e+02	9.050000000000000000e+02	1.036000000000000000e+03	1.213000000000000000e+03	1.390000000000000000e+03	1.552000000000000000e+03	1.754000000000000000e+03	1.904000000000000000e+03	2.029000000000000000e+03	2.110000000000000000e+03	2.189000000000000000e+03	2.253000000000000000e+03	2.268000000000000000e+03	2.293000000000000000e+03	2.315000000000000000e+03	2.288000000000000000e+03	2.235000000000000000e+03	2.277000000000000000e+03	2.236000000000000000e+03	2.214000000000000000e+03	2.170000000000000000e+03	2.164000000000000000e+03	2.143000000000000000e+03	2.138000000000000000e+03	2.115000000000000000e+03	2.085000000000000000e+03	2.066000000000000000e+03	2.036000000000000000e+03	1.993000000000000000e+03	1.953000000000000000e+03	1.924000000000000000e+03	1.902000000000000000e+03	1.885000000000000000e+03	1.837000000000000000e+03
1.000000000000000000e+01	2.400000000000000000e+01	3.900000000000000000e+01	5.300000000000000000e+01	6.900000000000000000e+01	9.000000000000000000e+01	1.340000000000000000e+02	1.670000000000000000e+02	2.250000000000000000e+02	3.090000000000000000e+02	4.090000000000000000e+02	5.330000000000000000e+02	6.890000000000000000e+02	8.660000000000000000e+02	1.090000000000000000e+03	1.302000000000000000e+03	1.550000000000000000e+03	1.778000000000000000e+03	2.022000000000000000e+03	2.237000000000000000e+03	2.437000000000000000e+03	2.617000000000000000e+03	2.767000000000000000e+03	2.860000000000000000e+03	2.898000000000000000e+03	2.951000000000000000e+03	2.978000000000000000e+03	2.990000000000000000e+03	3.000000000000000000e+03	2.979000000000000000e+03	2.941000000000000000e+03	2.912000000000000000e+03	2.890000000000000000e+03	2.812000000000000000e+03	2.768000000000000000e+03	2.716000000000000000e+03	2.640000000000000000e+03	2.552000000000000000e+03	2.514000000000000000e+03	2.474000000000000000e+03	2.447000000000000000e+03	2.382000000000000000e+03	2.345000000000000000e+03	2.333000000000000000e+03	2.270000000000000000e+03	2.250000000000000000e+03	2.200000000000000000e+03	2.137000000000000000e+03	2.104000000000000000e+03	2.048000000000000000e+03
1.000000000000000000e+01	1.300000000000000000e+01	1.900000000000000000e+01	2.600000000000000000e+01	3.200000000000000000e+01	4.200000000000000000e+01	5.300000000000000000e+01	7.000000000000000000e+01	9.900000000000000000e+01	1.230000000000000000e+02	1.580000000000000000e+02	2.140000000000000000e+02	2.690000000000000000e+02	3.560000000000000000e+02	4.500000000000000000e+02	5.730000000000000000e+02	6.990000000000000000e+02	8.470000000000000000e+02	1.021000000000000000e+03	1.223000000000000000e+03	1.392000000000000000e+03	1.574000000000000000e+03	1.741000000000000000e+03	1.901000000000000000e+03	1.974000000000000000e+03	2.028000000000000000e+03	2.093000000000000000e+03	2.135000000000000000e+03	2.167000000000000000e+03	2.201000000000000000e+03	2.208000000000000000e+03	2.204000000000000000e+03	2.163000000000000000e+03	2.109000000000000000e+03	2.067000000000000000e+03	2.043000000000000000e+03	2.000000000000000000e+03	2.005000000000000000e+03	1.987000000000000000e+03	1.924000000000000000e+03	1.892000000000000000e+03	1.914000000000000000e+03	1.895000000000000000e+03	1.856000000000000000e+03	1.824000000000000000e+03	1.803000000000000000e+03	1.793000000000000000e+03	1.775000000000000000e+03	1.756000000000000000e+03	1.758000000000000000e+03
1.000000000000000000e+01	1.200000000000000000e+01	1.900000000000000000e+01	2.500000000000000000e+01	3.700000000000000000e+01	5.100000000000000000e+01	7.800000000000000000e+01	1.060000000000000000e+02	1.460000000000000000e+02	2.000000000000000000e+02	2.550000000000000000e+02	3.270000000000000000e+02	4.220000000000000000e+02	5.460000000000000000e+02	6.710000000000000000e+02	8.290000000000000000e+02	9.980000000000000000e+02	1.200000000000000000e+03	1.421000000000000000e+03	1.616000000000000000e+03	1.831000000000000000e+03	2.046000000000000000e+03	2.223000000000000000e+03	2.399000000000000000e+03	2.541000000000000000e+03	2.600000000000000000e+03	2.660000000000000000e+03	2.677000000000000000e+03	2.676000000000000000e+03	2.649000000000000000e+03	2.630000000000000000e+03	2.561000000000000000e+03	2.533000000000000000e+03	2.499000000000000000e+03	2.460000000000000000e+03	2.390000000000000000e+03	2.315000000000000000e+03	2.297000000000000000e+03	2.267000000000000000e+03	2.226000000000000000e+03	2.186000000000000000e+03	2.123000000000000000e+03	2.100000000000000000e+03	2.085000000000000000e+03	2.051000000000000000e+03	2.037000000000000000e+03	2.020000000000000000e+03	1.975000000000000000e+03	1.915000000000000000e+03	1.898000000000000000e+03
1.000000000000000000e+01	1.800000000000000000e+01	3.000000000000000000e+01	4.500000000000000000e+01	5.900000000000000000e+01	9.700000000000000000e+01	1.130000000000000000e+02	1.520000000000000000e+02	2.000000000000000000e+02	2.790000000000000000e+02	3.500000000000000000e+02	4.550000000000000000e+02	5.650000000000000000e+02	7.080000000000000000e+02	8.540000000000000000e+02	1.056000000000000000e+03	1.244000000000000000e+03	1.460000000000000000e+03	1.645000000000000000e+03	1.823000000000000000e+03	1.991000000000000000e+03	2.155000000000000000e+03	2.277000000000000000e+03	2.388000000000000000e+03	2.450000000000000000e+03	2.502000000000000000e+03	2.508000000000000000e+03	2.529000000000000000e+03	2.511000000000000000e+03	2.550000000000000000e+03	2.488000000000000000e+03	2.450000000000000000e+03	2.366000000000000000e+03	2.324000000000000000e+03	2.237000000000000000e+03	2.216000000000000000e+03	2.215000000000000000e+03	2.198000000000000000e+03	2.152000000000000000e+03	2.118000000000000000e+03	2.089000000000000000e+03	2.057000000000000000e+03	2.018000000000000000e+03	2.006000000000000000e+03	1.985000000000000000e+03	1.973000000000000000e+03	1.926000000000000000e+03	1.888000000000000000e+03	1.842000000000000000e+03	1.810000000000000000e+03
1.000000000000000000e+01	1.200000000000000000e+01	2.000000000000000000e+01	2.700000000000000000e+01	3.400000000000000000e+01	4.600000000000000000e+01	5.800000000000000000e+01	7.400000000000000000e+01	8.900000000000000000e+01	1.080000000000000000e+02	1.270000000000000000e+02	1.730000000000000000e+02	2.270000000000000000e+02	2.920000000000000000e+02	3.620000000000000000e+02	4.660000000000000000e+02	5.670000000000000000e+02	7.140000000000000000e+02	8.790000000000000000e+02	1.052000000000000000e+03	1.210000000000000000e+03	1.384000000000000000e+03	1.536000000000000000e+03	1.692000000000000000e+03	1.788000000000000000e+03	1.923000000000000000e+03	2.025000000000000000e+03	2.096000000000000000e+03	2.133000000000000000e+03	2.172000000000000000e+03	2.176000000000000000e+03	2.155000000000000000e+03	2.105000000000000000e+03	2.076000000000000000e+03	2.057000000000000000e+03	2.038000000000000000e+03	2.007000000000000000e+03	1.974000000000000000e+03	1.973000000000000000e+03	1.956000000000000000e+03	1.966000000000000000e+03	1.934000000000000000e+03	1.916000000000000000e+03	1.899000000000000000e+03	1.884000000000000000e+03	1.897000000000000000e+03	1.854000000000000000e+03	1.837000000000000000e+03	1.818000000000000000e+03	1.770000000000000000e+03
1.000000000000000000e+01	1.800000000000000000e+01	2.800000000000000000e+01	4.300000000000000000e+01	5.800000000000000000e+01	7.400000000000000000e+01	1.060000000000000000e+02	1.400000000000000000e+02	1.810000000000000000e+02	2.470000000000000000e+02	3.310000000000000000e+02	4.190000000000000000e+02	5.410000000000000000e+02	6.720000000000000000e+02	8.130000000000000000e+02	9.860000000000000000e+02	1.190000000000000000e+03	1.424000000000000000e+03	1.636000000000000000e+03	1.836000000000000000e+03	2.000000000000000000e+03	2.209000000000000000e+03	2.329000000000000000e+03	2.401000000000000000e+03	2.513000000000000000e+03	2.551000000000000000e+03	2.544000000000000000e+03	2.550000000000000000e+03	2.552000000000000000e+03	2.520000000000000000e+03	2.458000000000000000e+03	2.395000000000000000e+03	2.350000000000000000e+03	2.321000000000000000e+03	2.285000000000000000e+03	2.228000000000000000e+03	2.206000000000000000e+03	2.151000000000000000e+03	2.109000000000000000e+03	2.086000000000000000e+03	2.037000000000000000e+03	2.036000000000000000e+03	1.978000000000000000e+03	1.980000000000000000e+03	1.936000000000000000e+03	1.887000000000000000e+03	1.871000000000000000e+03	1.826000000000000000e+03	1.820000000000000000e+03	1.770000000000000000e+03
1.000000000000000000e+01	1.600000000000000000e+01	2.100000000000000000e+01	3.000000000000000000e+01	4.100000000000000000e+01	5.200000000000000000e+01	6.400000000000000000e+01	9.100000000000000000e+01	1.100000000000000000e+02	1.400000000000000000e+02	1.820000000000000000e+02	2.380000000000000000e+02	3.080000000000000000e+02	3.960000000000000000e+02	5.110000000000000000e+02	6.280000000000000000e+02	7.650000000000000000e+02	9.100000000000000000e+02	1.119000000000000000e+03	1.288000000000000000e+03	1.475000000000000000e+03	1.663000000000000000e+03	1.799000000000000000e+03	1.912000000000000000e+03	1.994000000000000000e+03	2.054000000000000000e+03	2.118000000000000000e+03	2.087000000000000000e+03	2.115000000000000000e+03	2.133000000000000000e+03	2.147000000000000000e+03	2.152000000000000000e+03	2.141000000000000000e+03	2.119000000000000000e+03	2.128000000000000000e+03	2.071000000000000000e+03	2.083000000000000000e+03	2.015000000000000000e+03	1.996000000000000000e+03	1.971000000000000000e+03	1.948000000000000000e+03	1.939000000000000000e+03	1.911000000000000000e+03	1.913000000000000000e+03	1.887000000000000000e+03	1.885000000000000000e+03	1.869000000000000000e+03	1.869000000000000000e+03	1.840000000000000000e+03	1.817000000000000000e+03
1.000000000000000000e+01	1.400000000000000000e+01	1.700000000000000000e+01	2.300000000000000000e+01	3.500000000000000000e+01	4.500000000000000000e+01	5.700000000000000000e+01	7.300000000000000000e+01	1.010000000000000000e+02	1.380000000000000000e+02	1.780000000000000000e+02	2.310000000000000000e+02	3.290000000000000000e+02	4.340000000000000000e+02	5.590000000000000000e+02	7.000000000000000000e+02	8.770000000000000000e+02	1.097000000000000000e+03	1.303000000000000000e+03	1.545000000000000000e+03	1.825000000000000000e+03	2.074000000000000000e+03	2.346000000000000000e+03	2.600000000000000000e+03	2.801000000000000000e+03	2.939000000000000000e+03	3.097000000000000000e+03	3.209000000000000000e+03	3.273000000000000000e+03	3.298000000000000000e+03	3.272000000000000000e+03	3.280000000000000000e+03	3.231000000000000000e+03	3.190000000000000000e+03	3.135000000000000000e+03	3.083000000000000000e+03	3.028000000000000000e+03	2.974000000000000000e+03	2.896000000000000000e+03	2.836000000000000000e+03	2.751000000000000000e+03	2.691000000000000000e+03	2.604000000000000000e+03	2.532000000000000000e+03	2.471000000000000000e+03	2.412000000000000000e+03	2.358000000000000000e+03	2.320000000000000000e+03	2.277000000000000000e+03	2.189000000000000000e+03
1.000000000000000000e+01	1.200000000000000000e+01	2.200000000000000000e+01	2.700000000000000000e+01	3.600000000000000000e+01	5.000000000000000000e+01	6.600000000000000000e+01	9.500000000000000000e+01	1.200000000000000000e+02	1.610000000000000000e+02	2.020000000000000000e+02	2.650000000000000000e+02	3.290000000000000000e+02	4.110000000000000000e+02	5.210000000000000000e+02	6.580000000000000000e+02	8.120000000000000000e+02	9.960000000000000000e+02	1.170000000000000000e+03	1.399000000000000000e+03	1.644000000000000000e+03	1.925000000000000000e+03	2.178000000000000000e+03	2.343000000000000000e+03	2.557000000000000000e+03	2.697000000000000000e+03	2.840000000000000000e+03	2.957000000000000000e+03	3.030000000000000000e+03	3.042000000000000000e+03	3.038000000000000000e+03	3.022000000000000000e+03	2.992000000000000000e+03	2.971000000000000000e+03	2.917000000000000000e+03	2.880000000000000000e+03	2.823000000000000000e+03	2.763000000000000000e+03	2.718000000000000000e+03	2.672000000000000000e+03	2.617000000000000000e+03	2.548000000000000000e+03	2.468000000000000000e+03	2.460000000000000000e+03	2.394000000000000000e+03	2.343000000000000000e+03	2.324000000000000000e+03	2.247000000000000000e+03	2.193000000000000000e+03	2.166000000000000000e+03
1.000000000000000000e+01	1.500000000000000000e+01	3.000000000000000000e+01	4.100000000000000000e+01	6.300000000000000000e+01	9.200000000000000000e+01	1.240000000000000000e+02	1.680000000000000000e+02	2.290000000000000000e+02	3.140000000000000000e+02	4.160000000000000000e+02	5.230000000000000000e+02	6.410000000000000000e+02	7.800000000000000000e+02	9.300000000000000000e+02	1.100000000000000000e+03	1.291000000000000000e+03	1.495000000000000000e+03	1.704000000000000000e+03	1.892000000000000000e+03	2.054000000000000000e+03	2.216000000000000000e+03	2.343000000000000000e+03	2.433000000000000000e+03	2.464000000000000000e+03	2.505000000000000000e+03	2.501000000000000000e+03	2.496000000000000000e+03	2.495000000000000000e+03	2.483000000000000000e+03	2.470000000000000000e+03	2.424000000000000000e+03	2.389000000000000000e+03	2.337000000000000000e+03	2.316000000000000000e+03	2.295000000000000000e+03	2.205000000000000000e+03	2.171000000000000000e+03	2.144000000000000000e+03	2.166000000000000000e+03	2.145000000000000000e+03	2.080000000000000000e+03	2.058000000000000000e+03	2.021000000000000000e+03	1.979000000000000000e+03	1.943000000000000000e+03	1.921000000000000000e+03	1.885000000000000000e+03	1.871000000000000000e+03	1.847000000000000000e+03
1.000000000000000000e+01	2.000000000000000000e+01	4.000000000000000000e+01	6.100000000000000000e+01	8.700000000000000000e+01	1.100000000000000000e+02	1.480000000000000000e+02	1.770000000000000000e+02	2.270000000000000000e+02	3.050000000000000000e+02	3.970000000000000000e+02	5.070000000000000000e+02	6.430000000000000000e+02	7.990000000000000000e+02	9.770000000000000000e+02	1.170000000000000000e+03	1.413000000000000000e+03	1.623000000000000000e+03	1.825000000000000000e+03	2.000000000000000000e+03	2.177000000000000000e+03	2.335000000000000000e+03	2.420000000000000000e+03	2.483000000000000000e+03	2.519000000000000000e+03	2.561000000000000000e+03	2.595000000000000000e+03	2.580000000000000000e+03	2.560000000000000000e+03	2.557000000000000000e+03	2.544000000000000000e+03	2.473000000000000000e+03	2.441000000000000000e+03	2.398000000000000000e+03	2.376000000000000000e+03	2.337000000000000000e+03	2.299000000000000000e+03	2.242000000000000000e+03	2.251000000000000000e+03	2.213000000000000000e+03	2.155000000000000000e+03	2.147000000000000000e+03	2.107000000000000000e+03	2.078000000000000000e+03	2.035000000000000000e+03	1.975000000000000000e+03	1.957000000000000000e+03	1.932000000000000000e+03	1.912000000000000000e+03	1.885000000000000000e+03
1.000000000000000000e+01	1.800000000000000000e+01	2.200000000000000000e+01	3.500000000000000000e+01	4.500000000000000000e+01	5.500000000000000000e+01	8.100000000000000000e+01	1.030000000000000000e+02	1.280000000000000000e+02	1.740000000000000000e+02	2.510000000000000000e+02	3.320000000000000000e+02	4.370000000000000000e+02	5.280000000000000000e+02	6.760000000000000000e+02	8.410000000000000000e+02	1.027000000000000000e+03	1.227000000000000000e+03	1.450000000000000000e+03	1.684000000000000000e+03	1.932000000000000000e+03	2.156000000000000000e+03	2.351000000000000000e+03	2.505000000000000000e+03	2.678000000000000000e+03	2.777000000000000000e+03	2.882000000000000000e+03	2.888000000000000000e+03	2.901000000000000000e+03	2.922000000000000000e+03	2.893000000000000000e+03	2.838000000000000000e+03	2.842000000000000000e+03	2.809000000000000000e+03	2.776000000000000000e+03	2.753000000000000000e+03	2.694000000000000000e+03	2.639000000000000000e+03	2.552000000000000000e+03	2.471000000000000000e+03	2.414000000000000000e+03	2.323000000000000000e+03	2.292000000000000000e+03	2.231000000000000000e+03	2.166000000000000000e+03	2.114000000000000000e+03	2.089000000000000000e+03	2.062000000000000000e+03	2.021000000000000000e+03	1.998000000000000000e+03
1.000000000000000000e+01	1.500000000000000000e+01	2.300000000000000000e+01	3.600000000000000000e+01	4.600000000000000000e+01	6.300000000000000000e+01	8.800000000000000000e+01	1.310000000000000000e+02	1.620000000000000000e+02	2.130000000000000000e+02	2.860000000000000000e+02	3.460000000000000000e+02	4.510000000000000000e+02	5.770000000000000000e+02	7.140000000000000000e+02	9.250000000000000000e+02	1.111000000000000000e+03	1.319000000000000000e+03	1.553000000000000000e+03	1.756000000000000000e+03	1.979000000000000000e+03	2.128000000000000000e+03	2.258000000000000000e+03	2.365000000000000000e+03	2.454000000000000000e+03	2.506000000000000000e+03	2.563000000000000000e+03	2.563000000000000000e+03	2.543000000000000000e+03	2.512000000000000000e+03	2.466000000000000000e+03	2.437000000000000000e+03	2.409000000000000000e+03	2.374000000000000000e+03	2.343000000000000000e+03	2.308000000000000000e+03	2.284000000000000000e+03	2.252000000000000000e+03	2.228000000000000000e+03	2.221000000000000000e+03	2.174000000000000000e+03	2.134000000000000000e+03	2.079000000000000000e+03	2.061000000000000000e+03	2.011000000000000000e+03	1.971000000000000000e+03	1.960000000000000000e+03	1.955000000000000000e+03	1.931000000000000000e+03	1.903000000000000000e+03
1.000000000000000000e+01	1.500000000000000000e+01	2.200000000000000000e+01	3.100000000000000000e+01	4.200000000000000000e+01	5.700000000000000000e+01	7.500000000000000000e+01	1.010000000000000000e+02	1.320000000000000000e+02	1.720000000000000000e+02	2.360000000000000000e+02	2.950000000000000000e+02	4.000000000000000000e+02	5.090000000000000000e+02	6.230000000000000000e+02	7.830000000000000000e+02	9.300000000000000000e+02	1.150000000000000000e+03	1.346000000000000000e+03	1.548000000000000000e+03	1.712000000000000000e+03	1.900000000000000000e+03	2.096000000000000000e+03	2.240000000000000000e+03	2.367000000000000000e+03	2.456000000000000000e+03	2.525000000000000000e+03	2.530000000000000000e+03	2.527000000000000000e+03	2.503000000000000000e+03	2.438000000000000000e+03	2.405000000000000000e+03	2.360000000000000000e+03	2.315000000000000000e+03	2.284000000000000000e+03	2.251000000000000000e+03	2.240000000000000000e+03	2.184000000000000000e+03	2.120000000000000000e+03	2.061000000000000000e+03	2.053000000000000000e+03	2.029000000000000000e+03	1.987000000000000000e+03	1.964000000000000000e+03	1.950000000000000000e+03	1.935000000000000000e+03	1.927000000000000000e+03	1.878000000000000000e+03	1.863000000000000000e+03	1.869000000000000000e+03
1.000000000000000000e+01	1.700000000000000000e+01	2.600000000000000000e+01	3.600000000000000000e+01	4.600000000000000000e+01	6.100000000000000000e+01	8.500000000000000000e+01	1.110000000000000000e+02	1.420000000000000000e+02	1.960000000000000000e+02	2.510000000000000000e+02	3.510000000000000000e+02	4.430000000000000000e+02	5.660000000000000000e+02	7.240000000000000000e+02	8.970000000000000000e+02	1.089000000000000000e+03	1.303000000000000000e+03	1.559000000000000000e+03	1.769000000000000000e+03	2.010000000000000000e+03	2.215000000000000000e+03	2.399000000000000000e+03	2.505000000000000000e+03	2.617000000000000000e+03	2.675000000000000000e+03	2.736000000000000000e+03	2.739000000000000000e+03	2.724000000000000000e+03	2.683000000000000000e+03	2.648000000000000000e+03	2.657000000000000000e+03	2.624000000000000000e+03	2.592000000000000000e+03	2.523000000000000000e+03	2.432000000000000000e+03	2.366000000000000000e+03	2.387000000000000000e+03	2.338000000000000000e+03	2.301000000000000000e+03	2.259000000000000000e+03	2.211000000000000000e+03	2.183000000000000000e+03	2.165000000000000000e+03	2.161000000000000000e+03	2.152000000000000000e+03	2.125000000000000000e+03	2.072000000000000000e+03	2.012000000000000000e+03	2.001000000000000000e+03
1.000000000000000000e+01	1.900000000000000000e+01	2.300000000000000000e+01	4.000000000000000000e+01	4.200000000000000000e+01	5.500000000000000000e+01	7.800000000000000000e+01	1.070000000000000000e+02	1.600000000000000000e+02	2.130000000000000000e+02	2.660000000000000000e+02	3.550000000000000000e+02	4.930000000000000000e+02	6.580000000000000000e+02	8.140000000000000000e+02	1.012000000000000000e+03	1.238000000000000000e+03	1.516000000000000000e+03	1.747000000000000000e+03	2.020000000000000000e+03	2.270000000000000000e+03	2.500000000000000000e+03	2.734000000000000000e+03	2.903000000000000000e+03	2.983000000000000000e+03	3.055000000000000000e+03	3.122000000000000000e+03	3.122000000000000000e+03	3.120000000000000000e+03	3.104000000000000000e+03	3.025000000000000000e+03	2.994000000000000000e+03	2.923000000000000000e+03	2.833000000000000000e+03	2.782000000000000000e+03	2.748000000000000000e+03	2.698000000000000000e+03	2.662000000000000000e+03	2.617000000000000000e+03	2.546000000000000000e+03	2.503000000000000000e+03	2.437000000000000000e+03	2.392000000000000000e+03	2.357000000000000000e+03	2.311000000000000000e+03	2.293000000000000000e+03	2.269000000000000000e+03	2.199000000000000000e+03	2.172000000000000000e+03	2.115000000000000000e+03
1.000000000000000000e+01	1.500000000000000000e+01	2.500000000000000000e+01	3.400000000000000000e+01	4.600000000000000000e+01	6.100000000000000000e+01	7.600000000000000000e+01	1.040000000000000000e+02	1.510000000000000000e+02	1.870000000000000000e+02	2.370000000000000000e+02	3.060000000000000000e+02	3.820000000000000000e+02	4.970000000000000000e+02	6.210000000000000000e+02	7.650000000000000000e+02	9.400000000000000000e+02	1.124000000000000000e+03	1.344000000000000000e+03	1.555000000000000000e+03	1.774000000000000000e+03	1.989000000000000000e+03	2.204000000000000000e+03	2.328000000000000000e+03	2.473000000000000000e+03	2.535000000000000000e+03	2.584000000000000000e+03	2.621000000000000000e+03	2.672000000000000000e+03	2.687000000000000000e+03	2.639000000000000000e+03	2.576000000000000000e+03	2.574000000000000000e+03	2.539000000000000000e+03	2.496000000000000000e+03	2.459000000000000000e+03	2.422000000000000000e+03	2.366000000000000000e+03	2.335000000000000000e+03	2.274000000000000000e+03	2.242000000000000000e+03	2.187000000000000000e+03	2.138000000000000000e+03	2.103000000000000000e+03	2.061000000000000000e+03	2.042000000000000000e+03	1.991000000000000000e+03	1.964000000000000000e+03	1.955000000000000000e+03	1.898000000000000000e+03
1.000000000000000000e+01	1.500000000000000000e+01	2.600000000000000000e+01	3.900000000000000000e+01	5.300000000000000000e+01	7.500000000000000000e+01	1.030000000000000000e+02	1.490000000000000000e+02	1.800000000000000000e+02	2.230000000000000000e+02	2.850000000000000000e+02	3.500000000000000000e+02	4.610000000000000000e+02	5.820000000000000000e+02	7.150000000000000000e+02	9.000000000000000000e+02	1.088000000000000000e+03	1.315000000000000000e+03	1.517000000000000000e+03	1.672000000000000000e+03	1.891000000000000000e+03	2.050000000000000000e+03	2.204000000000000000e+03	2.300000000000000000e+03	2.368000000000000000e+03	2.452000000000000000e+03	2.501000000000000000e+03	2.515000000000000000e+03	2.516000000000000000e+03	2.477000000000000000e+03	2.439000000000000000e+03	2.409000000000000000e+03	2.359000000000000000e+03	2.330000000000000000e+03	2.294000000000000000e+03	2.263000000000000000e+03	2.219000000000000000e+03	2.203000000000000000e+03	2.145000000000000000e+03	2.105000000000000000e+03	2.080000000000000000e+03	2.041000000000000000e+03	2.007000000000000000e+03	1.992000000000000000e+03	1.980000000000000000e+03	1.936000000000000000e+03	1.926000000000000000e+03	1.922000000000000000e+03	1.904000000000000000e+03	1.869000000000000000e+03
1.000000000000000000e+01	1.200000000000000000e+01	1.500000000000000000e+01	2.000000000000000000e+01	3.100000000000000000e+01	5.400000000000000000e+01	7.200000000000000000e+01	9.000000000000000000e+01	1.160000000000000000e+02	1.400000000000000000e+02	1.740000000000000000e+02	2.460000000000000000e+02	3.110000000000000000e+02	3.770000000000000000e+02	4.640000000000000000e+02	5.800000000000000000e+02	7.030000000000000000e+02	8.630000000000000000e+02	1.067000000000000000e+03	1.241000000000000000e+03	1.425000000000000000e+03	1.574000000000000000e+03	1.741000000000000000e+03	1.886000000000000000e+03	1.998000000000000000e+03	2.071000000000000000e+03	2.106000000000000000e+03	2.160000000000000000e+03	2.207000000000000000e+03	2.222000000000000000e+03	2.252000000000000000e+03	2.217000000000000000e+03	2.218000000000000000e+03	2.182000000000000000e+03	2.206000000000000000e+03	2.197000000000000000e+03	2.134000000000000000e+03	2.089000000000000000e+03	2.046000000000000000e+03	2.042000000000000000e+03	2.033000000000000000e+03	2.002000000000000000e+03	1.971000000000000000e+03	1.922000000000000000e+03	1.904000000000000000e+03	1.878000000000000000e+03	1.862000000000000000e+03	1.849000000000000000e+03	1.836000000000000000e+03	1.804000000000000000e+03
1.000000000000000000e+01	1.700000000000000000e+01	2.500000000000000000e+01	3.700000000000000000e+01	5.800000000000000000e+01	7.600000000000000000e+01	1.070000000000000000e+02	1.380000000000000000e+02	1.970000000000000000e+02	2.700000000000000000e+02	3.670000000000000000e+02	4.700000000000000000e+02	6.000000000000000000e+02	7.650000000000000000e+02	9.560000000000000000e+02	1.143000000000000000e+03	1.364000000000000000e+03	1.608000000000000000e+03	1.877000000000000000e+03	2.117000000000000000e+03	2.286000000000000000e+03	2.470000000000000000e+03	2.587000000000000000e+03	2.655000000000000000e+03	2.712000000000000000e+03	2.762000000000000000e+03	2.750000000000000000e+03	2.781000000000000000e+03	2.794000000000000000e+03	2.763000000000000000e+03	2.743000000000000000e+03	2.702000000000000000e+03	2.662000000000000000e+03	2.601000000000000000e+03	2.576000000000000000e+03	2.508000000000000000e+03	2.436000000000000000e+03	2.381000000000000000e+03	2.314000000000000000e+03	2.303000000000000000e+03	2.285000000000000000e+03	2.250000000000000000e+03	2.222000000000000000e+03	2.184000000000000000e+03	2.157000000000000000e+03	2.120000000000000000e+03	2.067000000000000000e+03	2.022000000000000000e+03	1.967000000000000000e+03	1.948000000000000000e+03
1.000000000000000000e+01	1.900000000000000000e+01	3.000000000000000000e+01	3.400000000000000000e+01	5.500000000000000000e+01	8.100000000000000000e+01	1.040000000000000000e+02	1.410000000000000000e+02	1.950000000000000000e+02	2.600000000000000000e+02	3.530000000000000000e+02	4.150000000000000000e+02	5.300000000000000000e+02	6.630000000000000000e+02	8.380000000000000000e+02	1.051000000000000000e+03	1.255000000000000000e+03	1.488000000000000000e+03	1.741000000000000000e+03	1.992000000000000000e+03	2.187000000000000000e+03	2.391000000000000000e+03	2.544000000000000000e+03	2.673000000000000000e+03	2.765000000000000000e+03	2.762000000000000000e+03	2.780000000000000000e+03	2.808000000000000000e+03	2.784000000000000000e+03	2.779000000000000000e+03	2.742000000000000000e+03	2.681000000000000000e+03	2.603000000000000000e+03	2.541000000000000000e+03	2.498000000000000000e+03	2.479000000000000000e+03	2.428000000000000000e+03	2.398000000000000000e+03	2.341000000000000000e+03	2.301000000000000000e+03	2.262000000000000000e+03	2.215000000000000000e+03	2.132000000000000000e+03	2.124000000000000000e+03	2.093000000000000000e+03	2.074000000000000000e+03	2.008000000000000000e+03	1.985000000000000000e+03	1.957000000000000000e+03	1.937000000000000000e+03
[truncated: 350 more columns]
