# Supplementary material for: Omicron vs. the rest: Assessing the competitive dynamics and coinfection scenarios of COVID-19 strains on a social network
Source: PLoS One. 2024 Jan 25;19(1):e0287623. doi: 10.1371/journal.pone.0287623 (PMC10810514; doi:10.1371/journal.pone.0287623)
Supplement: S1 Data — (ZIP) [file pone.0287623.s001.zip › Data Figures/Fig6/d/Total infections.csv]

2.000000000000000000e+01	3.600000000000000000e+01	4.700000000000000000e+01	6.400000000000000000e+01	9.900000000000000000e+01	1.300000000000000000e+02	1.680000000000000000e+02	2.160000000000000000e+02	2.690000000000000000e+02	3.300000000000000000e+02	4.290000000000000000e+02	5.490000000000000000e+02	6.540000000000000000e+02	8.150000000000000000e+02	9.850000000000000000e+02	1.204000000000000000e+03	1.460000000000000000e+03	1.693000000000000000e+03	1.912000000000000000e+03	2.123000000000000000e+03	2.280000000000000000e+03	2.478000000000000000e+03	2.661000000000000000e+03	2.813000000000000000e+03	2.888000000000000000e+03	2.932000000000000000e+03	2.923000000000000000e+03	3.000000000000000000e+03	3.016000000000000000e+03	2.999000000000000000e+03	2.980000000000000000e+03	2.965000000000000000e+03	2.916000000000000000e+03	2.898000000000000000e+03	2.858000000000000000e+03	2.792000000000000000e+03	2.795000000000000000e+03	2.768000000000000000e+03	2.736000000000000000e+03	2.718000000000000000e+03	2.718000000000000000e+03	2.711000000000000000e+03	2.652000000000000000e+03	2.634000000000000000e+03	2.611000000000000000e+03	2.606000000000000000e+03	2.548000000000000000e+03	2.523000000000000000e+03	2.474000000000000000e+03	2.415000000000000000e+03
2.000000000000000000e+01	3.000000000000000000e+01	4.800000000000000000e+01	6.500000000000000000e+01	9.600000000000000000e+01	1.230000000000000000e+02	1.610000000000000000e+02	2.130000000000000000e+02	2.840000000000000000e+02	3.760000000000000000e+02	4.740000000000000000e+02	6.110000000000000000e+02	7.610000000000000000e+02	9.420000000000000000e+02	1.139000000000000000e+03	1.346000000000000000e+03	1.643000000000000000e+03	1.886000000000000000e+03	2.146000000000000000e+03	2.391000000000000000e+03	2.637000000000000000e+03	2.826000000000000000e+03	2.937000000000000000e+03	3.000000000000000000e+03	3.069000000000000000e+03	3.132000000000000000e+03	3.173000000000000000e+03	3.197000000000000000e+03	3.217000000000000000e+03	3.156000000000000000e+03	3.123000000000000000e+03	3.137000000000000000e+03	3.107000000000000000e+03	3.087000000000000000e+03	3.039000000000000000e+03	2.974000000000000000e+03	2.933000000000000000e+03	2.923000000000000000e+03	2.881000000000000000e+03	2.817000000000000000e+03	2.770000000000000000e+03	2.728000000000000000e+03	2.681000000000000000e+03	2.657000000000000000e+03	2.627000000000000000e+03	2.593000000000000000e+03	2.531000000000000000e+03	2.522000000000000000e+03	2.527000000000000000e+03	2.472000000000000000e+03
2.000000000000000000e+01	2.500000000000000000e+01	3.800000000000000000e+01	4.900000000000000000e+01	6.200000000000000000e+01	8.600000000000000000e+01	1.000000000000000000e+02	1.390000000000000000e+02	1.730000000000000000e+02	2.140000000000000000e+02	2.730000000000000000e+02	3.400000000000000000e+02	4.070000000000000000e+02	5.130000000000000000e+02	6.510000000000000000e+02	7.860000000000000000e+02	9.490000000000000000e+02	1.145000000000000000e+03	1.350000000000000000e+03	1.596000000000000000e+03	1.840000000000000000e+03	2.089000000000000000e+03	2.283000000000000000e+03	2.525000000000000000e+03	2.673000000000000000e+03	2.827000000000000000e+03	2.921000000000000000e+03	2.969000000000000000e+03	2.988000000000000000e+03	3.016000000000000000e+03	3.012000000000000000e+03	2.986000000000000000e+03	2.953000000000000000e+03	2.968000000000000000e+03	2.930000000000000000e+03	2.903000000000000000e+03	2.866000000000000000e+03	2.813000000000000000e+03	2.792000000000000000e+03	2.750000000000000000e+03	2.734000000000000000e+03	2.711000000000000000e+03	2.643000000000000000e+03	2.635000000000000000e+03	2.582000000000000000e+03	2.541000000000000000e+03	2.542000000000000000e+03	2.560000000000000000e+03	2.541000000000000000e+03	2.534000000000000000e+03
2.000000000000000000e+01	3.200000000000000000e+01	4.700000000000000000e+01	6.100000000000000000e+01	8.900000000000000000e+01	1.190000000000000000e+02	1.490000000000000000e+02	1.920000000000000000e+02	2.260000000000000000e+02	2.920000000000000000e+02	3.790000000000000000e+02	4.760000000000000000e+02	5.950000000000000000e+02	7.300000000000000000e+02	8.650000000000000000e+02	1.048000000000000000e+03	1.258000000000000000e+03	1.505000000000000000e+03	1.717000000000000000e+03	1.910000000000000000e+03	2.123000000000000000e+03	2.305000000000000000e+03	2.464000000000000000e+03	2.609000000000000000e+03	2.719000000000000000e+03	2.741000000000000000e+03	2.808000000000000000e+03	2.848000000000000000e+03	2.865000000000000000e+03	2.872000000000000000e+03	2.828000000000000000e+03	2.781000000000000000e+03	2.748000000000000000e+03	2.739000000000000000e+03	2.724000000000000000e+03	2.700000000000000000e+03	2.673000000000000000e+03	2.661000000000000000e+03	2.653000000000000000e+03	2.612000000000000000e+03	2.608000000000000000e+03	2.574000000000000000e+03	2.554000000000000000e+03	2.538000000000000000e+03	2.503000000000000000e+03	2.550000000000000000e+03	2.525000000000000000e+03	2.484000000000000000e+03	2.467000000000000000e+03	2.466000000000000000e+03
2.000000000000000000e+01	3.800000000000000000e+01	6.500000000000000000e+01	8.400000000000000000e+01	1.160000000000000000e+02	1.670000000000000000e+02	2.200000000000000000e+02	2.900000000000000000e+02	3.700000000000000000e+02	4.710000000000000000e+02	5.990000000000000000e+02	7.430000000000000000e+02	8.900000000000000000e+02	1.070000000000000000e+03	1.256000000000000000e+03	1.476000000000000000e+03	1.709000000000000000e+03	1.993000000000000000e+03	2.279000000000000000e+03	2.520000000000000000e+03	2.636000000000000000e+03	2.765000000000000000e+03	2.852000000000000000e+03	2.937000000000000000e+03	2.978000000000000000e+03	2.989000000000000000e+03	3.002000000000000000e+03	2.959000000000000000e+03	2.914000000000000000e+03	2.873000000000000000e+03	2.826000000000000000e+03	2.834000000000000000e+03	2.765000000000000000e+03	2.750000000000000000e+03	2.681000000000000000e+03	2.634000000000000000e+03	2.602000000000000000e+03	2.569000000000000000e+03	2.620000000000000000e+03	2.606000000000000000e+03	2.563000000000000000e+03	2.554000000000000000e+03	2.505000000000000000e+03	2.471000000000000000e+03	2.409000000000000000e+03	2.395000000000000000e+03	2.399000000000000000e+03	2.379000000000000000e+03	2.357000000000000000e+03	2.360000000000000000e+03
2.000000000000000000e+01	3.000000000000000000e+01	4.600000000000000000e+01	7.000000000000000000e+01	9.400000000000000000e+01	1.260000000000000000e+02	1.630000000000000000e+02	2.160000000000000000e+02	2.880000000000000000e+02	3.560000000000000000e+02	4.720000000000000000e+02	6.100000000000000000e+02	7.720000000000000000e+02	9.400000000000000000e+02	1.164000000000000000e+03	1.371000000000000000e+03	1.588000000000000000e+03	1.803000000000000000e+03	2.065000000000000000e+03	2.257000000000000000e+03	2.457000000000000000e+03	2.590000000000000000e+03	2.739000000000000000e+03	2.853000000000000000e+03	2.884000000000000000e+03	2.891000000000000000e+03	2.931000000000000000e+03	2.907000000000000000e+03	2.937000000000000000e+03	2.955000000000000000e+03	2.908000000000000000e+03	2.844000000000000000e+03	2.810000000000000000e+03	2.788000000000000000e+03	2.751000000000000000e+03	2.698000000000000000e+03	2.697000000000000000e+03	2.711000000000000000e+03	2.669000000000000000e+03	2.646000000000000000e+03	2.629000000000000000e+03	2.602000000000000000e+03	2.609000000000000000e+03	2.564000000000000000e+03	2.487000000000000000e+03	2.442000000000000000e+03	2.463000000000000000e+03	2.445000000000000000e+03	2.393000000000000000e+03	2.374000000000000000e+03
2.000000000000000000e+01	2.500000000000000000e+01	4.000000000000000000e+01	5.400000000000000000e+01	7.900000000000000000e+01	1.080000000000000000e+02	1.560000000000000000e+02	2.060000000000000000e+02	2.680000000000000000e+02	3.610000000000000000e+02	4.360000000000000000e+02	5.430000000000000000e+02	7.180000000000000000e+02	8.970000000000000000e+02	1.068000000000000000e+03	1.290000000000000000e+03	1.536000000000000000e+03	1.749000000000000000e+03	2.008000000000000000e+03	2.196000000000000000e+03	2.370000000000000000e+03	2.542000000000000000e+03	2.687000000000000000e+03	2.832000000000000000e+03	2.845000000000000000e+03	2.920000000000000000e+03	2.942000000000000000e+03	2.931000000000000000e+03	2.930000000000000000e+03	2.909000000000000000e+03	2.871000000000000000e+03	2.874000000000000000e+03	2.847000000000000000e+03	2.812000000000000000e+03	2.798000000000000000e+03	2.747000000000000000e+03	2.757000000000000000e+03	2.716000000000000000e+03	2.692000000000000000e+03	2.615000000000000000e+03	2.585000000000000000e+03	2.590000000000000000e+03	2.556000000000000000e+03	2.538000000000000000e+03	2.566000000000000000e+03	2.541000000000000000e+03	2.521000000000000000e+03	2.495000000000000000e+03	2.485000000000000000e+03	2.448000000000000000e+03
2.000000000000000000e+01	3.200000000000000000e+01	5.200000000000000000e+01	6.900000000000000000e+01	9.300000000000000000e+01	1.330000000000000000e+02	1.700000000000000000e+02	2.320000000000000000e+02	3.090000000000000000e+02	3.900000000000000000e+02	4.810000000000000000e+02	6.090000000000000000e+02	7.400000000000000000e+02	9.040000000000000000e+02	1.120000000000000000e+03	1.323000000000000000e+03	1.557000000000000000e+03	1.810000000000000000e+03	2.031000000000000000e+03	2.268000000000000000e+03	2.523000000000000000e+03	2.701000000000000000e+03	2.802000000000000000e+03	2.889000000000000000e+03	2.994000000000000000e+03	3.055000000000000000e+03	3.058000000000000000e+03	3.064000000000000000e+03	3.035000000000000000e+03	3.010000000000000000e+03	2.968000000000000000e+03	2.928000000000000000e+03	2.855000000000000000e+03	2.828000000000000000e+03	2.760000000000000000e+03	2.729000000000000000e+03	2.695000000000000000e+03	2.687000000000000000e+03	2.670000000000000000e+03	2.633000000000000000e+03	2.582000000000000000e+03	2.553000000000000000e+03	2.540000000000000000e+03	2.518000000000000000e+03	2.489000000000000000e+03	2.474000000000000000e+03	2.430000000000000000e+03	2.407000000000000000e+03	2.399000000000000000e+03	2.381000000000000000e+03
2.000000000000000000e+01	2.600000000000000000e+01	2.800000000000000000e+01	4.000000000000000000e+01	5.500000000000000000e+01	7.400000000000000000e+01	1.030000000000000000e+02	1.410000000000000000e+02	1.800000000000000000e+02	2.330000000000000000e+02	3.180000000000000000e+02	4.170000000000000000e+02	5.210000000000000000e+02	6.520000000000000000e+02	8.470000000000000000e+02	1.045000000000000000e+03	1.258000000000000000e+03	1.478000000000000000e+03	1.746000000000000000e+03	1.981000000000000000e+03	2.169000000000000000e+03	2.382000000000000000e+03	2.503000000000000000e+03	2.627000000000000000e+03	2.726000000000000000e+03	2.819000000000000000e+03	2.853000000000000000e+03	2.881000000000000000e+03	2.875000000000000000e+03	2.923000000000000000e+03	2.947000000000000000e+03	2.927000000000000000e+03	2.921000000000000000e+03	2.886000000000000000e+03	2.878000000000000000e+03	2.830000000000000000e+03	2.806000000000000000e+03	2.779000000000000000e+03	2.726000000000000000e+03	2.716000000000000000e+03	2.675000000000000000e+03	2.644000000000000000e+03	2.631000000000000000e+03	2.634000000000000000e+03	2.616000000000000000e+03	2.596000000000000000e+03	2.538000000000000000e+03	2.533000000000000000e+03	2.476000000000000000e+03	2.408000000000000000e+03
2.000000000000000000e+01	3.800000000000000000e+01	5.800000000000000000e+01	9.000000000000000000e+01	1.090000000000000000e+02	1.560000000000000000e+02	1.940000000000000000e+02	2.350000000000000000e+02	2.980000000000000000e+02	3.840000000000000000e+02	4.980000000000000000e+02	6.260000000000000000e+02	7.550000000000000000e+02	9.090000000000000000e+02	1.079000000000000000e+03	1.289000000000000000e+03	1.520000000000000000e+03	1.717000000000000000e+03	1.891000000000000000e+03	2.065000000000000000e+03	2.253000000000000000e+03	2.477000000000000000e+03	2.628000000000000000e+03	2.721000000000000000e+03	2.796000000000000000e+03	2.846000000000000000e+03	2.842000000000000000e+03	2.857000000000000000e+03	2.909000000000000000e+03	2.900000000000000000e+03	2.835000000000000000e+03	2.792000000000000000e+03	2.761000000000000000e+03	2.758000000000000000e+03	2.721000000000000000e+03	2.719000000000000000e+03	2.675000000000000000e+03	2.644000000000000000e+03	2.621000000000000000e+03	2.602000000000000000e+03	2.570000000000000000e+03	2.542000000000000000e+03	2.529000000000000000e+03	2.517000000000000000e+03	2.485000000000000000e+03	2.466000000000000000e+03	2.456000000000000000e+03	2.465000000000000000e+03	2.408000000000000000e+03	2.347000000000000000e+03
2.000000000000000000e+01	2.400000000000000000e+01	3.800000000000000000e+01	5.300000000000000000e+01	6.900000000000000000e+01	8.600000000000000000e+01	1.180000000000000000e+02	1.540000000000000000e+02	1.950000000000000000e+02	2.480000000000000000e+02	3.210000000000000000e+02	4.160000000000000000e+02	5.280000000000000000e+02	6.880000000000000000e+02	8.450000000000000000e+02	1.002000000000000000e+03	1.196000000000000000e+03	1.443000000000000000e+03	1.707000000000000000e+03	1.954000000000000000e+03	2.197000000000000000e+03	2.369000000000000000e+03	2.586000000000000000e+03	2.744000000000000000e+03	2.861000000000000000e+03	2.931000000000000000e+03	2.969000000000000000e+03	2.991000000000000000e+03	2.990000000000000000e+03	3.010000000000000000e+03	3.002000000000000000e+03	3.000000000000000000e+03	2.971000000000000000e+03	2.912000000000000000e+03	2.891000000000000000e+03	2.879000000000000000e+03	2.852000000000000000e+03	2.795000000000000000e+03	2.753000000000000000e+03	2.723000000000000000e+03	2.728000000000000000e+03	2.717000000000000000e+03	2.692000000000000000e+03	2.669000000000000000e+03	2.655000000000000000e+03	2.621000000000000000e+03	2.609000000000000000e+03	2.561000000000000000e+03	2.530000000000000000e+03	2.511000000000000000e+03
2.000000000000000000e+01	2.900000000000000000e+01	4.200000000000000000e+01	5.900000000000000000e+01	8.500000000000000000e+01	1.050000000000000000e+02	1.440000000000000000e+02	1.880000000000000000e+02	2.270000000000000000e+02	2.870000000000000000e+02	3.970000000000000000e+02	4.900000000000000000e+02	6.010000000000000000e+02	7.520000000000000000e+02	9.250000000000000000e+02	1.119000000000000000e+03	1.316000000000000000e+03	1.549000000000000000e+03	1.760000000000000000e+03	2.047000000000000000e+03	2.262000000000000000e+03	2.416000000000000000e+03	2.606000000000000000e+03	2.689000000000000000e+03	2.755000000000000000e+03	2.837000000000000000e+03	2.855000000000000000e+03	2.868000000000000000e+03	2.875000000000000000e+03	2.856000000000000000e+03	2.840000000000000000e+03	2.812000000000000000e+03	2.812000000000000000e+03	2.760000000000000000e+03	2.733000000000000000e+03	2.718000000000000000e+03	2.723000000000000000e+03	2.768000000000000000e+03	2.752000000000000000e+03	2.700000000000000000e+03	2.669000000000000000e+03	2.637000000000000000e+03	2.635000000000000000e+03	2.590000000000000000e+03	2.553000000000000000e+03	2.528000000000000000e+03	2.481000000000000000e+03	2.470000000000000000e+03	2.418000000000000000e+03	2.397000000000000000e+03
2.000000000000000000e+01	2.600000000000000000e+01	2.500000000000000000e+01	4.000000000000000000e+01	5.500000000000000000e+01	7.900000000000000000e+01	1.070000000000000000e+02	1.400000000000000000e+02	2.040000000000000000e+02	2.700000000000000000e+02	3.350000000000000000e+02	4.350000000000000000e+02	5.680000000000000000e+02	7.120000000000000000e+02	8.860000000000000000e+02	1.034000000000000000e+03	1.239000000000000000e+03	1.474000000000000000e+03	1.734000000000000000e+03	1.991000000000000000e+03	2.242000000000000000e+03	2.467000000000000000e+03	2.671000000000000000e+03	2.833000000000000000e+03	2.979000000000000000e+03	3.103000000000000000e+03	3.188000000000000000e+03	3.221000000000000000e+03	3.239000000000000000e+03	3.209000000000000000e+03	3.183000000000000000e+03	3.197000000000000000e+03	3.156000000000000000e+03	3.147000000000000000e+03	3.132000000000000000e+03	3.109000000000000000e+03	3.043000000000000000e+03	3.033000000000000000e+03	2.945000000000000000e+03	2.925000000000000000e+03	2.884000000000000000e+03	2.853000000000000000e+03	2.806000000000000000e+03	2.791000000000000000e+03	2.771000000000000000e+03	2.735000000000000000e+03	2.696000000000000000e+03	2.652000000000000000e+03	2.610000000000000000e+03	2.573000000000000000e+03
2.000000000000000000e+01	3.700000000000000000e+01	6.000000000000000000e+01	7.900000000000000000e+01	1.090000000000000000e+02	1.500000000000000000e+02	2.100000000000000000e+02	2.620000000000000000e+02	3.390000000000000000e+02	4.290000000000000000e+02	5.870000000000000000e+02	7.670000000000000000e+02	9.600000000000000000e+02	1.178000000000000000e+03	1.389000000000000000e+03	1.618000000000000000e+03	1.840000000000000000e+03	2.104000000000000000e+03	2.350000000000000000e+03	2.613000000000000000e+03	2.807000000000000000e+03	2.959000000000000000e+03	3.076000000000000000e+03	3.149000000000000000e+03	3.208000000000000000e+03	3.266000000000000000e+03	3.266000000000000000e+03	3.279000000000000000e+03	3.194000000000000000e+03	3.170000000000000000e+03	3.113000000000000000e+03	3.078000000000000000e+03	2.977000000000000000e+03	2.935000000000000000e+03	2.935000000000000000e+03	2.893000000000000000e+03	2.846000000000000000e+03	2.794000000000000000e+03	2.773000000000000000e+03	2.769000000000000000e+03	2.733000000000000000e+03	2.672000000000000000e+03	2.642000000000000000e+03	2.605000000000000000e+03	2.579000000000000000e+03	2.537000000000000000e+03	2.502000000000000000e+03	2.468000000000000000e+03	2.457000000000000000e+03	2.399000000000000000e+03
2.000000000000000000e+01	3.100000000000000000e+01	3.900000000000000000e+01	5.300000000000000000e+01	7.200000000000000000e+01	9.600000000000000000e+01	1.200000000000000000e+02	1.560000000000000000e+02	2.130000000000000000e+02	2.740000000000000000e+02	3.680000000000000000e+02	4.640000000000000000e+02	5.860000000000000000e+02	7.350000000000000000e+02	8.940000000000000000e+02	1.079000000000000000e+03	1.295000000000000000e+03	1.539000000000000000e+03	1.810000000000000000e+03	2.090000000000000000e+03	2.348000000000000000e+03	2.575000000000000000e+03	2.785000000000000000e+03	2.967000000000000000e+03	3.081000000000000000e+03	3.168000000000000000e+03	3.278000000000000000e+03	3.282000000000000000e+03	3.341000000000000000e+03	3.324000000000000000e+03	3.337000000000000000e+03	3.323000000000000000e+03	3.295000000000000000e+03	3.226000000000000000e+03	3.170000000000000000e+03	3.155000000000000000e+03	3.121000000000000000e+03	3.051000000000000000e+03	2.986000000000000000e+03	2.938000000000000000e+03	2.854000000000000000e+03	2.807000000000000000e+03	2.783000000000000000e+03	2.743000000000000000e+03	2.678000000000000000e+03	2.648000000000000000e+03	2.611000000000000000e+03	2.600000000000000000e+03	2.549000000000000000e+03	2.535000000000000000e+03
2.000000000000000000e+01	2.500000000000000000e+01	4.300000000000000000e+01	6.000000000000000000e+01	6.800000000000000000e+01	8.900000000000000000e+01	1.200000000000000000e+02	1.600000000000000000e+02	2.100000000000000000e+02	2.720000000000000000e+02	3.580000000000000000e+02	4.520000000000000000e+02	5.560000000000000000e+02	7.140000000000000000e+02	8.540000000000000000e+02	1.045000000000000000e+03	1.208000000000000000e+03	1.418000000000000000e+03	1.631000000000000000e+03	1.853000000000000000e+03	2.066000000000000000e+03	2.246000000000000000e+03	2.459000000000000000e+03	2.621000000000000000e+03	2.746000000000000000e+03	2.873000000000000000e+03	2.926000000000000000e+03	3.002000000000000000e+03	3.068000000000000000e+03	3.078000000000000000e+03	3.083000000000000000e+03	3.018000000000000000e+03	2.983000000000000000e+03	2.960000000000000000e+03	2.912000000000000000e+03	2.869000000000000000e+03	2.886000000000000000e+03	2.842000000000000000e+03	2.818000000000000000e+03	2.760000000000000000e+03	2.681000000000000000e+03	2.649000000000000000e+03	2.645000000000000000e+03	2.620000000000000000e+03	2.629000000000000000e+03	2.574000000000000000e+03	2.575000000000000000e+03	2.544000000000000000e+03	2.465000000000000000e+03	2.412000000000000000e+03
2.000000000000000000e+01	3.000000000000000000e+01	3.900000000000000000e+01	6.100000000000000000e+01	8.000000000000000000e+01	9.300000000000000000e+01	1.330000000000000000e+02	1.840000000000000000e+02	2.360000000000000000e+02	2.840000000000000000e+02	3.540000000000000000e+02	4.500000000000000000e+02	5.560000000000000000e+02	7.060000000000000000e+02	8.600000000000000000e+02	1.071000000000000000e+03	1.272000000000000000e+03	1.469000000000000000e+03	1.691000000000000000e+03	1.933000000000000000e+03	2.141000000000000000e+03	2.347000000000000000e+03	2.523000000000000000e+03	2.715000000000000000e+03	2.816000000000000000e+03	2.936000000000000000e+03	2.970000000000000000e+03	3.048000000000000000e+03	3.028000000000000000e+03	2.980000000000000000e+03	2.954000000000000000e+03	2.942000000000000000e+03	2.911000000000000000e+03	2.870000000000000000e+03	2.824000000000000000e+03	2.809000000000000000e+03	2.787000000000000000e+03	2.768000000000000000e+03	2.721000000000000000e+03	2.714000000000000000e+03	2.716000000000000000e+03	2.675000000000000000e+03	2.639000000000000000e+03	2.624000000000000000e+03	2.631000000000000000e+03	2.610000000000000000e+03	2.595000000000000000e+03	2.598000000000000000e+03	2.563000000000000000e+03	2.549000000000000000e+03
2.000000000000000000e+01	2.500000000000000000e+01	4.500000000000000000e+01	6.400000000000000000e+01	8.600000000000000000e+01	1.200000000000000000e+02	1.640000000000000000e+02	2.190000000000000000e+02	2.710000000000000000e+02	3.490000000000000000e+02	4.440000000000000000e+02	5.650000000000000000e+02	6.910000000000000000e+02	8.630000000000000000e+02	1.073000000000000000e+03	1.263000000000000000e+03	1.468000000000000000e+03	1.718000000000000000e+03	1.967000000000000000e+03	2.200000000000000000e+03	2.397000000000000000e+03	2.581000000000000000e+03	2.724000000000000000e+03	2.858000000000000000e+03	2.974000000000000000e+03	3.032000000000000000e+03	3.091000000000000000e+03	3.091000000000000000e+03	3.084000000000000000e+03	3.085000000000000000e+03	3.018000000000000000e+03	3.027000000000000000e+03	2.940000000000000000e+03	2.905000000000000000e+03	2.874000000000000000e+03	2.832000000000000000e+03	2.840000000000000000e+03	2.793000000000000000e+03	2.728000000000000000e+03	2.719000000000000000e+03	2.679000000000000000e+03	2.671000000000000000e+03	2.652000000000000000e+03	2.634000000000000000e+03	2.630000000000000000e+03	2.596000000000000000e+03	2.563000000000000000e+03	2.563000000000000000e+03	2.534000000000000000e+03	2.527000000000000000e+03
2.000000000000000000e+01	3.200000000000000000e+01	4.700000000000000000e+01	6.800000000000000000e+01	9.700000000000000000e+01	1.240000000000000000e+02	1.610000000000000000e+02	2.120000000000000000e+02	2.610000000000000000e+02	3.260000000000000000e+02	4.140000000000000000e+02	5.630000000000000000e+02	7.210000000000000000e+02	9.170000000000000000e+02	1.115000000000000000e+03	1.318000000000000000e+03	1.538000000000000000e+03	1.754000000000000000e+03	1.990000000000000000e+03	2.230000000000000000e+03	2.405000000000000000e+03	2.585000000000000000e+03	2.722000000000000000e+03	2.811000000000000000e+03	2.853000000000000000e+03	2.941000000000000000e+03	2.956000000000000000e+03	3.012000000000000000e+03	2.946000000000000000e+03	2.937000000000000000e+03	2.908000000000000000e+03	2.887000000000000000e+03	2.875000000000000000e+03	2.816000000000000000e+03	2.807000000000000000e+03	2.778000000000000000e+03	2.755000000000000000e+03	2.731000000000000000e+03	2.663000000000000000e+03	2.629000000000000000e+03	2.597000000000000000e+03	2.614000000000000000e+03	2.553000000000000000e+03	2.544000000000000000e+03	2.518000000000000000e+03	2.510000000000000000e+03	2.502000000000000000e+03	2.492000000000000000e+03	2.470000000000000000e+03	2.433000000000000000e+03
2.000000000000000000e+01	3.200000000000000000e+01	4.700000000000000000e+01	6.200000000000000000e+01	7.800000000000000000e+01	1.000000000000000000e+02	1.200000000000000000e+02	1.540000000000000000e+02	1.860000000000000000e+02	2.390000000000000000e+02	3.040000000000000000e+02	3.660000000000000000e+02	4.410000000000000000e+02	5.210000000000000000e+02	6.410000000000000000e+02	7.810000000000000000e+02	9.140000000000000000e+02	1.086000000000000000e+03	1.320000000000000000e+03	1.536000000000000000e+03	1.753000000000000000e+03	1.958000000000000000e+03	2.112000000000000000e+03	2.280000000000000000e+03	2.410000000000000000e+03	2.490000000000000000e+03	2.613000000000000000e+03	2.651000000000000000e+03	2.703000000000000000e+03	2.690000000000000000e+03	2.695000000000000000e+03	2.695000000000000000e+03	2.685000000000000000e+03	2.691000000000000000e+03	2.693000000000000000e+03	2.681000000000000000e+03	2.683000000000000000e+03	2.653000000000000000e+03	2.574000000000000000e+03	2.575000000000000000e+03	2.526000000000000000e+03	2.495000000000000000e+03	2.454000000000000000e+03	2.432000000000000000e+03	2.424000000000000000e+03	2.422000000000000000e+03	2.405000000000000000e+03	2.398000000000000000e+03	2.385000000000000000e+03	2.338000000000000000e+03
2.000000000000000000e+01	3.700000000000000000e+01	5.500000000000000000e+01	8.000000000000000000e+01	1.090000000000000000e+02	1.470000000000000000e+02	1.890000000000000000e+02	2.350000000000000000e+02	2.950000000000000000e+02	3.640000000000000000e+02	4.630000000000000000e+02	5.570000000000000000e+02	6.850000000000000000e+02	8.280000000000000000e+02	1.014000000000000000e+03	1.188000000000000000e+03	1.397000000000000000e+03	1.645000000000000000e+03	1.869000000000000000e+03	2.107000000000000000e+03	2.311000000000000000e+03	2.493000000000000000e+03	2.626000000000000000e+03	2.766000000000000000e+03	2.825000000000000000e+03	2.879000000000000000e+03	2.892000000000000000e+03	2.855000000000000000e+03	2.838000000000000000e+03	2.843000000000000000e+03	2.860000000000000000e+03	2.819000000000000000e+03	2.797000000000000000e+03	2.770000000000000000e+03	2.744000000000000000e+03	2.736000000000000000e+03	2.701000000000000000e+03	2.665000000000000000e+03	2.671000000000000000e+03	2.675000000000000000e+03	2.664000000000000000e+03	2.651000000000000000e+03	2.633000000000000000e+03	2.598000000000000000e+03	2.568000000000000000e+03	2.544000000000000000e+03	2.500000000000000000e+03	2.454000000000000000e+03	2.445000000000000000e+03	2.418000000000000000e+03
2.000000000000000000e+01	2.800000000000000000e+01	4.400000000000000000e+01	5.700000000000000000e+01	8.100000000000000000e+01	1.120000000000000000e+02	1.400000000000000000e+02	1.980000000000000000e+02	2.820000000000000000e+02	3.690000000000000000e+02	4.640000000000000000e+02	6.080000000000000000e+02	7.840000000000000000e+02	9.760000000000000000e+02	1.176000000000000000e+03	1.397000000000000000e+03	1.612000000000000000e+03	1.825000000000000000e+03	2.011000000000000000e+03	2.202000000000000000e+03	2.383000000000000000e+03	2.549000000000000000e+03	2.692000000000000000e+03	2.822000000000000000e+03	2.860000000000000000e+03	2.932000000000000000e+03	2.945000000000000000e+03	2.989000000000000000e+03	2.964000000000000000e+03	2.887000000000000000e+03	2.902000000000000000e+03	2.848000000000000000e+03	2.827000000000000000e+03	2.811000000000000000e+03	2.804000000000000000e+03	2.761000000000000000e+03	2.775000000000000000e+03	2.744000000000000000e+03	2.731000000000000000e+03	2.649000000000000000e+03	2.636000000000000000e+03	2.606000000000000000e+03	2.570000000000000000e+03	2.548000000000000000e+03	2.538000000000000000e+03	2.479000000000000000e+03	2.456000000000000000e+03	2.452000000000000000e+03	2.448000000000000000e+03	2.393000000000000000e+03
2.000000000000000000e+01	2.900000000000000000e+01	4.400000000000000000e+01	6.600000000000000000e+01	9.000000000000000000e+01	1.200000000000000000e+02	1.540000000000000000e+02	1.870000000000000000e+02	2.390000000000000000e+02	2.970000000000000000e+02	3.700000000000000000e+02	4.740000000000000000e+02	5.900000000000000000e+02	7.480000000000000000e+02	9.250000000000000000e+02	1.130000000000000000e+03	1.344000000000000000e+03	1.600000000000000000e+03	1.909000000000000000e+03	2.197000000000000000e+03	2.435000000000000000e+03	2.635000000000000000e+03	2.834000000000000000e+03	3.055000000000000000e+03	3.180000000000000000e+03	3.263000000000000000e+03	3.363000000000000000e+03	3.416000000000000000e+03	3.438000000000000000e+03	3.451000000000000000e+03	3.415000000000000000e+03	3.359000000000000000e+03	3.359000000000000000e+03	3.336000000000000000e+03	3.287000000000000000e+03	3.234000000000000000e+03	3.194000000000000000e+03	3.134000000000000000e+03	3.079000000000000000e+03	3.032000000000000000e+03	2.983000000000000000e+03	3.002000000000000000e+03	2.917000000000000000e+03	2.858000000000000000e+03	2.813000000000000000e+03	2.805000000000000000e+03	2.766000000000000000e+03	2.723000000000000000e+03	2.640000000000000000e+03	2.589000000000000000e+03
2.000000000000000000e+01	3.300000000000000000e+01	4.500000000000000000e+01	5.400000000000000000e+01	7.100000000000000000e+01	8.800000000000000000e+01	1.150000000000000000e+02	1.520000000000000000e+02	1.910000000000000000e+02	2.460000000000000000e+02	3.120000000000000000e+02	3.740000000000000000e+02	4.620000000000000000e+02	5.860000000000000000e+02	7.130000000000000000e+02	8.820000000000000000e+02	1.072000000000000000e+03	1.272000000000000000e+03	1.476000000000000000e+03	1.719000000000000000e+03	1.928000000000000000e+03	2.162000000000000000e+03	2.397000000000000000e+03	2.563000000000000000e+03	2.744000000000000000e+03	2.904000000000000000e+03	3.016000000000000000e+03	3.074000000000000000e+03	3.140000000000000000e+03	3.149000000000000000e+03	3.132000000000000000e+03	3.164000000000000000e+03	3.111000000000000000e+03	3.076000000000000000e+03	3.041000000000000000e+03	3.032000000000000000e+03	2.995000000000000000e+03	2.988000000000000000e+03	2.934000000000000000e+03	2.874000000000000000e+03	2.836000000000000000e+03	2.794000000000000000e+03	2.792000000000000000e+03	2.726000000000000000e+03	2.729000000000000000e+03	2.702000000000000000e+03	2.651000000000000000e+03	2.658000000000000000e+03	2.612000000000000000e+03	2.551000000000000000e+03
2.000000000000000000e+01	3.400000000000000000e+01	4.500000000000000000e+01	6.400000000000000000e+01	8.800000000000000000e+01	1.070000000000000000e+02	1.310000000000000000e+02	1.660000000000000000e+02	1.990000000000000000e+02	2.520000000000000000e+02	3.180000000000000000e+02	4.060000000000000000e+02	5.220000000000000000e+02	6.240000000000000000e+02	7.540000000000000000e+02	9.270000000000000000e+02	1.121000000000000000e+03	1.338000000000000000e+03	1.556000000000000000e+03	1.837000000000000000e+03	2.087000000000000000e+03	2.323000000000000000e+03	2.545000000000000000e+03	2.687000000000000000e+03	2.813000000000000000e+03	2.932000000000000000e+03	2.963000000000000000e+03	2.995000000000000000e+03	3.025000000000000000e+03	2.990000000000000000e+03	3.002000000000000000e+03	2.988000000000000000e+03	2.936000000000000000e+03	2.890000000000000000e+03	2.896000000000000000e+03	2.879000000000000000e+03	2.854000000000000000e+03	2.787000000000000000e+03	2.717000000000000000e+03	2.721000000000000000e+03	2.695000000000000000e+03	2.703000000000000000e+03	2.716000000000000000e+03	2.703000000000000000e+03	2.662000000000000000e+03	2.600000000000000000e+03	2.545000000000000000e+03	2.531000000000000000e+03	2.499000000000000000e+03	2.464000000000000000e+03
2.000000000000000000e+01	3.000000000000000000e+01	4.300000000000000000e+01	6.700000000000000000e+01	9.200000000000000000e+01	1.090000000000000000e+02	1.370000000000000000e+02	1.760000000000000000e+02	2.200000000000000000e+02	3.110000000000000000e+02	3.820000000000000000e+02	5.040000000000000000e+02	6.220000000000000000e+02	7.730000000000000000e+02	9.310000000000000000e+02	1.095000000000000000e+03	1.294000000000000000e+03	1.514000000000000000e+03	1.792000000000000000e+03	2.074000000000000000e+03	2.327000000000000000e+03	2.557000000000000000e+03	2.778000000000000000e+03	2.956000000000000000e+03	3.071000000000000000e+03	3.172000000000000000e+03	3.224000000000000000e+03	3.265000000000000000e+03	3.273000000000000000e+03	3.252000000000000000e+03	3.221000000000000000e+03	3.228000000000000000e+03	3.191000000000000000e+03	3.167000000000000000e+03	3.129000000000000000e+03	3.076000000000000000e+03	3.041000000000000000e+03	2.976000000000000000e+03	2.872000000000000000e+03	2.819000000000000000e+03	2.818000000000000000e+03	2.795000000000000000e+03	2.769000000000000000e+03	2.754000000000000000e+03	2.757000000000000000e+03	2.670000000000000000e+03	2.618000000000000000e+03	2.598000000000000000e+03	2.566000000000000000e+03	2.514000000000000000e+03
2.000000000000000000e+01	3.400000000000000000e+01	5.400000000000000000e+01	6.500000000000000000e+01	8.500000000000000000e+01	1.140000000000000000e+02	1.480000000000000000e+02	1.950000000000000000e+02	2.560000000000000000e+02	3.270000000000000000e+02	4.080000000000000000e+02	5.100000000000000000e+02	6.430000000000000000e+02	7.920000000000000000e+02	9.550000000000000000e+02	1.156000000000000000e+03	1.357000000000000000e+03	1.587000000000000000e+03	1.789000000000000000e+03	2.019000000000000000e+03	2.231000000000000000e+03	2.400000000000000000e+03	2.543000000000000000e+03	2.675000000000000000e+03	2.716000000000000000e+03	2.767000000000000000e+03	2.781000000000000000e+03	2.807000000000000000e+03	2.791000000000000000e+03	2.815000000000000000e+03	2.813000000000000000e+03	2.807000000000000000e+03	2.742000000000000000e+03	2.710000000000000000e+03	2.663000000000000000e+03	2.646000000000000000e+03	2.629000000000000000e+03	2.601000000000000000e+03	2.593000000000000000e+03	2.583000000000000000e+03	2.571000000000000000e+03	2.579000000000000000e+03	2.558000000000000000e+03	2.542000000000000000e+03	2.496000000000000000e+03	2.488000000000000000e+03	2.495000000000000000e+03	2.492000000000000000e+03	2.462000000000000000e+03	2.459000000000000000e+03
2.000000000000000000e+01	2.500000000000000000e+01	4.700000000000000000e+01	6.900000000000000000e+01	9.600000000000000000e+01	1.170000000000000000e+02	1.610000000000000000e+02	2.110000000000000000e+02	2.770000000000000000e+02	3.510000000000000000e+02	4.430000000000000000e+02	5.560000000000000000e+02	6.840000000000000000e+02	8.530000000000000000e+02	1.041000000000000000e+03	1.261000000000000000e+03	1.499000000000000000e+03	1.776000000000000000e+03	2.015000000000000000e+03	2.234000000000000000e+03	2.424000000000000000e+03	2.595000000000000000e+03	2.743000000000000000e+03	2.839000000000000000e+03	2.913000000000000000e+03	2.936000000000000000e+03	2.950000000000000000e+03	2.966000000000000000e+03	2.958000000000000000e+03	2.989000000000000000e+03	2.932000000000000000e+03	2.897000000000000000e+03	2.867000000000000000e+03	2.855000000000000000e+03	2.845000000000000000e+03	2.763000000000000000e+03	2.733000000000000000e+03	2.742000000000000000e+03	2.703000000000000000e+03	2.663000000000000000e+03	2.641000000000000000e+03	2.615000000000000000e+03	2.576000000000000000e+03	2.542000000000000000e+03	2.520000000000000000e+03	2.509000000000000000e+03	2.486000000000000000e+03	2.473000000000000000e+03	2.429000000000000000e+03	2.375000000000000000e+03
2.000000000000000000e+01	2.700000000000000000e+01	3.800000000000000000e+01	5.200000000000000000e+01	6.600000000000000000e+01	8.400000000000000000e+01	1.080000000000000000e+02	1.320000000000000000e+02	1.720000000000000000e+02	2.230000000000000000e+02	2.760000000000000000e+02	3.490000000000000000e+02	4.380000000000000000e+02	5.480000000000000000e+02	6.950000000000000000e+02	8.650000000000000000e+02	1.052000000000000000e+03	1.244000000000000000e+03	1.417000000000000000e+03	1.635000000000000000e+03	1.848000000000000000e+03	2.040000000000000000e+03	2.251000000000000000e+03	2.412000000000000000e+03	2.536000000000000000e+03	2.598000000000000000e+03	2.688000000000000000e+03	2.738000000000000000e+03	2.738000000000000000e+03	2.779000000000000000e+03	2.802000000000000000e+03	2.776000000000000000e+03	2.732000000000000000e+03	2.787000000000000000e+03	2.740000000000000000e+03	2.734000000000000000e+03	2.691000000000000000e+03	2.700000000000000000e+03	2.668000000000000000e+03	2.663000000000000000e+03	2.651000000000000000e+03	2.633000000000000000e+03	2.629000000000000000e+03	2.607000000000000000e+03	2.567000000000000000e+03	2.546000000000000000e+03	2.516000000000000000e+03	2.518000000000000000e+03	2.491000000000000000e+03	2.428000000000000000e+03
2.000000000000000000e+01	4.200000000000000000e+01	6.700000000000000000e+01	8.500000000000000000e+01	1.070000000000000000e+02	1.360000000000000000e+02	1.840000000000000000e+02	2.250000000000000000e+02	2.970000000000000000e+02	4.030000000000000000e+02	5.180000000000000000e+02	6.620000000000000000e+02	8.320000000000000000e+02	1.036000000000000000e+03	1.272000000000000000e+03	1.511000000000000000e+03	1.787000000000000000e+03	2.050000000000000000e+03	2.290000000000000000e+03	2.510000000000000000e+03	2.711000000000000000e+03	2.899000000000000000e+03	3.049000000000000000e+03	3.131000000000000000e+03	3.160000000000000000e+03	3.221000000000000000e+03	3.250000000000000000e+03	3.273000000000000000e+03	3.292000000000000000e+03	3.269000000000000000e+03	3.251000000000000000e+03	3.226000000000000000e+03	3.223000000000000000e+03	3.157000000000000000e+03	3.131000000000000000e+03	3.102000000000000000e+03	3.042000000000000000e+03	2.959000000000000000e+03	2.930000000000000000e+03	2.911000000000000000e+03	2.873000000000000000e+03	2.824000000000000000e+03	2.807000000000000000e+03	2.798000000000000000e+03	2.746000000000000000e+03	2.732000000000000000e+03	2.691000000000000000e+03	2.614000000000000000e+03	2.602000000000000000e+03	2.528000000000000000e+03
2.000000000000000000e+01	2.600000000000000000e+01	4.200000000000000000e+01	5.500000000000000000e+01	6.700000000000000000e+01	8.700000000000000000e+01	1.120000000000000000e+02	1.400000000000000000e+02	1.880000000000000000e+02	2.350000000000000000e+02	2.870000000000000000e+02	3.720000000000000000e+02	4.610000000000000000e+02	5.750000000000000000e+02	7.090000000000000000e+02	8.800000000000000000e+02	1.060000000000000000e+03	1.241000000000000000e+03	1.446000000000000000e+03	1.699000000000000000e+03	1.901000000000000000e+03	2.098000000000000000e+03	2.287000000000000000e+03	2.449000000000000000e+03	2.546000000000000000e+03	2.605000000000000000e+03	2.660000000000000000e+03	2.722000000000000000e+03	2.750000000000000000e+03	2.779000000000000000e+03	2.763000000000000000e+03	2.758000000000000000e+03	2.718000000000000000e+03	2.683000000000000000e+03	2.626000000000000000e+03	2.600000000000000000e+03	2.557000000000000000e+03	2.568000000000000000e+03	2.550000000000000000e+03	2.511000000000000000e+03	2.471000000000000000e+03	2.488000000000000000e+03	2.478000000000000000e+03	2.443000000000000000e+03	2.422000000000000000e+03	2.409000000000000000e+03	2.391000000000000000e+03	2.384000000000000000e+03	2.379000000000000000e+03	2.361000000000000000e+03
2.000000000000000000e+01	2.400000000000000000e+01	3.700000000000000000e+01	5.000000000000000000e+01	7.000000000000000000e+01	9.000000000000000000e+01	1.260000000000000000e+02	1.690000000000000000e+02	2.200000000000000000e+02	2.900000000000000000e+02	3.650000000000000000e+02	4.420000000000000000e+02	5.720000000000000000e+02	7.210000000000000000e+02	8.840000000000000000e+02	1.073000000000000000e+03	1.278000000000000000e+03	1.519000000000000000e+03	1.761000000000000000e+03	1.981000000000000000e+03	2.201000000000000000e+03	2.420000000000000000e+03	2.588000000000000000e+03	2.762000000000000000e+03	2.898000000000000000e+03	2.961000000000000000e+03	3.018000000000000000e+03	3.029000000000000000e+03	3.025000000000000000e+03	2.987000000000000000e+03	2.990000000000000000e+03	2.937000000000000000e+03	2.898000000000000000e+03	2.892000000000000000e+03	2.860000000000000000e+03	2.799000000000000000e+03	2.723000000000000000e+03	2.709000000000000000e+03	2.687000000000000000e+03	2.646000000000000000e+03	2.625000000000000000e+03	2.583000000000000000e+03	2.564000000000000000e+03	2.526000000000000000e+03	2.518000000000000000e+03	2.534000000000000000e+03	2.488000000000000000e+03	2.460000000000000000e+03	2.409000000000000000e+03	2.383000000000000000e+03
2.000000000000000000e+01	3.500000000000000000e+01	5.300000000000000000e+01	7.400000000000000000e+01	9.800000000000000000e+01	1.480000000000000000e+02	1.730000000000000000e+02	2.250000000000000000e+02	2.900000000000000000e+02	3.840000000000000000e+02	4.790000000000000000e+02	6.010000000000000000e+02	7.460000000000000000e+02	8.990000000000000000e+02	1.090000000000000000e+03	1.338000000000000000e+03	1.553000000000000000e+03	1.796000000000000000e+03	2.005000000000000000e+03	2.189000000000000000e+03	2.364000000000000000e+03	2.547000000000000000e+03	2.679000000000000000e+03	2.795000000000000000e+03	2.858000000000000000e+03	2.913000000000000000e+03	2.935000000000000000e+03	2.953000000000000000e+03	2.938000000000000000e+03	3.000000000000000000e+03	2.928000000000000000e+03	2.903000000000000000e+03	2.842000000000000000e+03	2.796000000000000000e+03	2.715000000000000000e+03	2.713000000000000000e+03	2.733000000000000000e+03	2.710000000000000000e+03	2.684000000000000000e+03	2.640000000000000000e+03	2.609000000000000000e+03	2.574000000000000000e+03	2.529000000000000000e+03	2.535000000000000000e+03	2.521000000000000000e+03	2.525000000000000000e+03	2.497000000000000000e+03	2.454000000000000000e+03	2.386000000000000000e+03	2.362000000000000000e+03
2.000000000000000000e+01	2.400000000000000000e+01	3.300000000000000000e+01	4.200000000000000000e+01	5.800000000000000000e+01	7.800000000000000000e+01	1.010000000000000000e+02	1.270000000000000000e+02	1.530000000000000000e+02	1.920000000000000000e+02	2.300000000000000000e+02	2.990000000000000000e+02	3.740000000000000000e+02	4.740000000000000000e+02	5.840000000000000000e+02	7.270000000000000000e+02	8.820000000000000000e+02	1.086000000000000000e+03	1.311000000000000000e+03	1.543000000000000000e+03	1.739000000000000000e+03	1.956000000000000000e+03	2.129000000000000000e+03	2.310000000000000000e+03	2.428000000000000000e+03	2.549000000000000000e+03	2.649000000000000000e+03	2.714000000000000000e+03	2.745000000000000000e+03	2.754000000000000000e+03	2.766000000000000000e+03	2.720000000000000000e+03	2.678000000000000000e+03	2.638000000000000000e+03	2.630000000000000000e+03	2.650000000000000000e+03	2.628000000000000000e+03	2.583000000000000000e+03	2.598000000000000000e+03	2.594000000000000000e+03	2.624000000000000000e+03	2.605000000000000000e+03	2.594000000000000000e+03	2.555000000000000000e+03	2.541000000000000000e+03	2.560000000000000000e+03	2.499000000000000000e+03	2.505000000000000000e+03	2.465000000000000000e+03	2.404000000000000000e+03
2.000000000000000000e+01	3.100000000000000000e+01	4.500000000000000000e+01	6.200000000000000000e+01	8.700000000000000000e+01	1.120000000000000000e+02	1.530000000000000000e+02	2.020000000000000000e+02	2.590000000000000000e+02	3.420000000000000000e+02	4.420000000000000000e+02	5.420000000000000000e+02	6.930000000000000000e+02	8.480000000000000000e+02	1.023000000000000000e+03	1.232000000000000000e+03	1.480000000000000000e+03	1.748000000000000000e+03	1.985000000000000000e+03	2.207000000000000000e+03	2.388000000000000000e+03	2.594000000000000000e+03	2.708000000000000000e+03	2.777000000000000000e+03	2.886000000000000000e+03	2.915000000000000000e+03	2.894000000000000000e+03	2.908000000000000000e+03	2.927000000000000000e+03	2.913000000000000000e+03	2.865000000000000000e+03	2.828000000000000000e+03	2.766000000000000000e+03	2.724000000000000000e+03	2.722000000000000000e+03	2.691000000000000000e+03	2.676000000000000000e+03	2.637000000000000000e+03	2.607000000000000000e+03	2.589000000000000000e+03	2.542000000000000000e+03	2.530000000000000000e+03	2.487000000000000000e+03	2.494000000000000000e+03	2.460000000000000000e+03	2.436000000000000000e+03	2.413000000000000000e+03	2.377000000000000000e+03	2.395000000000000000e+03	2.349000000000000000e+03
2.000000000000000000e+01	2.800000000000000000e+01	3.900000000000000000e+01	6.100000000000000000e+01	7.300000000000000000e+01	9.500000000000000000e+01	1.220000000000000000e+02	1.700000000000000000e+02	1.990000000000000000e+02	2.570000000000000000e+02	3.210000000000000000e+02	3.970000000000000000e+02	4.960000000000000000e+02	6.350000000000000000e+02	7.930000000000000000e+02	9.530000000000000000e+02	1.123000000000000000e+03	1.300000000000000000e+03	1.549000000000000000e+03	1.736000000000000000e+03	1.967000000000000000e+03	2.191000000000000000e+03	2.329000000000000000e+03	2.445000000000000000e+03	2.516000000000000000e+03	2.590000000000000000e+03	2.628000000000000000e+03	2.588000000000000000e+03	2.594000000000000000e+03	2.615000000000000000e+03	2.648000000000000000e+03	2.659000000000000000e+03	2.658000000000000000e+03	2.646000000000000000e+03	2.655000000000000000e+03	2.610000000000000000e+03	2.633000000000000000e+03	2.570000000000000000e+03	2.561000000000000000e+03	2.567000000000000000e+03	2.542000000000000000e+03	2.519000000000000000e+03	2.493000000000000000e+03	2.501000000000000000e+03	2.499000000000000000e+03	2.489000000000000000e+03	2.459000000000000000e+03	2.456000000000000000e+03	2.427000000000000000e+03	2.422000000000000000e+03
2.000000000000000000e+01	2.500000000000000000e+01	3.000000000000000000e+01	4.000000000000000000e+01	5.700000000000000000e+01	6.700000000000000000e+01	8.400000000000000000e+01	1.070000000000000000e+02	1.420000000000000000e+02	1.830000000000000000e+02	2.230000000000000000e+02	2.810000000000000000e+02	3.840000000000000000e+02	4.930000000000000000e+02	6.370000000000000000e+02	7.870000000000000000e+02	9.680000000000000000e+02	1.196000000000000000e+03	1.410000000000000000e+03	1.660000000000000000e+03	1.954000000000000000e+03	2.208000000000000000e+03	2.494000000000000000e+03	2.760000000000000000e+03	2.956000000000000000e+03	3.101000000000000000e+03	3.246000000000000000e+03	3.357000000000000000e+03	3.433000000000000000e+03	3.477000000000000000e+03	3.453000000000000000e+03	3.470000000000000000e+03	3.441000000000000000e+03	3.408000000000000000e+03	3.379000000000000000e+03	3.346000000000000000e+03	3.291000000000000000e+03	3.232000000000000000e+03	3.172000000000000000e+03	3.117000000000000000e+03	3.055000000000000000e+03	2.987000000000000000e+03	2.927000000000000000e+03	2.871000000000000000e+03	2.824000000000000000e+03	2.756000000000000000e+03	2.689000000000000000e+03	2.654000000000000000e+03	2.632000000000000000e+03	2.566000000000000000e+03
2.000000000000000000e+01	2.300000000000000000e+01	3.700000000000000000e+01	4.500000000000000000e+01	5.800000000000000000e+01	7.500000000000000000e+01	9.600000000000000000e+01	1.270000000000000000e+02	1.590000000000000000e+02	2.030000000000000000e+02	2.610000000000000000e+02	3.340000000000000000e+02	4.050000000000000000e+02	5.060000000000000000e+02	6.370000000000000000e+02	8.010000000000000000e+02	9.840000000000000000e+02	1.195000000000000000e+03	1.385000000000000000e+03	1.628000000000000000e+03	1.887000000000000000e+03	2.169000000000000000e+03	2.414000000000000000e+03	2.583000000000000000e+03	2.803000000000000000e+03	2.954000000000000000e+03	3.106000000000000000e+03	3.222000000000000000e+03	3.305000000000000000e+03	3.321000000000000000e+03	3.317000000000000000e+03	3.320000000000000000e+03	3.286000000000000000e+03	3.263000000000000000e+03	3.224000000000000000e+03	3.188000000000000000e+03	3.135000000000000000e+03	3.085000000000000000e+03	3.054000000000000000e+03	3.003000000000000000e+03	2.965000000000000000e+03	2.908000000000000000e+03	2.831000000000000000e+03	2.836000000000000000e+03	2.775000000000000000e+03	2.719000000000000000e+03	2.714000000000000000e+03	2.656000000000000000e+03	2.593000000000000000e+03	2.569000000000000000e+03
2.000000000000000000e+01	3.200000000000000000e+01	5.500000000000000000e+01	8.100000000000000000e+01	1.130000000000000000e+02	1.540000000000000000e+02	2.000000000000000000e+02	2.510000000000000000e+02	3.290000000000000000e+02	4.410000000000000000e+02	5.760000000000000000e+02	7.120000000000000000e+02	8.550000000000000000e+02	1.025000000000000000e+03	1.198000000000000000e+03	1.399000000000000000e+03	1.617000000000000000e+03	1.844000000000000000e+03	2.053000000000000000e+03	2.249000000000000000e+03	2.425000000000000000e+03	2.602000000000000000e+03	2.715000000000000000e+03	2.799000000000000000e+03	2.845000000000000000e+03	2.880000000000000000e+03	2.887000000000000000e+03	2.886000000000000000e+03	2.886000000000000000e+03	2.884000000000000000e+03	2.866000000000000000e+03	2.829000000000000000e+03	2.785000000000000000e+03	2.748000000000000000e+03	2.743000000000000000e+03	2.724000000000000000e+03	2.634000000000000000e+03	2.590000000000000000e+03	2.573000000000000000e+03	2.612000000000000000e+03	2.607000000000000000e+03	2.538000000000000000e+03	2.515000000000000000e+03	2.488000000000000000e+03	2.464000000000000000e+03	2.415000000000000000e+03	2.372000000000000000e+03	2.343000000000000000e+03	2.337000000000000000e+03	2.319000000000000000e+03
2.000000000000000000e+01	3.600000000000000000e+01	6.800000000000000000e+01	9.700000000000000000e+01	1.290000000000000000e+02	1.620000000000000000e+02	2.110000000000000000e+02	2.560000000000000000e+02	3.180000000000000000e+02	4.200000000000000000e+02	5.420000000000000000e+02	6.810000000000000000e+02	8.360000000000000000e+02	1.005000000000000000e+03	1.205000000000000000e+03	1.424000000000000000e+03	1.687000000000000000e+03	1.909000000000000000e+03	2.119000000000000000e+03	2.325000000000000000e+03	2.507000000000000000e+03	2.668000000000000000e+03	2.760000000000000000e+03	2.835000000000000000e+03	2.845000000000000000e+03	2.898000000000000000e+03	2.928000000000000000e+03	2.928000000000000000e+03	2.916000000000000000e+03	2.911000000000000000e+03	2.916000000000000000e+03	2.857000000000000000e+03	2.853000000000000000e+03	2.816000000000000000e+03	2.793000000000000000e+03	2.778000000000000000e+03	2.751000000000000000e+03	2.694000000000000000e+03	2.700000000000000000e+03	2.679000000000000000e+03	2.638000000000000000e+03	2.625000000000000000e+03	2.577000000000000000e+03	2.555000000000000000e+03	2.541000000000000000e+03	2.468000000000000000e+03	2.443000000000000000e+03	2.423000000000000000e+03	2.415000000000000000e+03	2.402000000000000000e+03
2.000000000000000000e+01	3.000000000000000000e+01	3.500000000000000000e+01	5.500000000000000000e+01	7.100000000000000000e+01	8.400000000000000000e+01	1.140000000000000000e+02	1.520000000000000000e+02	1.840000000000000000e+02	2.490000000000000000e+02	3.380000000000000000e+02	4.280000000000000000e+02	5.430000000000000000e+02	6.550000000000000000e+02	8.140000000000000000e+02	9.860000000000000000e+02	1.192000000000000000e+03	1.415000000000000000e+03	1.651000000000000000e+03	1.906000000000000000e+03	2.162000000000000000e+03	2.386000000000000000e+03	2.604000000000000000e+03	2.766000000000000000e+03	2.926000000000000000e+03	3.026000000000000000e+03	3.139000000000000000e+03	3.139000000000000000e+03	3.169000000000000000e+03	3.198000000000000000e+03	3.170000000000000000e+03	3.111000000000000000e+03	3.143000000000000000e+03	3.114000000000000000e+03	3.079000000000000000e+03	3.070000000000000000e+03	3.033000000000000000e+03	3.004000000000000000e+03	2.924000000000000000e+03	2.853000000000000000e+03	2.815000000000000000e+03	2.741000000000000000e+03	2.720000000000000000e+03	2.647000000000000000e+03	2.592000000000000000e+03	2.549000000000000000e+03	2.525000000000000000e+03	2.516000000000000000e+03	2.492000000000000000e+03	2.459000000000000000e+03
2.000000000000000000e+01	2.900000000000000000e+01	4.100000000000000000e+01	6.100000000000000000e+01	7.500000000000000000e+01	1.050000000000000000e+02	1.500000000000000000e+02	2.050000000000000000e+02	2.480000000000000000e+02	3.090000000000000000e+02	4.030000000000000000e+02	4.880000000000000000e+02	6.160000000000000000e+02	7.820000000000000000e+02	9.560000000000000000e+02	1.200000000000000000e+03	1.414000000000000000e+03	1.651000000000000000e+03	1.905000000000000000e+03	2.119000000000000000e+03	2.351000000000000000e+03	2.499000000000000000e+03	2.630000000000000000e+03	2.749000000000000000e+03	2.833000000000000000e+03	2.888000000000000000e+03	2.933000000000000000e+03	2.929000000000000000e+03	2.916000000000000000e+03	2.910000000000000000e+03	2.884000000000000000e+03	2.839000000000000000e+03	2.822000000000000000e+03	2.785000000000000000e+03	2.785000000000000000e+03	2.769000000000000000e+03	2.736000000000000000e+03	2.706000000000000000e+03	2.687000000000000000e+03	2.704000000000000000e+03	2.675000000000000000e+03	2.637000000000000000e+03	2.571000000000000000e+03	2.565000000000000000e+03	2.518000000000000000e+03	2.474000000000000000e+03	2.468000000000000000e+03	2.466000000000000000e+03	2.440000000000000000e+03	2.407000000000000000e+03
2.000000000000000000e+01	2.900000000000000000e+01	4.100000000000000000e+01	5.800000000000000000e+01	8.300000000000000000e+01	1.110000000000000000e+02	1.420000000000000000e+02	1.840000000000000000e+02	2.330000000000000000e+02	2.910000000000000000e+02	3.750000000000000000e+02	4.590000000000000000e+02	5.960000000000000000e+02	7.540000000000000000e+02	8.960000000000000000e+02	1.086000000000000000e+03	1.251000000000000000e+03	1.512000000000000000e+03	1.735000000000000000e+03	1.974000000000000000e+03	2.159000000000000000e+03	2.354000000000000000e+03	2.551000000000000000e+03	2.687000000000000000e+03	2.804000000000000000e+03	2.894000000000000000e+03	2.938000000000000000e+03	2.942000000000000000e+03	2.959000000000000000e+03	2.920000000000000000e+03	2.846000000000000000e+03	2.829000000000000000e+03	2.805000000000000000e+03	2.764000000000000000e+03	2.749000000000000000e+03	2.725000000000000000e+03	2.736000000000000000e+03	2.665000000000000000e+03	2.609000000000000000e+03	2.558000000000000000e+03	2.567000000000000000e+03	2.554000000000000000e+03	2.516000000000000000e+03	2.504000000000000000e+03	2.483000000000000000e+03	2.453000000000000000e+03	2.448000000000000000e+03	2.403000000000000000e+03	2.360000000000000000e+03	2.377000000000000000e+03
2.000000000000000000e+01	2.700000000000000000e+01	4.400000000000000000e+01	6.000000000000000000e+01	7.500000000000000000e+01	1.010000000000000000e+02	1.400000000000000000e+02	1.800000000000000000e+02	2.230000000000000000e+02	2.930000000000000000e+02	3.630000000000000000e+02	4.780000000000000000e+02	5.950000000000000000e+02	7.290000000000000000e+02	9.130000000000000000e+02	1.099000000000000000e+03	1.310000000000000000e+03	1.544000000000000000e+03	1.815000000000000000e+03	2.062000000000000000e+03	2.336000000000000000e+03	2.560000000000000000e+03	2.746000000000000000e+03	2.848000000000000000e+03	2.968000000000000000e+03	3.046000000000000000e+03	3.080000000000000000e+03	3.087000000000000000e+03	3.071000000000000000e+03	3.032000000000000000e+03	3.029000000000000000e+03	3.050000000000000000e+03	3.030000000000000000e+03	3.000000000000000000e+03	2.936000000000000000e+03	2.853000000000000000e+03	2.802000000000000000e+03	2.842000000000000000e+03	2.802000000000000000e+03	2.752000000000000000e+03	2.725000000000000000e+03	2.669000000000000000e+03	2.644000000000000000e+03	2.615000000000000000e+03	2.618000000000000000e+03	2.619000000000000000e+03	2.601000000000000000e+03	2.566000000000000000e+03	2.535000000000000000e+03	2.514000000000000000e+03
2.000000000000000000e+01	3.000000000000000000e+01	3.600000000000000000e+01	6.000000000000000000e+01	6.600000000000000000e+01	9.000000000000000000e+01	1.160000000000000000e+02	1.550000000000000000e+02	2.110000000000000000e+02	2.790000000000000000e+02	3.470000000000000000e+02	4.500000000000000000e+02	6.040000000000000000e+02	7.850000000000000000e+02	9.590000000000000000e+02	1.179000000000000000e+03	1.421000000000000000e+03	1.724000000000000000e+03	1.969000000000000000e+03	2.269000000000000000e+03	2.524000000000000000e+03	2.760000000000000000e+03	2.975000000000000000e+03	3.149000000000000000e+03	3.220000000000000000e+03	3.314000000000000000e+03	3.382000000000000000e+03	3.383000000000000000e+03	3.393000000000000000e+03	3.384000000000000000e+03	3.291000000000000000e+03	3.259000000000000000e+03	3.198000000000000000e+03	3.112000000000000000e+03	3.075000000000000000e+03	3.051000000000000000e+03	3.018000000000000000e+03	2.998000000000000000e+03	2.967000000000000000e+03	2.890000000000000000e+03	2.856000000000000000e+03	2.801000000000000000e+03	2.759000000000000000e+03	2.737000000000000000e+03	2.699000000000000000e+03	2.692000000000000000e+03	2.662000000000000000e+03	2.602000000000000000e+03	2.594000000000000000e+03	2.548000000000000000e+03
2.000000000000000000e+01	2.900000000000000000e+01	4.300000000000000000e+01	5.600000000000000000e+01	7.500000000000000000e+01	1.000000000000000000e+02	1.200000000000000000e+02	1.600000000000000000e+02	2.150000000000000000e+02	2.620000000000000000e+02	3.250000000000000000e+02	4.070000000000000000e+02	5.070000000000000000e+02	6.430000000000000000e+02	8.020000000000000000e+02	9.660000000000000000e+02	1.158000000000000000e+03	1.368000000000000000e+03	1.612000000000000000e+03	1.844000000000000000e+03	2.084000000000000000e+03	2.313000000000000000e+03	2.519000000000000000e+03	2.649000000000000000e+03	2.802000000000000000e+03	2.861000000000000000e+03	2.914000000000000000e+03	2.945000000000000000e+03	2.998000000000000000e+03	3.004000000000000000e+03	2.978000000000000000e+03	2.938000000000000000e+03	2.949000000000000000e+03	2.923000000000000000e+03	2.889000000000000000e+03	2.865000000000000000e+03	2.839000000000000000e+03	2.776000000000000000e+03	2.765000000000000000e+03	2.701000000000000000e+03	2.689000000000000000e+03	2.652000000000000000e+03	2.617000000000000000e+03	2.616000000000000000e+03	2.576000000000000000e+03	2.552000000000000000e+03	2.541000000000000000e+03	2.503000000000000000e+03	2.506000000000000000e+03	2.449000000000000000e+03
2.000000000000000000e+01	3.100000000000000000e+01	5.700000000000000000e+01	8.300000000000000000e+01	1.160000000000000000e+02	1.480000000000000000e+02	1.970000000000000000e+02	2.670000000000000000e+02	3.130000000000000000e+02	3.820000000000000000e+02	4.660000000000000000e+02	5.580000000000000000e+02	6.980000000000000000e+02	8.630000000000000000e+02	1.028000000000000000e+03	1.245000000000000000e+03	1.464000000000000000e+03	1.708000000000000000e+03	1.933000000000000000e+03	2.108000000000000000e+03	2.332000000000000000e+03	2.494000000000000000e+03	2.639000000000000000e+03	2.736000000000000000e+03	2.800000000000000000e+03	2.861000000000000000e+03	2.923000000000000000e+03	2.933000000000000000e+03	2.933000000000000000e+03	2.888000000000000000e+03	2.853000000000000000e+03	2.831000000000000000e+03	2.799000000000000000e+03	2.799000000000000000e+03	2.759000000000000000e+03	2.748000000000000000e+03	2.708000000000000000e+03	2.713000000000000000e+03	2.677000000000000000e+03	2.653000000000000000e+03	2.618000000000000000e+03	2.583000000000000000e+03	2.577000000000000000e+03	2.558000000000000000e+03	2.543000000000000000e+03	2.490000000000000000e+03	2.487000000000000000e+03	2.487000000000000000e+03	2.472000000000000000e+03	2.415000000000000000e+03
2.000000000000000000e+01	2.600000000000000000e+01	3.700000000000000000e+01	4.700000000000000000e+01	6.800000000000000000e+01	9.900000000000000000e+01	1.290000000000000000e+02	1.610000000000000000e+02	2.000000000000000000e+02	2.470000000000000000e+02	2.970000000000000000e+02	3.960000000000000000e+02	4.890000000000000000e+02	5.870000000000000000e+02	7.050000000000000000e+02	8.560000000000000000e+02	1.007000000000000000e+03	1.215000000000000000e+03	1.448000000000000000e+03	1.649000000000000000e+03	1.862000000000000000e+03	2.048000000000000000e+03	2.241000000000000000e+03	2.387000000000000000e+03	2.509000000000000000e+03	2.561000000000000000e+03	2.592000000000000000e+03	2.643000000000000000e+03	2.700000000000000000e+03	2.716000000000000000e+03	2.758000000000000000e+03	2.734000000000000000e+03	2.721000000000000000e+03	2.688000000000000000e+03	2.715000000000000000e+03	2.726000000000000000e+03	2.673000000000000000e+03	2.621000000000000000e+03	2.588000000000000000e+03	2.579000000000000000e+03	2.596000000000000000e+03	2.571000000000000000e+03	2.535000000000000000e+03	2.494000000000000000e+03	2.486000000000000000e+03	2.463000000000000000e+03	2.446000000000000000e+03	2.442000000000000000e+03	2.437000000000000000e+03	2.430000000000000000e+03
2.000000000000000000e+01	3.100000000000000000e+01	4.300000000000000000e+01	5.900000000000000000e+01	9.300000000000000000e+01	1.150000000000000000e+02	1.570000000000000000e+02	2.010000000000000000e+02	2.840000000000000000e+02	3.750000000000000000e+02	4.890000000000000000e+02	6.080000000000000000e+02	7.550000000000000000e+02	9.560000000000000000e+02	1.174000000000000000e+03	1.385000000000000000e+03	1.618000000000000000e+03	1.875000000000000000e+03	2.169000000000000000e+03	2.432000000000000000e+03	2.607000000000000000e+03	2.767000000000000000e+03	2.875000000000000000e+03	2.941000000000000000e+03	3.011000000000000000e+03	3.083000000000000000e+03	3.078000000000000000e+03	3.111000000000000000e+03	3.125000000000000000e+03	3.098000000000000000e+03	3.109000000000000000e+03	3.068000000000000000e+03	3.056000000000000000e+03	2.998000000000000000e+03	2.975000000000000000e+03	2.917000000000000000e+03	2.846000000000000000e+03	2.806000000000000000e+03	2.752000000000000000e+03	2.766000000000000000e+03	2.740000000000000000e+03	2.716000000000000000e+03	2.693000000000000000e+03	2.653000000000000000e+03	2.637000000000000000e+03	2.608000000000000000e+03	2.569000000000000000e+03	2.540000000000000000e+03	2.477000000000000000e+03	2.465000000000000000e+03
2.000000000000000000e+01	3.400000000000000000e+01	4.400000000000000000e+01	5.500000000000000000e+01	8.000000000000000000e+01	1.110000000000000000e+02	1.460000000000000000e+02	2.030000000000000000e+02	2.660000000000000000e+02	3.470000000000000000e+02	4.590000000000000000e+02	5.550000000000000000e+02	6.920000000000000000e+02	8.500000000000000000e+02	1.051000000000000000e+03	1.288000000000000000e+03	1.527000000000000000e+03	1.779000000000000000e+03	2.049000000000000000e+03	2.306000000000000000e+03	2.507000000000000000e+03	2.699000000000000000e+03	2.863000000000000000e+03	2.982000000000000000e+03	3.079000000000000000e+03	3.077000000000000000e+03	3.110000000000000000e+03	3.145000000000000000e+03	3.115000000000000000e+03	3.127000000000000000e+03	3.104000000000000000e+03	3.036000000000000000e+03	2.958000000000000000e+03	2.918000000000000000e+03	2.871000000000000000e+03	2.857000000000000000e+03	2.817000000000000000e+03	2.798000000000000000e+03	2.758000000000000000e+03	2.742000000000000000e+03	2.714000000000000000e+03	2.678000000000000000e+03	2.586000000000000000e+03	2.592000000000000000e+03	2.576000000000000000e+03	2.563000000000000000e+03	2.510000000000000000e+03	2.487000000000000000e+03	2.469000000000000000e+03	2.450000000000000000e+03
[truncated: 350 more columns]
