# Supplementary material for: Omicron vs. the rest: Assessing the competitive dynamics and coinfection scenarios of COVID-19 strains on a social network
Source: PLoS One. 2024 Jan 25;19(1):e0287623. doi: 10.1371/journal.pone.0287623 (PMC10810514; doi:10.1371/journal.pone.0287623)
Supplement: S1 Data — (ZIP) [file pone.0287623.s001.zip › Data Figures/Fig7/susceptible_a=0.1.csv]

9.980000000000000000e+03	9.959000000000000000e+03	9.941000000000000000e+03	9.921000000000000000e+03	9.903000000000000000e+03	9.884000000000000000e+03	9.838000000000000000e+03	9.806000000000000000e+03	9.751000000000000000e+03	9.684000000000000000e+03	9.620000000000000000e+03	9.520000000000000000e+03	9.425000000000000000e+03	9.306000000000000000e+03	9.128000000000000000e+03	8.962000000000000000e+03	8.765000000000000000e+03	8.524000000000000000e+03	8.284000000000000000e+03	7.990000000000000000e+03	7.730000000000000000e+03	7.450000000000000000e+03	7.179000000000000000e+03	6.963000000000000000e+03	6.736000000000000000e+03	6.540000000000000000e+03	6.367000000000000000e+03	6.218000000000000000e+03	6.069000000000000000e+03	5.964000000000000000e+03	5.865000000000000000e+03	5.805000000000000000e+03	5.759000000000000000e+03	5.707000000000000000e+03	5.691000000000000000e+03	5.671000000000000000e+03	5.624000000000000000e+03	5.625000000000000000e+03	5.602000000000000000e+03	5.602000000000000000e+03	5.603000000000000000e+03	5.621000000000000000e+03	5.631000000000000000e+03	5.633000000000000000e+03	5.672000000000000000e+03	5.686000000000000000e+03	5.705000000000000000e+03	5.716000000000000000e+03	5.783000000000000000e+03	5.807000000000000000e+03
9.980000000000000000e+03	9.955000000000000000e+03	9.938000000000000000e+03	9.910000000000000000e+03	9.868000000000000000e+03	9.824000000000000000e+03	9.780000000000000000e+03	9.717000000000000000e+03	9.608000000000000000e+03	9.496000000000000000e+03	9.329000000000000000e+03	9.169000000000000000e+03	8.939000000000000000e+03	8.739000000000000000e+03	8.500000000000000000e+03	8.229000000000000000e+03	7.956000000000000000e+03	7.676000000000000000e+03	7.388000000000000000e+03	7.103000000000000000e+03	6.780000000000000000e+03	6.570000000000000000e+03	6.349000000000000000e+03	6.162000000000000000e+03	6.048000000000000000e+03	5.933000000000000000e+03	5.827000000000000000e+03	5.765000000000000000e+03	5.688000000000000000e+03	5.644000000000000000e+03	5.582000000000000000e+03	5.558000000000000000e+03	5.557000000000000000e+03	5.555000000000000000e+03	5.523000000000000000e+03	5.522000000000000000e+03	5.548000000000000000e+03	5.575000000000000000e+03	5.588000000000000000e+03	5.603000000000000000e+03	5.619000000000000000e+03	5.683000000000000000e+03	5.721000000000000000e+03	5.747000000000000000e+03	5.778000000000000000e+03	5.817000000000000000e+03	5.867000000000000000e+03	5.923000000000000000e+03	5.964000000000000000e+03	6.008000000000000000e+03
9.980000000000000000e+03	9.962000000000000000e+03	9.951000000000000000e+03	9.926000000000000000e+03	9.888000000000000000e+03	9.841000000000000000e+03	9.803000000000000000e+03	9.745000000000000000e+03	9.669000000000000000e+03	9.591000000000000000e+03	9.505000000000000000e+03	9.375000000000000000e+03	9.237000000000000000e+03	9.052000000000000000e+03	8.843000000000000000e+03	8.603000000000000000e+03	8.338000000000000000e+03	8.021000000000000000e+03	7.718000000000000000e+03	7.413000000000000000e+03	7.132000000000000000e+03	6.859000000000000000e+03	6.607000000000000000e+03	6.399000000000000000e+03	6.256000000000000000e+03	6.159000000000000000e+03	6.057000000000000000e+03	5.941000000000000000e+03	5.864000000000000000e+03	5.741000000000000000e+03	5.682000000000000000e+03	5.682000000000000000e+03	5.634000000000000000e+03	5.622000000000000000e+03	5.584000000000000000e+03	5.604000000000000000e+03	5.599000000000000000e+03	5.599000000000000000e+03	5.616000000000000000e+03	5.662000000000000000e+03	5.658000000000000000e+03	5.683000000000000000e+03	5.700000000000000000e+03	5.738000000000000000e+03	5.759000000000000000e+03	5.779000000000000000e+03	5.843000000000000000e+03	5.898000000000000000e+03	5.922000000000000000e+03	5.950000000000000000e+03
9.980000000000000000e+03	9.957000000000000000e+03	9.949000000000000000e+03	9.935000000000000000e+03	9.923000000000000000e+03	9.899000000000000000e+03	9.873000000000000000e+03	9.838000000000000000e+03	9.788000000000000000e+03	9.715000000000000000e+03	9.644000000000000000e+03	9.562000000000000000e+03	9.432000000000000000e+03	9.294000000000000000e+03	9.144000000000000000e+03	8.952000000000000000e+03	8.742000000000000000e+03	8.468000000000000000e+03	8.212000000000000000e+03	7.954000000000000000e+03	7.655000000000000000e+03	7.372000000000000000e+03	7.136000000000000000e+03	6.830000000000000000e+03	6.620000000000000000e+03	6.413000000000000000e+03	6.225000000000000000e+03	6.100000000000000000e+03	5.986000000000000000e+03	5.897000000000000000e+03	5.811000000000000000e+03	5.740000000000000000e+03	5.661000000000000000e+03	5.644000000000000000e+03	5.621000000000000000e+03	5.591000000000000000e+03	5.583000000000000000e+03	5.575000000000000000e+03	5.577000000000000000e+03	5.573000000000000000e+03	5.550000000000000000e+03	5.571000000000000000e+03	5.605000000000000000e+03	5.630000000000000000e+03	5.654000000000000000e+03	5.695000000000000000e+03	5.752000000000000000e+03	5.777000000000000000e+03	5.820000000000000000e+03	5.866000000000000000e+03
9.980000000000000000e+03	9.967000000000000000e+03	9.953000000000000000e+03	9.935000000000000000e+03	9.917000000000000000e+03	9.900000000000000000e+03	9.876000000000000000e+03	9.848000000000000000e+03	9.806000000000000000e+03	9.745000000000000000e+03	9.671000000000000000e+03	9.578000000000000000e+03	9.442000000000000000e+03	9.313000000000000000e+03	9.168000000000000000e+03	8.958000000000000000e+03	8.730000000000000000e+03	8.475000000000000000e+03	8.196000000000000000e+03	7.905000000000000000e+03	7.604000000000000000e+03	7.278000000000000000e+03	6.997000000000000000e+03	6.756000000000000000e+03	6.529000000000000000e+03	6.315000000000000000e+03	6.134000000000000000e+03	5.995000000000000000e+03	5.881000000000000000e+03	5.807000000000000000e+03	5.753000000000000000e+03	5.708000000000000000e+03	5.670000000000000000e+03	5.633000000000000000e+03	5.614000000000000000e+03	5.587000000000000000e+03	5.588000000000000000e+03	5.610000000000000000e+03	5.598000000000000000e+03	5.613000000000000000e+03	5.631000000000000000e+03	5.672000000000000000e+03	5.712000000000000000e+03	5.753000000000000000e+03	5.777000000000000000e+03	5.826000000000000000e+03	5.868000000000000000e+03	5.921000000000000000e+03	5.973000000000000000e+03	5.998000000000000000e+03
9.980000000000000000e+03	9.962000000000000000e+03	9.952000000000000000e+03	9.937000000000000000e+03	9.918000000000000000e+03	9.895000000000000000e+03	9.852000000000000000e+03	9.820000000000000000e+03	9.772000000000000000e+03	9.685000000000000000e+03	9.598000000000000000e+03	9.494000000000000000e+03	9.344000000000000000e+03	9.187000000000000000e+03	8.960000000000000000e+03	8.723000000000000000e+03	8.472000000000000000e+03	8.142000000000000000e+03	7.792000000000000000e+03	7.524000000000000000e+03	7.161000000000000000e+03	6.873000000000000000e+03	6.583000000000000000e+03	6.360000000000000000e+03	6.159000000000000000e+03	6.001000000000000000e+03	5.899000000000000000e+03	5.835000000000000000e+03	5.736000000000000000e+03	5.650000000000000000e+03	5.578000000000000000e+03	5.548000000000000000e+03	5.536000000000000000e+03	5.511000000000000000e+03	5.482000000000000000e+03	5.466000000000000000e+03	5.465000000000000000e+03	5.497000000000000000e+03	5.523000000000000000e+03	5.542000000000000000e+03	5.564000000000000000e+03	5.620000000000000000e+03	5.647000000000000000e+03	5.669000000000000000e+03	5.688000000000000000e+03	5.725000000000000000e+03	5.770000000000000000e+03	5.802000000000000000e+03	5.823000000000000000e+03	5.866000000000000000e+03
9.980000000000000000e+03	9.959000000000000000e+03	9.946000000000000000e+03	9.933000000000000000e+03	9.928000000000000000e+03	9.909000000000000000e+03	9.882000000000000000e+03	9.853000000000000000e+03	9.808000000000000000e+03	9.754000000000000000e+03	9.682000000000000000e+03	9.615000000000000000e+03	9.500000000000000000e+03	9.348000000000000000e+03	9.183000000000000000e+03	9.011000000000000000e+03	8.795000000000000000e+03	8.539000000000000000e+03	8.301000000000000000e+03	8.015000000000000000e+03	7.778000000000000000e+03	7.491000000000000000e+03	7.208000000000000000e+03	6.949000000000000000e+03	6.717000000000000000e+03	6.522000000000000000e+03	6.318000000000000000e+03	6.171000000000000000e+03	6.050000000000000000e+03	5.944000000000000000e+03	5.829000000000000000e+03	5.802000000000000000e+03	5.746000000000000000e+03	5.730000000000000000e+03	5.692000000000000000e+03	5.643000000000000000e+03	5.602000000000000000e+03	5.625000000000000000e+03	5.648000000000000000e+03	5.665000000000000000e+03	5.677000000000000000e+03	5.701000000000000000e+03	5.752000000000000000e+03	5.774000000000000000e+03	5.800000000000000000e+03	5.805000000000000000e+03	5.831000000000000000e+03	5.871000000000000000e+03	5.908000000000000000e+03	5.972000000000000000e+03
9.980000000000000000e+03	9.957000000000000000e+03	9.941000000000000000e+03	9.912000000000000000e+03	9.882000000000000000e+03	9.850000000000000000e+03	9.795000000000000000e+03	9.736000000000000000e+03	9.644000000000000000e+03	9.555000000000000000e+03	9.431000000000000000e+03	9.287000000000000000e+03	9.135000000000000000e+03	8.941000000000000000e+03	8.721000000000000000e+03	8.499000000000000000e+03	8.268000000000000000e+03	8.005000000000000000e+03	7.735000000000000000e+03	7.489000000000000000e+03	7.191000000000000000e+03	6.959000000000000000e+03	6.718000000000000000e+03	6.530000000000000000e+03	6.371000000000000000e+03	6.245000000000000000e+03	6.105000000000000000e+03	6.002000000000000000e+03	5.924000000000000000e+03	5.828000000000000000e+03	5.761000000000000000e+03	5.711000000000000000e+03	5.693000000000000000e+03	5.657000000000000000e+03	5.652000000000000000e+03	5.628000000000000000e+03	5.607000000000000000e+03	5.595000000000000000e+03	5.601000000000000000e+03	5.620000000000000000e+03	5.651000000000000000e+03	5.665000000000000000e+03	5.714000000000000000e+03	5.751000000000000000e+03	5.771000000000000000e+03	5.806000000000000000e+03	5.838000000000000000e+03	5.868000000000000000e+03	5.902000000000000000e+03	5.935000000000000000e+03
9.980000000000000000e+03	9.956000000000000000e+03	9.947000000000000000e+03	9.929000000000000000e+03	9.899000000000000000e+03	9.870000000000000000e+03	9.832000000000000000e+03	9.782000000000000000e+03	9.731000000000000000e+03	9.650000000000000000e+03	9.571000000000000000e+03	9.440000000000000000e+03	9.318000000000000000e+03	9.183000000000000000e+03	9.005000000000000000e+03	8.792000000000000000e+03	8.527000000000000000e+03	8.265000000000000000e+03	7.972000000000000000e+03	7.672000000000000000e+03	7.372000000000000000e+03	7.074000000000000000e+03	6.819000000000000000e+03	6.545000000000000000e+03	6.366000000000000000e+03	6.192000000000000000e+03	6.041000000000000000e+03	5.908000000000000000e+03	5.814000000000000000e+03	5.721000000000000000e+03	5.657000000000000000e+03	5.610000000000000000e+03	5.579000000000000000e+03	5.543000000000000000e+03	5.516000000000000000e+03	5.491000000000000000e+03	5.458000000000000000e+03	5.445000000000000000e+03	5.477000000000000000e+03	5.511000000000000000e+03	5.542000000000000000e+03	5.559000000000000000e+03	5.581000000000000000e+03	5.625000000000000000e+03	5.653000000000000000e+03	5.687000000000000000e+03	5.724000000000000000e+03	5.761000000000000000e+03	5.779000000000000000e+03	5.861000000000000000e+03
9.980000000000000000e+03	9.953000000000000000e+03	9.935000000000000000e+03	9.920000000000000000e+03	9.896000000000000000e+03	9.869000000000000000e+03	9.817000000000000000e+03	9.766000000000000000e+03	9.685000000000000000e+03	9.600000000000000000e+03	9.502000000000000000e+03	9.377000000000000000e+03	9.229000000000000000e+03	9.036000000000000000e+03	8.816000000000000000e+03	8.579000000000000000e+03	8.328000000000000000e+03	8.061000000000000000e+03	7.814000000000000000e+03	7.524000000000000000e+03	7.253000000000000000e+03	6.959000000000000000e+03	6.749000000000000000e+03	6.566000000000000000e+03	6.398000000000000000e+03	6.244000000000000000e+03	6.099000000000000000e+03	5.993000000000000000e+03	5.906000000000000000e+03	5.834000000000000000e+03	5.769000000000000000e+03	5.723000000000000000e+03	5.732000000000000000e+03	5.698000000000000000e+03	5.678000000000000000e+03	5.702000000000000000e+03	5.704000000000000000e+03	5.688000000000000000e+03	5.711000000000000000e+03	5.724000000000000000e+03	5.750000000000000000e+03	5.775000000000000000e+03	5.778000000000000000e+03	5.792000000000000000e+03	5.829000000000000000e+03	5.859000000000000000e+03	5.904000000000000000e+03	5.951000000000000000e+03	6.013000000000000000e+03	6.056000000000000000e+03
9.980000000000000000e+03	9.956000000000000000e+03	9.939000000000000000e+03	9.914000000000000000e+03	9.891000000000000000e+03	9.848000000000000000e+03	9.800000000000000000e+03	9.754000000000000000e+03	9.675000000000000000e+03	9.587000000000000000e+03	9.487000000000000000e+03	9.360000000000000000e+03	9.202000000000000000e+03	9.007000000000000000e+03	8.759000000000000000e+03	8.463000000000000000e+03	8.172000000000000000e+03	7.860000000000000000e+03	7.571000000000000000e+03	7.297000000000000000e+03	7.010000000000000000e+03	6.750000000000000000e+03	6.562000000000000000e+03	6.368000000000000000e+03	6.197000000000000000e+03	6.058000000000000000e+03	5.948000000000000000e+03	5.854000000000000000e+03	5.781000000000000000e+03	5.745000000000000000e+03	5.696000000000000000e+03	5.668000000000000000e+03	5.644000000000000000e+03	5.627000000000000000e+03	5.643000000000000000e+03	5.641000000000000000e+03	5.621000000000000000e+03	5.620000000000000000e+03	5.631000000000000000e+03	5.658000000000000000e+03	5.661000000000000000e+03	5.686000000000000000e+03	5.728000000000000000e+03	5.770000000000000000e+03	5.815000000000000000e+03	5.862000000000000000e+03	5.904000000000000000e+03	5.949000000000000000e+03	5.994000000000000000e+03	6.037000000000000000e+03
9.980000000000000000e+03	9.955000000000000000e+03	9.944000000000000000e+03	9.922000000000000000e+03	9.903000000000000000e+03	9.880000000000000000e+03	9.844000000000000000e+03	9.798000000000000000e+03	9.755000000000000000e+03	9.702000000000000000e+03	9.602000000000000000e+03	9.499000000000000000e+03	9.343000000000000000e+03	9.196000000000000000e+03	9.010000000000000000e+03	8.800000000000000000e+03	8.545000000000000000e+03	8.265000000000000000e+03	7.961000000000000000e+03	7.665000000000000000e+03	7.395000000000000000e+03	7.146000000000000000e+03	6.861000000000000000e+03	6.613000000000000000e+03	6.440000000000000000e+03	6.257000000000000000e+03	6.086000000000000000e+03	5.950000000000000000e+03	5.868000000000000000e+03	5.806000000000000000e+03	5.772000000000000000e+03	5.735000000000000000e+03	5.700000000000000000e+03	5.664000000000000000e+03	5.641000000000000000e+03	5.617000000000000000e+03	5.640000000000000000e+03	5.670000000000000000e+03	5.689000000000000000e+03	5.682000000000000000e+03	5.696000000000000000e+03	5.720000000000000000e+03	5.724000000000000000e+03	5.767000000000000000e+03	5.784000000000000000e+03	5.806000000000000000e+03	5.842000000000000000e+03	5.892000000000000000e+03	5.923000000000000000e+03	5.944000000000000000e+03
9.980000000000000000e+03	9.960000000000000000e+03	9.940000000000000000e+03	9.923000000000000000e+03	9.907000000000000000e+03	9.886000000000000000e+03	9.845000000000000000e+03	9.798000000000000000e+03	9.742000000000000000e+03	9.684000000000000000e+03	9.605000000000000000e+03	9.499000000000000000e+03	9.377000000000000000e+03	9.211000000000000000e+03	9.046000000000000000e+03	8.836000000000000000e+03	8.623000000000000000e+03	8.372000000000000000e+03	8.083000000000000000e+03	7.791000000000000000e+03	7.482000000000000000e+03	7.141000000000000000e+03	6.919000000000000000e+03	6.686000000000000000e+03	6.488000000000000000e+03	6.323000000000000000e+03	6.195000000000000000e+03	6.047000000000000000e+03	5.957000000000000000e+03	5.886000000000000000e+03	5.792000000000000000e+03	5.742000000000000000e+03	5.688000000000000000e+03	5.647000000000000000e+03	5.605000000000000000e+03	5.587000000000000000e+03	5.590000000000000000e+03	5.582000000000000000e+03	5.605000000000000000e+03	5.608000000000000000e+03	5.631000000000000000e+03	5.660000000000000000e+03	5.666000000000000000e+03	5.683000000000000000e+03	5.715000000000000000e+03	5.724000000000000000e+03	5.765000000000000000e+03	5.790000000000000000e+03	5.834000000000000000e+03	5.894000000000000000e+03
9.980000000000000000e+03	9.966000000000000000e+03	9.960000000000000000e+03	9.946000000000000000e+03	9.929000000000000000e+03	9.920000000000000000e+03	9.897000000000000000e+03	9.876000000000000000e+03	9.832000000000000000e+03	9.786000000000000000e+03	9.727000000000000000e+03	9.642000000000000000e+03	9.589000000000000000e+03	9.490000000000000000e+03	9.342000000000000000e+03	9.200000000000000000e+03	9.020000000000000000e+03	8.781000000000000000e+03	8.534000000000000000e+03	8.281000000000000000e+03	7.990000000000000000e+03	7.687000000000000000e+03	7.393000000000000000e+03	7.141000000000000000e+03	6.878000000000000000e+03	6.661000000000000000e+03	6.436000000000000000e+03	6.265000000000000000e+03	6.106000000000000000e+03	5.997000000000000000e+03	5.879000000000000000e+03	5.800000000000000000e+03	5.732000000000000000e+03	5.699000000000000000e+03	5.650000000000000000e+03	5.639000000000000000e+03	5.612000000000000000e+03	5.593000000000000000e+03	5.599000000000000000e+03	5.606000000000000000e+03	5.601000000000000000e+03	5.589000000000000000e+03	5.616000000000000000e+03	5.638000000000000000e+03	5.677000000000000000e+03	5.745000000000000000e+03	5.761000000000000000e+03	5.777000000000000000e+03	5.808000000000000000e+03	5.849000000000000000e+03
9.980000000000000000e+03	9.960000000000000000e+03	9.947000000000000000e+03	9.933000000000000000e+03	9.912000000000000000e+03	9.887000000000000000e+03	9.850000000000000000e+03	9.790000000000000000e+03	9.727000000000000000e+03	9.640000000000000000e+03	9.545000000000000000e+03	9.438000000000000000e+03	9.279000000000000000e+03	9.113000000000000000e+03	8.903000000000000000e+03	8.668000000000000000e+03	8.400000000000000000e+03	8.119000000000000000e+03	7.839000000000000000e+03	7.504000000000000000e+03	7.214000000000000000e+03	6.925000000000000000e+03	6.663000000000000000e+03	6.431000000000000000e+03	6.265000000000000000e+03	6.117000000000000000e+03	5.931000000000000000e+03	5.837000000000000000e+03	5.746000000000000000e+03	5.665000000000000000e+03	5.606000000000000000e+03	5.565000000000000000e+03	5.524000000000000000e+03	5.472000000000000000e+03	5.467000000000000000e+03	5.465000000000000000e+03	5.469000000000000000e+03	5.476000000000000000e+03	5.498000000000000000e+03	5.523000000000000000e+03	5.532000000000000000e+03	5.562000000000000000e+03	5.617000000000000000e+03	5.639000000000000000e+03	5.665000000000000000e+03	5.713000000000000000e+03	5.743000000000000000e+03	5.803000000000000000e+03	5.862000000000000000e+03	5.888000000000000000e+03
9.980000000000000000e+03	9.958000000000000000e+03	9.937000000000000000e+03	9.910000000000000000e+03	9.881000000000000000e+03	9.842000000000000000e+03	9.785000000000000000e+03	9.725000000000000000e+03	9.650000000000000000e+03	9.561000000000000000e+03	9.449000000000000000e+03	9.330000000000000000e+03	9.167000000000000000e+03	8.973000000000000000e+03	8.751000000000000000e+03	8.477000000000000000e+03	8.212000000000000000e+03	7.918000000000000000e+03	7.599000000000000000e+03	7.326000000000000000e+03	7.030000000000000000e+03	6.755000000000000000e+03	6.521000000000000000e+03	6.326000000000000000e+03	6.145000000000000000e+03	6.025000000000000000e+03	5.892000000000000000e+03	5.796000000000000000e+03	5.711000000000000000e+03	5.659000000000000000e+03	5.617000000000000000e+03	5.599000000000000000e+03	5.531000000000000000e+03	5.521000000000000000e+03	5.537000000000000000e+03	5.532000000000000000e+03	5.540000000000000000e+03	5.575000000000000000e+03	5.573000000000000000e+03	5.586000000000000000e+03	5.606000000000000000e+03	5.640000000000000000e+03	5.679000000000000000e+03	5.685000000000000000e+03	5.717000000000000000e+03	5.774000000000000000e+03	5.825000000000000000e+03	5.860000000000000000e+03	5.907000000000000000e+03	5.956000000000000000e+03
9.980000000000000000e+03	9.954000000000000000e+03	9.943000000000000000e+03	9.929000000000000000e+03	9.908000000000000000e+03	9.878000000000000000e+03	9.827000000000000000e+03	9.771000000000000000e+03	9.707000000000000000e+03	9.631000000000000000e+03	9.540000000000000000e+03	9.404000000000000000e+03	9.231000000000000000e+03	9.045000000000000000e+03	8.872000000000000000e+03	8.616000000000000000e+03	8.330000000000000000e+03	8.038000000000000000e+03	7.766000000000000000e+03	7.449000000000000000e+03	7.177000000000000000e+03	6.900000000000000000e+03	6.649000000000000000e+03	6.452000000000000000e+03	6.306000000000000000e+03	6.175000000000000000e+03	6.033000000000000000e+03	5.953000000000000000e+03	5.859000000000000000e+03	5.824000000000000000e+03	5.746000000000000000e+03	5.703000000000000000e+03	5.644000000000000000e+03	5.605000000000000000e+03	5.559000000000000000e+03	5.549000000000000000e+03	5.559000000000000000e+03	5.565000000000000000e+03	5.568000000000000000e+03	5.540000000000000000e+03	5.568000000000000000e+03	5.585000000000000000e+03	5.627000000000000000e+03	5.653000000000000000e+03	5.661000000000000000e+03	5.677000000000000000e+03	5.708000000000000000e+03	5.735000000000000000e+03	5.759000000000000000e+03	5.834000000000000000e+03
9.980000000000000000e+03	9.962000000000000000e+03	9.953000000000000000e+03	9.943000000000000000e+03	9.927000000000000000e+03	9.912000000000000000e+03	9.882000000000000000e+03	9.857000000000000000e+03	9.831000000000000000e+03	9.769000000000000000e+03	9.703000000000000000e+03	9.636000000000000000e+03	9.543000000000000000e+03	9.426000000000000000e+03	9.277000000000000000e+03	9.104000000000000000e+03	8.888000000000000000e+03	8.643000000000000000e+03	8.378000000000000000e+03	8.079000000000000000e+03	7.799000000000000000e+03	7.491000000000000000e+03	7.207000000000000000e+03	6.975000000000000000e+03	6.731000000000000000e+03	6.528000000000000000e+03	6.380000000000000000e+03	6.222000000000000000e+03	6.130000000000000000e+03	6.025000000000000000e+03	5.948000000000000000e+03	5.879000000000000000e+03	5.818000000000000000e+03	5.775000000000000000e+03	5.738000000000000000e+03	5.708000000000000000e+03	5.652000000000000000e+03	5.618000000000000000e+03	5.592000000000000000e+03	5.602000000000000000e+03	5.604000000000000000e+03	5.602000000000000000e+03	5.633000000000000000e+03	5.652000000000000000e+03	5.673000000000000000e+03	5.720000000000000000e+03	5.746000000000000000e+03	5.753000000000000000e+03	5.781000000000000000e+03	5.817000000000000000e+03
9.980000000000000000e+03	9.957000000000000000e+03	9.944000000000000000e+03	9.919000000000000000e+03	9.904000000000000000e+03	9.860000000000000000e+03	9.835000000000000000e+03	9.792000000000000000e+03	9.735000000000000000e+03	9.660000000000000000e+03	9.578000000000000000e+03	9.459000000000000000e+03	9.320000000000000000e+03	9.162000000000000000e+03	8.950000000000000000e+03	8.723000000000000000e+03	8.445000000000000000e+03	8.171000000000000000e+03	7.901000000000000000e+03	7.624000000000000000e+03	7.335000000000000000e+03	7.080000000000000000e+03	6.840000000000000000e+03	6.611000000000000000e+03	6.400000000000000000e+03	6.261000000000000000e+03	6.106000000000000000e+03	5.981000000000000000e+03	5.906000000000000000e+03	5.800000000000000000e+03	5.758000000000000000e+03	5.698000000000000000e+03	5.655000000000000000e+03	5.590000000000000000e+03	5.572000000000000000e+03	5.546000000000000000e+03	5.542000000000000000e+03	5.548000000000000000e+03	5.542000000000000000e+03	5.552000000000000000e+03	5.545000000000000000e+03	5.569000000000000000e+03	5.614000000000000000e+03	5.646000000000000000e+03	5.681000000000000000e+03	5.725000000000000000e+03	5.771000000000000000e+03	5.834000000000000000e+03	5.883000000000000000e+03	5.929000000000000000e+03
9.980000000000000000e+03	9.956000000000000000e+03	9.947000000000000000e+03	9.928000000000000000e+03	9.907000000000000000e+03	9.877000000000000000e+03	9.831000000000000000e+03	9.808000000000000000e+03	9.748000000000000000e+03	9.688000000000000000e+03	9.619000000000000000e+03	9.529000000000000000e+03	9.415000000000000000e+03	9.251000000000000000e+03	9.069000000000000000e+03	8.820000000000000000e+03	8.591000000000000000e+03	8.307000000000000000e+03	8.010000000000000000e+03	7.726000000000000000e+03	7.453000000000000000e+03	7.163000000000000000e+03	6.911000000000000000e+03	6.657000000000000000e+03	6.453000000000000000e+03	6.258000000000000000e+03	6.091000000000000000e+03	5.985000000000000000e+03	5.892000000000000000e+03	5.819000000000000000e+03	5.746000000000000000e+03	5.684000000000000000e+03	5.650000000000000000e+03	5.629000000000000000e+03	5.627000000000000000e+03	5.617000000000000000e+03	5.575000000000000000e+03	5.567000000000000000e+03	5.583000000000000000e+03	5.616000000000000000e+03	5.654000000000000000e+03	5.690000000000000000e+03	5.711000000000000000e+03	5.774000000000000000e+03	5.803000000000000000e+03	5.831000000000000000e+03	5.878000000000000000e+03	5.916000000000000000e+03	5.946000000000000000e+03	5.972000000000000000e+03
9.980000000000000000e+03	9.952000000000000000e+03	9.916000000000000000e+03	9.893000000000000000e+03	9.849000000000000000e+03	9.800000000000000000e+03	9.733000000000000000e+03	9.644000000000000000e+03	9.551000000000000000e+03	9.408000000000000000e+03	9.237000000000000000e+03	9.018000000000000000e+03	8.773000000000000000e+03	8.527000000000000000e+03	8.238000000000000000e+03	7.930000000000000000e+03	7.615000000000000000e+03	7.322000000000000000e+03	7.037000000000000000e+03	6.763000000000000000e+03	6.521000000000000000e+03	6.302000000000000000e+03	6.106000000000000000e+03	5.949000000000000000e+03	5.847000000000000000e+03	5.739000000000000000e+03	5.660000000000000000e+03	5.596000000000000000e+03	5.551000000000000000e+03	5.502000000000000000e+03	5.482000000000000000e+03	5.486000000000000000e+03	5.474000000000000000e+03	5.476000000000000000e+03	5.474000000000000000e+03	5.469000000000000000e+03	5.492000000000000000e+03	5.517000000000000000e+03	5.549000000000000000e+03	5.552000000000000000e+03	5.604000000000000000e+03	5.655000000000000000e+03	5.691000000000000000e+03	5.735000000000000000e+03	5.775000000000000000e+03	5.804000000000000000e+03	5.834000000000000000e+03	5.878000000000000000e+03	5.925000000000000000e+03	5.990000000000000000e+03
9.980000000000000000e+03	9.960000000000000000e+03	9.955000000000000000e+03	9.937000000000000000e+03	9.911000000000000000e+03	9.890000000000000000e+03	9.858000000000000000e+03	9.816000000000000000e+03	9.764000000000000000e+03	9.687000000000000000e+03	9.598000000000000000e+03	9.484000000000000000e+03	9.335000000000000000e+03	9.176000000000000000e+03	8.940000000000000000e+03	8.716000000000000000e+03	8.432000000000000000e+03	8.141000000000000000e+03	7.844000000000000000e+03	7.552000000000000000e+03	7.256000000000000000e+03	6.959000000000000000e+03	6.731000000000000000e+03	6.475000000000000000e+03	6.302000000000000000e+03	6.146000000000000000e+03	6.034000000000000000e+03	5.940000000000000000e+03	5.875000000000000000e+03	5.774000000000000000e+03	5.700000000000000000e+03	5.656000000000000000e+03	5.638000000000000000e+03	5.619000000000000000e+03	5.609000000000000000e+03	5.573000000000000000e+03	5.570000000000000000e+03	5.566000000000000000e+03	5.597000000000000000e+03	5.634000000000000000e+03	5.655000000000000000e+03	5.683000000000000000e+03	5.711000000000000000e+03	5.723000000000000000e+03	5.742000000000000000e+03	5.769000000000000000e+03	5.829000000000000000e+03	5.871000000000000000e+03	5.933000000000000000e+03	5.989000000000000000e+03
9.980000000000000000e+03	9.959000000000000000e+03	9.952000000000000000e+03	9.929000000000000000e+03	9.913000000000000000e+03	9.892000000000000000e+03	9.868000000000000000e+03	9.837000000000000000e+03	9.805000000000000000e+03	9.755000000000000000e+03	9.694000000000000000e+03	9.594000000000000000e+03	9.515000000000000000e+03	9.375000000000000000e+03	9.261000000000000000e+03	9.105000000000000000e+03	8.928000000000000000e+03	8.709000000000000000e+03	8.468000000000000000e+03	8.152000000000000000e+03	7.865000000000000000e+03	7.546000000000000000e+03	7.296000000000000000e+03	7.018000000000000000e+03	6.793000000000000000e+03	6.564000000000000000e+03	6.368000000000000000e+03	6.182000000000000000e+03	6.040000000000000000e+03	5.907000000000000000e+03	5.810000000000000000e+03	5.723000000000000000e+03	5.665000000000000000e+03	5.624000000000000000e+03	5.583000000000000000e+03	5.560000000000000000e+03	5.541000000000000000e+03	5.540000000000000000e+03	5.540000000000000000e+03	5.557000000000000000e+03	5.577000000000000000e+03	5.597000000000000000e+03	5.611000000000000000e+03	5.618000000000000000e+03	5.650000000000000000e+03	5.682000000000000000e+03	5.688000000000000000e+03	5.721000000000000000e+03	5.753000000000000000e+03	5.804000000000000000e+03
9.980000000000000000e+03	9.953000000000000000e+03	9.935000000000000000e+03	9.914000000000000000e+03	9.899000000000000000e+03	9.874000000000000000e+03	9.836000000000000000e+03	9.781000000000000000e+03	9.712000000000000000e+03	9.649000000000000000e+03	9.556000000000000000e+03	9.456000000000000000e+03	9.343000000000000000e+03	9.209000000000000000e+03	9.031000000000000000e+03	8.855000000000000000e+03	8.655000000000000000e+03	8.426000000000000000e+03	8.182000000000000000e+03	7.918000000000000000e+03	7.653000000000000000e+03	7.372000000000000000e+03	7.093000000000000000e+03	6.853000000000000000e+03	6.642000000000000000e+03	6.444000000000000000e+03	6.264000000000000000e+03	6.096000000000000000e+03	5.980000000000000000e+03	5.873000000000000000e+03	5.799000000000000000e+03	5.718000000000000000e+03	5.662000000000000000e+03	5.634000000000000000e+03	5.611000000000000000e+03	5.575000000000000000e+03	5.569000000000000000e+03	5.565000000000000000e+03	5.570000000000000000e+03	5.578000000000000000e+03	5.598000000000000000e+03	5.602000000000000000e+03	5.636000000000000000e+03	5.641000000000000000e+03	5.673000000000000000e+03	5.696000000000000000e+03	5.741000000000000000e+03	5.773000000000000000e+03	5.799000000000000000e+03	5.845000000000000000e+03
9.980000000000000000e+03	9.958000000000000000e+03	9.939000000000000000e+03	9.917000000000000000e+03	9.879000000000000000e+03	9.844000000000000000e+03	9.797000000000000000e+03	9.737000000000000000e+03	9.655000000000000000e+03	9.554000000000000000e+03	9.448000000000000000e+03	9.318000000000000000e+03	9.151000000000000000e+03	8.918000000000000000e+03	8.676000000000000000e+03	8.410000000000000000e+03	8.128000000000000000e+03	7.842000000000000000e+03	7.528000000000000000e+03	7.237000000000000000e+03	6.962000000000000000e+03	6.729000000000000000e+03	6.533000000000000000e+03	6.343000000000000000e+03	6.195000000000000000e+03	6.083000000000000000e+03	5.983000000000000000e+03	5.883000000000000000e+03	5.817000000000000000e+03	5.765000000000000000e+03	5.686000000000000000e+03	5.632000000000000000e+03	5.605000000000000000e+03	5.589000000000000000e+03	5.596000000000000000e+03	5.592000000000000000e+03	5.593000000000000000e+03	5.604000000000000000e+03	5.581000000000000000e+03	5.602000000000000000e+03	5.601000000000000000e+03	5.662000000000000000e+03	5.690000000000000000e+03	5.722000000000000000e+03	5.754000000000000000e+03	5.775000000000000000e+03	5.809000000000000000e+03	5.849000000000000000e+03	5.894000000000000000e+03	5.927000000000000000e+03
9.980000000000000000e+03	9.953000000000000000e+03	9.934000000000000000e+03	9.921000000000000000e+03	9.894000000000000000e+03	9.876000000000000000e+03	9.843000000000000000e+03	9.789000000000000000e+03	9.739000000000000000e+03	9.670000000000000000e+03	9.591000000000000000e+03	9.470000000000000000e+03	9.333000000000000000e+03	9.175000000000000000e+03	8.951000000000000000e+03	8.703000000000000000e+03	8.445000000000000000e+03	8.169000000000000000e+03	7.859000000000000000e+03	7.581000000000000000e+03	7.304000000000000000e+03	7.068000000000000000e+03	6.783000000000000000e+03	6.547000000000000000e+03	6.372000000000000000e+03	6.212000000000000000e+03	6.098000000000000000e+03	5.945000000000000000e+03	5.842000000000000000e+03	5.774000000000000000e+03	5.730000000000000000e+03	5.684000000000000000e+03	5.634000000000000000e+03	5.631000000000000000e+03	5.627000000000000000e+03	5.635000000000000000e+03	5.660000000000000000e+03	5.640000000000000000e+03	5.675000000000000000e+03	5.692000000000000000e+03	5.722000000000000000e+03	5.748000000000000000e+03	5.768000000000000000e+03	5.795000000000000000e+03	5.835000000000000000e+03	5.876000000000000000e+03	5.898000000000000000e+03	5.959000000000000000e+03	6.003000000000000000e+03	6.057000000000000000e+03
9.980000000000000000e+03	9.960000000000000000e+03	9.949000000000000000e+03	9.934000000000000000e+03	9.920000000000000000e+03	9.892000000000000000e+03	9.863000000000000000e+03	9.828000000000000000e+03	9.782000000000000000e+03	9.731000000000000000e+03	9.674000000000000000e+03	9.590000000000000000e+03	9.487000000000000000e+03	9.367000000000000000e+03	9.221000000000000000e+03	9.007000000000000000e+03	8.801000000000000000e+03	8.547000000000000000e+03	8.251000000000000000e+03	7.995000000000000000e+03	7.740000000000000000e+03	7.433000000000000000e+03	7.162000000000000000e+03	6.873000000000000000e+03	6.632000000000000000e+03	6.438000000000000000e+03	6.256000000000000000e+03	6.067000000000000000e+03	5.959000000000000000e+03	5.852000000000000000e+03	5.746000000000000000e+03	5.699000000000000000e+03	5.660000000000000000e+03	5.614000000000000000e+03	5.567000000000000000e+03	5.548000000000000000e+03	5.541000000000000000e+03	5.552000000000000000e+03	5.532000000000000000e+03	5.543000000000000000e+03	5.585000000000000000e+03	5.588000000000000000e+03	5.599000000000000000e+03	5.626000000000000000e+03	5.645000000000000000e+03	5.677000000000000000e+03	5.702000000000000000e+03	5.749000000000000000e+03	5.780000000000000000e+03	5.824000000000000000e+03
9.980000000000000000e+03	9.957000000000000000e+03	9.950000000000000000e+03	9.935000000000000000e+03	9.911000000000000000e+03	9.878000000000000000e+03	9.841000000000000000e+03	9.780000000000000000e+03	9.735000000000000000e+03	9.645000000000000000e+03	9.502000000000000000e+03	9.343000000000000000e+03	9.178000000000000000e+03	8.983000000000000000e+03	8.769000000000000000e+03	8.527000000000000000e+03	8.258000000000000000e+03	7.985000000000000000e+03	7.692000000000000000e+03	7.375000000000000000e+03	7.095000000000000000e+03	6.804000000000000000e+03	6.515000000000000000e+03	6.299000000000000000e+03	6.115000000000000000e+03	5.980000000000000000e+03	5.845000000000000000e+03	5.745000000000000000e+03	5.652000000000000000e+03	5.561000000000000000e+03	5.516000000000000000e+03	5.503000000000000000e+03	5.472000000000000000e+03	5.438000000000000000e+03	5.433000000000000000e+03	5.434000000000000000e+03	5.439000000000000000e+03	5.465000000000000000e+03	5.480000000000000000e+03	5.502000000000000000e+03	5.525000000000000000e+03	5.562000000000000000e+03	5.557000000000000000e+03	5.593000000000000000e+03	5.637000000000000000e+03	5.690000000000000000e+03	5.767000000000000000e+03	5.819000000000000000e+03	5.873000000000000000e+03	5.934000000000000000e+03
9.980000000000000000e+03	9.960000000000000000e+03	9.946000000000000000e+03	9.923000000000000000e+03	9.898000000000000000e+03	9.867000000000000000e+03	9.833000000000000000e+03	9.791000000000000000e+03	9.733000000000000000e+03	9.652000000000000000e+03	9.565000000000000000e+03	9.450000000000000000e+03	9.286000000000000000e+03	9.099000000000000000e+03	8.874000000000000000e+03	8.623000000000000000e+03	8.334000000000000000e+03	8.022000000000000000e+03	7.677000000000000000e+03	7.358000000000000000e+03	7.050000000000000000e+03	6.805000000000000000e+03	6.547000000000000000e+03	6.359000000000000000e+03	6.186000000000000000e+03	6.046000000000000000e+03	5.917000000000000000e+03	5.820000000000000000e+03	5.718000000000000000e+03	5.650000000000000000e+03	5.589000000000000000e+03	5.577000000000000000e+03	5.551000000000000000e+03	5.537000000000000000e+03	5.526000000000000000e+03	5.521000000000000000e+03	5.536000000000000000e+03	5.562000000000000000e+03	5.613000000000000000e+03	5.637000000000000000e+03	5.638000000000000000e+03	5.670000000000000000e+03	5.674000000000000000e+03	5.725000000000000000e+03	5.739000000000000000e+03	5.779000000000000000e+03	5.821000000000000000e+03	5.849000000000000000e+03	5.897000000000000000e+03	5.958000000000000000e+03
9.980000000000000000e+03	9.958000000000000000e+03	9.941000000000000000e+03	9.920000000000000000e+03	9.898000000000000000e+03	9.853000000000000000e+03	9.820000000000000000e+03	9.754000000000000000e+03	9.683000000000000000e+03	9.566000000000000000e+03	9.485000000000000000e+03	9.382000000000000000e+03	9.192000000000000000e+03	9.023000000000000000e+03	8.821000000000000000e+03	8.584000000000000000e+03	8.322000000000000000e+03	8.035000000000000000e+03	7.767000000000000000e+03	7.455000000000000000e+03	7.168000000000000000e+03	6.898000000000000000e+03	6.618000000000000000e+03	6.444000000000000000e+03	6.229000000000000000e+03	6.066000000000000000e+03	5.919000000000000000e+03	5.832000000000000000e+03	5.774000000000000000e+03	5.703000000000000000e+03	5.670000000000000000e+03	5.613000000000000000e+03	5.592000000000000000e+03	5.579000000000000000e+03	5.553000000000000000e+03	5.526000000000000000e+03	5.553000000000000000e+03	5.580000000000000000e+03	5.571000000000000000e+03	5.580000000000000000e+03	5.605000000000000000e+03	5.638000000000000000e+03	5.652000000000000000e+03	5.674000000000000000e+03	5.670000000000000000e+03	5.706000000000000000e+03	5.749000000000000000e+03	5.776000000000000000e+03	5.810000000000000000e+03	5.865000000000000000e+03
9.980000000000000000e+03	9.960000000000000000e+03	9.948000000000000000e+03	9.924000000000000000e+03	9.885000000000000000e+03	9.853000000000000000e+03	9.810000000000000000e+03	9.760000000000000000e+03	9.655000000000000000e+03	9.566000000000000000e+03	9.407000000000000000e+03	9.255000000000000000e+03	9.085000000000000000e+03	8.889000000000000000e+03	8.665000000000000000e+03	8.412000000000000000e+03	8.154000000000000000e+03	7.889000000000000000e+03	7.570000000000000000e+03	7.325000000000000000e+03	7.047000000000000000e+03	6.805000000000000000e+03	6.592000000000000000e+03	6.422000000000000000e+03	6.241000000000000000e+03	6.078000000000000000e+03	5.954000000000000000e+03	5.862000000000000000e+03	5.771000000000000000e+03	5.729000000000000000e+03	5.628000000000000000e+03	5.611000000000000000e+03	5.588000000000000000e+03	5.594000000000000000e+03	5.603000000000000000e+03	5.616000000000000000e+03	5.610000000000000000e+03	5.640000000000000000e+03	5.636000000000000000e+03	5.688000000000000000e+03	5.706000000000000000e+03	5.717000000000000000e+03	5.740000000000000000e+03	5.784000000000000000e+03	5.809000000000000000e+03	5.855000000000000000e+03	5.907000000000000000e+03	5.956000000000000000e+03	6.008000000000000000e+03	6.058000000000000000e+03
9.980000000000000000e+03	9.966000000000000000e+03	9.957000000000000000e+03	9.943000000000000000e+03	9.939000000000000000e+03	9.929000000000000000e+03	9.911000000000000000e+03	9.880000000000000000e+03	9.843000000000000000e+03	9.799000000000000000e+03	9.742000000000000000e+03	9.678000000000000000e+03	9.572000000000000000e+03	9.449000000000000000e+03	9.321000000000000000e+03	9.167000000000000000e+03	8.997000000000000000e+03	8.777000000000000000e+03	8.505000000000000000e+03	8.251000000000000000e+03	7.987000000000000000e+03	7.684000000000000000e+03	7.385000000000000000e+03	7.104000000000000000e+03	6.849000000000000000e+03	6.593000000000000000e+03	6.375000000000000000e+03	6.202000000000000000e+03	6.064000000000000000e+03	5.916000000000000000e+03	5.819000000000000000e+03	5.730000000000000000e+03	5.684000000000000000e+03	5.647000000000000000e+03	5.608000000000000000e+03	5.581000000000000000e+03	5.567000000000000000e+03	5.535000000000000000e+03	5.545000000000000000e+03	5.538000000000000000e+03	5.569000000000000000e+03	5.596000000000000000e+03	5.616000000000000000e+03	5.639000000000000000e+03	5.647000000000000000e+03	5.697000000000000000e+03	5.729000000000000000e+03	5.750000000000000000e+03	5.764000000000000000e+03	5.810000000000000000e+03
9.980000000000000000e+03	9.956000000000000000e+03	9.944000000000000000e+03	9.929000000000000000e+03	9.909000000000000000e+03	9.879000000000000000e+03	9.841000000000000000e+03	9.793000000000000000e+03	9.741000000000000000e+03	9.691000000000000000e+03	9.625000000000000000e+03	9.520000000000000000e+03	9.393000000000000000e+03	9.242000000000000000e+03	9.086000000000000000e+03	8.889000000000000000e+03	8.657000000000000000e+03	8.379000000000000000e+03	8.091000000000000000e+03	7.785000000000000000e+03	7.485000000000000000e+03	7.204000000000000000e+03	6.915000000000000000e+03	6.701000000000000000e+03	6.454000000000000000e+03	6.302000000000000000e+03	6.162000000000000000e+03	6.028000000000000000e+03	5.922000000000000000e+03	5.829000000000000000e+03	5.767000000000000000e+03	5.747000000000000000e+03	5.720000000000000000e+03	5.660000000000000000e+03	5.677000000000000000e+03	5.664000000000000000e+03	5.682000000000000000e+03	5.677000000000000000e+03	5.663000000000000000e+03	5.685000000000000000e+03	5.699000000000000000e+03	5.712000000000000000e+03	5.720000000000000000e+03	5.781000000000000000e+03	5.851000000000000000e+03	5.889000000000000000e+03	5.927000000000000000e+03	5.947000000000000000e+03	5.994000000000000000e+03	6.052000000000000000e+03
9.980000000000000000e+03	9.957000000000000000e+03	9.941000000000000000e+03	9.920000000000000000e+03	9.887000000000000000e+03	9.855000000000000000e+03	9.821000000000000000e+03	9.774000000000000000e+03	9.710000000000000000e+03	9.626000000000000000e+03	9.544000000000000000e+03	9.430000000000000000e+03	9.299000000000000000e+03	9.142000000000000000e+03	8.932000000000000000e+03	8.737000000000000000e+03	8.497000000000000000e+03	8.237000000000000000e+03	7.941000000000000000e+03	7.652000000000000000e+03	7.292000000000000000e+03	7.040000000000000000e+03	6.778000000000000000e+03	6.492000000000000000e+03	6.277000000000000000e+03	6.118000000000000000e+03	6.008000000000000000e+03	5.891000000000000000e+03	5.803000000000000000e+03	5.725000000000000000e+03	5.670000000000000000e+03	5.623000000000000000e+03	5.593000000000000000e+03	5.541000000000000000e+03	5.549000000000000000e+03	5.546000000000000000e+03	5.542000000000000000e+03	5.550000000000000000e+03	5.547000000000000000e+03	5.541000000000000000e+03	5.580000000000000000e+03	5.624000000000000000e+03	5.641000000000000000e+03	5.668000000000000000e+03	5.714000000000000000e+03	5.765000000000000000e+03	5.807000000000000000e+03	5.816000000000000000e+03	5.841000000000000000e+03	5.922000000000000000e+03
9.980000000000000000e+03	9.960000000000000000e+03	9.947000000000000000e+03	9.929000000000000000e+03	9.911000000000000000e+03	9.891000000000000000e+03	9.860000000000000000e+03	9.821000000000000000e+03	9.768000000000000000e+03	9.720000000000000000e+03	9.644000000000000000e+03	9.556000000000000000e+03	9.467000000000000000e+03	9.369000000000000000e+03	9.206000000000000000e+03	9.006000000000000000e+03	8.742000000000000000e+03	8.486000000000000000e+03	8.175000000000000000e+03	7.852000000000000000e+03	7.569000000000000000e+03	7.316000000000000000e+03	7.052000000000000000e+03	6.796000000000000000e+03	6.585000000000000000e+03	6.398000000000000000e+03	6.225000000000000000e+03	6.076000000000000000e+03	5.936000000000000000e+03	5.871000000000000000e+03	5.783000000000000000e+03	5.721000000000000000e+03	5.634000000000000000e+03	5.602000000000000000e+03	5.580000000000000000e+03	5.548000000000000000e+03	5.523000000000000000e+03	5.503000000000000000e+03	5.519000000000000000e+03	5.524000000000000000e+03	5.521000000000000000e+03	5.527000000000000000e+03	5.542000000000000000e+03	5.547000000000000000e+03	5.592000000000000000e+03	5.603000000000000000e+03	5.642000000000000000e+03	5.701000000000000000e+03	5.745000000000000000e+03	5.772000000000000000e+03
9.980000000000000000e+03	9.960000000000000000e+03	9.945000000000000000e+03	9.920000000000000000e+03	9.890000000000000000e+03	9.851000000000000000e+03	9.797000000000000000e+03	9.714000000000000000e+03	9.650000000000000000e+03	9.560000000000000000e+03	9.453000000000000000e+03	9.309000000000000000e+03	9.100000000000000000e+03	8.868000000000000000e+03	8.625000000000000000e+03	8.355000000000000000e+03	8.073000000000000000e+03	7.763000000000000000e+03	7.423000000000000000e+03	7.130000000000000000e+03	6.883000000000000000e+03	6.602000000000000000e+03	6.382000000000000000e+03	6.195000000000000000e+03	6.045000000000000000e+03	5.896000000000000000e+03	5.786000000000000000e+03	5.700000000000000000e+03	5.640000000000000000e+03	5.575000000000000000e+03	5.516000000000000000e+03	5.460000000000000000e+03	5.439000000000000000e+03	5.426000000000000000e+03	5.451000000000000000e+03	5.456000000000000000e+03	5.489000000000000000e+03	5.510000000000000000e+03	5.504000000000000000e+03	5.521000000000000000e+03	5.552000000000000000e+03	5.583000000000000000e+03	5.612000000000000000e+03	5.642000000000000000e+03	5.710000000000000000e+03	5.742000000000000000e+03	5.796000000000000000e+03	5.861000000000000000e+03	5.897000000000000000e+03	5.937000000000000000e+03
9.980000000000000000e+03	9.958000000000000000e+03	9.939000000000000000e+03	9.907000000000000000e+03	9.880000000000000000e+03	9.834000000000000000e+03	9.784000000000000000e+03	9.714000000000000000e+03	9.651000000000000000e+03	9.549000000000000000e+03	9.435000000000000000e+03	9.284000000000000000e+03	9.123000000000000000e+03	8.924000000000000000e+03	8.695000000000000000e+03	8.434000000000000000e+03	8.144000000000000000e+03	7.828000000000000000e+03	7.546000000000000000e+03	7.255000000000000000e+03	6.984000000000000000e+03	6.759000000000000000e+03	6.496000000000000000e+03	6.329000000000000000e+03	6.151000000000000000e+03	6.033000000000000000e+03	5.947000000000000000e+03	5.816000000000000000e+03	5.761000000000000000e+03	5.714000000000000000e+03	5.655000000000000000e+03	5.617000000000000000e+03	5.608000000000000000e+03	5.595000000000000000e+03	5.591000000000000000e+03	5.597000000000000000e+03	5.586000000000000000e+03	5.562000000000000000e+03	5.559000000000000000e+03	5.570000000000000000e+03	5.617000000000000000e+03	5.637000000000000000e+03	5.664000000000000000e+03	5.697000000000000000e+03	5.723000000000000000e+03	5.771000000000000000e+03	5.827000000000000000e+03	5.890000000000000000e+03	5.950000000000000000e+03	5.981000000000000000e+03
9.980000000000000000e+03	9.959000000000000000e+03	9.949000000000000000e+03	9.931000000000000000e+03	9.904000000000000000e+03	9.880000000000000000e+03	9.823000000000000000e+03	9.761000000000000000e+03	9.708000000000000000e+03	9.658000000000000000e+03	9.554000000000000000e+03	9.425000000000000000e+03	9.286000000000000000e+03	9.105000000000000000e+03	8.884000000000000000e+03	8.665000000000000000e+03	8.366000000000000000e+03	8.050000000000000000e+03	7.720000000000000000e+03	7.421000000000000000e+03	7.112000000000000000e+03	6.835000000000000000e+03	6.624000000000000000e+03	6.404000000000000000e+03	6.221000000000000000e+03	6.074000000000000000e+03	5.939000000000000000e+03	5.855000000000000000e+03	5.752000000000000000e+03	5.675000000000000000e+03	5.621000000000000000e+03	5.568000000000000000e+03	5.541000000000000000e+03	5.557000000000000000e+03	5.524000000000000000e+03	5.522000000000000000e+03	5.564000000000000000e+03	5.593000000000000000e+03	5.628000000000000000e+03	5.624000000000000000e+03	5.610000000000000000e+03	5.649000000000000000e+03	5.655000000000000000e+03	5.660000000000000000e+03	5.702000000000000000e+03	5.726000000000000000e+03	5.756000000000000000e+03	5.838000000000000000e+03	5.862000000000000000e+03	5.911000000000000000e+03
9.980000000000000000e+03	9.958000000000000000e+03	9.942000000000000000e+03	9.925000000000000000e+03	9.896000000000000000e+03	9.877000000000000000e+03	9.829000000000000000e+03	9.773000000000000000e+03	9.722000000000000000e+03	9.626000000000000000e+03	9.537000000000000000e+03	9.438000000000000000e+03	9.309000000000000000e+03	9.159000000000000000e+03	8.956000000000000000e+03	8.742000000000000000e+03	8.489000000000000000e+03	8.240000000000000000e+03	7.986000000000000000e+03	7.667000000000000000e+03	7.375000000000000000e+03	7.073000000000000000e+03	6.801000000000000000e+03	6.549000000000000000e+03	6.363000000000000000e+03	6.151000000000000000e+03	6.021000000000000000e+03	5.935000000000000000e+03	5.822000000000000000e+03	5.777000000000000000e+03	5.719000000000000000e+03	5.646000000000000000e+03	5.626000000000000000e+03	5.614000000000000000e+03	5.595000000000000000e+03	5.577000000000000000e+03	5.588000000000000000e+03	5.622000000000000000e+03	5.662000000000000000e+03	5.659000000000000000e+03	5.699000000000000000e+03	5.723000000000000000e+03	5.745000000000000000e+03	5.757000000000000000e+03	5.800000000000000000e+03	5.823000000000000000e+03	5.845000000000000000e+03	5.883000000000000000e+03	5.915000000000000000e+03	5.990000000000000000e+03
9.980000000000000000e+03	9.961000000000000000e+03	9.941000000000000000e+03	9.925000000000000000e+03	9.902000000000000000e+03	9.878000000000000000e+03	9.849000000000000000e+03	9.800000000000000000e+03	9.744000000000000000e+03	9.676000000000000000e+03	9.590000000000000000e+03	9.466000000000000000e+03	9.337000000000000000e+03	9.179000000000000000e+03	8.959000000000000000e+03	8.739000000000000000e+03	8.484000000000000000e+03	8.219000000000000000e+03	7.924000000000000000e+03	7.662000000000000000e+03	7.335000000000000000e+03	7.071000000000000000e+03	6.862000000000000000e+03	6.628000000000000000e+03	6.402000000000000000e+03	6.259000000000000000e+03	6.117000000000000000e+03	5.999000000000000000e+03	5.870000000000000000e+03	5.814000000000000000e+03	5.741000000000000000e+03	5.682000000000000000e+03	5.671000000000000000e+03	5.673000000000000000e+03	5.653000000000000000e+03	5.629000000000000000e+03	5.619000000000000000e+03	5.606000000000000000e+03	5.601000000000000000e+03	5.596000000000000000e+03	5.626000000000000000e+03	5.659000000000000000e+03	5.683000000000000000e+03	5.705000000000000000e+03	5.714000000000000000e+03	5.748000000000000000e+03	5.786000000000000000e+03	5.814000000000000000e+03	5.870000000000000000e+03	5.904000000000000000e+03
9.980000000000000000e+03	9.957000000000000000e+03	9.940000000000000000e+03	9.904000000000000000e+03	9.862000000000000000e+03	9.824000000000000000e+03	9.783000000000000000e+03	9.706000000000000000e+03	9.642000000000000000e+03	9.538000000000000000e+03	9.412000000000000000e+03	9.256000000000000000e+03	9.078000000000000000e+03	8.874000000000000000e+03	8.660000000000000000e+03	8.405000000000000000e+03	8.109000000000000000e+03	7.822000000000000000e+03	7.538000000000000000e+03	7.280000000000000000e+03	7.032000000000000000e+03	6.780000000000000000e+03	6.503000000000000000e+03	6.361000000000000000e+03	6.192000000000000000e+03	6.056000000000000000e+03	5.905000000000000000e+03	5.817000000000000000e+03	5.741000000000000000e+03	5.709000000000000000e+03	5.668000000000000000e+03	5.635000000000000000e+03	5.629000000000000000e+03	5.648000000000000000e+03	5.655000000000000000e+03	5.631000000000000000e+03	5.624000000000000000e+03	5.634000000000000000e+03	5.609000000000000000e+03	5.637000000000000000e+03	5.652000000000000000e+03	5.660000000000000000e+03	5.701000000000000000e+03	5.707000000000000000e+03	5.751000000000000000e+03	5.782000000000000000e+03	5.803000000000000000e+03	5.827000000000000000e+03	5.879000000000000000e+03	5.918000000000000000e+03
9.980000000000000000e+03	9.960000000000000000e+03	9.940000000000000000e+03	9.917000000000000000e+03	9.901000000000000000e+03	9.866000000000000000e+03	9.845000000000000000e+03	9.804000000000000000e+03	9.762000000000000000e+03	9.699000000000000000e+03	9.633000000000000000e+03	9.533000000000000000e+03	9.427000000000000000e+03	9.277000000000000000e+03	9.136000000000000000e+03	8.941000000000000000e+03	8.736000000000000000e+03	8.481000000000000000e+03	8.191000000000000000e+03	7.881000000000000000e+03	7.582000000000000000e+03	7.316000000000000000e+03	7.044000000000000000e+03	6.784000000000000000e+03	6.542000000000000000e+03	6.361000000000000000e+03	6.190000000000000000e+03	6.068000000000000000e+03	5.941000000000000000e+03	5.849000000000000000e+03	5.753000000000000000e+03	5.706000000000000000e+03	5.651000000000000000e+03	5.608000000000000000e+03	5.589000000000000000e+03	5.588000000000000000e+03	5.586000000000000000e+03	5.561000000000000000e+03	5.599000000000000000e+03	5.591000000000000000e+03	5.607000000000000000e+03	5.606000000000000000e+03	5.645000000000000000e+03	5.678000000000000000e+03	5.682000000000000000e+03	5.706000000000000000e+03	5.750000000000000000e+03	5.807000000000000000e+03	5.858000000000000000e+03	5.875000000000000000e+03
9.980000000000000000e+03	9.958000000000000000e+03	9.945000000000000000e+03	9.930000000000000000e+03	9.905000000000000000e+03	9.879000000000000000e+03	9.832000000000000000e+03	9.797000000000000000e+03	9.749000000000000000e+03	9.671000000000000000e+03	9.582000000000000000e+03	9.477000000000000000e+03	9.345000000000000000e+03	9.181000000000000000e+03	9.016000000000000000e+03	8.776000000000000000e+03	8.528000000000000000e+03	8.221000000000000000e+03	7.925000000000000000e+03	7.617000000000000000e+03	7.309000000000000000e+03	7.021000000000000000e+03	6.815000000000000000e+03	6.580000000000000000e+03	6.379000000000000000e+03	6.193000000000000000e+03	6.024000000000000000e+03	5.912000000000000000e+03	5.807000000000000000e+03	5.725000000000000000e+03	5.663000000000000000e+03	5.606000000000000000e+03	5.562000000000000000e+03	5.548000000000000000e+03	5.546000000000000000e+03	5.513000000000000000e+03	5.510000000000000000e+03	5.484000000000000000e+03	5.533000000000000000e+03	5.549000000000000000e+03	5.603000000000000000e+03	5.616000000000000000e+03	5.642000000000000000e+03	5.680000000000000000e+03	5.694000000000000000e+03	5.698000000000000000e+03	5.732000000000000000e+03	5.793000000000000000e+03	5.821000000000000000e+03	5.865000000000000000e+03
9.980000000000000000e+03	9.955000000000000000e+03	9.942000000000000000e+03	9.918000000000000000e+03	9.896000000000000000e+03	9.869000000000000000e+03	9.824000000000000000e+03	9.767000000000000000e+03	9.694000000000000000e+03	9.619000000000000000e+03	9.527000000000000000e+03	9.408000000000000000e+03	9.241000000000000000e+03	9.077000000000000000e+03	8.872000000000000000e+03	8.612000000000000000e+03	8.339000000000000000e+03	8.068000000000000000e+03	7.735000000000000000e+03	7.424000000000000000e+03	7.114000000000000000e+03	6.869000000000000000e+03	6.604000000000000000e+03	6.407000000000000000e+03	6.187000000000000000e+03	6.059000000000000000e+03	5.928000000000000000e+03	5.867000000000000000e+03	5.790000000000000000e+03	5.735000000000000000e+03	5.683000000000000000e+03	5.666000000000000000e+03	5.666000000000000000e+03	5.651000000000000000e+03	5.622000000000000000e+03	5.632000000000000000e+03	5.629000000000000000e+03	5.653000000000000000e+03	5.652000000000000000e+03	5.622000000000000000e+03	5.640000000000000000e+03	5.682000000000000000e+03	5.702000000000000000e+03	5.722000000000000000e+03	5.761000000000000000e+03	5.793000000000000000e+03	5.830000000000000000e+03	5.900000000000000000e+03	5.952000000000000000e+03	5.986000000000000000e+03
9.980000000000000000e+03	9.961000000000000000e+03	9.953000000000000000e+03	9.933000000000000000e+03	9.904000000000000000e+03	9.871000000000000000e+03	9.839000000000000000e+03	9.785000000000000000e+03	9.730000000000000000e+03	9.668000000000000000e+03	9.578000000000000000e+03	9.474000000000000000e+03	9.341000000000000000e+03	9.160000000000000000e+03	8.961000000000000000e+03	8.757000000000000000e+03	8.522000000000000000e+03	8.227000000000000000e+03	7.912000000000000000e+03	7.612000000000000000e+03	7.339000000000000000e+03	7.045000000000000000e+03	6.789000000000000000e+03	6.569000000000000000e+03	6.384000000000000000e+03	6.204000000000000000e+03	6.050000000000000000e+03	5.922000000000000000e+03	5.840000000000000000e+03	5.766000000000000000e+03	5.715000000000000000e+03	5.630000000000000000e+03	5.588000000000000000e+03	5.557000000000000000e+03	5.484000000000000000e+03	5.462000000000000000e+03	5.481000000000000000e+03	5.521000000000000000e+03	5.527000000000000000e+03	5.531000000000000000e+03	5.535000000000000000e+03	5.577000000000000000e+03	5.614000000000000000e+03	5.641000000000000000e+03	5.689000000000000000e+03	5.689000000000000000e+03	5.736000000000000000e+03	5.756000000000000000e+03	5.779000000000000000e+03	5.828000000000000000e+03
9.980000000000000000e+03	9.957000000000000000e+03	9.940000000000000000e+03	9.928000000000000000e+03	9.907000000000000000e+03	9.886000000000000000e+03	9.855000000000000000e+03	9.803000000000000000e+03	9.762000000000000000e+03	9.692000000000000000e+03	9.622000000000000000e+03	9.530000000000000000e+03	9.408000000000000000e+03	9.282000000000000000e+03	9.135000000000000000e+03	8.931000000000000000e+03	8.705000000000000000e+03	8.472000000000000000e+03	8.213000000000000000e+03	7.912000000000000000e+03	7.618000000000000000e+03	7.298000000000000000e+03	7.041000000000000000e+03	6.816000000000000000e+03	6.571000000000000000e+03	6.347000000000000000e+03	6.186000000000000000e+03	6.017000000000000000e+03	5.868000000000000000e+03	5.745000000000000000e+03	5.634000000000000000e+03	5.573000000000000000e+03	5.512000000000000000e+03	5.455000000000000000e+03	5.456000000000000000e+03	5.472000000000000000e+03	5.464000000000000000e+03	5.437000000000000000e+03	5.437000000000000000e+03	5.433000000000000000e+03	5.456000000000000000e+03	5.506000000000000000e+03	5.546000000000000000e+03	5.552000000000000000e+03	5.609000000000000000e+03	5.635000000000000000e+03	5.694000000000000000e+03	5.742000000000000000e+03	5.773000000000000000e+03	5.807000000000000000e+03
9.980000000000000000e+03	9.964000000000000000e+03	9.949000000000000000e+03	9.937000000000000000e+03	9.926000000000000000e+03	9.905000000000000000e+03	9.875000000000000000e+03	9.839000000000000000e+03	9.792000000000000000e+03	9.729000000000000000e+03	9.661000000000000000e+03	9.563000000000000000e+03	9.440000000000000000e+03	9.303000000000000000e+03	9.120000000000000000e+03	8.891000000000000000e+03	8.648000000000000000e+03	8.424000000000000000e+03	8.154000000000000000e+03	7.861000000000000000e+03	7.555000000000000000e+03	7.250000000000000000e+03	6.913000000000000000e+03	6.654000000000000000e+03	6.417000000000000000e+03	6.213000000000000000e+03	6.101000000000000000e+03	5.959000000000000000e+03	5.830000000000000000e+03	5.755000000000000000e+03	5.680000000000000000e+03	5.657000000000000000e+03	5.619000000000000000e+03	5.609000000000000000e+03	5.598000000000000000e+03	5.566000000000000000e+03	5.571000000000000000e+03	5.606000000000000000e+03	5.612000000000000000e+03	5.615000000000000000e+03	5.637000000000000000e+03	5.652000000000000000e+03	5.665000000000000000e+03	5.693000000000000000e+03	5.738000000000000000e+03	5.789000000000000000e+03	5.829000000000000000e+03	5.875000000000000000e+03	5.922000000000000000e+03	5.955000000000000000e+03
9.980000000000000000e+03	9.958000000000000000e+03	9.946000000000000000e+03	9.932000000000000000e+03	9.907000000000000000e+03	9.872000000000000000e+03	9.825000000000000000e+03	9.770000000000000000e+03	9.714000000000000000e+03	9.618000000000000000e+03	9.508000000000000000e+03	9.418000000000000000e+03	9.246000000000000000e+03	9.044000000000000000e+03	8.835000000000000000e+03	8.571000000000000000e+03	8.303000000000000000e+03	8.002000000000000000e+03	7.723000000000000000e+03	7.429000000000000000e+03	7.130000000000000000e+03	6.832000000000000000e+03	6.602000000000000000e+03	6.374000000000000000e+03	6.217000000000000000e+03	6.067000000000000000e+03	5.952000000000000000e+03	5.852000000000000000e+03	5.802000000000000000e+03	5.764000000000000000e+03	5.702000000000000000e+03	5.650000000000000000e+03	5.628000000000000000e+03	5.627000000000000000e+03	5.582000000000000000e+03	5.578000000000000000e+03	5.591000000000000000e+03	5.557000000000000000e+03	5.594000000000000000e+03	5.616000000000000000e+03	5.634000000000000000e+03	5.668000000000000000e+03	5.710000000000000000e+03	5.755000000000000000e+03	5.798000000000000000e+03	5.853000000000000000e+03	5.900000000000000000e+03	5.947000000000000000e+03	5.977000000000000000e+03	6.037000000000000000e+03
9.980000000000000000e+03	9.956000000000000000e+03	9.937000000000000000e+03	9.917000000000000000e+03	9.891000000000000000e+03	9.858000000000000000e+03	9.822000000000000000e+03	9.781000000000000000e+03	9.718000000000000000e+03	9.633000000000000000e+03	9.536000000000000000e+03	9.413000000000000000e+03	9.266000000000000000e+03	9.096000000000000000e+03	8.881000000000000000e+03	8.653000000000000000e+03	8.395000000000000000e+03	8.106000000000000000e+03	7.788000000000000000e+03	7.506000000000000000e+03	7.213000000000000000e+03	6.930000000000000000e+03	6.705000000000000000e+03	6.465000000000000000e+03	6.291000000000000000e+03	6.122000000000000000e+03	5.988000000000000000e+03	5.862000000000000000e+03	5.780000000000000000e+03	5.719000000000000000e+03	5.679000000000000000e+03	5.642000000000000000e+03	5.614000000000000000e+03	5.580000000000000000e+03	5.557000000000000000e+03	5.561000000000000000e+03	5.541000000000000000e+03	5.524000000000000000e+03	5.500000000000000000e+03	5.540000000000000000e+03	5.559000000000000000e+03	5.584000000000000000e+03	5.616000000000000000e+03	5.629000000000000000e+03	5.664000000000000000e+03	5.716000000000000000e+03	5.771000000000000000e+03	5.805000000000000000e+03	5.870000000000000000e+03	5.915000000000000000e+03
9.980000000000000000e+03	9.964000000000000000e+03	9.952000000000000000e+03	9.939000000000000000e+03	9.925000000000000000e+03	9.897000000000000000e+03	9.879000000000000000e+03	9.847000000000000000e+03	9.802000000000000000e+03	9.755000000000000000e+03	9.691000000000000000e+03	9.604000000000000000e+03	9.514000000000000000e+03	9.377000000000000000e+03	9.211000000000000000e+03	9.053000000000000000e+03	8.829000000000000000e+03	8.593000000000000000e+03	8.310000000000000000e+03	7.970000000000000000e+03	7.649000000000000000e+03	7.347000000000000000e+03	7.063000000000000000e+03	6.821000000000000000e+03	6.617000000000000000e+03	6.377000000000000000e+03	6.218000000000000000e+03	6.075000000000000000e+03	5.957000000000000000e+03	5.866000000000000000e+03	5.776000000000000000e+03	5.715000000000000000e+03	5.680000000000000000e+03	5.667000000000000000e+03	5.638000000000000000e+03	5.644000000000000000e+03	5.625000000000000000e+03	5.633000000000000000e+03	5.660000000000000000e+03	5.679000000000000000e+03	5.678000000000000000e+03	5.691000000000000000e+03	5.709000000000000000e+03	5.743000000000000000e+03	5.766000000000000000e+03	5.811000000000000000e+03	5.832000000000000000e+03	5.849000000000000000e+03	5.889000000000000000e+03	5.930000000000000000e+03
[truncated: 350 more columns]
