# Supplementary material for: Omicron vs. the rest: Assessing the competitive dynamics and coinfection scenarios of COVID-19 strains on a social network
Source: PLoS One. 2024 Jan 25;19(1):e0287623. doi: 10.1371/journal.pone.0287623 (PMC10810514; doi:10.1371/journal.pone.0287623)
Supplement: S1 Data — (ZIP) [file pone.0287623.s001.zip › Data Figures/Fig7/susceptible_a=0.5.csv]

9.980000000000000000e+03	9.960000000000000000e+03	9.950000000000000000e+03	9.935000000000000000e+03	9.918000000000000000e+03	9.899000000000000000e+03	9.865000000000000000e+03	9.816000000000000000e+03	9.761000000000000000e+03	9.674000000000000000e+03	9.587000000000000000e+03	9.501000000000000000e+03	9.369000000000000000e+03	9.221000000000000000e+03	9.034000000000000000e+03	8.800000000000000000e+03	8.556000000000000000e+03	8.255000000000000000e+03	7.964000000000000000e+03	7.656000000000000000e+03	7.365000000000000000e+03	7.082000000000000000e+03	6.814000000000000000e+03	6.526000000000000000e+03	6.316000000000000000e+03	6.126000000000000000e+03	5.987000000000000000e+03	5.874000000000000000e+03	5.765000000000000000e+03	5.687000000000000000e+03	5.617000000000000000e+03	5.561000000000000000e+03	5.499000000000000000e+03	5.468000000000000000e+03	5.449000000000000000e+03	5.444000000000000000e+03	5.414000000000000000e+03	5.414000000000000000e+03	5.423000000000000000e+03	5.419000000000000000e+03	5.425000000000000000e+03	5.465000000000000000e+03	5.500000000000000000e+03	5.546000000000000000e+03	5.567000000000000000e+03	5.599000000000000000e+03	5.628000000000000000e+03	5.651000000000000000e+03	5.675000000000000000e+03	5.713000000000000000e+03
9.980000000000000000e+03	9.961000000000000000e+03	9.946000000000000000e+03	9.926000000000000000e+03	9.899000000000000000e+03	9.874000000000000000e+03	9.834000000000000000e+03	9.793000000000000000e+03	9.728000000000000000e+03	9.648000000000000000e+03	9.552000000000000000e+03	9.436000000000000000e+03	9.295000000000000000e+03	9.140000000000000000e+03	8.956000000000000000e+03	8.746000000000000000e+03	8.441000000000000000e+03	8.143000000000000000e+03	7.856000000000000000e+03	7.559000000000000000e+03	7.281000000000000000e+03	7.017000000000000000e+03	6.763000000000000000e+03	6.540000000000000000e+03	6.348000000000000000e+03	6.161000000000000000e+03	6.036000000000000000e+03	5.908000000000000000e+03	5.783000000000000000e+03	5.669000000000000000e+03	5.580000000000000000e+03	5.553000000000000000e+03	5.520000000000000000e+03	5.466000000000000000e+03	5.438000000000000000e+03	5.431000000000000000e+03	5.402000000000000000e+03	5.383000000000000000e+03	5.383000000000000000e+03	5.374000000000000000e+03	5.382000000000000000e+03	5.394000000000000000e+03	5.410000000000000000e+03	5.431000000000000000e+03	5.449000000000000000e+03	5.482000000000000000e+03	5.491000000000000000e+03	5.513000000000000000e+03	5.547000000000000000e+03	5.580000000000000000e+03
9.980000000000000000e+03	9.942000000000000000e+03	9.920000000000000000e+03	9.895000000000000000e+03	9.856000000000000000e+03	9.811000000000000000e+03	9.762000000000000000e+03	9.701000000000000000e+03	9.617000000000000000e+03	9.520000000000000000e+03	9.418000000000000000e+03	9.302000000000000000e+03	9.137000000000000000e+03	8.949000000000000000e+03	8.708000000000000000e+03	8.400000000000000000e+03	8.119000000000000000e+03	7.752000000000000000e+03	7.455000000000000000e+03	7.155000000000000000e+03	6.899000000000000000e+03	6.646000000000000000e+03	6.417000000000000000e+03	6.223000000000000000e+03	6.049000000000000000e+03	5.910000000000000000e+03	5.778000000000000000e+03	5.677000000000000000e+03	5.559000000000000000e+03	5.476000000000000000e+03	5.428000000000000000e+03	5.377000000000000000e+03	5.339000000000000000e+03	5.317000000000000000e+03	5.297000000000000000e+03	5.320000000000000000e+03	5.332000000000000000e+03	5.323000000000000000e+03	5.323000000000000000e+03	5.344000000000000000e+03	5.354000000000000000e+03	5.357000000000000000e+03	5.369000000000000000e+03	5.396000000000000000e+03	5.446000000000000000e+03	5.506000000000000000e+03	5.527000000000000000e+03	5.567000000000000000e+03	5.612000000000000000e+03	5.657000000000000000e+03
9.980000000000000000e+03	9.965000000000000000e+03	9.955000000000000000e+03	9.941000000000000000e+03	9.926000000000000000e+03	9.909000000000000000e+03	9.872000000000000000e+03	9.836000000000000000e+03	9.796000000000000000e+03	9.724000000000000000e+03	9.654000000000000000e+03	9.546000000000000000e+03	9.394000000000000000e+03	9.231000000000000000e+03	9.048000000000000000e+03	8.849000000000000000e+03	8.603000000000000000e+03	8.345000000000000000e+03	8.040000000000000000e+03	7.759000000000000000e+03	7.453000000000000000e+03	7.186000000000000000e+03	6.935000000000000000e+03	6.673000000000000000e+03	6.414000000000000000e+03	6.253000000000000000e+03	6.080000000000000000e+03	5.948000000000000000e+03	5.857000000000000000e+03	5.767000000000000000e+03	5.687000000000000000e+03	5.603000000000000000e+03	5.530000000000000000e+03	5.519000000000000000e+03	5.507000000000000000e+03	5.485000000000000000e+03	5.466000000000000000e+03	5.485000000000000000e+03	5.469000000000000000e+03	5.486000000000000000e+03	5.494000000000000000e+03	5.504000000000000000e+03	5.506000000000000000e+03	5.518000000000000000e+03	5.551000000000000000e+03	5.546000000000000000e+03	5.553000000000000000e+03	5.561000000000000000e+03	5.605000000000000000e+03	5.622000000000000000e+03
9.980000000000000000e+03	9.960000000000000000e+03	9.944000000000000000e+03	9.924000000000000000e+03	9.903000000000000000e+03	9.866000000000000000e+03	9.809000000000000000e+03	9.742000000000000000e+03	9.674000000000000000e+03	9.601000000000000000e+03	9.488000000000000000e+03	9.346000000000000000e+03	9.192000000000000000e+03	9.009000000000000000e+03	8.787000000000000000e+03	8.526000000000000000e+03	8.202000000000000000e+03	7.908000000000000000e+03	7.597000000000000000e+03	7.284000000000000000e+03	6.967000000000000000e+03	6.650000000000000000e+03	6.449000000000000000e+03	6.206000000000000000e+03	6.039000000000000000e+03	5.874000000000000000e+03	5.743000000000000000e+03	5.685000000000000000e+03	5.627000000000000000e+03	5.541000000000000000e+03	5.506000000000000000e+03	5.453000000000000000e+03	5.445000000000000000e+03	5.426000000000000000e+03	5.412000000000000000e+03	5.408000000000000000e+03	5.374000000000000000e+03	5.358000000000000000e+03	5.357000000000000000e+03	5.370000000000000000e+03	5.389000000000000000e+03	5.400000000000000000e+03	5.427000000000000000e+03	5.462000000000000000e+03	5.497000000000000000e+03	5.551000000000000000e+03	5.603000000000000000e+03	5.631000000000000000e+03	5.692000000000000000e+03	5.738000000000000000e+03
9.980000000000000000e+03	9.960000000000000000e+03	9.949000000000000000e+03	9.937000000000000000e+03	9.921000000000000000e+03	9.894000000000000000e+03	9.869000000000000000e+03	9.835000000000000000e+03	9.792000000000000000e+03	9.722000000000000000e+03	9.654000000000000000e+03	9.554000000000000000e+03	9.447000000000000000e+03	9.283000000000000000e+03	9.113000000000000000e+03	8.905000000000000000e+03	8.644000000000000000e+03	8.392000000000000000e+03	8.100000000000000000e+03	7.803000000000000000e+03	7.510000000000000000e+03	7.251000000000000000e+03	7.013000000000000000e+03	6.795000000000000000e+03	6.560000000000000000e+03	6.369000000000000000e+03	6.185000000000000000e+03	6.018000000000000000e+03	5.887000000000000000e+03	5.800000000000000000e+03	5.706000000000000000e+03	5.628000000000000000e+03	5.576000000000000000e+03	5.544000000000000000e+03	5.547000000000000000e+03	5.505000000000000000e+03	5.472000000000000000e+03	5.470000000000000000e+03	5.468000000000000000e+03	5.471000000000000000e+03	5.505000000000000000e+03	5.497000000000000000e+03	5.508000000000000000e+03	5.527000000000000000e+03	5.560000000000000000e+03	5.589000000000000000e+03	5.607000000000000000e+03	5.636000000000000000e+03	5.679000000000000000e+03	5.703000000000000000e+03
9.980000000000000000e+03	9.960000000000000000e+03	9.946000000000000000e+03	9.924000000000000000e+03	9.911000000000000000e+03	9.887000000000000000e+03	9.859000000000000000e+03	9.806000000000000000e+03	9.751000000000000000e+03	9.675000000000000000e+03	9.581000000000000000e+03	9.446000000000000000e+03	9.303000000000000000e+03	9.121000000000000000e+03	8.912000000000000000e+03	8.662000000000000000e+03	8.417000000000000000e+03	8.139000000000000000e+03	7.812000000000000000e+03	7.496000000000000000e+03	7.162000000000000000e+03	6.909000000000000000e+03	6.667000000000000000e+03	6.446000000000000000e+03	6.257000000000000000e+03	6.049000000000000000e+03	5.906000000000000000e+03	5.776000000000000000e+03	5.670000000000000000e+03	5.606000000000000000e+03	5.543000000000000000e+03	5.510000000000000000e+03	5.454000000000000000e+03	5.426000000000000000e+03	5.396000000000000000e+03	5.403000000000000000e+03	5.405000000000000000e+03	5.420000000000000000e+03	5.411000000000000000e+03	5.432000000000000000e+03	5.455000000000000000e+03	5.466000000000000000e+03	5.499000000000000000e+03	5.529000000000000000e+03	5.563000000000000000e+03	5.569000000000000000e+03	5.582000000000000000e+03	5.645000000000000000e+03	5.677000000000000000e+03	5.702000000000000000e+03
9.980000000000000000e+03	9.959000000000000000e+03	9.945000000000000000e+03	9.926000000000000000e+03	9.894000000000000000e+03	9.867000000000000000e+03	9.819000000000000000e+03	9.754000000000000000e+03	9.695000000000000000e+03	9.587000000000000000e+03	9.472000000000000000e+03	9.300000000000000000e+03	9.120000000000000000e+03	8.905000000000000000e+03	8.637000000000000000e+03	8.336000000000000000e+03	7.999000000000000000e+03	7.683000000000000000e+03	7.376000000000000000e+03	7.092000000000000000e+03	6.831000000000000000e+03	6.599000000000000000e+03	6.385000000000000000e+03	6.248000000000000000e+03	6.112000000000000000e+03	5.958000000000000000e+03	5.842000000000000000e+03	5.727000000000000000e+03	5.698000000000000000e+03	5.676000000000000000e+03	5.651000000000000000e+03	5.610000000000000000e+03	5.586000000000000000e+03	5.569000000000000000e+03	5.558000000000000000e+03	5.561000000000000000e+03	5.555000000000000000e+03	5.570000000000000000e+03	5.573000000000000000e+03	5.572000000000000000e+03	5.584000000000000000e+03	5.611000000000000000e+03	5.623000000000000000e+03	5.660000000000000000e+03	5.686000000000000000e+03	5.708000000000000000e+03	5.748000000000000000e+03	5.783000000000000000e+03	5.808000000000000000e+03	5.853000000000000000e+03
9.980000000000000000e+03	9.950000000000000000e+03	9.924000000000000000e+03	9.907000000000000000e+03	9.889000000000000000e+03	9.848000000000000000e+03	9.807000000000000000e+03	9.748000000000000000e+03	9.671000000000000000e+03	9.558000000000000000e+03	9.453000000000000000e+03	9.340000000000000000e+03	9.172000000000000000e+03	8.976000000000000000e+03	8.746000000000000000e+03	8.451000000000000000e+03	8.116000000000000000e+03	7.797000000000000000e+03	7.461000000000000000e+03	7.138000000000000000e+03	6.851000000000000000e+03	6.598000000000000000e+03	6.393000000000000000e+03	6.207000000000000000e+03	6.028000000000000000e+03	5.912000000000000000e+03	5.788000000000000000e+03	5.649000000000000000e+03	5.570000000000000000e+03	5.477000000000000000e+03	5.447000000000000000e+03	5.393000000000000000e+03	5.361000000000000000e+03	5.326000000000000000e+03	5.307000000000000000e+03	5.280000000000000000e+03	5.262000000000000000e+03	5.264000000000000000e+03	5.268000000000000000e+03	5.322000000000000000e+03	5.346000000000000000e+03	5.357000000000000000e+03	5.380000000000000000e+03	5.405000000000000000e+03	5.422000000000000000e+03	5.457000000000000000e+03	5.452000000000000000e+03	5.494000000000000000e+03	5.528000000000000000e+03	5.561000000000000000e+03
9.980000000000000000e+03	9.965000000000000000e+03	9.955000000000000000e+03	9.943000000000000000e+03	9.929000000000000000e+03	9.907000000000000000e+03	9.883000000000000000e+03	9.855000000000000000e+03	9.815000000000000000e+03	9.761000000000000000e+03	9.688000000000000000e+03	9.582000000000000000e+03	9.482000000000000000e+03	9.349000000000000000e+03	9.198000000000000000e+03	9.011000000000000000e+03	8.781000000000000000e+03	8.540000000000000000e+03	8.246000000000000000e+03	7.925000000000000000e+03	7.647000000000000000e+03	7.352000000000000000e+03	7.069000000000000000e+03	6.801000000000000000e+03	6.549000000000000000e+03	6.364000000000000000e+03	6.149000000000000000e+03	6.011000000000000000e+03	5.877000000000000000e+03	5.768000000000000000e+03	5.685000000000000000e+03	5.585000000000000000e+03	5.529000000000000000e+03	5.468000000000000000e+03	5.456000000000000000e+03	5.407000000000000000e+03	5.407000000000000000e+03	5.408000000000000000e+03	5.405000000000000000e+03	5.394000000000000000e+03	5.405000000000000000e+03	5.429000000000000000e+03	5.430000000000000000e+03	5.430000000000000000e+03	5.440000000000000000e+03	5.459000000000000000e+03	5.493000000000000000e+03	5.514000000000000000e+03	5.544000000000000000e+03	5.583000000000000000e+03
9.980000000000000000e+03	9.961000000000000000e+03	9.942000000000000000e+03	9.927000000000000000e+03	9.909000000000000000e+03	9.882000000000000000e+03	9.834000000000000000e+03	9.777000000000000000e+03	9.709000000000000000e+03	9.622000000000000000e+03	9.510000000000000000e+03	9.373000000000000000e+03	9.227000000000000000e+03	9.042000000000000000e+03	8.802000000000000000e+03	8.553000000000000000e+03	8.299000000000000000e+03	8.013000000000000000e+03	7.690000000000000000e+03	7.358000000000000000e+03	7.030000000000000000e+03	6.758000000000000000e+03	6.501000000000000000e+03	6.297000000000000000e+03	6.106000000000000000e+03	5.939000000000000000e+03	5.814000000000000000e+03	5.741000000000000000e+03	5.667000000000000000e+03	5.599000000000000000e+03	5.536000000000000000e+03	5.513000000000000000e+03	5.463000000000000000e+03	5.456000000000000000e+03	5.453000000000000000e+03	5.406000000000000000e+03	5.393000000000000000e+03	5.404000000000000000e+03	5.404000000000000000e+03	5.411000000000000000e+03	5.433000000000000000e+03	5.455000000000000000e+03	5.462000000000000000e+03	5.510000000000000000e+03	5.543000000000000000e+03	5.585000000000000000e+03	5.627000000000000000e+03	5.655000000000000000e+03	5.724000000000000000e+03	5.760000000000000000e+03
9.980000000000000000e+03	9.958000000000000000e+03	9.938000000000000000e+03	9.921000000000000000e+03	9.895000000000000000e+03	9.862000000000000000e+03	9.816000000000000000e+03	9.776000000000000000e+03	9.703000000000000000e+03	9.627000000000000000e+03	9.517000000000000000e+03	9.410000000000000000e+03	9.270000000000000000e+03	9.121000000000000000e+03	8.913000000000000000e+03	8.647000000000000000e+03	8.375000000000000000e+03	8.093000000000000000e+03	7.795000000000000000e+03	7.480000000000000000e+03	7.199000000000000000e+03	6.903000000000000000e+03	6.629000000000000000e+03	6.398000000000000000e+03	6.222000000000000000e+03	6.090000000000000000e+03	5.964000000000000000e+03	5.842000000000000000e+03	5.756000000000000000e+03	5.697000000000000000e+03	5.644000000000000000e+03	5.607000000000000000e+03	5.516000000000000000e+03	5.493000000000000000e+03	5.465000000000000000e+03	5.471000000000000000e+03	5.455000000000000000e+03	5.443000000000000000e+03	5.414000000000000000e+03	5.423000000000000000e+03	5.448000000000000000e+03	5.497000000000000000e+03	5.522000000000000000e+03	5.548000000000000000e+03	5.568000000000000000e+03	5.617000000000000000e+03	5.646000000000000000e+03	5.677000000000000000e+03	5.734000000000000000e+03	5.779000000000000000e+03
9.980000000000000000e+03	9.955000000000000000e+03	9.938000000000000000e+03	9.912000000000000000e+03	9.881000000000000000e+03	9.848000000000000000e+03	9.792000000000000000e+03	9.737000000000000000e+03	9.669000000000000000e+03	9.585000000000000000e+03	9.477000000000000000e+03	9.332000000000000000e+03	9.190000000000000000e+03	8.982000000000000000e+03	8.746000000000000000e+03	8.481000000000000000e+03	8.210000000000000000e+03	7.954000000000000000e+03	7.670000000000000000e+03	7.396000000000000000e+03	7.111000000000000000e+03	6.832000000000000000e+03	6.570000000000000000e+03	6.387000000000000000e+03	6.244000000000000000e+03	6.097000000000000000e+03	6.005000000000000000e+03	5.883000000000000000e+03	5.772000000000000000e+03	5.703000000000000000e+03	5.669000000000000000e+03	5.613000000000000000e+03	5.557000000000000000e+03	5.514000000000000000e+03	5.463000000000000000e+03	5.433000000000000000e+03	5.452000000000000000e+03	5.463000000000000000e+03	5.451000000000000000e+03	5.463000000000000000e+03	5.462000000000000000e+03	5.472000000000000000e+03	5.475000000000000000e+03	5.489000000000000000e+03	5.494000000000000000e+03	5.543000000000000000e+03	5.573000000000000000e+03	5.596000000000000000e+03	5.633000000000000000e+03	5.656000000000000000e+03
9.980000000000000000e+03	9.957000000000000000e+03	9.938000000000000000e+03	9.914000000000000000e+03	9.888000000000000000e+03	9.845000000000000000e+03	9.792000000000000000e+03	9.736000000000000000e+03	9.673000000000000000e+03	9.585000000000000000e+03	9.482000000000000000e+03	9.354000000000000000e+03	9.200000000000000000e+03	8.998000000000000000e+03	8.775000000000000000e+03	8.511000000000000000e+03	8.208000000000000000e+03	7.939000000000000000e+03	7.681000000000000000e+03	7.375000000000000000e+03	7.080000000000000000e+03	6.821000000000000000e+03	6.558000000000000000e+03	6.352000000000000000e+03	6.178000000000000000e+03	6.036000000000000000e+03	5.892000000000000000e+03	5.781000000000000000e+03	5.681000000000000000e+03	5.610000000000000000e+03	5.540000000000000000e+03	5.510000000000000000e+03	5.453000000000000000e+03	5.448000000000000000e+03	5.413000000000000000e+03	5.404000000000000000e+03	5.426000000000000000e+03	5.397000000000000000e+03	5.399000000000000000e+03	5.381000000000000000e+03	5.376000000000000000e+03	5.386000000000000000e+03	5.408000000000000000e+03	5.431000000000000000e+03	5.434000000000000000e+03	5.435000000000000000e+03	5.442000000000000000e+03	5.468000000000000000e+03	5.518000000000000000e+03	5.558000000000000000e+03
9.980000000000000000e+03	9.954000000000000000e+03	9.936000000000000000e+03	9.914000000000000000e+03	9.880000000000000000e+03	9.842000000000000000e+03	9.793000000000000000e+03	9.726000000000000000e+03	9.641000000000000000e+03	9.543000000000000000e+03	9.413000000000000000e+03	9.261000000000000000e+03	9.080000000000000000e+03	8.850000000000000000e+03	8.599000000000000000e+03	8.349000000000000000e+03	8.085000000000000000e+03	7.741000000000000000e+03	7.424000000000000000e+03	7.098000000000000000e+03	6.852000000000000000e+03	6.601000000000000000e+03	6.410000000000000000e+03	6.226000000000000000e+03	6.062000000000000000e+03	5.943000000000000000e+03	5.819000000000000000e+03	5.764000000000000000e+03	5.672000000000000000e+03	5.603000000000000000e+03	5.527000000000000000e+03	5.489000000000000000e+03	5.425000000000000000e+03	5.395000000000000000e+03	5.370000000000000000e+03	5.376000000000000000e+03	5.384000000000000000e+03	5.383000000000000000e+03	5.399000000000000000e+03	5.405000000000000000e+03	5.426000000000000000e+03	5.465000000000000000e+03	5.486000000000000000e+03	5.488000000000000000e+03	5.512000000000000000e+03	5.567000000000000000e+03	5.588000000000000000e+03	5.625000000000000000e+03	5.654000000000000000e+03	5.726000000000000000e+03
9.980000000000000000e+03	9.960000000000000000e+03	9.945000000000000000e+03	9.927000000000000000e+03	9.905000000000000000e+03	9.883000000000000000e+03	9.857000000000000000e+03	9.810000000000000000e+03	9.751000000000000000e+03	9.679000000000000000e+03	9.579000000000000000e+03	9.465000000000000000e+03	9.310000000000000000e+03	9.159000000000000000e+03	8.981000000000000000e+03	8.791000000000000000e+03	8.525000000000000000e+03	8.250000000000000000e+03	7.938000000000000000e+03	7.658000000000000000e+03	7.358000000000000000e+03	7.075000000000000000e+03	6.775000000000000000e+03	6.501000000000000000e+03	6.282000000000000000e+03	6.117000000000000000e+03	5.957000000000000000e+03	5.826000000000000000e+03	5.726000000000000000e+03	5.663000000000000000e+03	5.574000000000000000e+03	5.539000000000000000e+03	5.484000000000000000e+03	5.499000000000000000e+03	5.488000000000000000e+03	5.492000000000000000e+03	5.493000000000000000e+03	5.516000000000000000e+03	5.532000000000000000e+03	5.560000000000000000e+03	5.559000000000000000e+03	5.587000000000000000e+03	5.605000000000000000e+03	5.642000000000000000e+03	5.675000000000000000e+03	5.715000000000000000e+03	5.730000000000000000e+03	5.777000000000000000e+03	5.811000000000000000e+03	5.854000000000000000e+03
9.980000000000000000e+03	9.968000000000000000e+03	9.949000000000000000e+03	9.937000000000000000e+03	9.914000000000000000e+03	9.891000000000000000e+03	9.857000000000000000e+03	9.819000000000000000e+03	9.782000000000000000e+03	9.717000000000000000e+03	9.630000000000000000e+03	9.533000000000000000e+03	9.424000000000000000e+03	9.256000000000000000e+03	9.065000000000000000e+03	8.842000000000000000e+03	8.601000000000000000e+03	8.308000000000000000e+03	8.028000000000000000e+03	7.735000000000000000e+03	7.408000000000000000e+03	7.104000000000000000e+03	6.821000000000000000e+03	6.586000000000000000e+03	6.393000000000000000e+03	6.178000000000000000e+03	5.981000000000000000e+03	5.848000000000000000e+03	5.710000000000000000e+03	5.601000000000000000e+03	5.530000000000000000e+03	5.457000000000000000e+03	5.391000000000000000e+03	5.340000000000000000e+03	5.298000000000000000e+03	5.291000000000000000e+03	5.280000000000000000e+03	5.286000000000000000e+03	5.282000000000000000e+03	5.294000000000000000e+03	5.312000000000000000e+03	5.332000000000000000e+03	5.381000000000000000e+03	5.402000000000000000e+03	5.406000000000000000e+03	5.428000000000000000e+03	5.460000000000000000e+03	5.465000000000000000e+03	5.475000000000000000e+03	5.483000000000000000e+03
9.980000000000000000e+03	9.958000000000000000e+03	9.936000000000000000e+03	9.919000000000000000e+03	9.891000000000000000e+03	9.858000000000000000e+03	9.820000000000000000e+03	9.760000000000000000e+03	9.686000000000000000e+03	9.600000000000000000e+03	9.481000000000000000e+03	9.365000000000000000e+03	9.217000000000000000e+03	9.052000000000000000e+03	8.872000000000000000e+03	8.676000000000000000e+03	8.414000000000000000e+03	8.177000000000000000e+03	7.882000000000000000e+03	7.622000000000000000e+03	7.350000000000000000e+03	7.066000000000000000e+03	6.835000000000000000e+03	6.626000000000000000e+03	6.428000000000000000e+03	6.263000000000000000e+03	6.132000000000000000e+03	5.999000000000000000e+03	5.867000000000000000e+03	5.772000000000000000e+03	5.698000000000000000e+03	5.644000000000000000e+03	5.575000000000000000e+03	5.513000000000000000e+03	5.466000000000000000e+03	5.415000000000000000e+03	5.406000000000000000e+03	5.387000000000000000e+03	5.343000000000000000e+03	5.338000000000000000e+03	5.336000000000000000e+03	5.324000000000000000e+03	5.340000000000000000e+03	5.368000000000000000e+03	5.382000000000000000e+03	5.445000000000000000e+03	5.457000000000000000e+03	5.472000000000000000e+03	5.470000000000000000e+03	5.489000000000000000e+03
9.980000000000000000e+03	9.956000000000000000e+03	9.942000000000000000e+03	9.924000000000000000e+03	9.893000000000000000e+03	9.872000000000000000e+03	9.837000000000000000e+03	9.785000000000000000e+03	9.727000000000000000e+03	9.652000000000000000e+03	9.581000000000000000e+03	9.479000000000000000e+03	9.344000000000000000e+03	9.171000000000000000e+03	8.979000000000000000e+03	8.765000000000000000e+03	8.521000000000000000e+03	8.253000000000000000e+03	7.949000000000000000e+03	7.669000000000000000e+03	7.360000000000000000e+03	7.079000000000000000e+03	6.817000000000000000e+03	6.615000000000000000e+03	6.388000000000000000e+03	6.198000000000000000e+03	6.046000000000000000e+03	5.920000000000000000e+03	5.802000000000000000e+03	5.700000000000000000e+03	5.619000000000000000e+03	5.539000000000000000e+03	5.486000000000000000e+03	5.425000000000000000e+03	5.421000000000000000e+03	5.388000000000000000e+03	5.375000000000000000e+03	5.357000000000000000e+03	5.361000000000000000e+03	5.382000000000000000e+03	5.385000000000000000e+03	5.369000000000000000e+03	5.382000000000000000e+03	5.393000000000000000e+03	5.404000000000000000e+03	5.427000000000000000e+03	5.449000000000000000e+03	5.474000000000000000e+03	5.476000000000000000e+03	5.502000000000000000e+03
9.980000000000000000e+03	9.961000000000000000e+03	9.947000000000000000e+03	9.927000000000000000e+03	9.902000000000000000e+03	9.871000000000000000e+03	9.831000000000000000e+03	9.786000000000000000e+03	9.717000000000000000e+03	9.654000000000000000e+03	9.561000000000000000e+03	9.443000000000000000e+03	9.321000000000000000e+03	9.174000000000000000e+03	9.009000000000000000e+03	8.775000000000000000e+03	8.537000000000000000e+03	8.239000000000000000e+03	7.941000000000000000e+03	7.642000000000000000e+03	7.348000000000000000e+03	7.094000000000000000e+03	6.814000000000000000e+03	6.563000000000000000e+03	6.347000000000000000e+03	6.150000000000000000e+03	5.994000000000000000e+03	5.872000000000000000e+03	5.735000000000000000e+03	5.630000000000000000e+03	5.552000000000000000e+03	5.512000000000000000e+03	5.445000000000000000e+03	5.398000000000000000e+03	5.346000000000000000e+03	5.308000000000000000e+03	5.263000000000000000e+03	5.248000000000000000e+03	5.222000000000000000e+03	5.224000000000000000e+03	5.232000000000000000e+03	5.267000000000000000e+03	5.268000000000000000e+03	5.280000000000000000e+03	5.308000000000000000e+03	5.339000000000000000e+03	5.381000000000000000e+03	5.415000000000000000e+03	5.484000000000000000e+03	5.524000000000000000e+03
9.980000000000000000e+03	9.960000000000000000e+03	9.946000000000000000e+03	9.929000000000000000e+03	9.899000000000000000e+03	9.861000000000000000e+03	9.809000000000000000e+03	9.751000000000000000e+03	9.674000000000000000e+03	9.589000000000000000e+03	9.489000000000000000e+03	9.365000000000000000e+03	9.218000000000000000e+03	9.053000000000000000e+03	8.816000000000000000e+03	8.556000000000000000e+03	8.290000000000000000e+03	7.962000000000000000e+03	7.627000000000000000e+03	7.322000000000000000e+03	7.062000000000000000e+03	6.793000000000000000e+03	6.537000000000000000e+03	6.338000000000000000e+03	6.124000000000000000e+03	5.993000000000000000e+03	5.855000000000000000e+03	5.719000000000000000e+03	5.636000000000000000e+03	5.545000000000000000e+03	5.483000000000000000e+03	5.443000000000000000e+03	5.428000000000000000e+03	5.397000000000000000e+03	5.379000000000000000e+03	5.362000000000000000e+03	5.321000000000000000e+03	5.301000000000000000e+03	5.299000000000000000e+03	5.296000000000000000e+03	5.311000000000000000e+03	5.326000000000000000e+03	5.362000000000000000e+03	5.408000000000000000e+03	5.442000000000000000e+03	5.463000000000000000e+03	5.501000000000000000e+03	5.532000000000000000e+03	5.580000000000000000e+03	5.623000000000000000e+03
9.980000000000000000e+03	9.953000000000000000e+03	9.940000000000000000e+03	9.927000000000000000e+03	9.910000000000000000e+03	9.888000000000000000e+03	9.860000000000000000e+03	9.828000000000000000e+03	9.780000000000000000e+03	9.723000000000000000e+03	9.651000000000000000e+03	9.565000000000000000e+03	9.463000000000000000e+03	9.334000000000000000e+03	9.153000000000000000e+03	8.927000000000000000e+03	8.723000000000000000e+03	8.475000000000000000e+03	8.186000000000000000e+03	7.942000000000000000e+03	7.669000000000000000e+03	7.359000000000000000e+03	7.075000000000000000e+03	6.779000000000000000e+03	6.575000000000000000e+03	6.396000000000000000e+03	6.213000000000000000e+03	6.070000000000000000e+03	5.944000000000000000e+03	5.833000000000000000e+03	5.758000000000000000e+03	5.710000000000000000e+03	5.644000000000000000e+03	5.586000000000000000e+03	5.534000000000000000e+03	5.518000000000000000e+03	5.506000000000000000e+03	5.460000000000000000e+03	5.450000000000000000e+03	5.445000000000000000e+03	5.428000000000000000e+03	5.433000000000000000e+03	5.471000000000000000e+03	5.497000000000000000e+03	5.525000000000000000e+03	5.547000000000000000e+03	5.552000000000000000e+03	5.590000000000000000e+03	5.641000000000000000e+03	5.670000000000000000e+03
9.980000000000000000e+03	9.956000000000000000e+03	9.947000000000000000e+03	9.931000000000000000e+03	9.912000000000000000e+03	9.885000000000000000e+03	9.854000000000000000e+03	9.802000000000000000e+03	9.769000000000000000e+03	9.712000000000000000e+03	9.636000000000000000e+03	9.558000000000000000e+03	9.455000000000000000e+03	9.321000000000000000e+03	9.175000000000000000e+03	9.005000000000000000e+03	8.799000000000000000e+03	8.554000000000000000e+03	8.294000000000000000e+03	8.020000000000000000e+03	7.737000000000000000e+03	7.412000000000000000e+03	7.117000000000000000e+03	6.867000000000000000e+03	6.629000000000000000e+03	6.438000000000000000e+03	6.276000000000000000e+03	6.122000000000000000e+03	5.972000000000000000e+03	5.861000000000000000e+03	5.785000000000000000e+03	5.724000000000000000e+03	5.647000000000000000e+03	5.585000000000000000e+03	5.549000000000000000e+03	5.480000000000000000e+03	5.460000000000000000e+03	5.449000000000000000e+03	5.434000000000000000e+03	5.426000000000000000e+03	5.415000000000000000e+03	5.404000000000000000e+03	5.403000000000000000e+03	5.407000000000000000e+03	5.406000000000000000e+03	5.431000000000000000e+03	5.446000000000000000e+03	5.467000000000000000e+03	5.520000000000000000e+03	5.557000000000000000e+03
9.980000000000000000e+03	9.960000000000000000e+03	9.943000000000000000e+03	9.927000000000000000e+03	9.916000000000000000e+03	9.892000000000000000e+03	9.862000000000000000e+03	9.832000000000000000e+03	9.784000000000000000e+03	9.731000000000000000e+03	9.662000000000000000e+03	9.556000000000000000e+03	9.447000000000000000e+03	9.316000000000000000e+03	9.140000000000000000e+03	8.952000000000000000e+03	8.719000000000000000e+03	8.412000000000000000e+03	8.144000000000000000e+03	7.837000000000000000e+03	7.542000000000000000e+03	7.255000000000000000e+03	6.954000000000000000e+03	6.702000000000000000e+03	6.456000000000000000e+03	6.249000000000000000e+03	6.078000000000000000e+03	5.927000000000000000e+03	5.811000000000000000e+03	5.726000000000000000e+03	5.667000000000000000e+03	5.594000000000000000e+03	5.548000000000000000e+03	5.493000000000000000e+03	5.474000000000000000e+03	5.454000000000000000e+03	5.427000000000000000e+03	5.421000000000000000e+03	5.423000000000000000e+03	5.420000000000000000e+03	5.443000000000000000e+03	5.430000000000000000e+03	5.430000000000000000e+03	5.444000000000000000e+03	5.481000000000000000e+03	5.511000000000000000e+03	5.529000000000000000e+03	5.573000000000000000e+03	5.593000000000000000e+03	5.617000000000000000e+03
9.980000000000000000e+03	9.965000000000000000e+03	9.938000000000000000e+03	9.914000000000000000e+03	9.879000000000000000e+03	9.838000000000000000e+03	9.790000000000000000e+03	9.716000000000000000e+03	9.629000000000000000e+03	9.551000000000000000e+03	9.387000000000000000e+03	9.217000000000000000e+03	9.016000000000000000e+03	8.781000000000000000e+03	8.498000000000000000e+03	8.195000000000000000e+03	7.886000000000000000e+03	7.570000000000000000e+03	7.277000000000000000e+03	7.019000000000000000e+03	6.734000000000000000e+03	6.526000000000000000e+03	6.317000000000000000e+03	6.139000000000000000e+03	5.990000000000000000e+03	5.868000000000000000e+03	5.753000000000000000e+03	5.684000000000000000e+03	5.640000000000000000e+03	5.585000000000000000e+03	5.541000000000000000e+03	5.503000000000000000e+03	5.460000000000000000e+03	5.452000000000000000e+03	5.421000000000000000e+03	5.420000000000000000e+03	5.430000000000000000e+03	5.445000000000000000e+03	5.486000000000000000e+03	5.502000000000000000e+03	5.538000000000000000e+03	5.580000000000000000e+03	5.635000000000000000e+03	5.678000000000000000e+03	5.697000000000000000e+03	5.728000000000000000e+03	5.766000000000000000e+03	5.808000000000000000e+03	5.838000000000000000e+03	5.863000000000000000e+03
9.980000000000000000e+03	9.963000000000000000e+03	9.948000000000000000e+03	9.925000000000000000e+03	9.902000000000000000e+03	9.882000000000000000e+03	9.849000000000000000e+03	9.803000000000000000e+03	9.736000000000000000e+03	9.659000000000000000e+03	9.577000000000000000e+03	9.477000000000000000e+03	9.346000000000000000e+03	9.179000000000000000e+03	8.984000000000000000e+03	8.793000000000000000e+03	8.533000000000000000e+03	8.277000000000000000e+03	7.976000000000000000e+03	7.633000000000000000e+03	7.283000000000000000e+03	6.988000000000000000e+03	6.711000000000000000e+03	6.472000000000000000e+03	6.296000000000000000e+03	6.131000000000000000e+03	5.981000000000000000e+03	5.851000000000000000e+03	5.761000000000000000e+03	5.707000000000000000e+03	5.616000000000000000e+03	5.581000000000000000e+03	5.510000000000000000e+03	5.480000000000000000e+03	5.442000000000000000e+03	5.418000000000000000e+03	5.410000000000000000e+03	5.397000000000000000e+03	5.396000000000000000e+03	5.407000000000000000e+03	5.408000000000000000e+03	5.412000000000000000e+03	5.443000000000000000e+03	5.476000000000000000e+03	5.515000000000000000e+03	5.574000000000000000e+03	5.583000000000000000e+03	5.631000000000000000e+03	5.650000000000000000e+03	5.675000000000000000e+03
9.980000000000000000e+03	9.964000000000000000e+03	9.950000000000000000e+03	9.927000000000000000e+03	9.908000000000000000e+03	9.880000000000000000e+03	9.843000000000000000e+03	9.794000000000000000e+03	9.751000000000000000e+03	9.686000000000000000e+03	9.583000000000000000e+03	9.472000000000000000e+03	9.363000000000000000e+03	9.186000000000000000e+03	9.005000000000000000e+03	8.797000000000000000e+03	8.555000000000000000e+03	8.285000000000000000e+03	8.012000000000000000e+03	7.720000000000000000e+03	7.450000000000000000e+03	7.208000000000000000e+03	6.911000000000000000e+03	6.660000000000000000e+03	6.415000000000000000e+03	6.223000000000000000e+03	6.091000000000000000e+03	5.932000000000000000e+03	5.827000000000000000e+03	5.736000000000000000e+03	5.648000000000000000e+03	5.581000000000000000e+03	5.521000000000000000e+03	5.481000000000000000e+03	5.432000000000000000e+03	5.401000000000000000e+03	5.392000000000000000e+03	5.379000000000000000e+03	5.385000000000000000e+03	5.387000000000000000e+03	5.400000000000000000e+03	5.407000000000000000e+03	5.425000000000000000e+03	5.452000000000000000e+03	5.465000000000000000e+03	5.474000000000000000e+03	5.482000000000000000e+03	5.492000000000000000e+03	5.504000000000000000e+03	5.561000000000000000e+03
9.980000000000000000e+03	9.966000000000000000e+03	9.959000000000000000e+03	9.942000000000000000e+03	9.929000000000000000e+03	9.906000000000000000e+03	9.867000000000000000e+03	9.833000000000000000e+03	9.794000000000000000e+03	9.727000000000000000e+03	9.652000000000000000e+03	9.540000000000000000e+03	9.416000000000000000e+03	9.287000000000000000e+03	9.108000000000000000e+03	8.876000000000000000e+03	8.607000000000000000e+03	8.335000000000000000e+03	8.034000000000000000e+03	7.713000000000000000e+03	7.391000000000000000e+03	7.097000000000000000e+03	6.796000000000000000e+03	6.495000000000000000e+03	6.251000000000000000e+03	6.073000000000000000e+03	5.932000000000000000e+03	5.795000000000000000e+03	5.706000000000000000e+03	5.630000000000000000e+03	5.585000000000000000e+03	5.538000000000000000e+03	5.473000000000000000e+03	5.440000000000000000e+03	5.429000000000000000e+03	5.422000000000000000e+03	5.443000000000000000e+03	5.459000000000000000e+03	5.456000000000000000e+03	5.498000000000000000e+03	5.517000000000000000e+03	5.538000000000000000e+03	5.571000000000000000e+03	5.607000000000000000e+03	5.631000000000000000e+03	5.657000000000000000e+03	5.694000000000000000e+03	5.750000000000000000e+03	5.775000000000000000e+03	5.829000000000000000e+03
9.980000000000000000e+03	9.958000000000000000e+03	9.945000000000000000e+03	9.927000000000000000e+03	9.898000000000000000e+03	9.866000000000000000e+03	9.826000000000000000e+03	9.789000000000000000e+03	9.715000000000000000e+03	9.647000000000000000e+03	9.538000000000000000e+03	9.401000000000000000e+03	9.258000000000000000e+03	9.123000000000000000e+03	8.916000000000000000e+03	8.661000000000000000e+03	8.440000000000000000e+03	8.155000000000000000e+03	7.854000000000000000e+03	7.505000000000000000e+03	7.236000000000000000e+03	6.943000000000000000e+03	6.687000000000000000e+03	6.490000000000000000e+03	6.283000000000000000e+03	6.068000000000000000e+03	5.911000000000000000e+03	5.772000000000000000e+03	5.645000000000000000e+03	5.554000000000000000e+03	5.484000000000000000e+03	5.438000000000000000e+03	5.431000000000000000e+03	5.393000000000000000e+03	5.381000000000000000e+03	5.396000000000000000e+03	5.372000000000000000e+03	5.400000000000000000e+03	5.413000000000000000e+03	5.410000000000000000e+03	5.418000000000000000e+03	5.443000000000000000e+03	5.454000000000000000e+03	5.469000000000000000e+03	5.477000000000000000e+03	5.499000000000000000e+03	5.538000000000000000e+03	5.527000000000000000e+03	5.582000000000000000e+03	5.595000000000000000e+03
9.980000000000000000e+03	9.958000000000000000e+03	9.939000000000000000e+03	9.922000000000000000e+03	9.906000000000000000e+03	9.856000000000000000e+03	9.821000000000000000e+03	9.757000000000000000e+03	9.668000000000000000e+03	9.552000000000000000e+03	9.442000000000000000e+03	9.310000000000000000e+03	9.156000000000000000e+03	8.953000000000000000e+03	8.717000000000000000e+03	8.450000000000000000e+03	8.133000000000000000e+03	7.839000000000000000e+03	7.534000000000000000e+03	7.200000000000000000e+03	6.898000000000000000e+03	6.648000000000000000e+03	6.421000000000000000e+03	6.206000000000000000e+03	6.037000000000000000e+03	5.875000000000000000e+03	5.785000000000000000e+03	5.697000000000000000e+03	5.624000000000000000e+03	5.595000000000000000e+03	5.557000000000000000e+03	5.530000000000000000e+03	5.492000000000000000e+03	5.430000000000000000e+03	5.417000000000000000e+03	5.383000000000000000e+03	5.368000000000000000e+03	5.389000000000000000e+03	5.399000000000000000e+03	5.429000000000000000e+03	5.443000000000000000e+03	5.466000000000000000e+03	5.506000000000000000e+03	5.530000000000000000e+03	5.572000000000000000e+03	5.619000000000000000e+03	5.661000000000000000e+03	5.694000000000000000e+03	5.727000000000000000e+03	5.762000000000000000e+03
9.980000000000000000e+03	9.960000000000000000e+03	9.948000000000000000e+03	9.934000000000000000e+03	9.909000000000000000e+03	9.877000000000000000e+03	9.827000000000000000e+03	9.780000000000000000e+03	9.734000000000000000e+03	9.667000000000000000e+03	9.597000000000000000e+03	9.491000000000000000e+03	9.349000000000000000e+03	9.196000000000000000e+03	9.002000000000000000e+03	8.827000000000000000e+03	8.583000000000000000e+03	8.309000000000000000e+03	8.043000000000000000e+03	7.726000000000000000e+03	7.437000000000000000e+03	7.142000000000000000e+03	6.884000000000000000e+03	6.618000000000000000e+03	6.397000000000000000e+03	6.212000000000000000e+03	6.037000000000000000e+03	5.863000000000000000e+03	5.761000000000000000e+03	5.637000000000000000e+03	5.579000000000000000e+03	5.537000000000000000e+03	5.488000000000000000e+03	5.448000000000000000e+03	5.396000000000000000e+03	5.366000000000000000e+03	5.338000000000000000e+03	5.331000000000000000e+03	5.359000000000000000e+03	5.346000000000000000e+03	5.343000000000000000e+03	5.365000000000000000e+03	5.392000000000000000e+03	5.380000000000000000e+03	5.403000000000000000e+03	5.406000000000000000e+03	5.447000000000000000e+03	5.491000000000000000e+03	5.525000000000000000e+03	5.577000000000000000e+03
9.980000000000000000e+03	9.956000000000000000e+03	9.936000000000000000e+03	9.911000000000000000e+03	9.882000000000000000e+03	9.845000000000000000e+03	9.795000000000000000e+03	9.735000000000000000e+03	9.656000000000000000e+03	9.560000000000000000e+03	9.441000000000000000e+03	9.302000000000000000e+03	9.109000000000000000e+03	8.878000000000000000e+03	8.656000000000000000e+03	8.397000000000000000e+03	8.086000000000000000e+03	7.799000000000000000e+03	7.444000000000000000e+03	7.093000000000000000e+03	6.795000000000000000e+03	6.556000000000000000e+03	6.319000000000000000e+03	6.106000000000000000e+03	5.939000000000000000e+03	5.823000000000000000e+03	5.748000000000000000e+03	5.632000000000000000e+03	5.589000000000000000e+03	5.490000000000000000e+03	5.473000000000000000e+03	5.464000000000000000e+03	5.465000000000000000e+03	5.427000000000000000e+03	5.391000000000000000e+03	5.396000000000000000e+03	5.407000000000000000e+03	5.406000000000000000e+03	5.404000000000000000e+03	5.434000000000000000e+03	5.429000000000000000e+03	5.439000000000000000e+03	5.446000000000000000e+03	5.453000000000000000e+03	5.476000000000000000e+03	5.513000000000000000e+03	5.517000000000000000e+03	5.562000000000000000e+03	5.582000000000000000e+03	5.644000000000000000e+03
9.980000000000000000e+03	9.955000000000000000e+03	9.933000000000000000e+03	9.910000000000000000e+03	9.883000000000000000e+03	9.858000000000000000e+03	9.825000000000000000e+03	9.782000000000000000e+03	9.721000000000000000e+03	9.666000000000000000e+03	9.589000000000000000e+03	9.458000000000000000e+03	9.309000000000000000e+03	9.149000000000000000e+03	8.956000000000000000e+03	8.715000000000000000e+03	8.430000000000000000e+03	8.144000000000000000e+03	7.827000000000000000e+03	7.531000000000000000e+03	7.202000000000000000e+03	6.974000000000000000e+03	6.717000000000000000e+03	6.496000000000000000e+03	6.299000000000000000e+03	6.104000000000000000e+03	5.974000000000000000e+03	5.903000000000000000e+03	5.812000000000000000e+03	5.705000000000000000e+03	5.637000000000000000e+03	5.584000000000000000e+03	5.523000000000000000e+03	5.487000000000000000e+03	5.464000000000000000e+03	5.448000000000000000e+03	5.420000000000000000e+03	5.439000000000000000e+03	5.423000000000000000e+03	5.431000000000000000e+03	5.458000000000000000e+03	5.494000000000000000e+03	5.507000000000000000e+03	5.515000000000000000e+03	5.513000000000000000e+03	5.540000000000000000e+03	5.578000000000000000e+03	5.607000000000000000e+03	5.661000000000000000e+03	5.693000000000000000e+03
9.980000000000000000e+03	9.955000000000000000e+03	9.941000000000000000e+03	9.923000000000000000e+03	9.904000000000000000e+03	9.865000000000000000e+03	9.834000000000000000e+03	9.788000000000000000e+03	9.722000000000000000e+03	9.666000000000000000e+03	9.586000000000000000e+03	9.493000000000000000e+03	9.367000000000000000e+03	9.216000000000000000e+03	9.041000000000000000e+03	8.806000000000000000e+03	8.578000000000000000e+03	8.322000000000000000e+03	8.071000000000000000e+03	7.759000000000000000e+03	7.472000000000000000e+03	7.201000000000000000e+03	6.947000000000000000e+03	6.697000000000000000e+03	6.465000000000000000e+03	6.285000000000000000e+03	6.097000000000000000e+03	5.958000000000000000e+03	5.848000000000000000e+03	5.756000000000000000e+03	5.660000000000000000e+03	5.612000000000000000e+03	5.551000000000000000e+03	5.496000000000000000e+03	5.445000000000000000e+03	5.429000000000000000e+03	5.417000000000000000e+03	5.402000000000000000e+03	5.393000000000000000e+03	5.374000000000000000e+03	5.358000000000000000e+03	5.364000000000000000e+03	5.393000000000000000e+03	5.420000000000000000e+03	5.442000000000000000e+03	5.469000000000000000e+03	5.485000000000000000e+03	5.500000000000000000e+03	5.532000000000000000e+03	5.564000000000000000e+03
9.980000000000000000e+03	9.954000000000000000e+03	9.935000000000000000e+03	9.922000000000000000e+03	9.901000000000000000e+03	9.870000000000000000e+03	9.833000000000000000e+03	9.788000000000000000e+03	9.734000000000000000e+03	9.656000000000000000e+03	9.557000000000000000e+03	9.432000000000000000e+03	9.284000000000000000e+03	9.132000000000000000e+03	8.933000000000000000e+03	8.658000000000000000e+03	8.387000000000000000e+03	8.079000000000000000e+03	7.781000000000000000e+03	7.436000000000000000e+03	7.120000000000000000e+03	6.842000000000000000e+03	6.605000000000000000e+03	6.410000000000000000e+03	6.202000000000000000e+03	6.037000000000000000e+03	5.880000000000000000e+03	5.794000000000000000e+03	5.672000000000000000e+03	5.578000000000000000e+03	5.520000000000000000e+03	5.462000000000000000e+03	5.439000000000000000e+03	5.416000000000000000e+03	5.371000000000000000e+03	5.365000000000000000e+03	5.375000000000000000e+03	5.341000000000000000e+03	5.342000000000000000e+03	5.330000000000000000e+03	5.354000000000000000e+03	5.376000000000000000e+03	5.407000000000000000e+03	5.448000000000000000e+03	5.490000000000000000e+03	5.520000000000000000e+03	5.562000000000000000e+03	5.591000000000000000e+03	5.611000000000000000e+03	5.663000000000000000e+03
9.980000000000000000e+03	9.953000000000000000e+03	9.940000000000000000e+03	9.914000000000000000e+03	9.891000000000000000e+03	9.856000000000000000e+03	9.814000000000000000e+03	9.760000000000000000e+03	9.683000000000000000e+03	9.582000000000000000e+03	9.466000000000000000e+03	9.292000000000000000e+03	9.135000000000000000e+03	8.952000000000000000e+03	8.703000000000000000e+03	8.397000000000000000e+03	8.100000000000000000e+03	7.801000000000000000e+03	7.507000000000000000e+03	7.164000000000000000e+03	6.848000000000000000e+03	6.558000000000000000e+03	6.326000000000000000e+03	6.155000000000000000e+03	5.993000000000000000e+03	5.861000000000000000e+03	5.744000000000000000e+03	5.649000000000000000e+03	5.578000000000000000e+03	5.517000000000000000e+03	5.441000000000000000e+03	5.377000000000000000e+03	5.339000000000000000e+03	5.286000000000000000e+03	5.294000000000000000e+03	5.308000000000000000e+03	5.315000000000000000e+03	5.317000000000000000e+03	5.357000000000000000e+03	5.401000000000000000e+03	5.423000000000000000e+03	5.466000000000000000e+03	5.514000000000000000e+03	5.535000000000000000e+03	5.560000000000000000e+03	5.607000000000000000e+03	5.626000000000000000e+03	5.661000000000000000e+03	5.706000000000000000e+03	5.772000000000000000e+03
9.980000000000000000e+03	9.962000000000000000e+03	9.940000000000000000e+03	9.926000000000000000e+03	9.902000000000000000e+03	9.867000000000000000e+03	9.820000000000000000e+03	9.765000000000000000e+03	9.704000000000000000e+03	9.625000000000000000e+03	9.566000000000000000e+03	9.479000000000000000e+03	9.360000000000000000e+03	9.212000000000000000e+03	9.061000000000000000e+03	8.888000000000000000e+03	8.678000000000000000e+03	8.414000000000000000e+03	8.172000000000000000e+03	7.852000000000000000e+03	7.572000000000000000e+03	7.322000000000000000e+03	7.066000000000000000e+03	6.839000000000000000e+03	6.605000000000000000e+03	6.412000000000000000e+03	6.235000000000000000e+03	6.062000000000000000e+03	5.940000000000000000e+03	5.846000000000000000e+03	5.752000000000000000e+03	5.670000000000000000e+03	5.622000000000000000e+03	5.568000000000000000e+03	5.552000000000000000e+03	5.497000000000000000e+03	5.450000000000000000e+03	5.444000000000000000e+03	5.442000000000000000e+03	5.415000000000000000e+03	5.409000000000000000e+03	5.425000000000000000e+03	5.410000000000000000e+03	5.449000000000000000e+03	5.464000000000000000e+03	5.485000000000000000e+03	5.537000000000000000e+03	5.554000000000000000e+03	5.568000000000000000e+03	5.586000000000000000e+03
9.980000000000000000e+03	9.963000000000000000e+03	9.954000000000000000e+03	9.936000000000000000e+03	9.914000000000000000e+03	9.880000000000000000e+03	9.844000000000000000e+03	9.799000000000000000e+03	9.743000000000000000e+03	9.672000000000000000e+03	9.583000000000000000e+03	9.450000000000000000e+03	9.314000000000000000e+03	9.155000000000000000e+03	8.958000000000000000e+03	8.732000000000000000e+03	8.454000000000000000e+03	8.195000000000000000e+03	7.895000000000000000e+03	7.623000000000000000e+03	7.313000000000000000e+03	7.059000000000000000e+03	6.785000000000000000e+03	6.559000000000000000e+03	6.337000000000000000e+03	6.161000000000000000e+03	6.007000000000000000e+03	5.878000000000000000e+03	5.801000000000000000e+03	5.709000000000000000e+03	5.645000000000000000e+03	5.598000000000000000e+03	5.572000000000000000e+03	5.567000000000000000e+03	5.571000000000000000e+03	5.544000000000000000e+03	5.538000000000000000e+03	5.519000000000000000e+03	5.523000000000000000e+03	5.547000000000000000e+03	5.526000000000000000e+03	5.524000000000000000e+03	5.502000000000000000e+03	5.547000000000000000e+03	5.565000000000000000e+03	5.607000000000000000e+03	5.630000000000000000e+03	5.653000000000000000e+03	5.702000000000000000e+03	5.728000000000000000e+03
9.980000000000000000e+03	9.957000000000000000e+03	9.948000000000000000e+03	9.927000000000000000e+03	9.912000000000000000e+03	9.889000000000000000e+03	9.863000000000000000e+03	9.829000000000000000e+03	9.794000000000000000e+03	9.737000000000000000e+03	9.662000000000000000e+03	9.592000000000000000e+03	9.474000000000000000e+03	9.318000000000000000e+03	9.167000000000000000e+03	8.945000000000000000e+03	8.731000000000000000e+03	8.429000000000000000e+03	8.130000000000000000e+03	7.848000000000000000e+03	7.573000000000000000e+03	7.280000000000000000e+03	6.982000000000000000e+03	6.743000000000000000e+03	6.516000000000000000e+03	6.312000000000000000e+03	6.133000000000000000e+03	6.008000000000000000e+03	5.855000000000000000e+03	5.770000000000000000e+03	5.668000000000000000e+03	5.611000000000000000e+03	5.564000000000000000e+03	5.508000000000000000e+03	5.453000000000000000e+03	5.432000000000000000e+03	5.401000000000000000e+03	5.378000000000000000e+03	5.374000000000000000e+03	5.388000000000000000e+03	5.387000000000000000e+03	5.403000000000000000e+03	5.419000000000000000e+03	5.410000000000000000e+03	5.399000000000000000e+03	5.400000000000000000e+03	5.423000000000000000e+03	5.442000000000000000e+03	5.475000000000000000e+03	5.519000000000000000e+03
9.980000000000000000e+03	9.961000000000000000e+03	9.950000000000000000e+03	9.927000000000000000e+03	9.896000000000000000e+03	9.874000000000000000e+03	9.826000000000000000e+03	9.776000000000000000e+03	9.704000000000000000e+03	9.582000000000000000e+03	9.464000000000000000e+03	9.319000000000000000e+03	9.148000000000000000e+03	8.969000000000000000e+03	8.758000000000000000e+03	8.523000000000000000e+03	8.232000000000000000e+03	7.969000000000000000e+03	7.642000000000000000e+03	7.322000000000000000e+03	7.013000000000000000e+03	6.767000000000000000e+03	6.480000000000000000e+03	6.255000000000000000e+03	6.070000000000000000e+03	5.925000000000000000e+03	5.781000000000000000e+03	5.674000000000000000e+03	5.593000000000000000e+03	5.524000000000000000e+03	5.478000000000000000e+03	5.409000000000000000e+03	5.362000000000000000e+03	5.338000000000000000e+03	5.325000000000000000e+03	5.310000000000000000e+03	5.304000000000000000e+03	5.307000000000000000e+03	5.330000000000000000e+03	5.325000000000000000e+03	5.360000000000000000e+03	5.399000000000000000e+03	5.402000000000000000e+03	5.419000000000000000e+03	5.443000000000000000e+03	5.493000000000000000e+03	5.549000000000000000e+03	5.585000000000000000e+03	5.627000000000000000e+03	5.668000000000000000e+03
9.980000000000000000e+03	9.957000000000000000e+03	9.945000000000000000e+03	9.920000000000000000e+03	9.898000000000000000e+03	9.869000000000000000e+03	9.832000000000000000e+03	9.777000000000000000e+03	9.711000000000000000e+03	9.641000000000000000e+03	9.542000000000000000e+03	9.415000000000000000e+03	9.254000000000000000e+03	9.068000000000000000e+03	8.878000000000000000e+03	8.610000000000000000e+03	8.315000000000000000e+03	8.004000000000000000e+03	7.655000000000000000e+03	7.347000000000000000e+03	7.035000000000000000e+03	6.754000000000000000e+03	6.498000000000000000e+03	6.297000000000000000e+03	6.132000000000000000e+03	5.939000000000000000e+03	5.785000000000000000e+03	5.695000000000000000e+03	5.603000000000000000e+03	5.513000000000000000e+03	5.443000000000000000e+03	5.390000000000000000e+03	5.353000000000000000e+03	5.330000000000000000e+03	5.297000000000000000e+03	5.273000000000000000e+03	5.270000000000000000e+03	5.269000000000000000e+03	5.296000000000000000e+03	5.300000000000000000e+03	5.308000000000000000e+03	5.332000000000000000e+03	5.337000000000000000e+03	5.345000000000000000e+03	5.364000000000000000e+03	5.370000000000000000e+03	5.377000000000000000e+03	5.398000000000000000e+03	5.437000000000000000e+03	5.492000000000000000e+03
9.980000000000000000e+03	9.961000000000000000e+03	9.951000000000000000e+03	9.931000000000000000e+03	9.913000000000000000e+03	9.884000000000000000e+03	9.849000000000000000e+03	9.817000000000000000e+03	9.773000000000000000e+03	9.712000000000000000e+03	9.634000000000000000e+03	9.520000000000000000e+03	9.393000000000000000e+03	9.250000000000000000e+03	9.034000000000000000e+03	8.839000000000000000e+03	8.580000000000000000e+03	8.329000000000000000e+03	8.015000000000000000e+03	7.715000000000000000e+03	7.417000000000000000e+03	7.119000000000000000e+03	6.868000000000000000e+03	6.623000000000000000e+03	6.401000000000000000e+03	6.233000000000000000e+03	6.062000000000000000e+03	5.936000000000000000e+03	5.805000000000000000e+03	5.740000000000000000e+03	5.659000000000000000e+03	5.584000000000000000e+03	5.510000000000000000e+03	5.509000000000000000e+03	5.470000000000000000e+03	5.408000000000000000e+03	5.351000000000000000e+03	5.328000000000000000e+03	5.317000000000000000e+03	5.323000000000000000e+03	5.343000000000000000e+03	5.335000000000000000e+03	5.368000000000000000e+03	5.411000000000000000e+03	5.432000000000000000e+03	5.445000000000000000e+03	5.470000000000000000e+03	5.497000000000000000e+03	5.522000000000000000e+03	5.586000000000000000e+03
9.980000000000000000e+03	9.960000000000000000e+03	9.955000000000000000e+03	9.942000000000000000e+03	9.916000000000000000e+03	9.899000000000000000e+03	9.865000000000000000e+03	9.830000000000000000e+03	9.781000000000000000e+03	9.707000000000000000e+03	9.607000000000000000e+03	9.496000000000000000e+03	9.378000000000000000e+03	9.233000000000000000e+03	9.043000000000000000e+03	8.853000000000000000e+03	8.595000000000000000e+03	8.342000000000000000e+03	8.079000000000000000e+03	7.720000000000000000e+03	7.415000000000000000e+03	7.127000000000000000e+03	6.865000000000000000e+03	6.603000000000000000e+03	6.374000000000000000e+03	6.163000000000000000e+03	5.980000000000000000e+03	5.825000000000000000e+03	5.732000000000000000e+03	5.660000000000000000e+03	5.604000000000000000e+03	5.578000000000000000e+03	5.513000000000000000e+03	5.453000000000000000e+03	5.430000000000000000e+03	5.433000000000000000e+03	5.423000000000000000e+03	5.413000000000000000e+03	5.424000000000000000e+03	5.419000000000000000e+03	5.421000000000000000e+03	5.429000000000000000e+03	5.468000000000000000e+03	5.477000000000000000e+03	5.509000000000000000e+03	5.540000000000000000e+03	5.555000000000000000e+03	5.610000000000000000e+03	5.643000000000000000e+03	5.698000000000000000e+03
9.980000000000000000e+03	9.962000000000000000e+03	9.942000000000000000e+03	9.933000000000000000e+03	9.918000000000000000e+03	9.896000000000000000e+03	9.854000000000000000e+03	9.802000000000000000e+03	9.753000000000000000e+03	9.692000000000000000e+03	9.609000000000000000e+03	9.510000000000000000e+03	9.365000000000000000e+03	9.218000000000000000e+03	9.043000000000000000e+03	8.832000000000000000e+03	8.596000000000000000e+03	8.339000000000000000e+03	8.050000000000000000e+03	7.731000000000000000e+03	7.429000000000000000e+03	7.131000000000000000e+03	6.837000000000000000e+03	6.542000000000000000e+03	6.322000000000000000e+03	6.133000000000000000e+03	5.942000000000000000e+03	5.827000000000000000e+03	5.674000000000000000e+03	5.602000000000000000e+03	5.532000000000000000e+03	5.481000000000000000e+03	5.419000000000000000e+03	5.345000000000000000e+03	5.304000000000000000e+03	5.301000000000000000e+03	5.319000000000000000e+03	5.297000000000000000e+03	5.311000000000000000e+03	5.339000000000000000e+03	5.371000000000000000e+03	5.378000000000000000e+03	5.399000000000000000e+03	5.423000000000000000e+03	5.450000000000000000e+03	5.474000000000000000e+03	5.496000000000000000e+03	5.533000000000000000e+03	5.559000000000000000e+03	5.589000000000000000e+03
9.980000000000000000e+03	9.958000000000000000e+03	9.947000000000000000e+03	9.928000000000000000e+03	9.897000000000000000e+03	9.860000000000000000e+03	9.809000000000000000e+03	9.755000000000000000e+03	9.694000000000000000e+03	9.615000000000000000e+03	9.514000000000000000e+03	9.375000000000000000e+03	9.244000000000000000e+03	9.063000000000000000e+03	8.857000000000000000e+03	8.626000000000000000e+03	8.342000000000000000e+03	8.062000000000000000e+03	7.791000000000000000e+03	7.489000000000000000e+03	7.243000000000000000e+03	6.958000000000000000e+03	6.705000000000000000e+03	6.476000000000000000e+03	6.275000000000000000e+03	6.126000000000000000e+03	6.001000000000000000e+03	5.917000000000000000e+03	5.831000000000000000e+03	5.791000000000000000e+03	5.701000000000000000e+03	5.630000000000000000e+03	5.586000000000000000e+03	5.538000000000000000e+03	5.513000000000000000e+03	5.474000000000000000e+03	5.443000000000000000e+03	5.433000000000000000e+03	5.445000000000000000e+03	5.444000000000000000e+03	5.463000000000000000e+03	5.463000000000000000e+03	5.471000000000000000e+03	5.471000000000000000e+03	5.512000000000000000e+03	5.536000000000000000e+03	5.564000000000000000e+03	5.582000000000000000e+03	5.618000000000000000e+03	5.662000000000000000e+03
9.980000000000000000e+03	9.953000000000000000e+03	9.942000000000000000e+03	9.917000000000000000e+03	9.892000000000000000e+03	9.850000000000000000e+03	9.820000000000000000e+03	9.772000000000000000e+03	9.708000000000000000e+03	9.631000000000000000e+03	9.531000000000000000e+03	9.431000000000000000e+03	9.314000000000000000e+03	9.150000000000000000e+03	8.970000000000000000e+03	8.749000000000000000e+03	8.500000000000000000e+03	8.216000000000000000e+03	7.926000000000000000e+03	7.620000000000000000e+03	7.318000000000000000e+03	7.073000000000000000e+03	6.825000000000000000e+03	6.598000000000000000e+03	6.415000000000000000e+03	6.265000000000000000e+03	6.113000000000000000e+03	5.969000000000000000e+03	5.832000000000000000e+03	5.703000000000000000e+03	5.626000000000000000e+03	5.565000000000000000e+03	5.505000000000000000e+03	5.437000000000000000e+03	5.397000000000000000e+03	5.368000000000000000e+03	5.357000000000000000e+03	5.353000000000000000e+03	5.328000000000000000e+03	5.326000000000000000e+03	5.318000000000000000e+03	5.331000000000000000e+03	5.346000000000000000e+03	5.352000000000000000e+03	5.369000000000000000e+03	5.389000000000000000e+03	5.427000000000000000e+03	5.447000000000000000e+03	5.479000000000000000e+03	5.507000000000000000e+03
9.980000000000000000e+03	9.955000000000000000e+03	9.936000000000000000e+03	9.912000000000000000e+03	9.892000000000000000e+03	9.862000000000000000e+03	9.824000000000000000e+03	9.794000000000000000e+03	9.750000000000000000e+03	9.691000000000000000e+03	9.611000000000000000e+03	9.520000000000000000e+03	9.392000000000000000e+03	9.247000000000000000e+03	9.075000000000000000e+03	8.872000000000000000e+03	8.659000000000000000e+03	8.371000000000000000e+03	8.106000000000000000e+03	7.834000000000000000e+03	7.569000000000000000e+03	7.277000000000000000e+03	6.990000000000000000e+03	6.679000000000000000e+03	6.436000000000000000e+03	6.263000000000000000e+03	6.051000000000000000e+03	5.902000000000000000e+03	5.771000000000000000e+03	5.708000000000000000e+03	5.638000000000000000e+03	5.564000000000000000e+03	5.494000000000000000e+03	5.436000000000000000e+03	5.395000000000000000e+03	5.359000000000000000e+03	5.369000000000000000e+03	5.361000000000000000e+03	5.352000000000000000e+03	5.354000000000000000e+03	5.362000000000000000e+03	5.379000000000000000e+03	5.384000000000000000e+03	5.398000000000000000e+03	5.419000000000000000e+03	5.432000000000000000e+03	5.446000000000000000e+03	5.456000000000000000e+03	5.482000000000000000e+03	5.508000000000000000e+03
9.980000000000000000e+03	9.956000000000000000e+03	9.938000000000000000e+03	9.915000000000000000e+03	9.897000000000000000e+03	9.859000000000000000e+03	9.826000000000000000e+03	9.780000000000000000e+03	9.727000000000000000e+03	9.660000000000000000e+03	9.561000000000000000e+03	9.466000000000000000e+03	9.346000000000000000e+03	9.193000000000000000e+03	8.996000000000000000e+03	8.787000000000000000e+03	8.565000000000000000e+03	8.282000000000000000e+03	8.001000000000000000e+03	7.721000000000000000e+03	7.423000000000000000e+03	7.146000000000000000e+03	6.867000000000000000e+03	6.598000000000000000e+03	6.386000000000000000e+03	6.201000000000000000e+03	6.055000000000000000e+03	5.916000000000000000e+03	5.797000000000000000e+03	5.683000000000000000e+03	5.618000000000000000e+03	5.567000000000000000e+03	5.497000000000000000e+03	5.465000000000000000e+03	5.424000000000000000e+03	5.415000000000000000e+03	5.372000000000000000e+03	5.322000000000000000e+03	5.312000000000000000e+03	5.327000000000000000e+03	5.326000000000000000e+03	5.335000000000000000e+03	5.384000000000000000e+03	5.401000000000000000e+03	5.403000000000000000e+03	5.420000000000000000e+03	5.432000000000000000e+03	5.450000000000000000e+03	5.469000000000000000e+03	5.465000000000000000e+03
9.980000000000000000e+03	9.960000000000000000e+03	9.945000000000000000e+03	9.913000000000000000e+03	9.881000000000000000e+03	9.856000000000000000e+03	9.812000000000000000e+03	9.745000000000000000e+03	9.685000000000000000e+03	9.598000000000000000e+03	9.497000000000000000e+03	9.354000000000000000e+03	9.201000000000000000e+03	8.992000000000000000e+03	8.725000000000000000e+03	8.471000000000000000e+03	8.182000000000000000e+03	7.872000000000000000e+03	7.582000000000000000e+03	7.274000000000000000e+03	7.008000000000000000e+03	6.763000000000000000e+03	6.506000000000000000e+03	6.309000000000000000e+03	6.130000000000000000e+03	5.982000000000000000e+03	5.853000000000000000e+03	5.737000000000000000e+03	5.640000000000000000e+03	5.571000000000000000e+03	5.506000000000000000e+03	5.445000000000000000e+03	5.387000000000000000e+03	5.376000000000000000e+03	5.350000000000000000e+03	5.338000000000000000e+03	5.353000000000000000e+03	5.342000000000000000e+03	5.339000000000000000e+03	5.333000000000000000e+03	5.363000000000000000e+03	5.396000000000000000e+03	5.414000000000000000e+03	5.423000000000000000e+03	5.452000000000000000e+03	5.465000000000000000e+03	5.490000000000000000e+03	5.497000000000000000e+03	5.530000000000000000e+03	5.555000000000000000e+03
9.980000000000000000e+03	9.959000000000000000e+03	9.949000000000000000e+03	9.933000000000000000e+03	9.917000000000000000e+03	9.896000000000000000e+03	9.865000000000000000e+03	9.833000000000000000e+03	9.792000000000000000e+03	9.738000000000000000e+03	9.667000000000000000e+03	9.573000000000000000e+03	9.467000000000000000e+03	9.326000000000000000e+03	9.143000000000000000e+03	8.969000000000000000e+03	8.727000000000000000e+03	8.457000000000000000e+03	8.170000000000000000e+03	7.861000000000000000e+03	7.533000000000000000e+03	7.233000000000000000e+03	6.951000000000000000e+03	6.680000000000000000e+03	6.448000000000000000e+03	6.253000000000000000e+03	6.055000000000000000e+03	5.918000000000000000e+03	5.803000000000000000e+03	5.718000000000000000e+03	5.624000000000000000e+03	5.592000000000000000e+03	5.560000000000000000e+03	5.515000000000000000e+03	5.507000000000000000e+03	5.474000000000000000e+03	5.464000000000000000e+03	5.435000000000000000e+03	5.419000000000000000e+03	5.422000000000000000e+03	5.420000000000000000e+03	5.430000000000000000e+03	5.430000000000000000e+03	5.438000000000000000e+03	5.456000000000000000e+03	5.476000000000000000e+03	5.484000000000000000e+03	5.512000000000000000e+03	5.547000000000000000e+03	5.584000000000000000e+03
[truncated: 350 more columns]
