# Supplementary material for: Omicron vs. the rest: Assessing the competitive dynamics and coinfection scenarios of COVID-19 strains on a social network
Source: PLoS One. 2024 Jan 25;19(1):e0287623. doi: 10.1371/journal.pone.0287623 (PMC10810514; doi:10.1371/journal.pone.0287623)
Supplement: S1 Data — (ZIP) [file pone.0287623.s001.zip › Data Figures/Fig7/susceptible_a=1.csv]

9.980000000000000000e+03	9.951000000000000000e+03	9.947000000000000000e+03	9.931000000000000000e+03	9.913000000000000000e+03	9.885000000000000000e+03	9.847000000000000000e+03	9.805000000000000000e+03	9.756000000000000000e+03	9.683000000000000000e+03	9.603000000000000000e+03	9.499000000000000000e+03	9.369000000000000000e+03	9.212000000000000000e+03	9.047000000000000000e+03	8.858000000000000000e+03	8.607000000000000000e+03	8.356000000000000000e+03	8.065000000000000000e+03	7.758000000000000000e+03	7.411000000000000000e+03	7.126000000000000000e+03	6.855000000000000000e+03	6.613000000000000000e+03	6.394000000000000000e+03	6.176000000000000000e+03	6.008000000000000000e+03	5.854000000000000000e+03	5.723000000000000000e+03	5.620000000000000000e+03	5.564000000000000000e+03	5.473000000000000000e+03	5.422000000000000000e+03	5.418000000000000000e+03	5.382000000000000000e+03	5.346000000000000000e+03	5.332000000000000000e+03	5.314000000000000000e+03	5.292000000000000000e+03	5.301000000000000000e+03	5.314000000000000000e+03	5.296000000000000000e+03	5.323000000000000000e+03	5.317000000000000000e+03	5.307000000000000000e+03	5.345000000000000000e+03	5.339000000000000000e+03	5.351000000000000000e+03	5.410000000000000000e+03	5.451000000000000000e+03
9.980000000000000000e+03	9.950000000000000000e+03	9.930000000000000000e+03	9.906000000000000000e+03	9.871000000000000000e+03	9.838000000000000000e+03	9.781000000000000000e+03	9.708000000000000000e+03	9.616000000000000000e+03	9.482000000000000000e+03	9.332000000000000000e+03	9.167000000000000000e+03	8.984000000000000000e+03	8.738000000000000000e+03	8.484000000000000000e+03	8.184000000000000000e+03	7.889000000000000000e+03	7.579000000000000000e+03	7.273000000000000000e+03	6.986000000000000000e+03	6.728000000000000000e+03	6.486000000000000000e+03	6.271000000000000000e+03	6.082000000000000000e+03	5.947000000000000000e+03	5.767000000000000000e+03	5.656000000000000000e+03	5.570000000000000000e+03	5.487000000000000000e+03	5.393000000000000000e+03	5.320000000000000000e+03	5.248000000000000000e+03	5.204000000000000000e+03	5.190000000000000000e+03	5.170000000000000000e+03	5.175000000000000000e+03	5.171000000000000000e+03	5.193000000000000000e+03	5.179000000000000000e+03	5.171000000000000000e+03	5.167000000000000000e+03	5.177000000000000000e+03	5.195000000000000000e+03	5.206000000000000000e+03	5.224000000000000000e+03	5.230000000000000000e+03	5.254000000000000000e+03	5.293000000000000000e+03	5.320000000000000000e+03	5.373000000000000000e+03
9.980000000000000000e+03	9.960000000000000000e+03	9.942000000000000000e+03	9.930000000000000000e+03	9.907000000000000000e+03	9.861000000000000000e+03	9.833000000000000000e+03	9.779000000000000000e+03	9.722000000000000000e+03	9.641000000000000000e+03	9.545000000000000000e+03	9.438000000000000000e+03	9.277000000000000000e+03	9.111000000000000000e+03	8.914000000000000000e+03	8.679000000000000000e+03	8.456000000000000000e+03	8.217000000000000000e+03	7.923000000000000000e+03	7.652000000000000000e+03	7.381000000000000000e+03	7.091000000000000000e+03	6.841000000000000000e+03	6.606000000000000000e+03	6.383000000000000000e+03	6.188000000000000000e+03	6.009000000000000000e+03	5.906000000000000000e+03	5.773000000000000000e+03	5.662000000000000000e+03	5.556000000000000000e+03	5.504000000000000000e+03	5.471000000000000000e+03	5.424000000000000000e+03	5.391000000000000000e+03	5.359000000000000000e+03	5.319000000000000000e+03	5.273000000000000000e+03	5.249000000000000000e+03	5.233000000000000000e+03	5.213000000000000000e+03	5.215000000000000000e+03	5.206000000000000000e+03	5.196000000000000000e+03	5.205000000000000000e+03	5.207000000000000000e+03	5.211000000000000000e+03	5.218000000000000000e+03	5.230000000000000000e+03	5.238000000000000000e+03
9.980000000000000000e+03	9.960000000000000000e+03	9.943000000000000000e+03	9.907000000000000000e+03	9.886000000000000000e+03	9.852000000000000000e+03	9.799000000000000000e+03	9.739000000000000000e+03	9.666000000000000000e+03	9.589000000000000000e+03	9.497000000000000000e+03	9.360000000000000000e+03	9.189000000000000000e+03	8.982000000000000000e+03	8.767000000000000000e+03	8.506000000000000000e+03	8.208000000000000000e+03	7.896000000000000000e+03	7.568000000000000000e+03	7.267000000000000000e+03	7.020000000000000000e+03	6.728000000000000000e+03	6.497000000000000000e+03	6.264000000000000000e+03	6.087000000000000000e+03	5.934000000000000000e+03	5.801000000000000000e+03	5.664000000000000000e+03	5.559000000000000000e+03	5.519000000000000000e+03	5.451000000000000000e+03	5.403000000000000000e+03	5.361000000000000000e+03	5.320000000000000000e+03	5.307000000000000000e+03	5.255000000000000000e+03	5.233000000000000000e+03	5.214000000000000000e+03	5.207000000000000000e+03	5.194000000000000000e+03	5.213000000000000000e+03	5.228000000000000000e+03	5.211000000000000000e+03	5.200000000000000000e+03	5.216000000000000000e+03	5.237000000000000000e+03	5.270000000000000000e+03	5.286000000000000000e+03	5.301000000000000000e+03	5.338000000000000000e+03
9.980000000000000000e+03	9.951000000000000000e+03	9.925000000000000000e+03	9.894000000000000000e+03	9.860000000000000000e+03	9.807000000000000000e+03	9.748000000000000000e+03	9.674000000000000000e+03	9.585000000000000000e+03	9.503000000000000000e+03	9.369000000000000000e+03	9.212000000000000000e+03	9.028000000000000000e+03	8.779000000000000000e+03	8.564000000000000000e+03	8.273000000000000000e+03	7.968000000000000000e+03	7.692000000000000000e+03	7.377000000000000000e+03	7.062000000000000000e+03	6.788000000000000000e+03	6.573000000000000000e+03	6.365000000000000000e+03	6.187000000000000000e+03	6.011000000000000000e+03	5.870000000000000000e+03	5.778000000000000000e+03	5.684000000000000000e+03	5.567000000000000000e+03	5.517000000000000000e+03	5.426000000000000000e+03	5.377000000000000000e+03	5.343000000000000000e+03	5.354000000000000000e+03	5.344000000000000000e+03	5.320000000000000000e+03	5.333000000000000000e+03	5.323000000000000000e+03	5.311000000000000000e+03	5.312000000000000000e+03	5.311000000000000000e+03	5.330000000000000000e+03	5.337000000000000000e+03	5.326000000000000000e+03	5.345000000000000000e+03	5.392000000000000000e+03	5.410000000000000000e+03	5.437000000000000000e+03	5.444000000000000000e+03	5.424000000000000000e+03
9.980000000000000000e+03	9.963000000000000000e+03	9.951000000000000000e+03	9.939000000000000000e+03	9.922000000000000000e+03	9.900000000000000000e+03	9.875000000000000000e+03	9.836000000000000000e+03	9.791000000000000000e+03	9.713000000000000000e+03	9.613000000000000000e+03	9.525000000000000000e+03	9.379000000000000000e+03	9.198000000000000000e+03	9.025000000000000000e+03	8.797000000000000000e+03	8.529000000000000000e+03	8.234000000000000000e+03	7.950000000000000000e+03	7.618000000000000000e+03	7.334000000000000000e+03	7.055000000000000000e+03	6.790000000000000000e+03	6.519000000000000000e+03	6.340000000000000000e+03	6.180000000000000000e+03	6.026000000000000000e+03	5.915000000000000000e+03	5.783000000000000000e+03	5.687000000000000000e+03	5.604000000000000000e+03	5.515000000000000000e+03	5.429000000000000000e+03	5.368000000000000000e+03	5.340000000000000000e+03	5.297000000000000000e+03	5.273000000000000000e+03	5.270000000000000000e+03	5.245000000000000000e+03	5.248000000000000000e+03	5.252000000000000000e+03	5.267000000000000000e+03	5.286000000000000000e+03	5.293000000000000000e+03	5.302000000000000000e+03	5.328000000000000000e+03	5.336000000000000000e+03	5.378000000000000000e+03	5.380000000000000000e+03	5.400000000000000000e+03
9.980000000000000000e+03	9.957000000000000000e+03	9.943000000000000000e+03	9.905000000000000000e+03	9.884000000000000000e+03	9.843000000000000000e+03	9.803000000000000000e+03	9.740000000000000000e+03	9.680000000000000000e+03	9.587000000000000000e+03	9.465000000000000000e+03	9.313000000000000000e+03	9.149000000000000000e+03	8.972000000000000000e+03	8.738000000000000000e+03	8.490000000000000000e+03	8.216000000000000000e+03	7.953000000000000000e+03	7.667000000000000000e+03	7.385000000000000000e+03	7.090000000000000000e+03	6.815000000000000000e+03	6.525000000000000000e+03	6.294000000000000000e+03	6.119000000000000000e+03	5.954000000000000000e+03	5.846000000000000000e+03	5.729000000000000000e+03	5.604000000000000000e+03	5.520000000000000000e+03	5.479000000000000000e+03	5.431000000000000000e+03	5.371000000000000000e+03	5.327000000000000000e+03	5.280000000000000000e+03	5.255000000000000000e+03	5.243000000000000000e+03	5.225000000000000000e+03	5.239000000000000000e+03	5.202000000000000000e+03	5.201000000000000000e+03	5.211000000000000000e+03	5.237000000000000000e+03	5.237000000000000000e+03	5.270000000000000000e+03	5.298000000000000000e+03	5.307000000000000000e+03	5.329000000000000000e+03	5.379000000000000000e+03	5.428000000000000000e+03
9.980000000000000000e+03	9.955000000000000000e+03	9.935000000000000000e+03	9.910000000000000000e+03	9.878000000000000000e+03	9.832000000000000000e+03	9.789000000000000000e+03	9.746000000000000000e+03	9.681000000000000000e+03	9.606000000000000000e+03	9.495000000000000000e+03	9.348000000000000000e+03	9.163000000000000000e+03	8.957000000000000000e+03	8.745000000000000000e+03	8.455000000000000000e+03	8.170000000000000000e+03	7.886000000000000000e+03	7.566000000000000000e+03	7.231000000000000000e+03	6.905000000000000000e+03	6.636000000000000000e+03	6.366000000000000000e+03	6.158000000000000000e+03	6.024000000000000000e+03	5.877000000000000000e+03	5.738000000000000000e+03	5.607000000000000000e+03	5.505000000000000000e+03	5.464000000000000000e+03	5.360000000000000000e+03	5.304000000000000000e+03	5.271000000000000000e+03	5.248000000000000000e+03	5.213000000000000000e+03	5.196000000000000000e+03	5.191000000000000000e+03	5.188000000000000000e+03	5.186000000000000000e+03	5.185000000000000000e+03	5.202000000000000000e+03	5.197000000000000000e+03	5.194000000000000000e+03	5.200000000000000000e+03	5.241000000000000000e+03	5.266000000000000000e+03	5.284000000000000000e+03	5.340000000000000000e+03	5.378000000000000000e+03	5.385000000000000000e+03
9.980000000000000000e+03	9.961000000000000000e+03	9.946000000000000000e+03	9.932000000000000000e+03	9.903000000000000000e+03	9.864000000000000000e+03	9.821000000000000000e+03	9.761000000000000000e+03	9.704000000000000000e+03	9.627000000000000000e+03	9.519000000000000000e+03	9.396000000000000000e+03	9.252000000000000000e+03	9.098000000000000000e+03	8.886000000000000000e+03	8.649000000000000000e+03	8.379000000000000000e+03	8.108000000000000000e+03	7.813000000000000000e+03	7.491000000000000000e+03	7.174000000000000000e+03	6.902000000000000000e+03	6.655000000000000000e+03	6.435000000000000000e+03	6.284000000000000000e+03	6.094000000000000000e+03	5.939000000000000000e+03	5.807000000000000000e+03	5.686000000000000000e+03	5.608000000000000000e+03	5.556000000000000000e+03	5.494000000000000000e+03	5.458000000000000000e+03	5.414000000000000000e+03	5.359000000000000000e+03	5.323000000000000000e+03	5.315000000000000000e+03	5.333000000000000000e+03	5.326000000000000000e+03	5.325000000000000000e+03	5.327000000000000000e+03	5.344000000000000000e+03	5.351000000000000000e+03	5.376000000000000000e+03	5.407000000000000000e+03	5.420000000000000000e+03	5.443000000000000000e+03	5.466000000000000000e+03	5.493000000000000000e+03	5.521000000000000000e+03
9.980000000000000000e+03	9.962000000000000000e+03	9.946000000000000000e+03	9.928000000000000000e+03	9.910000000000000000e+03	9.885000000000000000e+03	9.854000000000000000e+03	9.802000000000000000e+03	9.739000000000000000e+03	9.691000000000000000e+03	9.599000000000000000e+03	9.508000000000000000e+03	9.408000000000000000e+03	9.268000000000000000e+03	9.081000000000000000e+03	8.887000000000000000e+03	8.638000000000000000e+03	8.398000000000000000e+03	8.121000000000000000e+03	7.854000000000000000e+03	7.553000000000000000e+03	7.255000000000000000e+03	6.954000000000000000e+03	6.670000000000000000e+03	6.445000000000000000e+03	6.211000000000000000e+03	6.060000000000000000e+03	5.913000000000000000e+03	5.759000000000000000e+03	5.660000000000000000e+03	5.545000000000000000e+03	5.484000000000000000e+03	5.434000000000000000e+03	5.381000000000000000e+03	5.367000000000000000e+03	5.341000000000000000e+03	5.311000000000000000e+03	5.292000000000000000e+03	5.275000000000000000e+03	5.259000000000000000e+03	5.253000000000000000e+03	5.250000000000000000e+03	5.240000000000000000e+03	5.248000000000000000e+03	5.268000000000000000e+03	5.298000000000000000e+03	5.311000000000000000e+03	5.340000000000000000e+03	5.381000000000000000e+03	5.375000000000000000e+03
9.980000000000000000e+03	9.958000000000000000e+03	9.944000000000000000e+03	9.925000000000000000e+03	9.906000000000000000e+03	9.888000000000000000e+03	9.851000000000000000e+03	9.813000000000000000e+03	9.746000000000000000e+03	9.680000000000000000e+03	9.613000000000000000e+03	9.497000000000000000e+03	9.389000000000000000e+03	9.246000000000000000e+03	9.047000000000000000e+03	8.867000000000000000e+03	8.638000000000000000e+03	8.389000000000000000e+03	8.115000000000000000e+03	7.805000000000000000e+03	7.481000000000000000e+03	7.172000000000000000e+03	6.867000000000000000e+03	6.622000000000000000e+03	6.428000000000000000e+03	6.205000000000000000e+03	6.068000000000000000e+03	5.922000000000000000e+03	5.817000000000000000e+03	5.722000000000000000e+03	5.648000000000000000e+03	5.559000000000000000e+03	5.503000000000000000e+03	5.453000000000000000e+03	5.416000000000000000e+03	5.397000000000000000e+03	5.390000000000000000e+03	5.361000000000000000e+03	5.371000000000000000e+03	5.371000000000000000e+03	5.374000000000000000e+03	5.385000000000000000e+03	5.375000000000000000e+03	5.370000000000000000e+03	5.404000000000000000e+03	5.409000000000000000e+03	5.432000000000000000e+03	5.472000000000000000e+03	5.510000000000000000e+03	5.569000000000000000e+03
9.980000000000000000e+03	9.952000000000000000e+03	9.930000000000000000e+03	9.907000000000000000e+03	9.891000000000000000e+03	9.857000000000000000e+03	9.815000000000000000e+03	9.778000000000000000e+03	9.725000000000000000e+03	9.643000000000000000e+03	9.538000000000000000e+03	9.396000000000000000e+03	9.268000000000000000e+03	9.091000000000000000e+03	8.896000000000000000e+03	8.681000000000000000e+03	8.450000000000000000e+03	8.179000000000000000e+03	7.853000000000000000e+03	7.544000000000000000e+03	7.251000000000000000e+03	6.969000000000000000e+03	6.655000000000000000e+03	6.416000000000000000e+03	6.177000000000000000e+03	5.938000000000000000e+03	5.744000000000000000e+03	5.619000000000000000e+03	5.513000000000000000e+03	5.437000000000000000e+03	5.348000000000000000e+03	5.274000000000000000e+03	5.229000000000000000e+03	5.185000000000000000e+03	5.182000000000000000e+03	5.115000000000000000e+03	5.072000000000000000e+03	5.050000000000000000e+03	5.062000000000000000e+03	5.030000000000000000e+03	5.016000000000000000e+03	5.031000000000000000e+03	5.042000000000000000e+03	5.044000000000000000e+03	5.035000000000000000e+03	5.021000000000000000e+03	5.034000000000000000e+03	5.039000000000000000e+03	5.047000000000000000e+03	5.072000000000000000e+03
9.980000000000000000e+03	9.959000000000000000e+03	9.941000000000000000e+03	9.928000000000000000e+03	9.906000000000000000e+03	9.874000000000000000e+03	9.844000000000000000e+03	9.818000000000000000e+03	9.775000000000000000e+03	9.726000000000000000e+03	9.646000000000000000e+03	9.542000000000000000e+03	9.411000000000000000e+03	9.277000000000000000e+03	9.085000000000000000e+03	8.860000000000000000e+03	8.641000000000000000e+03	8.374000000000000000e+03	8.094000000000000000e+03	7.806000000000000000e+03	7.485000000000000000e+03	7.243000000000000000e+03	6.951000000000000000e+03	6.692000000000000000e+03	6.493000000000000000e+03	6.286000000000000000e+03	6.093000000000000000e+03	5.954000000000000000e+03	5.813000000000000000e+03	5.682000000000000000e+03	5.589000000000000000e+03	5.503000000000000000e+03	5.431000000000000000e+03	5.399000000000000000e+03	5.348000000000000000e+03	5.304000000000000000e+03	5.289000000000000000e+03	5.264000000000000000e+03	5.250000000000000000e+03	5.211000000000000000e+03	5.204000000000000000e+03	5.188000000000000000e+03	5.158000000000000000e+03	5.162000000000000000e+03	5.184000000000000000e+03	5.184000000000000000e+03	5.187000000000000000e+03	5.220000000000000000e+03	5.221000000000000000e+03	5.230000000000000000e+03
9.980000000000000000e+03	9.959000000000000000e+03	9.938000000000000000e+03	9.913000000000000000e+03	9.885000000000000000e+03	9.850000000000000000e+03	9.791000000000000000e+03	9.723000000000000000e+03	9.650000000000000000e+03	9.542000000000000000e+03	9.436000000000000000e+03	9.300000000000000000e+03	9.103000000000000000e+03	8.871000000000000000e+03	8.646000000000000000e+03	8.349000000000000000e+03	8.036000000000000000e+03	7.734000000000000000e+03	7.432000000000000000e+03	7.117000000000000000e+03	6.852000000000000000e+03	6.563000000000000000e+03	6.326000000000000000e+03	6.115000000000000000e+03	5.940000000000000000e+03	5.800000000000000000e+03	5.688000000000000000e+03	5.588000000000000000e+03	5.539000000000000000e+03	5.496000000000000000e+03	5.430000000000000000e+03	5.394000000000000000e+03	5.383000000000000000e+03	5.352000000000000000e+03	5.345000000000000000e+03	5.341000000000000000e+03	5.339000000000000000e+03	5.374000000000000000e+03	5.378000000000000000e+03	5.381000000000000000e+03	5.386000000000000000e+03	5.418000000000000000e+03	5.438000000000000000e+03	5.473000000000000000e+03	5.496000000000000000e+03	5.511000000000000000e+03	5.524000000000000000e+03	5.560000000000000000e+03	5.619000000000000000e+03	5.633000000000000000e+03
9.980000000000000000e+03	9.960000000000000000e+03	9.948000000000000000e+03	9.924000000000000000e+03	9.901000000000000000e+03	9.874000000000000000e+03	9.835000000000000000e+03	9.792000000000000000e+03	9.720000000000000000e+03	9.650000000000000000e+03	9.553000000000000000e+03	9.428000000000000000e+03	9.284000000000000000e+03	9.091000000000000000e+03	8.902000000000000000e+03	8.676000000000000000e+03	8.424000000000000000e+03	8.158000000000000000e+03	7.883000000000000000e+03	7.594000000000000000e+03	7.280000000000000000e+03	7.014000000000000000e+03	6.711000000000000000e+03	6.480000000000000000e+03	6.270000000000000000e+03	6.088000000000000000e+03	5.931000000000000000e+03	5.782000000000000000e+03	5.708000000000000000e+03	5.627000000000000000e+03	5.542000000000000000e+03	5.500000000000000000e+03	5.422000000000000000e+03	5.366000000000000000e+03	5.328000000000000000e+03	5.301000000000000000e+03	5.279000000000000000e+03	5.277000000000000000e+03	5.285000000000000000e+03	5.288000000000000000e+03	5.303000000000000000e+03	5.319000000000000000e+03	5.343000000000000000e+03	5.347000000000000000e+03	5.345000000000000000e+03	5.360000000000000000e+03	5.379000000000000000e+03	5.423000000000000000e+03	5.442000000000000000e+03	5.479000000000000000e+03
9.980000000000000000e+03	9.960000000000000000e+03	9.928000000000000000e+03	9.904000000000000000e+03	9.871000000000000000e+03	9.830000000000000000e+03	9.767000000000000000e+03	9.700000000000000000e+03	9.600000000000000000e+03	9.496000000000000000e+03	9.355000000000000000e+03	9.206000000000000000e+03	9.018000000000000000e+03	8.789000000000000000e+03	8.516000000000000000e+03	8.275000000000000000e+03	7.999000000000000000e+03	7.689000000000000000e+03	7.419000000000000000e+03	7.163000000000000000e+03	6.921000000000000000e+03	6.639000000000000000e+03	6.381000000000000000e+03	6.194000000000000000e+03	6.028000000000000000e+03	5.876000000000000000e+03	5.761000000000000000e+03	5.648000000000000000e+03	5.561000000000000000e+03	5.461000000000000000e+03	5.385000000000000000e+03	5.323000000000000000e+03	5.290000000000000000e+03	5.253000000000000000e+03	5.213000000000000000e+03	5.208000000000000000e+03	5.169000000000000000e+03	5.174000000000000000e+03	5.169000000000000000e+03	5.158000000000000000e+03	5.162000000000000000e+03	5.155000000000000000e+03	5.164000000000000000e+03	5.194000000000000000e+03	5.194000000000000000e+03	5.212000000000000000e+03	5.227000000000000000e+03	5.251000000000000000e+03	5.286000000000000000e+03	5.322000000000000000e+03
9.980000000000000000e+03	9.951000000000000000e+03	9.935000000000000000e+03	9.911000000000000000e+03	9.883000000000000000e+03	9.859000000000000000e+03	9.823000000000000000e+03	9.776000000000000000e+03	9.705000000000000000e+03	9.631000000000000000e+03	9.532000000000000000e+03	9.419000000000000000e+03	9.275000000000000000e+03	9.093000000000000000e+03	8.896000000000000000e+03	8.630000000000000000e+03	8.349000000000000000e+03	8.060000000000000000e+03	7.775000000000000000e+03	7.469000000000000000e+03	7.179000000000000000e+03	6.856000000000000000e+03	6.629000000000000000e+03	6.442000000000000000e+03	6.268000000000000000e+03	6.116000000000000000e+03	5.973000000000000000e+03	5.838000000000000000e+03	5.721000000000000000e+03	5.608000000000000000e+03	5.536000000000000000e+03	5.473000000000000000e+03	5.427000000000000000e+03	5.375000000000000000e+03	5.360000000000000000e+03	5.339000000000000000e+03	5.327000000000000000e+03	5.313000000000000000e+03	5.322000000000000000e+03	5.293000000000000000e+03	5.270000000000000000e+03	5.272000000000000000e+03	5.278000000000000000e+03	5.308000000000000000e+03	5.316000000000000000e+03	5.327000000000000000e+03	5.359000000000000000e+03	5.384000000000000000e+03	5.396000000000000000e+03	5.440000000000000000e+03
9.980000000000000000e+03	9.952000000000000000e+03	9.937000000000000000e+03	9.924000000000000000e+03	9.901000000000000000e+03	9.877000000000000000e+03	9.831000000000000000e+03	9.791000000000000000e+03	9.736000000000000000e+03	9.655000000000000000e+03	9.536000000000000000e+03	9.400000000000000000e+03	9.262000000000000000e+03	9.067000000000000000e+03	8.849000000000000000e+03	8.587000000000000000e+03	8.323000000000000000e+03	8.020000000000000000e+03	7.757000000000000000e+03	7.462000000000000000e+03	7.163000000000000000e+03	6.899000000000000000e+03	6.619000000000000000e+03	6.408000000000000000e+03	6.225000000000000000e+03	6.056000000000000000e+03	5.936000000000000000e+03	5.822000000000000000e+03	5.716000000000000000e+03	5.641000000000000000e+03	5.572000000000000000e+03	5.490000000000000000e+03	5.444000000000000000e+03	5.404000000000000000e+03	5.369000000000000000e+03	5.350000000000000000e+03	5.329000000000000000e+03	5.326000000000000000e+03	5.313000000000000000e+03	5.306000000000000000e+03	5.301000000000000000e+03	5.328000000000000000e+03	5.345000000000000000e+03	5.340000000000000000e+03	5.368000000000000000e+03	5.376000000000000000e+03	5.396000000000000000e+03	5.428000000000000000e+03	5.453000000000000000e+03	5.467000000000000000e+03
9.980000000000000000e+03	9.952000000000000000e+03	9.933000000000000000e+03	9.909000000000000000e+03	9.879000000000000000e+03	9.842000000000000000e+03	9.809000000000000000e+03	9.774000000000000000e+03	9.726000000000000000e+03	9.633000000000000000e+03	9.555000000000000000e+03	9.435000000000000000e+03	9.286000000000000000e+03	9.109000000000000000e+03	8.918000000000000000e+03	8.727000000000000000e+03	8.481000000000000000e+03	8.207000000000000000e+03	7.931000000000000000e+03	7.618000000000000000e+03	7.281000000000000000e+03	6.966000000000000000e+03	6.680000000000000000e+03	6.458000000000000000e+03	6.218000000000000000e+03	6.046000000000000000e+03	5.868000000000000000e+03	5.733000000000000000e+03	5.613000000000000000e+03	5.520000000000000000e+03	5.431000000000000000e+03	5.361000000000000000e+03	5.300000000000000000e+03	5.274000000000000000e+03	5.226000000000000000e+03	5.190000000000000000e+03	5.147000000000000000e+03	5.122000000000000000e+03	5.136000000000000000e+03	5.116000000000000000e+03	5.138000000000000000e+03	5.111000000000000000e+03	5.124000000000000000e+03	5.132000000000000000e+03	5.135000000000000000e+03	5.142000000000000000e+03	5.132000000000000000e+03	5.131000000000000000e+03	5.146000000000000000e+03	5.155000000000000000e+03
9.980000000000000000e+03	9.966000000000000000e+03	9.955000000000000000e+03	9.920000000000000000e+03	9.896000000000000000e+03	9.859000000000000000e+03	9.813000000000000000e+03	9.763000000000000000e+03	9.703000000000000000e+03	9.623000000000000000e+03	9.534000000000000000e+03	9.426000000000000000e+03	9.260000000000000000e+03	9.088000000000000000e+03	8.898000000000000000e+03	8.666000000000000000e+03	8.426000000000000000e+03	8.143000000000000000e+03	7.871000000000000000e+03	7.574000000000000000e+03	7.253000000000000000e+03	6.960000000000000000e+03	6.693000000000000000e+03	6.459000000000000000e+03	6.257000000000000000e+03	6.071000000000000000e+03	5.894000000000000000e+03	5.755000000000000000e+03	5.641000000000000000e+03	5.510000000000000000e+03	5.398000000000000000e+03	5.327000000000000000e+03	5.285000000000000000e+03	5.267000000000000000e+03	5.228000000000000000e+03	5.187000000000000000e+03	5.149000000000000000e+03	5.146000000000000000e+03	5.133000000000000000e+03	5.118000000000000000e+03	5.126000000000000000e+03	5.111000000000000000e+03	5.128000000000000000e+03	5.128000000000000000e+03	5.126000000000000000e+03	5.136000000000000000e+03	5.138000000000000000e+03	5.136000000000000000e+03	5.163000000000000000e+03	5.195000000000000000e+03
9.980000000000000000e+03	9.961000000000000000e+03	9.947000000000000000e+03	9.938000000000000000e+03	9.932000000000000000e+03	9.907000000000000000e+03	9.882000000000000000e+03	9.849000000000000000e+03	9.803000000000000000e+03	9.742000000000000000e+03	9.637000000000000000e+03	9.523000000000000000e+03	9.413000000000000000e+03	9.261000000000000000e+03	9.079000000000000000e+03	8.838000000000000000e+03	8.623000000000000000e+03	8.330000000000000000e+03	8.064000000000000000e+03	7.780000000000000000e+03	7.501000000000000000e+03	7.226000000000000000e+03	6.966000000000000000e+03	6.754000000000000000e+03	6.513000000000000000e+03	6.313000000000000000e+03	6.116000000000000000e+03	5.967000000000000000e+03	5.834000000000000000e+03	5.737000000000000000e+03	5.645000000000000000e+03	5.554000000000000000e+03	5.502000000000000000e+03	5.449000000000000000e+03	5.458000000000000000e+03	5.423000000000000000e+03	5.440000000000000000e+03	5.435000000000000000e+03	5.416000000000000000e+03	5.416000000000000000e+03	5.401000000000000000e+03	5.398000000000000000e+03	5.395000000000000000e+03	5.387000000000000000e+03	5.415000000000000000e+03	5.423000000000000000e+03	5.439000000000000000e+03	5.439000000000000000e+03	5.461000000000000000e+03	5.493000000000000000e+03
9.980000000000000000e+03	9.957000000000000000e+03	9.943000000000000000e+03	9.923000000000000000e+03	9.898000000000000000e+03	9.865000000000000000e+03	9.824000000000000000e+03	9.783000000000000000e+03	9.732000000000000000e+03	9.666000000000000000e+03	9.559000000000000000e+03	9.445000000000000000e+03	9.326000000000000000e+03	9.175000000000000000e+03	8.969000000000000000e+03	8.743000000000000000e+03	8.466000000000000000e+03	8.180000000000000000e+03	7.880000000000000000e+03	7.561000000000000000e+03	7.272000000000000000e+03	6.961000000000000000e+03	6.674000000000000000e+03	6.428000000000000000e+03	6.185000000000000000e+03	6.030000000000000000e+03	5.846000000000000000e+03	5.707000000000000000e+03	5.606000000000000000e+03	5.506000000000000000e+03	5.409000000000000000e+03	5.356000000000000000e+03	5.271000000000000000e+03	5.201000000000000000e+03	5.166000000000000000e+03	5.159000000000000000e+03	5.140000000000000000e+03	5.136000000000000000e+03	5.137000000000000000e+03	5.139000000000000000e+03	5.136000000000000000e+03	5.150000000000000000e+03	5.118000000000000000e+03	5.121000000000000000e+03	5.112000000000000000e+03	5.153000000000000000e+03	5.172000000000000000e+03	5.209000000000000000e+03	5.234000000000000000e+03	5.257000000000000000e+03
9.980000000000000000e+03	9.960000000000000000e+03	9.942000000000000000e+03	9.927000000000000000e+03	9.914000000000000000e+03	9.891000000000000000e+03	9.866000000000000000e+03	9.821000000000000000e+03	9.770000000000000000e+03	9.693000000000000000e+03	9.621000000000000000e+03	9.521000000000000000e+03	9.380000000000000000e+03	9.232000000000000000e+03	9.059000000000000000e+03	8.836000000000000000e+03	8.593000000000000000e+03	8.316000000000000000e+03	8.015000000000000000e+03	7.748000000000000000e+03	7.483000000000000000e+03	7.209000000000000000e+03	6.928000000000000000e+03	6.660000000000000000e+03	6.428000000000000000e+03	6.251000000000000000e+03	6.072000000000000000e+03	5.920000000000000000e+03	5.789000000000000000e+03	5.690000000000000000e+03	5.603000000000000000e+03	5.529000000000000000e+03	5.447000000000000000e+03	5.385000000000000000e+03	5.311000000000000000e+03	5.262000000000000000e+03	5.212000000000000000e+03	5.182000000000000000e+03	5.161000000000000000e+03	5.145000000000000000e+03	5.117000000000000000e+03	5.117000000000000000e+03	5.102000000000000000e+03	5.090000000000000000e+03	5.109000000000000000e+03	5.110000000000000000e+03	5.112000000000000000e+03	5.110000000000000000e+03	5.135000000000000000e+03	5.147000000000000000e+03
9.980000000000000000e+03	9.961000000000000000e+03	9.947000000000000000e+03	9.927000000000000000e+03	9.899000000000000000e+03	9.852000000000000000e+03	9.804000000000000000e+03	9.753000000000000000e+03	9.693000000000000000e+03	9.603000000000000000e+03	9.519000000000000000e+03	9.415000000000000000e+03	9.277000000000000000e+03	9.134000000000000000e+03	8.939000000000000000e+03	8.726000000000000000e+03	8.471000000000000000e+03	8.202000000000000000e+03	7.921000000000000000e+03	7.633000000000000000e+03	7.329000000000000000e+03	7.050000000000000000e+03	6.743000000000000000e+03	6.514000000000000000e+03	6.297000000000000000e+03	6.133000000000000000e+03	5.968000000000000000e+03	5.830000000000000000e+03	5.690000000000000000e+03	5.616000000000000000e+03	5.531000000000000000e+03	5.423000000000000000e+03	5.367000000000000000e+03	5.313000000000000000e+03	5.260000000000000000e+03	5.229000000000000000e+03	5.224000000000000000e+03	5.205000000000000000e+03	5.197000000000000000e+03	5.170000000000000000e+03	5.170000000000000000e+03	5.186000000000000000e+03	5.202000000000000000e+03	5.202000000000000000e+03	5.200000000000000000e+03	5.179000000000000000e+03	5.200000000000000000e+03	5.212000000000000000e+03	5.221000000000000000e+03	5.226000000000000000e+03
9.980000000000000000e+03	9.955000000000000000e+03	9.941000000000000000e+03	9.917000000000000000e+03	9.897000000000000000e+03	9.866000000000000000e+03	9.822000000000000000e+03	9.760000000000000000e+03	9.698000000000000000e+03	9.627000000000000000e+03	9.508000000000000000e+03	9.406000000000000000e+03	9.265000000000000000e+03	9.086000000000000000e+03	8.895000000000000000e+03	8.679000000000000000e+03	8.410000000000000000e+03	8.125000000000000000e+03	7.869000000000000000e+03	7.565000000000000000e+03	7.258000000000000000e+03	6.988000000000000000e+03	6.734000000000000000e+03	6.502000000000000000e+03	6.288000000000000000e+03	6.135000000000000000e+03	5.995000000000000000e+03	5.878000000000000000e+03	5.764000000000000000e+03	5.676000000000000000e+03	5.569000000000000000e+03	5.494000000000000000e+03	5.465000000000000000e+03	5.412000000000000000e+03	5.396000000000000000e+03	5.346000000000000000e+03	5.331000000000000000e+03	5.312000000000000000e+03	5.313000000000000000e+03	5.305000000000000000e+03	5.278000000000000000e+03	5.252000000000000000e+03	5.261000000000000000e+03	5.259000000000000000e+03	5.264000000000000000e+03	5.263000000000000000e+03	5.294000000000000000e+03	5.312000000000000000e+03	5.317000000000000000e+03	5.337000000000000000e+03
9.980000000000000000e+03	9.960000000000000000e+03	9.946000000000000000e+03	9.917000000000000000e+03	9.891000000000000000e+03	9.857000000000000000e+03	9.813000000000000000e+03	9.760000000000000000e+03	9.708000000000000000e+03	9.646000000000000000e+03	9.552000000000000000e+03	9.454000000000000000e+03	9.314000000000000000e+03	9.150000000000000000e+03	8.953000000000000000e+03	8.717000000000000000e+03	8.463000000000000000e+03	8.173000000000000000e+03	7.885000000000000000e+03	7.587000000000000000e+03	7.283000000000000000e+03	7.014000000000000000e+03	6.737000000000000000e+03	6.521000000000000000e+03	6.307000000000000000e+03	6.167000000000000000e+03	5.970000000000000000e+03	5.841000000000000000e+03	5.762000000000000000e+03	5.693000000000000000e+03	5.627000000000000000e+03	5.568000000000000000e+03	5.524000000000000000e+03	5.467000000000000000e+03	5.451000000000000000e+03	5.420000000000000000e+03	5.393000000000000000e+03	5.397000000000000000e+03	5.405000000000000000e+03	5.371000000000000000e+03	5.358000000000000000e+03	5.396000000000000000e+03	5.407000000000000000e+03	5.406000000000000000e+03	5.432000000000000000e+03	5.440000000000000000e+03	5.449000000000000000e+03	5.489000000000000000e+03	5.495000000000000000e+03	5.525000000000000000e+03
9.980000000000000000e+03	9.945000000000000000e+03	9.930000000000000000e+03	9.902000000000000000e+03	9.852000000000000000e+03	9.798000000000000000e+03	9.718000000000000000e+03	9.632000000000000000e+03	9.537000000000000000e+03	9.420000000000000000e+03	9.256000000000000000e+03	9.063000000000000000e+03	8.856000000000000000e+03	8.618000000000000000e+03	8.356000000000000000e+03	8.060000000000000000e+03	7.725000000000000000e+03	7.418000000000000000e+03	7.136000000000000000e+03	6.847000000000000000e+03	6.574000000000000000e+03	6.366000000000000000e+03	6.141000000000000000e+03	5.969000000000000000e+03	5.847000000000000000e+03	5.762000000000000000e+03	5.669000000000000000e+03	5.609000000000000000e+03	5.566000000000000000e+03	5.531000000000000000e+03	5.499000000000000000e+03	5.486000000000000000e+03	5.456000000000000000e+03	5.456000000000000000e+03	5.437000000000000000e+03	5.457000000000000000e+03	5.450000000000000000e+03	5.461000000000000000e+03	5.460000000000000000e+03	5.446000000000000000e+03	5.458000000000000000e+03	5.494000000000000000e+03	5.531000000000000000e+03	5.576000000000000000e+03	5.616000000000000000e+03	5.632000000000000000e+03	5.672000000000000000e+03	5.709000000000000000e+03	5.750000000000000000e+03	5.802000000000000000e+03
9.980000000000000000e+03	9.954000000000000000e+03	9.945000000000000000e+03	9.927000000000000000e+03	9.906000000000000000e+03	9.882000000000000000e+03	9.862000000000000000e+03	9.818000000000000000e+03	9.781000000000000000e+03	9.730000000000000000e+03	9.662000000000000000e+03	9.590000000000000000e+03	9.491000000000000000e+03	9.369000000000000000e+03	9.232000000000000000e+03	9.075000000000000000e+03	8.891000000000000000e+03	8.679000000000000000e+03	8.454000000000000000e+03	8.189000000000000000e+03	7.896000000000000000e+03	7.592000000000000000e+03	7.285000000000000000e+03	6.975000000000000000e+03	6.725000000000000000e+03	6.491000000000000000e+03	6.281000000000000000e+03	6.088000000000000000e+03	5.931000000000000000e+03	5.794000000000000000e+03	5.694000000000000000e+03	5.596000000000000000e+03	5.509000000000000000e+03	5.441000000000000000e+03	5.374000000000000000e+03	5.340000000000000000e+03	5.294000000000000000e+03	5.271000000000000000e+03	5.245000000000000000e+03	5.215000000000000000e+03	5.213000000000000000e+03	5.210000000000000000e+03	5.188000000000000000e+03	5.190000000000000000e+03	5.224000000000000000e+03	5.221000000000000000e+03	5.244000000000000000e+03	5.229000000000000000e+03	5.233000000000000000e+03	5.236000000000000000e+03
9.980000000000000000e+03	9.963000000000000000e+03	9.953000000000000000e+03	9.942000000000000000e+03	9.917000000000000000e+03	9.898000000000000000e+03	9.866000000000000000e+03	9.835000000000000000e+03	9.780000000000000000e+03	9.731000000000000000e+03	9.646000000000000000e+03	9.554000000000000000e+03	9.425000000000000000e+03	9.302000000000000000e+03	9.131000000000000000e+03	8.941000000000000000e+03	8.729000000000000000e+03	8.472000000000000000e+03	8.203000000000000000e+03	7.909000000000000000e+03	7.626000000000000000e+03	7.319000000000000000e+03	7.072000000000000000e+03	6.803000000000000000e+03	6.537000000000000000e+03	6.316000000000000000e+03	6.123000000000000000e+03	5.971000000000000000e+03	5.801000000000000000e+03	5.687000000000000000e+03	5.583000000000000000e+03	5.529000000000000000e+03	5.464000000000000000e+03	5.423000000000000000e+03	5.381000000000000000e+03	5.335000000000000000e+03	5.288000000000000000e+03	5.256000000000000000e+03	5.234000000000000000e+03	5.193000000000000000e+03	5.182000000000000000e+03	5.184000000000000000e+03	5.172000000000000000e+03	5.180000000000000000e+03	5.176000000000000000e+03	5.152000000000000000e+03	5.150000000000000000e+03	5.166000000000000000e+03	5.165000000000000000e+03	5.174000000000000000e+03
9.980000000000000000e+03	9.951000000000000000e+03	9.931000000000000000e+03	9.904000000000000000e+03	9.867000000000000000e+03	9.840000000000000000e+03	9.792000000000000000e+03	9.739000000000000000e+03	9.654000000000000000e+03	9.556000000000000000e+03	9.450000000000000000e+03	9.334000000000000000e+03	9.169000000000000000e+03	8.983000000000000000e+03	8.780000000000000000e+03	8.533000000000000000e+03	8.307000000000000000e+03	8.043000000000000000e+03	7.759000000000000000e+03	7.474000000000000000e+03	7.181000000000000000e+03	6.927000000000000000e+03	6.699000000000000000e+03	6.507000000000000000e+03	6.327000000000000000e+03	6.151000000000000000e+03	5.985000000000000000e+03	5.861000000000000000e+03	5.730000000000000000e+03	5.635000000000000000e+03	5.545000000000000000e+03	5.475000000000000000e+03	5.428000000000000000e+03	5.375000000000000000e+03	5.329000000000000000e+03	5.262000000000000000e+03	5.194000000000000000e+03	5.173000000000000000e+03	5.151000000000000000e+03	5.130000000000000000e+03	5.099000000000000000e+03	5.103000000000000000e+03	5.101000000000000000e+03	5.088000000000000000e+03	5.072000000000000000e+03	5.058000000000000000e+03	5.052000000000000000e+03	5.053000000000000000e+03	5.057000000000000000e+03	5.062000000000000000e+03
9.980000000000000000e+03	9.961000000000000000e+03	9.949000000000000000e+03	9.934000000000000000e+03	9.917000000000000000e+03	9.902000000000000000e+03	9.877000000000000000e+03	9.836000000000000000e+03	9.792000000000000000e+03	9.732000000000000000e+03	9.659000000000000000e+03	9.552000000000000000e+03	9.442000000000000000e+03	9.304000000000000000e+03	9.120000000000000000e+03	8.886000000000000000e+03	8.651000000000000000e+03	8.362000000000000000e+03	8.099000000000000000e+03	7.797000000000000000e+03	7.498000000000000000e+03	7.221000000000000000e+03	6.964000000000000000e+03	6.723000000000000000e+03	6.536000000000000000e+03	6.284000000000000000e+03	6.111000000000000000e+03	5.937000000000000000e+03	5.803000000000000000e+03	5.669000000000000000e+03	5.561000000000000000e+03	5.498000000000000000e+03	5.424000000000000000e+03	5.371000000000000000e+03	5.329000000000000000e+03	5.312000000000000000e+03	5.270000000000000000e+03	5.262000000000000000e+03	5.259000000000000000e+03	5.259000000000000000e+03	5.260000000000000000e+03	5.251000000000000000e+03	5.268000000000000000e+03	5.279000000000000000e+03	5.290000000000000000e+03	5.313000000000000000e+03	5.332000000000000000e+03	5.359000000000000000e+03	5.391000000000000000e+03	5.396000000000000000e+03
9.980000000000000000e+03	9.965000000000000000e+03	9.947000000000000000e+03	9.933000000000000000e+03	9.912000000000000000e+03	9.875000000000000000e+03	9.841000000000000000e+03	9.787000000000000000e+03	9.728000000000000000e+03	9.636000000000000000e+03	9.541000000000000000e+03	9.417000000000000000e+03	9.262000000000000000e+03	9.069000000000000000e+03	8.885000000000000000e+03	8.650000000000000000e+03	8.384000000000000000e+03	8.084000000000000000e+03	7.806000000000000000e+03	7.528000000000000000e+03	7.248000000000000000e+03	6.984000000000000000e+03	6.701000000000000000e+03	6.479000000000000000e+03	6.257000000000000000e+03	6.111000000000000000e+03	5.967000000000000000e+03	5.837000000000000000e+03	5.733000000000000000e+03	5.635000000000000000e+03	5.593000000000000000e+03	5.535000000000000000e+03	5.463000000000000000e+03	5.443000000000000000e+03	5.426000000000000000e+03	5.393000000000000000e+03	5.369000000000000000e+03	5.387000000000000000e+03	5.394000000000000000e+03	5.411000000000000000e+03	5.416000000000000000e+03	5.436000000000000000e+03	5.442000000000000000e+03	5.438000000000000000e+03	5.448000000000000000e+03	5.477000000000000000e+03	5.486000000000000000e+03	5.509000000000000000e+03	5.532000000000000000e+03	5.572000000000000000e+03
9.980000000000000000e+03	9.944000000000000000e+03	9.929000000000000000e+03	9.905000000000000000e+03	9.878000000000000000e+03	9.838000000000000000e+03	9.796000000000000000e+03	9.752000000000000000e+03	9.680000000000000000e+03	9.580000000000000000e+03	9.462000000000000000e+03	9.313000000000000000e+03	9.140000000000000000e+03	8.919000000000000000e+03	8.691000000000000000e+03	8.427000000000000000e+03	8.151000000000000000e+03	7.832000000000000000e+03	7.538000000000000000e+03	7.260000000000000000e+03	6.932000000000000000e+03	6.651000000000000000e+03	6.424000000000000000e+03	6.203000000000000000e+03	6.040000000000000000e+03	5.893000000000000000e+03	5.745000000000000000e+03	5.620000000000000000e+03	5.513000000000000000e+03	5.447000000000000000e+03	5.396000000000000000e+03	5.312000000000000000e+03	5.273000000000000000e+03	5.220000000000000000e+03	5.174000000000000000e+03	5.171000000000000000e+03	5.149000000000000000e+03	5.150000000000000000e+03	5.153000000000000000e+03	5.149000000000000000e+03	5.156000000000000000e+03	5.138000000000000000e+03	5.107000000000000000e+03	5.121000000000000000e+03	5.103000000000000000e+03	5.088000000000000000e+03	5.122000000000000000e+03	5.164000000000000000e+03	5.197000000000000000e+03	5.214000000000000000e+03
9.980000000000000000e+03	9.952000000000000000e+03	9.937000000000000000e+03	9.918000000000000000e+03	9.881000000000000000e+03	9.844000000000000000e+03	9.791000000000000000e+03	9.731000000000000000e+03	9.659000000000000000e+03	9.558000000000000000e+03	9.462000000000000000e+03	9.342000000000000000e+03	9.170000000000000000e+03	8.970000000000000000e+03	8.748000000000000000e+03	8.488000000000000000e+03	8.189000000000000000e+03	7.880000000000000000e+03	7.585000000000000000e+03	7.269000000000000000e+03	6.973000000000000000e+03	6.695000000000000000e+03	6.483000000000000000e+03	6.288000000000000000e+03	6.127000000000000000e+03	5.976000000000000000e+03	5.839000000000000000e+03	5.731000000000000000e+03	5.623000000000000000e+03	5.548000000000000000e+03	5.467000000000000000e+03	5.407000000000000000e+03	5.365000000000000000e+03	5.323000000000000000e+03	5.296000000000000000e+03	5.270000000000000000e+03	5.248000000000000000e+03	5.228000000000000000e+03	5.251000000000000000e+03	5.240000000000000000e+03	5.256000000000000000e+03	5.242000000000000000e+03	5.248000000000000000e+03	5.248000000000000000e+03	5.248000000000000000e+03	5.249000000000000000e+03	5.271000000000000000e+03	5.277000000000000000e+03	5.277000000000000000e+03	5.304000000000000000e+03
9.980000000000000000e+03	9.944000000000000000e+03	9.932000000000000000e+03	9.903000000000000000e+03	9.890000000000000000e+03	9.865000000000000000e+03	9.829000000000000000e+03	9.778000000000000000e+03	9.724000000000000000e+03	9.641000000000000000e+03	9.552000000000000000e+03	9.440000000000000000e+03	9.303000000000000000e+03	9.170000000000000000e+03	9.021000000000000000e+03	8.822000000000000000e+03	8.589000000000000000e+03	8.351000000000000000e+03	8.053000000000000000e+03	7.752000000000000000e+03	7.439000000000000000e+03	7.162000000000000000e+03	6.878000000000000000e+03	6.605000000000000000e+03	6.353000000000000000e+03	6.173000000000000000e+03	5.978000000000000000e+03	5.854000000000000000e+03	5.715000000000000000e+03	5.624000000000000000e+03	5.502000000000000000e+03	5.421000000000000000e+03	5.326000000000000000e+03	5.272000000000000000e+03	5.186000000000000000e+03	5.149000000000000000e+03	5.115000000000000000e+03	5.093000000000000000e+03	5.064000000000000000e+03	5.041000000000000000e+03	5.019000000000000000e+03	4.995000000000000000e+03	4.988000000000000000e+03	4.993000000000000000e+03	4.984000000000000000e+03	4.982000000000000000e+03	4.996000000000000000e+03	5.013000000000000000e+03	5.042000000000000000e+03	5.059000000000000000e+03
9.980000000000000000e+03	9.960000000000000000e+03	9.946000000000000000e+03	9.927000000000000000e+03	9.905000000000000000e+03	9.878000000000000000e+03	9.850000000000000000e+03	9.815000000000000000e+03	9.766000000000000000e+03	9.684000000000000000e+03	9.592000000000000000e+03	9.488000000000000000e+03	9.358000000000000000e+03	9.197000000000000000e+03	9.012000000000000000e+03	8.807000000000000000e+03	8.576000000000000000e+03	8.302000000000000000e+03	7.999000000000000000e+03	7.706000000000000000e+03	7.399000000000000000e+03	7.088000000000000000e+03	6.799000000000000000e+03	6.575000000000000000e+03	6.372000000000000000e+03	6.183000000000000000e+03	5.995000000000000000e+03	5.862000000000000000e+03	5.753000000000000000e+03	5.646000000000000000e+03	5.568000000000000000e+03	5.503000000000000000e+03	5.427000000000000000e+03	5.374000000000000000e+03	5.321000000000000000e+03	5.267000000000000000e+03	5.235000000000000000e+03	5.199000000000000000e+03	5.157000000000000000e+03	5.147000000000000000e+03	5.134000000000000000e+03	5.123000000000000000e+03	5.121000000000000000e+03	5.132000000000000000e+03	5.137000000000000000e+03	5.174000000000000000e+03	5.177000000000000000e+03	5.189000000000000000e+03	5.184000000000000000e+03	5.200000000000000000e+03
9.980000000000000000e+03	9.961000000000000000e+03	9.947000000000000000e+03	9.931000000000000000e+03	9.899000000000000000e+03	9.869000000000000000e+03	9.826000000000000000e+03	9.772000000000000000e+03	9.719000000000000000e+03	9.644000000000000000e+03	9.545000000000000000e+03	9.420000000000000000e+03	9.280000000000000000e+03	9.106000000000000000e+03	8.904000000000000000e+03	8.697000000000000000e+03	8.437000000000000000e+03	8.178000000000000000e+03	7.860000000000000000e+03	7.556000000000000000e+03	7.238000000000000000e+03	6.914000000000000000e+03	6.622000000000000000e+03	6.377000000000000000e+03	6.187000000000000000e+03	6.018000000000000000e+03	5.863000000000000000e+03	5.733000000000000000e+03	5.649000000000000000e+03	5.529000000000000000e+03	5.462000000000000000e+03	5.413000000000000000e+03	5.364000000000000000e+03	5.332000000000000000e+03	5.262000000000000000e+03	5.241000000000000000e+03	5.181000000000000000e+03	5.160000000000000000e+03	5.147000000000000000e+03	5.143000000000000000e+03	5.138000000000000000e+03	5.136000000000000000e+03	5.164000000000000000e+03	5.156000000000000000e+03	5.184000000000000000e+03	5.182000000000000000e+03	5.200000000000000000e+03	5.217000000000000000e+03	5.242000000000000000e+03	5.268000000000000000e+03
9.980000000000000000e+03	9.958000000000000000e+03	9.942000000000000000e+03	9.926000000000000000e+03	9.902000000000000000e+03	9.878000000000000000e+03	9.848000000000000000e+03	9.811000000000000000e+03	9.751000000000000000e+03	9.679000000000000000e+03	9.604000000000000000e+03	9.523000000000000000e+03	9.418000000000000000e+03	9.251000000000000000e+03	9.038000000000000000e+03	8.813000000000000000e+03	8.562000000000000000e+03	8.274000000000000000e+03	8.035000000000000000e+03	7.721000000000000000e+03	7.481000000000000000e+03	7.170000000000000000e+03	6.912000000000000000e+03	6.669000000000000000e+03	6.461000000000000000e+03	6.284000000000000000e+03	6.112000000000000000e+03	5.945000000000000000e+03	5.819000000000000000e+03	5.740000000000000000e+03	5.618000000000000000e+03	5.525000000000000000e+03	5.470000000000000000e+03	5.437000000000000000e+03	5.412000000000000000e+03	5.391000000000000000e+03	5.384000000000000000e+03	5.388000000000000000e+03	5.373000000000000000e+03	5.369000000000000000e+03	5.363000000000000000e+03	5.353000000000000000e+03	5.388000000000000000e+03	5.404000000000000000e+03	5.435000000000000000e+03	5.445000000000000000e+03	5.449000000000000000e+03	5.491000000000000000e+03	5.511000000000000000e+03	5.532000000000000000e+03
9.980000000000000000e+03	9.956000000000000000e+03	9.937000000000000000e+03	9.908000000000000000e+03	9.880000000000000000e+03	9.833000000000000000e+03	9.798000000000000000e+03	9.729000000000000000e+03	9.650000000000000000e+03	9.559000000000000000e+03	9.459000000000000000e+03	9.297000000000000000e+03	9.148000000000000000e+03	8.945000000000000000e+03	8.685000000000000000e+03	8.415000000000000000e+03	8.128000000000000000e+03	7.846000000000000000e+03	7.542000000000000000e+03	7.150000000000000000e+03	6.868000000000000000e+03	6.562000000000000000e+03	6.337000000000000000e+03	6.138000000000000000e+03	5.958000000000000000e+03	5.789000000000000000e+03	5.657000000000000000e+03	5.567000000000000000e+03	5.482000000000000000e+03	5.421000000000000000e+03	5.364000000000000000e+03	5.320000000000000000e+03	5.299000000000000000e+03	5.259000000000000000e+03	5.236000000000000000e+03	5.204000000000000000e+03	5.206000000000000000e+03	5.190000000000000000e+03	5.194000000000000000e+03	5.217000000000000000e+03	5.213000000000000000e+03	5.239000000000000000e+03	5.257000000000000000e+03	5.259000000000000000e+03	5.301000000000000000e+03	5.310000000000000000e+03	5.331000000000000000e+03	5.361000000000000000e+03	5.388000000000000000e+03	5.425000000000000000e+03
9.980000000000000000e+03	9.958000000000000000e+03	9.949000000000000000e+03	9.930000000000000000e+03	9.909000000000000000e+03	9.864000000000000000e+03	9.826000000000000000e+03	9.770000000000000000e+03	9.714000000000000000e+03	9.651000000000000000e+03	9.538000000000000000e+03	9.428000000000000000e+03	9.305000000000000000e+03	9.127000000000000000e+03	8.925000000000000000e+03	8.703000000000000000e+03	8.460000000000000000e+03	8.173000000000000000e+03	7.878000000000000000e+03	7.568000000000000000e+03	7.275000000000000000e+03	6.992000000000000000e+03	6.721000000000000000e+03	6.505000000000000000e+03	6.285000000000000000e+03	6.086000000000000000e+03	5.920000000000000000e+03	5.771000000000000000e+03	5.640000000000000000e+03	5.549000000000000000e+03	5.493000000000000000e+03	5.445000000000000000e+03	5.399000000000000000e+03	5.372000000000000000e+03	5.335000000000000000e+03	5.325000000000000000e+03	5.291000000000000000e+03	5.276000000000000000e+03	5.258000000000000000e+03	5.238000000000000000e+03	5.232000000000000000e+03	5.237000000000000000e+03	5.275000000000000000e+03	5.289000000000000000e+03	5.312000000000000000e+03	5.329000000000000000e+03	5.346000000000000000e+03	5.359000000000000000e+03	5.364000000000000000e+03	5.392000000000000000e+03
9.980000000000000000e+03	9.961000000000000000e+03	9.954000000000000000e+03	9.950000000000000000e+03	9.936000000000000000e+03	9.922000000000000000e+03	9.906000000000000000e+03	9.879000000000000000e+03	9.847000000000000000e+03	9.794000000000000000e+03	9.732000000000000000e+03	9.641000000000000000e+03	9.548000000000000000e+03	9.444000000000000000e+03	9.328000000000000000e+03	9.168000000000000000e+03	9.001000000000000000e+03	8.801000000000000000e+03	8.551000000000000000e+03	8.293000000000000000e+03	8.012000000000000000e+03	7.703000000000000000e+03	7.382000000000000000e+03	7.080000000000000000e+03	6.804000000000000000e+03	6.562000000000000000e+03	6.346000000000000000e+03	6.157000000000000000e+03	6.002000000000000000e+03	5.855000000000000000e+03	5.735000000000000000e+03	5.657000000000000000e+03	5.570000000000000000e+03	5.499000000000000000e+03	5.442000000000000000e+03	5.386000000000000000e+03	5.320000000000000000e+03	5.270000000000000000e+03	5.239000000000000000e+03	5.216000000000000000e+03	5.200000000000000000e+03	5.200000000000000000e+03	5.193000000000000000e+03	5.188000000000000000e+03	5.173000000000000000e+03	5.206000000000000000e+03	5.208000000000000000e+03	5.240000000000000000e+03	5.261000000000000000e+03	5.287000000000000000e+03
9.980000000000000000e+03	9.954000000000000000e+03	9.945000000000000000e+03	9.928000000000000000e+03	9.902000000000000000e+03	9.868000000000000000e+03	9.822000000000000000e+03	9.771000000000000000e+03	9.702000000000000000e+03	9.627000000000000000e+03	9.544000000000000000e+03	9.404000000000000000e+03	9.217000000000000000e+03	9.029000000000000000e+03	8.805000000000000000e+03	8.547000000000000000e+03	8.267000000000000000e+03	7.944000000000000000e+03	7.630000000000000000e+03	7.331000000000000000e+03	7.035000000000000000e+03	6.780000000000000000e+03	6.539000000000000000e+03	6.317000000000000000e+03	6.126000000000000000e+03	5.963000000000000000e+03	5.795000000000000000e+03	5.691000000000000000e+03	5.599000000000000000e+03	5.515000000000000000e+03	5.440000000000000000e+03	5.375000000000000000e+03	5.333000000000000000e+03	5.282000000000000000e+03	5.237000000000000000e+03	5.211000000000000000e+03	5.192000000000000000e+03	5.175000000000000000e+03	5.165000000000000000e+03	5.174000000000000000e+03	5.164000000000000000e+03	5.172000000000000000e+03	5.169000000000000000e+03	5.177000000000000000e+03	5.210000000000000000e+03	5.206000000000000000e+03	5.252000000000000000e+03	5.282000000000000000e+03	5.287000000000000000e+03	5.306000000000000000e+03
9.980000000000000000e+03	9.962000000000000000e+03	9.948000000000000000e+03	9.932000000000000000e+03	9.906000000000000000e+03	9.878000000000000000e+03	9.839000000000000000e+03	9.809000000000000000e+03	9.756000000000000000e+03	9.664000000000000000e+03	9.564000000000000000e+03	9.425000000000000000e+03	9.279000000000000000e+03	9.101000000000000000e+03	8.902000000000000000e+03	8.655000000000000000e+03	8.389000000000000000e+03	8.152000000000000000e+03	7.855000000000000000e+03	7.554000000000000000e+03	7.251000000000000000e+03	6.966000000000000000e+03	6.732000000000000000e+03	6.504000000000000000e+03	6.300000000000000000e+03	6.131000000000000000e+03	5.978000000000000000e+03	5.853000000000000000e+03	5.765000000000000000e+03	5.666000000000000000e+03	5.612000000000000000e+03	5.561000000000000000e+03	5.478000000000000000e+03	5.435000000000000000e+03	5.440000000000000000e+03	5.404000000000000000e+03	5.388000000000000000e+03	5.383000000000000000e+03	5.388000000000000000e+03	5.385000000000000000e+03	5.357000000000000000e+03	5.350000000000000000e+03	5.370000000000000000e+03	5.354000000000000000e+03	5.361000000000000000e+03	5.386000000000000000e+03	5.418000000000000000e+03	5.444000000000000000e+03	5.460000000000000000e+03	5.484000000000000000e+03
9.980000000000000000e+03	9.959000000000000000e+03	9.952000000000000000e+03	9.931000000000000000e+03	9.910000000000000000e+03	9.882000000000000000e+03	9.847000000000000000e+03	9.796000000000000000e+03	9.723000000000000000e+03	9.642000000000000000e+03	9.558000000000000000e+03	9.442000000000000000e+03	9.327000000000000000e+03	9.158000000000000000e+03	8.925000000000000000e+03	8.720000000000000000e+03	8.464000000000000000e+03	8.148000000000000000e+03	7.864000000000000000e+03	7.572000000000000000e+03	7.257000000000000000e+03	7.024000000000000000e+03	6.768000000000000000e+03	6.525000000000000000e+03	6.302000000000000000e+03	6.126000000000000000e+03	5.971000000000000000e+03	5.815000000000000000e+03	5.689000000000000000e+03	5.606000000000000000e+03	5.529000000000000000e+03	5.489000000000000000e+03	5.443000000000000000e+03	5.442000000000000000e+03	5.399000000000000000e+03	5.384000000000000000e+03	5.380000000000000000e+03	5.354000000000000000e+03	5.328000000000000000e+03	5.349000000000000000e+03	5.344000000000000000e+03	5.320000000000000000e+03	5.358000000000000000e+03	5.372000000000000000e+03	5.392000000000000000e+03	5.418000000000000000e+03	5.439000000000000000e+03	5.471000000000000000e+03	5.509000000000000000e+03	5.545000000000000000e+03
9.980000000000000000e+03	9.959000000000000000e+03	9.944000000000000000e+03	9.926000000000000000e+03	9.911000000000000000e+03	9.889000000000000000e+03	9.854000000000000000e+03	9.813000000000000000e+03	9.764000000000000000e+03	9.713000000000000000e+03	9.631000000000000000e+03	9.544000000000000000e+03	9.453000000000000000e+03	9.327000000000000000e+03	9.173000000000000000e+03	9.034000000000000000e+03	8.849000000000000000e+03	8.595000000000000000e+03	8.340000000000000000e+03	8.098000000000000000e+03	7.800000000000000000e+03	7.485000000000000000e+03	7.175000000000000000e+03	6.916000000000000000e+03	6.668000000000000000e+03	6.418000000000000000e+03	6.235000000000000000e+03	6.045000000000000000e+03	5.860000000000000000e+03	5.730000000000000000e+03	5.596000000000000000e+03	5.514000000000000000e+03	5.430000000000000000e+03	5.319000000000000000e+03	5.253000000000000000e+03	5.218000000000000000e+03	5.216000000000000000e+03	5.199000000000000000e+03	5.186000000000000000e+03	5.146000000000000000e+03	5.130000000000000000e+03	5.084000000000000000e+03	5.092000000000000000e+03	5.107000000000000000e+03	5.104000000000000000e+03	5.097000000000000000e+03	5.111000000000000000e+03	5.145000000000000000e+03	5.158000000000000000e+03	5.176000000000000000e+03
9.980000000000000000e+03	9.962000000000000000e+03	9.944000000000000000e+03	9.924000000000000000e+03	9.909000000000000000e+03	9.881000000000000000e+03	9.859000000000000000e+03	9.828000000000000000e+03	9.793000000000000000e+03	9.745000000000000000e+03	9.691000000000000000e+03	9.628000000000000000e+03	9.530000000000000000e+03	9.406000000000000000e+03	9.240000000000000000e+03	9.064000000000000000e+03	8.850000000000000000e+03	8.607000000000000000e+03	8.355000000000000000e+03	8.050000000000000000e+03	7.790000000000000000e+03	7.484000000000000000e+03	7.190000000000000000e+03	6.916000000000000000e+03	6.674000000000000000e+03	6.451000000000000000e+03	6.258000000000000000e+03	6.097000000000000000e+03	5.959000000000000000e+03	5.825000000000000000e+03	5.692000000000000000e+03	5.591000000000000000e+03	5.476000000000000000e+03	5.411000000000000000e+03	5.364000000000000000e+03	5.320000000000000000e+03	5.289000000000000000e+03	5.259000000000000000e+03	5.240000000000000000e+03	5.201000000000000000e+03	5.188000000000000000e+03	5.162000000000000000e+03	5.159000000000000000e+03	5.167000000000000000e+03	5.149000000000000000e+03	5.144000000000000000e+03	5.155000000000000000e+03	5.179000000000000000e+03	5.173000000000000000e+03	5.179000000000000000e+03
9.980000000000000000e+03	9.954000000000000000e+03	9.941000000000000000e+03	9.921000000000000000e+03	9.890000000000000000e+03	9.850000000000000000e+03	9.810000000000000000e+03	9.755000000000000000e+03	9.686000000000000000e+03	9.602000000000000000e+03	9.495000000000000000e+03	9.368000000000000000e+03	9.206000000000000000e+03	9.009000000000000000e+03	8.797000000000000000e+03	8.530000000000000000e+03	8.259000000000000000e+03	7.942000000000000000e+03	7.640000000000000000e+03	7.345000000000000000e+03	7.048000000000000000e+03	6.773000000000000000e+03	6.512000000000000000e+03	6.295000000000000000e+03	6.080000000000000000e+03	5.953000000000000000e+03	5.825000000000000000e+03	5.706000000000000000e+03	5.617000000000000000e+03	5.515000000000000000e+03	5.441000000000000000e+03	5.348000000000000000e+03	5.290000000000000000e+03	5.270000000000000000e+03	5.241000000000000000e+03	5.235000000000000000e+03	5.217000000000000000e+03	5.220000000000000000e+03	5.250000000000000000e+03	5.259000000000000000e+03	5.239000000000000000e+03	5.256000000000000000e+03	5.246000000000000000e+03	5.256000000000000000e+03	5.262000000000000000e+03	5.296000000000000000e+03	5.301000000000000000e+03	5.343000000000000000e+03	5.362000000000000000e+03	5.380000000000000000e+03
9.980000000000000000e+03	9.963000000000000000e+03	9.954000000000000000e+03	9.943000000000000000e+03	9.931000000000000000e+03	9.906000000000000000e+03	9.885000000000000000e+03	9.845000000000000000e+03	9.804000000000000000e+03	9.762000000000000000e+03	9.705000000000000000e+03	9.618000000000000000e+03	9.538000000000000000e+03	9.431000000000000000e+03	9.296000000000000000e+03	9.143000000000000000e+03	8.959000000000000000e+03	8.752000000000000000e+03	8.476000000000000000e+03	8.210000000000000000e+03	7.938000000000000000e+03	7.635000000000000000e+03	7.272000000000000000e+03	6.987000000000000000e+03	6.727000000000000000e+03	6.464000000000000000e+03	6.280000000000000000e+03	6.112000000000000000e+03	5.958000000000000000e+03	5.813000000000000000e+03	5.678000000000000000e+03	5.574000000000000000e+03	5.489000000000000000e+03	5.419000000000000000e+03	5.343000000000000000e+03	5.275000000000000000e+03	5.241000000000000000e+03	5.219000000000000000e+03	5.203000000000000000e+03	5.194000000000000000e+03	5.187000000000000000e+03	5.161000000000000000e+03	5.155000000000000000e+03	5.164000000000000000e+03	5.164000000000000000e+03	5.163000000000000000e+03	5.173000000000000000e+03	5.202000000000000000e+03	5.205000000000000000e+03	5.234000000000000000e+03
9.980000000000000000e+03	9.956000000000000000e+03	9.945000000000000000e+03	9.926000000000000000e+03	9.909000000000000000e+03	9.877000000000000000e+03	9.855000000000000000e+03	9.811000000000000000e+03	9.772000000000000000e+03	9.717000000000000000e+03	9.650000000000000000e+03	9.563000000000000000e+03	9.437000000000000000e+03	9.331000000000000000e+03	9.179000000000000000e+03	8.976000000000000000e+03	8.738000000000000000e+03	8.498000000000000000e+03	8.229000000000000000e+03	7.949000000000000000e+03	7.670000000000000000e+03	7.398000000000000000e+03	7.130000000000000000e+03	6.843000000000000000e+03	6.612000000000000000e+03	6.389000000000000000e+03	6.209000000000000000e+03	6.029000000000000000e+03	5.891000000000000000e+03	5.765000000000000000e+03	5.668000000000000000e+03	5.585000000000000000e+03	5.481000000000000000e+03	5.440000000000000000e+03	5.408000000000000000e+03	5.345000000000000000e+03	5.313000000000000000e+03	5.270000000000000000e+03	5.200000000000000000e+03	5.197000000000000000e+03	5.189000000000000000e+03	5.199000000000000000e+03	5.172000000000000000e+03	5.171000000000000000e+03	5.179000000000000000e+03	5.190000000000000000e+03	5.201000000000000000e+03	5.204000000000000000e+03	5.230000000000000000e+03	5.238000000000000000e+03
9.980000000000000000e+03	9.957000000000000000e+03	9.933000000000000000e+03	9.898000000000000000e+03	9.851000000000000000e+03	9.818000000000000000e+03	9.770000000000000000e+03	9.724000000000000000e+03	9.631000000000000000e+03	9.553000000000000000e+03	9.427000000000000000e+03	9.282000000000000000e+03	9.128000000000000000e+03	8.959000000000000000e+03	8.729000000000000000e+03	8.457000000000000000e+03	8.166000000000000000e+03	7.845000000000000000e+03	7.541000000000000000e+03	7.236000000000000000e+03	6.907000000000000000e+03	6.665000000000000000e+03	6.435000000000000000e+03	6.255000000000000000e+03	6.063000000000000000e+03	5.918000000000000000e+03	5.794000000000000000e+03	5.678000000000000000e+03	5.625000000000000000e+03	5.561000000000000000e+03	5.497000000000000000e+03	5.431000000000000000e+03	5.392000000000000000e+03	5.379000000000000000e+03	5.339000000000000000e+03	5.321000000000000000e+03	5.284000000000000000e+03	5.301000000000000000e+03	5.293000000000000000e+03	5.295000000000000000e+03	5.255000000000000000e+03	5.269000000000000000e+03	5.285000000000000000e+03	5.302000000000000000e+03	5.318000000000000000e+03	5.341000000000000000e+03	5.355000000000000000e+03	5.362000000000000000e+03	5.417000000000000000e+03	5.443000000000000000e+03
[truncated: 350 more columns]
