# Supplementary material for: Omicron vs. the rest: Assessing the competitive dynamics and coinfection scenarios of COVID-19 strains on a social network
Source: PLoS One. 2024 Jan 25;19(1):e0287623. doi: 10.1371/journal.pone.0287623 (PMC10810514; doi:10.1371/journal.pone.0287623)
Supplement: S1 Data — (ZIP) [file pone.0287623.s001.zip › Data Figures/Fig7/susceptible_a=2.csv]

9.980000000000000000e+03	9.955000000000000000e+03	9.942000000000000000e+03	9.925000000000000000e+03	9.888000000000000000e+03	9.855000000000000000e+03	9.816000000000000000e+03	9.767000000000000000e+03	9.710000000000000000e+03	9.647000000000000000e+03	9.544000000000000000e+03	9.418000000000000000e+03	9.291000000000000000e+03	9.118000000000000000e+03	8.921000000000000000e+03	8.668000000000000000e+03	8.364000000000000000e+03	8.078000000000000000e+03	7.787000000000000000e+03	7.516000000000000000e+03	7.255000000000000000e+03	6.962000000000000000e+03	6.680000000000000000e+03	6.426000000000000000e+03	6.235000000000000000e+03	6.055000000000000000e+03	5.933000000000000000e+03	5.758000000000000000e+03	5.618000000000000000e+03	5.536000000000000000e+03	5.434000000000000000e+03	5.332000000000000000e+03	5.271000000000000000e+03	5.190000000000000000e+03	5.131000000000000000e+03	5.083000000000000000e+03	5.020000000000000000e+03	4.966000000000000000e+03	4.932000000000000000e+03	4.900000000000000000e+03	4.857000000000000000e+03	4.824000000000000000e+03	4.798000000000000000e+03	4.759000000000000000e+03	4.762000000000000000e+03	4.752000000000000000e+03	4.754000000000000000e+03	4.771000000000000000e+03	4.763000000000000000e+03	4.780000000000000000e+03
9.980000000000000000e+03	9.960000000000000000e+03	9.942000000000000000e+03	9.924000000000000000e+03	9.893000000000000000e+03	9.864000000000000000e+03	9.825000000000000000e+03	9.766000000000000000e+03	9.696000000000000000e+03	9.601000000000000000e+03	9.494000000000000000e+03	9.343000000000000000e+03	9.184000000000000000e+03	8.992000000000000000e+03	8.773000000000000000e+03	8.530000000000000000e+03	8.198000000000000000e+03	7.894000000000000000e+03	7.576000000000000000e+03	7.259000000000000000e+03	6.946000000000000000e+03	6.662000000000000000e+03	6.443000000000000000e+03	6.254000000000000000e+03	6.079000000000000000e+03	5.905000000000000000e+03	5.755000000000000000e+03	5.619000000000000000e+03	5.485000000000000000e+03	5.440000000000000000e+03	5.375000000000000000e+03	5.267000000000000000e+03	5.197000000000000000e+03	5.129000000000000000e+03	5.065000000000000000e+03	5.043000000000000000e+03	5.016000000000000000e+03	4.985000000000000000e+03	4.951000000000000000e+03	4.943000000000000000e+03	4.915000000000000000e+03	4.914000000000000000e+03	4.886000000000000000e+03	4.874000000000000000e+03	4.873000000000000000e+03	4.869000000000000000e+03	4.884000000000000000e+03	4.874000000000000000e+03	4.864000000000000000e+03	4.881000000000000000e+03
9.980000000000000000e+03	9.964000000000000000e+03	9.951000000000000000e+03	9.939000000000000000e+03	9.926000000000000000e+03	9.902000000000000000e+03	9.883000000000000000e+03	9.843000000000000000e+03	9.804000000000000000e+03	9.760000000000000000e+03	9.698000000000000000e+03	9.623000000000000000e+03	9.551000000000000000e+03	9.439000000000000000e+03	9.286000000000000000e+03	9.132000000000000000e+03	8.957000000000000000e+03	8.732000000000000000e+03	8.494000000000000000e+03	8.222000000000000000e+03	7.916000000000000000e+03	7.616000000000000000e+03	7.327000000000000000e+03	7.000000000000000000e+03	6.737000000000000000e+03	6.460000000000000000e+03	6.246000000000000000e+03	6.063000000000000000e+03	5.891000000000000000e+03	5.748000000000000000e+03	5.624000000000000000e+03	5.538000000000000000e+03	5.451000000000000000e+03	5.344000000000000000e+03	5.271000000000000000e+03	5.188000000000000000e+03	5.152000000000000000e+03	5.114000000000000000e+03	5.061000000000000000e+03	5.037000000000000000e+03	4.977000000000000000e+03	4.955000000000000000e+03	4.959000000000000000e+03	4.937000000000000000e+03	4.935000000000000000e+03	4.934000000000000000e+03	4.909000000000000000e+03	4.874000000000000000e+03	4.880000000000000000e+03	4.857000000000000000e+03
9.980000000000000000e+03	9.960000000000000000e+03	9.947000000000000000e+03	9.933000000000000000e+03	9.903000000000000000e+03	9.873000000000000000e+03	9.842000000000000000e+03	9.797000000000000000e+03	9.762000000000000000e+03	9.689000000000000000e+03	9.600000000000000000e+03	9.499000000000000000e+03	9.373000000000000000e+03	9.215000000000000000e+03	9.060000000000000000e+03	8.853000000000000000e+03	8.594000000000000000e+03	8.294000000000000000e+03	8.010000000000000000e+03	7.734000000000000000e+03	7.434000000000000000e+03	7.152000000000000000e+03	6.857000000000000000e+03	6.586000000000000000e+03	6.322000000000000000e+03	6.133000000000000000e+03	5.937000000000000000e+03	5.764000000000000000e+03	5.620000000000000000e+03	5.475000000000000000e+03	5.374000000000000000e+03	5.290000000000000000e+03	5.211000000000000000e+03	5.136000000000000000e+03	5.065000000000000000e+03	4.986000000000000000e+03	4.929000000000000000e+03	4.891000000000000000e+03	4.834000000000000000e+03	4.801000000000000000e+03	4.745000000000000000e+03	4.737000000000000000e+03	4.704000000000000000e+03	4.683000000000000000e+03	4.668000000000000000e+03	4.610000000000000000e+03	4.596000000000000000e+03	4.589000000000000000e+03	4.573000000000000000e+03	4.570000000000000000e+03
9.980000000000000000e+03	9.953000000000000000e+03	9.926000000000000000e+03	9.905000000000000000e+03	9.869000000000000000e+03	9.816000000000000000e+03	9.763000000000000000e+03	9.686000000000000000e+03	9.599000000000000000e+03	9.493000000000000000e+03	9.355000000000000000e+03	9.205000000000000000e+03	9.038000000000000000e+03	8.835000000000000000e+03	8.607000000000000000e+03	8.349000000000000000e+03	8.059000000000000000e+03	7.717000000000000000e+03	7.372000000000000000e+03	7.026000000000000000e+03	6.771000000000000000e+03	6.518000000000000000e+03	6.290000000000000000e+03	6.055000000000000000e+03	5.890000000000000000e+03	5.714000000000000000e+03	5.580000000000000000e+03	5.477000000000000000e+03	5.385000000000000000e+03	5.303000000000000000e+03	5.232000000000000000e+03	5.165000000000000000e+03	5.115000000000000000e+03	5.060000000000000000e+03	5.037000000000000000e+03	4.996000000000000000e+03	4.959000000000000000e+03	4.908000000000000000e+03	4.858000000000000000e+03	4.848000000000000000e+03	4.824000000000000000e+03	4.792000000000000000e+03	4.785000000000000000e+03	4.765000000000000000e+03	4.764000000000000000e+03	4.755000000000000000e+03	4.741000000000000000e+03	4.739000000000000000e+03	4.749000000000000000e+03	4.740000000000000000e+03
9.980000000000000000e+03	9.960000000000000000e+03	9.944000000000000000e+03	9.923000000000000000e+03	9.898000000000000000e+03	9.866000000000000000e+03	9.826000000000000000e+03	9.772000000000000000e+03	9.697000000000000000e+03	9.623000000000000000e+03	9.502000000000000000e+03	9.351000000000000000e+03	9.177000000000000000e+03	8.987000000000000000e+03	8.744000000000000000e+03	8.502000000000000000e+03	8.237000000000000000e+03	7.969000000000000000e+03	7.650000000000000000e+03	7.373000000000000000e+03	7.083000000000000000e+03	6.836000000000000000e+03	6.578000000000000000e+03	6.350000000000000000e+03	6.160000000000000000e+03	5.983000000000000000e+03	5.833000000000000000e+03	5.712000000000000000e+03	5.579000000000000000e+03	5.436000000000000000e+03	5.341000000000000000e+03	5.279000000000000000e+03	5.198000000000000000e+03	5.149000000000000000e+03	5.102000000000000000e+03	5.078000000000000000e+03	5.019000000000000000e+03	4.946000000000000000e+03	4.910000000000000000e+03	4.848000000000000000e+03	4.814000000000000000e+03	4.792000000000000000e+03	4.765000000000000000e+03	4.760000000000000000e+03	4.773000000000000000e+03	4.765000000000000000e+03	4.719000000000000000e+03	4.710000000000000000e+03	4.720000000000000000e+03	4.733000000000000000e+03
9.980000000000000000e+03	9.965000000000000000e+03	9.951000000000000000e+03	9.938000000000000000e+03	9.912000000000000000e+03	9.883000000000000000e+03	9.834000000000000000e+03	9.782000000000000000e+03	9.716000000000000000e+03	9.622000000000000000e+03	9.535000000000000000e+03	9.419000000000000000e+03	9.233000000000000000e+03	9.038000000000000000e+03	8.840000000000000000e+03	8.575000000000000000e+03	8.296000000000000000e+03	8.005000000000000000e+03	7.673000000000000000e+03	7.380000000000000000e+03	7.106000000000000000e+03	6.843000000000000000e+03	6.571000000000000000e+03	6.291000000000000000e+03	6.122000000000000000e+03	5.922000000000000000e+03	5.735000000000000000e+03	5.603000000000000000e+03	5.463000000000000000e+03	5.368000000000000000e+03	5.269000000000000000e+03	5.186000000000000000e+03	5.118000000000000000e+03	5.031000000000000000e+03	4.956000000000000000e+03	4.905000000000000000e+03	4.857000000000000000e+03	4.841000000000000000e+03	4.808000000000000000e+03	4.812000000000000000e+03	4.767000000000000000e+03	4.748000000000000000e+03	4.729000000000000000e+03	4.717000000000000000e+03	4.687000000000000000e+03	4.678000000000000000e+03	4.654000000000000000e+03	4.655000000000000000e+03	4.653000000000000000e+03	4.659000000000000000e+03
9.980000000000000000e+03	9.959000000000000000e+03	9.937000000000000000e+03	9.919000000000000000e+03	9.894000000000000000e+03	9.854000000000000000e+03	9.816000000000000000e+03	9.751000000000000000e+03	9.670000000000000000e+03	9.583000000000000000e+03	9.483000000000000000e+03	9.347000000000000000e+03	9.208000000000000000e+03	9.029000000000000000e+03	8.785000000000000000e+03	8.541000000000000000e+03	8.279000000000000000e+03	7.976000000000000000e+03	7.684000000000000000e+03	7.368000000000000000e+03	7.036000000000000000e+03	6.757000000000000000e+03	6.512000000000000000e+03	6.308000000000000000e+03	6.100000000000000000e+03	5.926000000000000000e+03	5.792000000000000000e+03	5.660000000000000000e+03	5.558000000000000000e+03	5.466000000000000000e+03	5.370000000000000000e+03	5.310000000000000000e+03	5.259000000000000000e+03	5.206000000000000000e+03	5.167000000000000000e+03	5.113000000000000000e+03	5.051000000000000000e+03	5.001000000000000000e+03	4.961000000000000000e+03	4.942000000000000000e+03	4.934000000000000000e+03	4.911000000000000000e+03	4.902000000000000000e+03	4.898000000000000000e+03	4.888000000000000000e+03	4.875000000000000000e+03	4.872000000000000000e+03	4.864000000000000000e+03	4.844000000000000000e+03	4.845000000000000000e+03
9.980000000000000000e+03	9.964000000000000000e+03	9.962000000000000000e+03	9.951000000000000000e+03	9.938000000000000000e+03	9.917000000000000000e+03	9.887000000000000000e+03	9.848000000000000000e+03	9.808000000000000000e+03	9.753000000000000000e+03	9.663000000000000000e+03	9.559000000000000000e+03	9.444000000000000000e+03	9.308000000000000000e+03	9.103000000000000000e+03	8.887000000000000000e+03	8.641000000000000000e+03	8.370000000000000000e+03	8.051000000000000000e+03	7.756000000000000000e+03	7.472000000000000000e+03	7.146000000000000000e+03	6.871000000000000000e+03	6.622000000000000000e+03	6.390000000000000000e+03	6.176000000000000000e+03	5.994000000000000000e+03	5.824000000000000000e+03	5.696000000000000000e+03	5.543000000000000000e+03	5.393000000000000000e+03	5.289000000000000000e+03	5.198000000000000000e+03	5.114000000000000000e+03	5.026000000000000000e+03	4.960000000000000000e+03	4.916000000000000000e+03	4.871000000000000000e+03	4.831000000000000000e+03	4.816000000000000000e+03	4.785000000000000000e+03	4.769000000000000000e+03	4.737000000000000000e+03	4.703000000000000000e+03	4.691000000000000000e+03	4.678000000000000000e+03	4.664000000000000000e+03	4.643000000000000000e+03	4.653000000000000000e+03	4.681000000000000000e+03
9.980000000000000000e+03	9.952000000000000000e+03	9.932000000000000000e+03	9.900000000000000000e+03	9.879000000000000000e+03	9.829000000000000000e+03	9.784000000000000000e+03	9.738000000000000000e+03	9.677000000000000000e+03	9.586000000000000000e+03	9.465000000000000000e+03	9.332000000000000000e+03	9.187000000000000000e+03	8.995000000000000000e+03	8.796000000000000000e+03	8.546000000000000000e+03	8.266000000000000000e+03	8.020000000000000000e+03	7.770000000000000000e+03	7.483000000000000000e+03	7.196000000000000000e+03	6.878000000000000000e+03	6.612000000000000000e+03	6.396000000000000000e+03	6.178000000000000000e+03	6.000000000000000000e+03	5.839000000000000000e+03	5.685000000000000000e+03	5.541000000000000000e+03	5.422000000000000000e+03	5.360000000000000000e+03	5.290000000000000000e+03	5.214000000000000000e+03	5.139000000000000000e+03	5.091000000000000000e+03	5.029000000000000000e+03	4.989000000000000000e+03	4.947000000000000000e+03	4.906000000000000000e+03	4.856000000000000000e+03	4.827000000000000000e+03	4.805000000000000000e+03	4.781000000000000000e+03	4.765000000000000000e+03	4.751000000000000000e+03	4.731000000000000000e+03	4.729000000000000000e+03	4.710000000000000000e+03	4.711000000000000000e+03	4.710000000000000000e+03
9.980000000000000000e+03	9.966000000000000000e+03	9.954000000000000000e+03	9.940000000000000000e+03	9.924000000000000000e+03	9.906000000000000000e+03	9.872000000000000000e+03	9.832000000000000000e+03	9.786000000000000000e+03	9.726000000000000000e+03	9.650000000000000000e+03	9.555000000000000000e+03	9.438000000000000000e+03	9.269000000000000000e+03	9.096000000000000000e+03	8.919000000000000000e+03	8.689000000000000000e+03	8.410000000000000000e+03	8.099000000000000000e+03	7.790000000000000000e+03	7.461000000000000000e+03	7.198000000000000000e+03	6.900000000000000000e+03	6.609000000000000000e+03	6.370000000000000000e+03	6.163000000000000000e+03	6.010000000000000000e+03	5.868000000000000000e+03	5.741000000000000000e+03	5.619000000000000000e+03	5.519000000000000000e+03	5.428000000000000000e+03	5.334000000000000000e+03	5.252000000000000000e+03	5.175000000000000000e+03	5.107000000000000000e+03	5.048000000000000000e+03	5.011000000000000000e+03	4.964000000000000000e+03	4.950000000000000000e+03	4.894000000000000000e+03	4.858000000000000000e+03	4.837000000000000000e+03	4.804000000000000000e+03	4.785000000000000000e+03	4.787000000000000000e+03	4.777000000000000000e+03	4.793000000000000000e+03	4.812000000000000000e+03	4.797000000000000000e+03
9.980000000000000000e+03	9.961000000000000000e+03	9.948000000000000000e+03	9.930000000000000000e+03	9.901000000000000000e+03	9.879000000000000000e+03	9.839000000000000000e+03	9.794000000000000000e+03	9.752000000000000000e+03	9.688000000000000000e+03	9.573000000000000000e+03	9.469000000000000000e+03	9.349000000000000000e+03	9.186000000000000000e+03	8.992000000000000000e+03	8.777000000000000000e+03	8.545000000000000000e+03	8.276000000000000000e+03	7.995000000000000000e+03	7.637000000000000000e+03	7.324000000000000000e+03	7.047000000000000000e+03	6.752000000000000000e+03	6.517000000000000000e+03	6.298000000000000000e+03	6.087000000000000000e+03	5.911000000000000000e+03	5.764000000000000000e+03	5.616000000000000000e+03	5.498000000000000000e+03	5.403000000000000000e+03	5.321000000000000000e+03	5.219000000000000000e+03	5.149000000000000000e+03	5.086000000000000000e+03	5.035000000000000000e+03	4.963000000000000000e+03	4.891000000000000000e+03	4.835000000000000000e+03	4.814000000000000000e+03	4.776000000000000000e+03	4.749000000000000000e+03	4.710000000000000000e+03	4.701000000000000000e+03	4.683000000000000000e+03	4.677000000000000000e+03	4.689000000000000000e+03	4.684000000000000000e+03	4.682000000000000000e+03	4.675000000000000000e+03
9.980000000000000000e+03	9.964000000000000000e+03	9.963000000000000000e+03	9.948000000000000000e+03	9.933000000000000000e+03	9.909000000000000000e+03	9.880000000000000000e+03	9.845000000000000000e+03	9.781000000000000000e+03	9.716000000000000000e+03	9.644000000000000000e+03	9.540000000000000000e+03	9.400000000000000000e+03	9.246000000000000000e+03	9.058000000000000000e+03	8.894000000000000000e+03	8.654000000000000000e+03	8.383000000000000000e+03	8.076000000000000000e+03	7.754000000000000000e+03	7.442000000000000000e+03	7.155000000000000000e+03	6.855000000000000000e+03	6.608000000000000000e+03	6.363000000000000000e+03	6.134000000000000000e+03	5.928000000000000000e+03	5.785000000000000000e+03	5.677000000000000000e+03	5.574000000000000000e+03	5.489000000000000000e+03	5.388000000000000000e+03	5.324000000000000000e+03	5.246000000000000000e+03	5.161000000000000000e+03	5.083000000000000000e+03	5.054000000000000000e+03	5.009000000000000000e+03	5.005000000000000000e+03	4.968000000000000000e+03	4.941000000000000000e+03	4.910000000000000000e+03	4.893000000000000000e+03	4.868000000000000000e+03	4.839000000000000000e+03	4.834000000000000000e+03	4.832000000000000000e+03	4.833000000000000000e+03	4.849000000000000000e+03	4.855000000000000000e+03
9.980000000000000000e+03	9.952000000000000000e+03	9.930000000000000000e+03	9.911000000000000000e+03	9.879000000000000000e+03	9.839000000000000000e+03	9.777000000000000000e+03	9.725000000000000000e+03	9.647000000000000000e+03	9.554000000000000000e+03	9.394000000000000000e+03	9.214000000000000000e+03	9.011000000000000000e+03	8.774000000000000000e+03	8.538000000000000000e+03	8.282000000000000000e+03	8.002000000000000000e+03	7.688000000000000000e+03	7.390000000000000000e+03	7.065000000000000000e+03	6.784000000000000000e+03	6.530000000000000000e+03	6.304000000000000000e+03	6.111000000000000000e+03	5.961000000000000000e+03	5.806000000000000000e+03	5.684000000000000000e+03	5.574000000000000000e+03	5.536000000000000000e+03	5.459000000000000000e+03	5.396000000000000000e+03	5.339000000000000000e+03	5.344000000000000000e+03	5.315000000000000000e+03	5.256000000000000000e+03	5.210000000000000000e+03	5.179000000000000000e+03	5.155000000000000000e+03	5.130000000000000000e+03	5.087000000000000000e+03	5.086000000000000000e+03	5.077000000000000000e+03	5.077000000000000000e+03	5.074000000000000000e+03	5.063000000000000000e+03	5.052000000000000000e+03	5.048000000000000000e+03	5.048000000000000000e+03	5.038000000000000000e+03	5.054000000000000000e+03
9.980000000000000000e+03	9.958000000000000000e+03	9.950000000000000000e+03	9.935000000000000000e+03	9.915000000000000000e+03	9.888000000000000000e+03	9.863000000000000000e+03	9.826000000000000000e+03	9.767000000000000000e+03	9.700000000000000000e+03	9.601000000000000000e+03	9.497000000000000000e+03	9.373000000000000000e+03	9.208000000000000000e+03	9.031000000000000000e+03	8.830000000000000000e+03	8.591000000000000000e+03	8.327000000000000000e+03	8.013000000000000000e+03	7.689000000000000000e+03	7.372000000000000000e+03	7.067000000000000000e+03	6.795000000000000000e+03	6.513000000000000000e+03	6.298000000000000000e+03	6.126000000000000000e+03	5.930000000000000000e+03	5.823000000000000000e+03	5.692000000000000000e+03	5.616000000000000000e+03	5.498000000000000000e+03	5.402000000000000000e+03	5.327000000000000000e+03	5.296000000000000000e+03	5.245000000000000000e+03	5.184000000000000000e+03	5.121000000000000000e+03	5.085000000000000000e+03	5.059000000000000000e+03	5.033000000000000000e+03	5.031000000000000000e+03	5.026000000000000000e+03	5.003000000000000000e+03	4.973000000000000000e+03	4.965000000000000000e+03	4.951000000000000000e+03	4.962000000000000000e+03	4.959000000000000000e+03	4.952000000000000000e+03	4.952000000000000000e+03
9.980000000000000000e+03	9.965000000000000000e+03	9.947000000000000000e+03	9.928000000000000000e+03	9.918000000000000000e+03	9.895000000000000000e+03	9.863000000000000000e+03	9.822000000000000000e+03	9.768000000000000000e+03	9.701000000000000000e+03	9.611000000000000000e+03	9.510000000000000000e+03	9.389000000000000000e+03	9.225000000000000000e+03	9.075000000000000000e+03	8.869000000000000000e+03	8.668000000000000000e+03	8.423000000000000000e+03	8.171000000000000000e+03	7.893000000000000000e+03	7.602000000000000000e+03	7.313000000000000000e+03	7.004000000000000000e+03	6.744000000000000000e+03	6.496000000000000000e+03	6.256000000000000000e+03	6.050000000000000000e+03	5.856000000000000000e+03	5.684000000000000000e+03	5.550000000000000000e+03	5.417000000000000000e+03	5.322000000000000000e+03	5.230000000000000000e+03	5.153000000000000000e+03	5.108000000000000000e+03	5.063000000000000000e+03	4.994000000000000000e+03	4.963000000000000000e+03	4.932000000000000000e+03	4.903000000000000000e+03	4.873000000000000000e+03	4.836000000000000000e+03	4.803000000000000000e+03	4.774000000000000000e+03	4.757000000000000000e+03	4.765000000000000000e+03	4.768000000000000000e+03	4.757000000000000000e+03	4.764000000000000000e+03	4.791000000000000000e+03
9.980000000000000000e+03	9.960000000000000000e+03	9.951000000000000000e+03	9.929000000000000000e+03	9.908000000000000000e+03	9.894000000000000000e+03	9.855000000000000000e+03	9.801000000000000000e+03	9.746000000000000000e+03	9.696000000000000000e+03	9.623000000000000000e+03	9.521000000000000000e+03	9.405000000000000000e+03	9.249000000000000000e+03	9.076000000000000000e+03	8.844000000000000000e+03	8.610000000000000000e+03	8.377000000000000000e+03	8.112000000000000000e+03	7.813000000000000000e+03	7.510000000000000000e+03	7.214000000000000000e+03	6.943000000000000000e+03	6.640000000000000000e+03	6.399000000000000000e+03	6.165000000000000000e+03	6.003000000000000000e+03	5.824000000000000000e+03	5.695000000000000000e+03	5.613000000000000000e+03	5.495000000000000000e+03	5.406000000000000000e+03	5.334000000000000000e+03	5.256000000000000000e+03	5.184000000000000000e+03	5.133000000000000000e+03	5.097000000000000000e+03	5.047000000000000000e+03	5.011000000000000000e+03	4.964000000000000000e+03	4.925000000000000000e+03	4.911000000000000000e+03	4.901000000000000000e+03	4.867000000000000000e+03	4.857000000000000000e+03	4.837000000000000000e+03	4.816000000000000000e+03	4.797000000000000000e+03	4.791000000000000000e+03	4.787000000000000000e+03
9.980000000000000000e+03	9.964000000000000000e+03	9.943000000000000000e+03	9.925000000000000000e+03	9.904000000000000000e+03	9.869000000000000000e+03	9.823000000000000000e+03	9.765000000000000000e+03	9.708000000000000000e+03	9.627000000000000000e+03	9.524000000000000000e+03	9.399000000000000000e+03	9.261000000000000000e+03	9.073000000000000000e+03	8.845000000000000000e+03	8.622000000000000000e+03	8.377000000000000000e+03	8.078000000000000000e+03	7.773000000000000000e+03	7.444000000000000000e+03	7.163000000000000000e+03	6.891000000000000000e+03	6.650000000000000000e+03	6.403000000000000000e+03	6.153000000000000000e+03	5.964000000000000000e+03	5.762000000000000000e+03	5.626000000000000000e+03	5.512000000000000000e+03	5.401000000000000000e+03	5.328000000000000000e+03	5.231000000000000000e+03	5.182000000000000000e+03	5.118000000000000000e+03	5.056000000000000000e+03	5.016000000000000000e+03	4.958000000000000000e+03	4.944000000000000000e+03	4.904000000000000000e+03	4.868000000000000000e+03	4.839000000000000000e+03	4.809000000000000000e+03	4.779000000000000000e+03	4.759000000000000000e+03	4.731000000000000000e+03	4.731000000000000000e+03	4.753000000000000000e+03	4.733000000000000000e+03	4.725000000000000000e+03	4.729000000000000000e+03
9.980000000000000000e+03	9.959000000000000000e+03	9.942000000000000000e+03	9.921000000000000000e+03	9.893000000000000000e+03	9.864000000000000000e+03	9.824000000000000000e+03	9.772000000000000000e+03	9.722000000000000000e+03	9.653000000000000000e+03	9.562000000000000000e+03	9.409000000000000000e+03	9.237000000000000000e+03	9.027000000000000000e+03	8.801000000000000000e+03	8.569000000000000000e+03	8.299000000000000000e+03	8.006000000000000000e+03	7.686000000000000000e+03	7.358000000000000000e+03	7.072000000000000000e+03	6.784000000000000000e+03	6.517000000000000000e+03	6.267000000000000000e+03	6.077000000000000000e+03	5.880000000000000000e+03	5.717000000000000000e+03	5.548000000000000000e+03	5.465000000000000000e+03	5.362000000000000000e+03	5.260000000000000000e+03	5.163000000000000000e+03	5.102000000000000000e+03	5.047000000000000000e+03	4.994000000000000000e+03	4.951000000000000000e+03	4.906000000000000000e+03	4.878000000000000000e+03	4.857000000000000000e+03	4.839000000000000000e+03	4.811000000000000000e+03	4.753000000000000000e+03	4.738000000000000000e+03	4.718000000000000000e+03	4.701000000000000000e+03	4.691000000000000000e+03	4.689000000000000000e+03	4.676000000000000000e+03	4.674000000000000000e+03	4.683000000000000000e+03
9.980000000000000000e+03	9.959000000000000000e+03	9.945000000000000000e+03	9.931000000000000000e+03	9.915000000000000000e+03	9.891000000000000000e+03	9.869000000000000000e+03	9.835000000000000000e+03	9.800000000000000000e+03	9.745000000000000000e+03	9.675000000000000000e+03	9.604000000000000000e+03	9.524000000000000000e+03	9.431000000000000000e+03	9.300000000000000000e+03	9.146000000000000000e+03	8.991000000000000000e+03	8.784000000000000000e+03	8.522000000000000000e+03	8.249000000000000000e+03	7.971000000000000000e+03	7.690000000000000000e+03	7.447000000000000000e+03	7.168000000000000000e+03	6.925000000000000000e+03	6.699000000000000000e+03	6.457000000000000000e+03	6.257000000000000000e+03	6.071000000000000000e+03	5.927000000000000000e+03	5.785000000000000000e+03	5.671000000000000000e+03	5.566000000000000000e+03	5.441000000000000000e+03	5.330000000000000000e+03	5.262000000000000000e+03	5.183000000000000000e+03	5.126000000000000000e+03	5.084000000000000000e+03	5.016000000000000000e+03	4.974000000000000000e+03	4.955000000000000000e+03	4.921000000000000000e+03	4.883000000000000000e+03	4.857000000000000000e+03	4.844000000000000000e+03	4.827000000000000000e+03	4.803000000000000000e+03	4.787000000000000000e+03	4.792000000000000000e+03
9.980000000000000000e+03	9.953000000000000000e+03	9.936000000000000000e+03	9.910000000000000000e+03	9.879000000000000000e+03	9.840000000000000000e+03	9.798000000000000000e+03	9.747000000000000000e+03	9.685000000000000000e+03	9.611000000000000000e+03	9.508000000000000000e+03	9.404000000000000000e+03	9.269000000000000000e+03	9.117000000000000000e+03	8.916000000000000000e+03	8.715000000000000000e+03	8.468000000000000000e+03	8.165000000000000000e+03	7.877000000000000000e+03	7.569000000000000000e+03	7.288000000000000000e+03	6.982000000000000000e+03	6.739000000000000000e+03	6.489000000000000000e+03	6.285000000000000000e+03	6.099000000000000000e+03	5.963000000000000000e+03	5.862000000000000000e+03	5.730000000000000000e+03	5.603000000000000000e+03	5.483000000000000000e+03	5.403000000000000000e+03	5.336000000000000000e+03	5.264000000000000000e+03	5.212000000000000000e+03	5.147000000000000000e+03	5.107000000000000000e+03	5.056000000000000000e+03	4.979000000000000000e+03	4.915000000000000000e+03	4.886000000000000000e+03	4.869000000000000000e+03	4.843000000000000000e+03	4.836000000000000000e+03	4.808000000000000000e+03	4.798000000000000000e+03	4.799000000000000000e+03	4.797000000000000000e+03	4.802000000000000000e+03	4.790000000000000000e+03
9.980000000000000000e+03	9.961000000000000000e+03	9.946000000000000000e+03	9.934000000000000000e+03	9.911000000000000000e+03	9.880000000000000000e+03	9.850000000000000000e+03	9.792000000000000000e+03	9.707000000000000000e+03	9.616000000000000000e+03	9.509000000000000000e+03	9.355000000000000000e+03	9.166000000000000000e+03	8.960000000000000000e+03	8.732000000000000000e+03	8.473000000000000000e+03	8.195000000000000000e+03	7.922000000000000000e+03	7.653000000000000000e+03	7.359000000000000000e+03	7.076000000000000000e+03	6.799000000000000000e+03	6.546000000000000000e+03	6.300000000000000000e+03	6.108000000000000000e+03	5.901000000000000000e+03	5.737000000000000000e+03	5.596000000000000000e+03	5.477000000000000000e+03	5.411000000000000000e+03	5.304000000000000000e+03	5.243000000000000000e+03	5.177000000000000000e+03	5.099000000000000000e+03	5.027000000000000000e+03	4.988000000000000000e+03	4.935000000000000000e+03	4.895000000000000000e+03	4.875000000000000000e+03	4.877000000000000000e+03	4.839000000000000000e+03	4.839000000000000000e+03	4.826000000000000000e+03	4.797000000000000000e+03	4.777000000000000000e+03	4.786000000000000000e+03	4.786000000000000000e+03	4.775000000000000000e+03	4.744000000000000000e+03	4.746000000000000000e+03
9.980000000000000000e+03	9.960000000000000000e+03	9.945000000000000000e+03	9.923000000000000000e+03	9.900000000000000000e+03	9.869000000000000000e+03	9.833000000000000000e+03	9.802000000000000000e+03	9.747000000000000000e+03	9.689000000000000000e+03	9.612000000000000000e+03	9.506000000000000000e+03	9.385000000000000000e+03	9.224000000000000000e+03	9.039000000000000000e+03	8.819000000000000000e+03	8.579000000000000000e+03	8.293000000000000000e+03	7.949000000000000000e+03	7.624000000000000000e+03	7.329000000000000000e+03	7.042000000000000000e+03	6.771000000000000000e+03	6.468000000000000000e+03	6.253000000000000000e+03	6.077000000000000000e+03	5.904000000000000000e+03	5.747000000000000000e+03	5.628000000000000000e+03	5.525000000000000000e+03	5.462000000000000000e+03	5.400000000000000000e+03	5.319000000000000000e+03	5.257000000000000000e+03	5.210000000000000000e+03	5.197000000000000000e+03	5.150000000000000000e+03	5.126000000000000000e+03	5.095000000000000000e+03	5.073000000000000000e+03	5.049000000000000000e+03	5.006000000000000000e+03	5.026000000000000000e+03	5.026000000000000000e+03	4.997000000000000000e+03	4.975000000000000000e+03	4.968000000000000000e+03	4.976000000000000000e+03	5.028000000000000000e+03	5.026000000000000000e+03
9.980000000000000000e+03	9.958000000000000000e+03	9.945000000000000000e+03	9.935000000000000000e+03	9.918000000000000000e+03	9.900000000000000000e+03	9.874000000000000000e+03	9.836000000000000000e+03	9.794000000000000000e+03	9.734000000000000000e+03	9.667000000000000000e+03	9.602000000000000000e+03	9.509000000000000000e+03	9.377000000000000000e+03	9.242000000000000000e+03	9.068000000000000000e+03	8.859000000000000000e+03	8.629000000000000000e+03	8.386000000000000000e+03	8.095000000000000000e+03	7.824000000000000000e+03	7.533000000000000000e+03	7.211000000000000000e+03	6.957000000000000000e+03	6.684000000000000000e+03	6.437000000000000000e+03	6.219000000000000000e+03	6.055000000000000000e+03	5.883000000000000000e+03	5.744000000000000000e+03	5.630000000000000000e+03	5.520000000000000000e+03	5.438000000000000000e+03	5.362000000000000000e+03	5.282000000000000000e+03	5.236000000000000000e+03	5.184000000000000000e+03	5.116000000000000000e+03	5.073000000000000000e+03	5.061000000000000000e+03	5.046000000000000000e+03	5.022000000000000000e+03	4.971000000000000000e+03	4.959000000000000000e+03	4.920000000000000000e+03	4.900000000000000000e+03	4.891000000000000000e+03	4.860000000000000000e+03	4.866000000000000000e+03	4.882000000000000000e+03
9.980000000000000000e+03	9.958000000000000000e+03	9.947000000000000000e+03	9.927000000000000000e+03	9.900000000000000000e+03	9.881000000000000000e+03	9.856000000000000000e+03	9.819000000000000000e+03	9.784000000000000000e+03	9.727000000000000000e+03	9.656000000000000000e+03	9.561000000000000000e+03	9.440000000000000000e+03	9.330000000000000000e+03	9.187000000000000000e+03	8.995000000000000000e+03	8.784000000000000000e+03	8.535000000000000000e+03	8.262000000000000000e+03	7.937000000000000000e+03	7.613000000000000000e+03	7.278000000000000000e+03	6.956000000000000000e+03	6.700000000000000000e+03	6.449000000000000000e+03	6.209000000000000000e+03	6.042000000000000000e+03	5.884000000000000000e+03	5.710000000000000000e+03	5.592000000000000000e+03	5.454000000000000000e+03	5.347000000000000000e+03	5.279000000000000000e+03	5.198000000000000000e+03	5.116000000000000000e+03	5.039000000000000000e+03	4.999000000000000000e+03	4.967000000000000000e+03	4.947000000000000000e+03	4.883000000000000000e+03	4.847000000000000000e+03	4.806000000000000000e+03	4.772000000000000000e+03	4.762000000000000000e+03	4.755000000000000000e+03	4.760000000000000000e+03	4.762000000000000000e+03	4.741000000000000000e+03	4.732000000000000000e+03	4.721000000000000000e+03
9.980000000000000000e+03	9.961000000000000000e+03	9.946000000000000000e+03	9.922000000000000000e+03	9.897000000000000000e+03	9.880000000000000000e+03	9.851000000000000000e+03	9.810000000000000000e+03	9.762000000000000000e+03	9.669000000000000000e+03	9.588000000000000000e+03	9.458000000000000000e+03	9.332000000000000000e+03	9.170000000000000000e+03	8.997000000000000000e+03	8.819000000000000000e+03	8.589000000000000000e+03	8.336000000000000000e+03	8.016000000000000000e+03	7.699000000000000000e+03	7.386000000000000000e+03	7.081000000000000000e+03	6.788000000000000000e+03	6.533000000000000000e+03	6.337000000000000000e+03	6.137000000000000000e+03	5.980000000000000000e+03	5.806000000000000000e+03	5.663000000000000000e+03	5.579000000000000000e+03	5.484000000000000000e+03	5.390000000000000000e+03	5.324000000000000000e+03	5.254000000000000000e+03	5.176000000000000000e+03	5.107000000000000000e+03	5.075000000000000000e+03	5.050000000000000000e+03	5.055000000000000000e+03	5.009000000000000000e+03	4.986000000000000000e+03	4.944000000000000000e+03	4.918000000000000000e+03	4.902000000000000000e+03	4.868000000000000000e+03	4.876000000000000000e+03	4.876000000000000000e+03	4.858000000000000000e+03	4.856000000000000000e+03	4.853000000000000000e+03
9.980000000000000000e+03	9.956000000000000000e+03	9.936000000000000000e+03	9.926000000000000000e+03	9.905000000000000000e+03	9.872000000000000000e+03	9.838000000000000000e+03	9.790000000000000000e+03	9.729000000000000000e+03	9.655000000000000000e+03	9.567000000000000000e+03	9.457000000000000000e+03	9.318000000000000000e+03	9.154000000000000000e+03	8.966000000000000000e+03	8.735000000000000000e+03	8.497000000000000000e+03	8.208000000000000000e+03	7.943000000000000000e+03	7.620000000000000000e+03	7.320000000000000000e+03	7.012000000000000000e+03	6.746000000000000000e+03	6.476000000000000000e+03	6.266000000000000000e+03	6.078000000000000000e+03	5.905000000000000000e+03	5.747000000000000000e+03	5.611000000000000000e+03	5.468000000000000000e+03	5.339000000000000000e+03	5.248000000000000000e+03	5.183000000000000000e+03	5.103000000000000000e+03	5.056000000000000000e+03	5.002000000000000000e+03	4.951000000000000000e+03	4.919000000000000000e+03	4.888000000000000000e+03	4.841000000000000000e+03	4.798000000000000000e+03	4.746000000000000000e+03	4.691000000000000000e+03	4.660000000000000000e+03	4.655000000000000000e+03	4.633000000000000000e+03	4.607000000000000000e+03	4.588000000000000000e+03	4.563000000000000000e+03	4.559000000000000000e+03
9.980000000000000000e+03	9.965000000000000000e+03	9.943000000000000000e+03	9.920000000000000000e+03	9.893000000000000000e+03	9.871000000000000000e+03	9.825000000000000000e+03	9.772000000000000000e+03	9.701000000000000000e+03	9.629000000000000000e+03	9.532000000000000000e+03	9.410000000000000000e+03	9.266000000000000000e+03	9.079000000000000000e+03	8.878000000000000000e+03	8.622000000000000000e+03	8.345000000000000000e+03	8.010000000000000000e+03	7.687000000000000000e+03	7.374000000000000000e+03	7.066000000000000000e+03	6.764000000000000000e+03	6.503000000000000000e+03	6.266000000000000000e+03	6.063000000000000000e+03	5.893000000000000000e+03	5.757000000000000000e+03	5.601000000000000000e+03	5.466000000000000000e+03	5.333000000000000000e+03	5.253000000000000000e+03	5.183000000000000000e+03	5.111000000000000000e+03	5.043000000000000000e+03	4.980000000000000000e+03	4.952000000000000000e+03	4.913000000000000000e+03	4.853000000000000000e+03	4.825000000000000000e+03	4.796000000000000000e+03	4.761000000000000000e+03	4.738000000000000000e+03	4.732000000000000000e+03	4.704000000000000000e+03	4.688000000000000000e+03	4.684000000000000000e+03	4.673000000000000000e+03	4.656000000000000000e+03	4.684000000000000000e+03	4.691000000000000000e+03
9.980000000000000000e+03	9.963000000000000000e+03	9.952000000000000000e+03	9.937000000000000000e+03	9.923000000000000000e+03	9.904000000000000000e+03	9.881000000000000000e+03	9.855000000000000000e+03	9.815000000000000000e+03	9.760000000000000000e+03	9.706000000000000000e+03	9.625000000000000000e+03	9.524000000000000000e+03	9.403000000000000000e+03	9.244000000000000000e+03	9.055000000000000000e+03	8.840000000000000000e+03	8.617000000000000000e+03	8.384000000000000000e+03	8.115000000000000000e+03	7.811000000000000000e+03	7.516000000000000000e+03	7.182000000000000000e+03	6.892000000000000000e+03	6.649000000000000000e+03	6.414000000000000000e+03	6.186000000000000000e+03	5.982000000000000000e+03	5.808000000000000000e+03	5.643000000000000000e+03	5.505000000000000000e+03	5.398000000000000000e+03	5.324000000000000000e+03	5.208000000000000000e+03	5.132000000000000000e+03	5.058000000000000000e+03	5.015000000000000000e+03	4.944000000000000000e+03	4.876000000000000000e+03	4.819000000000000000e+03	4.772000000000000000e+03	4.744000000000000000e+03	4.711000000000000000e+03	4.665000000000000000e+03	4.673000000000000000e+03	4.636000000000000000e+03	4.625000000000000000e+03	4.594000000000000000e+03	4.570000000000000000e+03	4.573000000000000000e+03
9.980000000000000000e+03	9.948000000000000000e+03	9.924000000000000000e+03	9.905000000000000000e+03	9.883000000000000000e+03	9.854000000000000000e+03	9.805000000000000000e+03	9.763000000000000000e+03	9.684000000000000000e+03	9.573000000000000000e+03	9.449000000000000000e+03	9.298000000000000000e+03	9.115000000000000000e+03	8.893000000000000000e+03	8.630000000000000000e+03	8.355000000000000000e+03	8.049000000000000000e+03	7.734000000000000000e+03	7.406000000000000000e+03	7.099000000000000000e+03	6.827000000000000000e+03	6.562000000000000000e+03	6.301000000000000000e+03	6.105000000000000000e+03	5.958000000000000000e+03	5.787000000000000000e+03	5.636000000000000000e+03	5.501000000000000000e+03	5.378000000000000000e+03	5.272000000000000000e+03	5.204000000000000000e+03	5.122000000000000000e+03	5.048000000000000000e+03	5.007000000000000000e+03	4.962000000000000000e+03	4.904000000000000000e+03	4.866000000000000000e+03	4.869000000000000000e+03	4.840000000000000000e+03	4.805000000000000000e+03	4.777000000000000000e+03	4.784000000000000000e+03	4.788000000000000000e+03	4.760000000000000000e+03	4.780000000000000000e+03	4.764000000000000000e+03	4.792000000000000000e+03	4.802000000000000000e+03	4.799000000000000000e+03	4.822000000000000000e+03
9.980000000000000000e+03	9.963000000000000000e+03	9.948000000000000000e+03	9.936000000000000000e+03	9.922000000000000000e+03	9.901000000000000000e+03	9.876000000000000000e+03	9.844000000000000000e+03	9.794000000000000000e+03	9.746000000000000000e+03	9.687000000000000000e+03	9.599000000000000000e+03	9.497000000000000000e+03	9.370000000000000000e+03	9.218000000000000000e+03	9.035000000000000000e+03	8.832000000000000000e+03	8.600000000000000000e+03	8.342000000000000000e+03	8.032000000000000000e+03	7.744000000000000000e+03	7.442000000000000000e+03	7.139000000000000000e+03	6.843000000000000000e+03	6.606000000000000000e+03	6.398000000000000000e+03	6.177000000000000000e+03	5.967000000000000000e+03	5.815000000000000000e+03	5.654000000000000000e+03	5.533000000000000000e+03	5.429000000000000000e+03	5.323000000000000000e+03	5.241000000000000000e+03	5.167000000000000000e+03	5.085000000000000000e+03	5.057000000000000000e+03	4.983000000000000000e+03	4.932000000000000000e+03	4.905000000000000000e+03	4.855000000000000000e+03	4.786000000000000000e+03	4.763000000000000000e+03	4.750000000000000000e+03	4.726000000000000000e+03	4.716000000000000000e+03	4.709000000000000000e+03	4.691000000000000000e+03	4.688000000000000000e+03	4.673000000000000000e+03
9.980000000000000000e+03	9.966000000000000000e+03	9.953000000000000000e+03	9.940000000000000000e+03	9.920000000000000000e+03	9.899000000000000000e+03	9.860000000000000000e+03	9.819000000000000000e+03	9.767000000000000000e+03	9.695000000000000000e+03	9.611000000000000000e+03	9.528000000000000000e+03	9.392000000000000000e+03	9.230000000000000000e+03	9.048000000000000000e+03	8.833000000000000000e+03	8.588000000000000000e+03	8.298000000000000000e+03	8.006000000000000000e+03	7.704000000000000000e+03	7.393000000000000000e+03	7.083000000000000000e+03	6.813000000000000000e+03	6.521000000000000000e+03	6.287000000000000000e+03	6.088000000000000000e+03	5.904000000000000000e+03	5.772000000000000000e+03	5.634000000000000000e+03	5.545000000000000000e+03	5.444000000000000000e+03	5.397000000000000000e+03	5.311000000000000000e+03	5.239000000000000000e+03	5.153000000000000000e+03	5.102000000000000000e+03	5.081000000000000000e+03	5.031000000000000000e+03	5.001000000000000000e+03	4.970000000000000000e+03	4.952000000000000000e+03	4.918000000000000000e+03	4.879000000000000000e+03	4.859000000000000000e+03	4.833000000000000000e+03	4.806000000000000000e+03	4.787000000000000000e+03	4.784000000000000000e+03	4.798000000000000000e+03	4.806000000000000000e+03
9.980000000000000000e+03	9.957000000000000000e+03	9.939000000000000000e+03	9.919000000000000000e+03	9.895000000000000000e+03	9.844000000000000000e+03	9.819000000000000000e+03	9.767000000000000000e+03	9.700000000000000000e+03	9.605000000000000000e+03	9.503000000000000000e+03	9.375000000000000000e+03	9.219000000000000000e+03	9.033000000000000000e+03	8.825000000000000000e+03	8.550000000000000000e+03	8.294000000000000000e+03	7.985000000000000000e+03	7.721000000000000000e+03	7.447000000000000000e+03	7.174000000000000000e+03	6.885000000000000000e+03	6.627000000000000000e+03	6.381000000000000000e+03	6.182000000000000000e+03	5.990000000000000000e+03	5.836000000000000000e+03	5.677000000000000000e+03	5.569000000000000000e+03	5.396000000000000000e+03	5.338000000000000000e+03	5.253000000000000000e+03	5.208000000000000000e+03	5.152000000000000000e+03	5.104000000000000000e+03	5.050000000000000000e+03	4.975000000000000000e+03	4.922000000000000000e+03	4.891000000000000000e+03	4.863000000000000000e+03	4.835000000000000000e+03	4.827000000000000000e+03	4.793000000000000000e+03	4.761000000000000000e+03	4.762000000000000000e+03	4.735000000000000000e+03	4.723000000000000000e+03	4.718000000000000000e+03	4.720000000000000000e+03	4.731000000000000000e+03
9.980000000000000000e+03	9.967000000000000000e+03	9.958000000000000000e+03	9.949000000000000000e+03	9.936000000000000000e+03	9.916000000000000000e+03	9.893000000000000000e+03	9.866000000000000000e+03	9.839000000000000000e+03	9.791000000000000000e+03	9.753000000000000000e+03	9.679000000000000000e+03	9.602000000000000000e+03	9.495000000000000000e+03	9.375000000000000000e+03	9.215000000000000000e+03	9.045000000000000000e+03	8.814000000000000000e+03	8.551000000000000000e+03	8.254000000000000000e+03	7.980000000000000000e+03	7.669000000000000000e+03	7.377000000000000000e+03	7.077000000000000000e+03	6.804000000000000000e+03	6.528000000000000000e+03	6.291000000000000000e+03	6.064000000000000000e+03	5.858000000000000000e+03	5.671000000000000000e+03	5.506000000000000000e+03	5.409000000000000000e+03	5.319000000000000000e+03	5.226000000000000000e+03	5.136000000000000000e+03	5.037000000000000000e+03	4.979000000000000000e+03	4.913000000000000000e+03	4.855000000000000000e+03	4.813000000000000000e+03	4.776000000000000000e+03	4.743000000000000000e+03	4.695000000000000000e+03	4.650000000000000000e+03	4.633000000000000000e+03	4.595000000000000000e+03	4.570000000000000000e+03	4.532000000000000000e+03	4.535000000000000000e+03	4.542000000000000000e+03
9.980000000000000000e+03	9.961000000000000000e+03	9.946000000000000000e+03	9.927000000000000000e+03	9.902000000000000000e+03	9.874000000000000000e+03	9.831000000000000000e+03	9.780000000000000000e+03	9.720000000000000000e+03	9.633000000000000000e+03	9.532000000000000000e+03	9.421000000000000000e+03	9.260000000000000000e+03	9.092000000000000000e+03	8.905000000000000000e+03	8.676000000000000000e+03	8.397000000000000000e+03	8.068000000000000000e+03	7.763000000000000000e+03	7.454000000000000000e+03	7.166000000000000000e+03	6.842000000000000000e+03	6.605000000000000000e+03	6.406000000000000000e+03	6.177000000000000000e+03	6.011000000000000000e+03	5.869000000000000000e+03	5.735000000000000000e+03	5.602000000000000000e+03	5.476000000000000000e+03	5.391000000000000000e+03	5.308000000000000000e+03	5.245000000000000000e+03	5.188000000000000000e+03	5.128000000000000000e+03	5.084000000000000000e+03	5.022000000000000000e+03	4.990000000000000000e+03	4.943000000000000000e+03	4.929000000000000000e+03	4.914000000000000000e+03	4.890000000000000000e+03	4.861000000000000000e+03	4.822000000000000000e+03	4.803000000000000000e+03	4.794000000000000000e+03	4.791000000000000000e+03	4.797000000000000000e+03	4.772000000000000000e+03	4.781000000000000000e+03
9.980000000000000000e+03	9.962000000000000000e+03	9.951000000000000000e+03	9.927000000000000000e+03	9.915000000000000000e+03	9.892000000000000000e+03	9.862000000000000000e+03	9.814000000000000000e+03	9.784000000000000000e+03	9.722000000000000000e+03	9.656000000000000000e+03	9.572000000000000000e+03	9.463000000000000000e+03	9.315000000000000000e+03	9.139000000000000000e+03	8.957000000000000000e+03	8.752000000000000000e+03	8.539000000000000000e+03	8.243000000000000000e+03	7.965000000000000000e+03	7.638000000000000000e+03	7.327000000000000000e+03	7.060000000000000000e+03	6.804000000000000000e+03	6.585000000000000000e+03	6.360000000000000000e+03	6.172000000000000000e+03	6.006000000000000000e+03	5.841000000000000000e+03	5.683000000000000000e+03	5.541000000000000000e+03	5.437000000000000000e+03	5.323000000000000000e+03	5.226000000000000000e+03	5.154000000000000000e+03	5.082000000000000000e+03	4.992000000000000000e+03	4.956000000000000000e+03	4.910000000000000000e+03	4.853000000000000000e+03	4.814000000000000000e+03	4.784000000000000000e+03	4.743000000000000000e+03	4.714000000000000000e+03	4.684000000000000000e+03	4.672000000000000000e+03	4.638000000000000000e+03	4.624000000000000000e+03	4.602000000000000000e+03	4.601000000000000000e+03
9.980000000000000000e+03	9.965000000000000000e+03	9.960000000000000000e+03	9.951000000000000000e+03	9.935000000000000000e+03	9.923000000000000000e+03	9.906000000000000000e+03	9.881000000000000000e+03	9.846000000000000000e+03	9.804000000000000000e+03	9.763000000000000000e+03	9.700000000000000000e+03	9.594000000000000000e+03	9.483000000000000000e+03	9.328000000000000000e+03	9.172000000000000000e+03	8.981000000000000000e+03	8.738000000000000000e+03	8.501000000000000000e+03	8.228000000000000000e+03	7.911000000000000000e+03	7.615000000000000000e+03	7.281000000000000000e+03	6.964000000000000000e+03	6.701000000000000000e+03	6.488000000000000000e+03	6.267000000000000000e+03	6.070000000000000000e+03	5.918000000000000000e+03	5.775000000000000000e+03	5.684000000000000000e+03	5.583000000000000000e+03	5.515000000000000000e+03	5.453000000000000000e+03	5.397000000000000000e+03	5.343000000000000000e+03	5.289000000000000000e+03	5.236000000000000000e+03	5.208000000000000000e+03	5.183000000000000000e+03	5.186000000000000000e+03	5.177000000000000000e+03	5.163000000000000000e+03	5.172000000000000000e+03	5.158000000000000000e+03	5.160000000000000000e+03	5.172000000000000000e+03	5.146000000000000000e+03	5.140000000000000000e+03	5.156000000000000000e+03
9.980000000000000000e+03	9.967000000000000000e+03	9.952000000000000000e+03	9.944000000000000000e+03	9.931000000000000000e+03	9.914000000000000000e+03	9.894000000000000000e+03	9.858000000000000000e+03	9.825000000000000000e+03	9.779000000000000000e+03	9.716000000000000000e+03	9.642000000000000000e+03	9.567000000000000000e+03	9.462000000000000000e+03	9.324000000000000000e+03	9.149000000000000000e+03	8.952000000000000000e+03	8.723000000000000000e+03	8.506000000000000000e+03	8.225000000000000000e+03	7.921000000000000000e+03	7.600000000000000000e+03	7.285000000000000000e+03	7.045000000000000000e+03	6.772000000000000000e+03	6.528000000000000000e+03	6.282000000000000000e+03	6.059000000000000000e+03	5.876000000000000000e+03	5.756000000000000000e+03	5.651000000000000000e+03	5.544000000000000000e+03	5.464000000000000000e+03	5.386000000000000000e+03	5.329000000000000000e+03	5.261000000000000000e+03	5.235000000000000000e+03	5.192000000000000000e+03	5.141000000000000000e+03	5.109000000000000000e+03	5.083000000000000000e+03	5.065000000000000000e+03	5.066000000000000000e+03	5.017000000000000000e+03	5.004000000000000000e+03	4.985000000000000000e+03	4.970000000000000000e+03	4.983000000000000000e+03	5.004000000000000000e+03	5.004000000000000000e+03
9.980000000000000000e+03	9.958000000000000000e+03	9.937000000000000000e+03	9.911000000000000000e+03	9.878000000000000000e+03	9.837000000000000000e+03	9.788000000000000000e+03	9.735000000000000000e+03	9.656000000000000000e+03	9.535000000000000000e+03	9.397000000000000000e+03	9.249000000000000000e+03	9.091000000000000000e+03	8.893000000000000000e+03	8.686000000000000000e+03	8.443000000000000000e+03	8.173000000000000000e+03	7.899000000000000000e+03	7.618000000000000000e+03	7.336000000000000000e+03	7.083000000000000000e+03	6.780000000000000000e+03	6.531000000000000000e+03	6.319000000000000000e+03	6.109000000000000000e+03	5.928000000000000000e+03	5.777000000000000000e+03	5.658000000000000000e+03	5.540000000000000000e+03	5.426000000000000000e+03	5.331000000000000000e+03	5.257000000000000000e+03	5.204000000000000000e+03	5.155000000000000000e+03	5.099000000000000000e+03	5.039000000000000000e+03	5.036000000000000000e+03	5.013000000000000000e+03	4.977000000000000000e+03	4.931000000000000000e+03	4.897000000000000000e+03	4.892000000000000000e+03	4.866000000000000000e+03	4.875000000000000000e+03	4.874000000000000000e+03	4.875000000000000000e+03	4.884000000000000000e+03	4.887000000000000000e+03	4.891000000000000000e+03	4.881000000000000000e+03
9.980000000000000000e+03	9.954000000000000000e+03	9.923000000000000000e+03	9.895000000000000000e+03	9.863000000000000000e+03	9.827000000000000000e+03	9.776000000000000000e+03	9.729000000000000000e+03	9.660000000000000000e+03	9.554000000000000000e+03	9.423000000000000000e+03	9.280000000000000000e+03	9.103000000000000000e+03	8.919000000000000000e+03	8.687000000000000000e+03	8.415000000000000000e+03	8.110000000000000000e+03	7.824000000000000000e+03	7.539000000000000000e+03	7.228000000000000000e+03	6.947000000000000000e+03	6.651000000000000000e+03	6.427000000000000000e+03	6.231000000000000000e+03	6.070000000000000000e+03	5.918000000000000000e+03	5.770000000000000000e+03	5.626000000000000000e+03	5.538000000000000000e+03	5.419000000000000000e+03	5.312000000000000000e+03	5.237000000000000000e+03	5.159000000000000000e+03	5.108000000000000000e+03	5.038000000000000000e+03	5.010000000000000000e+03	4.941000000000000000e+03	4.912000000000000000e+03	4.864000000000000000e+03	4.849000000000000000e+03	4.832000000000000000e+03	4.815000000000000000e+03	4.794000000000000000e+03	4.782000000000000000e+03	4.765000000000000000e+03	4.794000000000000000e+03	4.781000000000000000e+03	4.782000000000000000e+03	4.803000000000000000e+03	4.810000000000000000e+03
9.980000000000000000e+03	9.960000000000000000e+03	9.955000000000000000e+03	9.936000000000000000e+03	9.921000000000000000e+03	9.905000000000000000e+03	9.874000000000000000e+03	9.836000000000000000e+03	9.803000000000000000e+03	9.738000000000000000e+03	9.646000000000000000e+03	9.553000000000000000e+03	9.435000000000000000e+03	9.309000000000000000e+03	9.137000000000000000e+03	8.947000000000000000e+03	8.718000000000000000e+03	8.467000000000000000e+03	8.200000000000000000e+03	7.897000000000000000e+03	7.592000000000000000e+03	7.297000000000000000e+03	7.016000000000000000e+03	6.755000000000000000e+03	6.489000000000000000e+03	6.263000000000000000e+03	6.067000000000000000e+03	5.949000000000000000e+03	5.833000000000000000e+03	5.712000000000000000e+03	5.608000000000000000e+03	5.545000000000000000e+03	5.439000000000000000e+03	5.366000000000000000e+03	5.293000000000000000e+03	5.211000000000000000e+03	5.178000000000000000e+03	5.141000000000000000e+03	5.141000000000000000e+03	5.133000000000000000e+03	5.092000000000000000e+03	5.086000000000000000e+03	5.067000000000000000e+03	5.084000000000000000e+03	5.092000000000000000e+03	5.083000000000000000e+03	5.077000000000000000e+03	5.062000000000000000e+03	5.045000000000000000e+03	5.045000000000000000e+03
9.980000000000000000e+03	9.964000000000000000e+03	9.952000000000000000e+03	9.932000000000000000e+03	9.916000000000000000e+03	9.886000000000000000e+03	9.840000000000000000e+03	9.784000000000000000e+03	9.738000000000000000e+03	9.674000000000000000e+03	9.578000000000000000e+03	9.487000000000000000e+03	9.359000000000000000e+03	9.179000000000000000e+03	8.984000000000000000e+03	8.715000000000000000e+03	8.451000000000000000e+03	8.169000000000000000e+03	7.822000000000000000e+03	7.529000000000000000e+03	7.206000000000000000e+03	6.930000000000000000e+03	6.675000000000000000e+03	6.439000000000000000e+03	6.207000000000000000e+03	6.011000000000000000e+03	5.817000000000000000e+03	5.678000000000000000e+03	5.578000000000000000e+03	5.470000000000000000e+03	5.366000000000000000e+03	5.292000000000000000e+03	5.219000000000000000e+03	5.153000000000000000e+03	5.088000000000000000e+03	5.027000000000000000e+03	4.983000000000000000e+03	4.933000000000000000e+03	4.891000000000000000e+03	4.827000000000000000e+03	4.790000000000000000e+03	4.776000000000000000e+03	4.764000000000000000e+03	4.745000000000000000e+03	4.723000000000000000e+03	4.704000000000000000e+03	4.695000000000000000e+03	4.674000000000000000e+03	4.676000000000000000e+03	4.686000000000000000e+03
9.980000000000000000e+03	9.960000000000000000e+03	9.949000000000000000e+03	9.931000000000000000e+03	9.906000000000000000e+03	9.877000000000000000e+03	9.844000000000000000e+03	9.798000000000000000e+03	9.745000000000000000e+03	9.681000000000000000e+03	9.591000000000000000e+03	9.494000000000000000e+03	9.347000000000000000e+03	9.177000000000000000e+03	9.013000000000000000e+03	8.793000000000000000e+03	8.583000000000000000e+03	8.280000000000000000e+03	7.995000000000000000e+03	7.680000000000000000e+03	7.399000000000000000e+03	7.119000000000000000e+03	6.821000000000000000e+03	6.549000000000000000e+03	6.297000000000000000e+03	6.074000000000000000e+03	5.864000000000000000e+03	5.724000000000000000e+03	5.581000000000000000e+03	5.495000000000000000e+03	5.431000000000000000e+03	5.328000000000000000e+03	5.241000000000000000e+03	5.177000000000000000e+03	5.111000000000000000e+03	5.041000000000000000e+03	4.969000000000000000e+03	4.930000000000000000e+03	4.923000000000000000e+03	4.892000000000000000e+03	4.845000000000000000e+03	4.798000000000000000e+03	4.782000000000000000e+03	4.745000000000000000e+03	4.710000000000000000e+03	4.701000000000000000e+03	4.687000000000000000e+03	4.702000000000000000e+03	4.704000000000000000e+03	4.692000000000000000e+03
9.980000000000000000e+03	9.963000000000000000e+03	9.947000000000000000e+03	9.930000000000000000e+03	9.915000000000000000e+03	9.889000000000000000e+03	9.846000000000000000e+03	9.804000000000000000e+03	9.756000000000000000e+03	9.680000000000000000e+03	9.603000000000000000e+03	9.480000000000000000e+03	9.353000000000000000e+03	9.206000000000000000e+03	9.011000000000000000e+03	8.802000000000000000e+03	8.555000000000000000e+03	8.284000000000000000e+03	7.961000000000000000e+03	7.641000000000000000e+03	7.293000000000000000e+03	7.004000000000000000e+03	6.716000000000000000e+03	6.489000000000000000e+03	6.248000000000000000e+03	6.062000000000000000e+03	5.875000000000000000e+03	5.749000000000000000e+03	5.645000000000000000e+03	5.531000000000000000e+03	5.419000000000000000e+03	5.297000000000000000e+03	5.207000000000000000e+03	5.138000000000000000e+03	5.093000000000000000e+03	5.062000000000000000e+03	5.045000000000000000e+03	4.973000000000000000e+03	4.945000000000000000e+03	4.918000000000000000e+03	4.894000000000000000e+03	4.875000000000000000e+03	4.844000000000000000e+03	4.818000000000000000e+03	4.800000000000000000e+03	4.768000000000000000e+03	4.762000000000000000e+03	4.764000000000000000e+03	4.788000000000000000e+03	4.782000000000000000e+03
9.980000000000000000e+03	9.960000000000000000e+03	9.953000000000000000e+03	9.930000000000000000e+03	9.924000000000000000e+03	9.899000000000000000e+03	9.871000000000000000e+03	9.832000000000000000e+03	9.775000000000000000e+03	9.704000000000000000e+03	9.628000000000000000e+03	9.522000000000000000e+03	9.359000000000000000e+03	9.172000000000000000e+03	8.992000000000000000e+03	8.758000000000000000e+03	8.496000000000000000e+03	8.168000000000000000e+03	7.875000000000000000e+03	7.527000000000000000e+03	7.199000000000000000e+03	6.884000000000000000e+03	6.574000000000000000e+03	6.326000000000000000e+03	6.133000000000000000e+03	5.938000000000000000e+03	5.779000000000000000e+03	5.650000000000000000e+03	5.532000000000000000e+03	5.418000000000000000e+03	5.366000000000000000e+03	5.314000000000000000e+03	5.276000000000000000e+03	5.263000000000000000e+03	5.220000000000000000e+03	5.170000000000000000e+03	5.136000000000000000e+03	5.069000000000000000e+03	5.036000000000000000e+03	5.011000000000000000e+03	4.989000000000000000e+03	4.990000000000000000e+03	4.967000000000000000e+03	4.955000000000000000e+03	4.931000000000000000e+03	4.920000000000000000e+03	4.921000000000000000e+03	4.934000000000000000e+03	4.914000000000000000e+03	4.916000000000000000e+03
9.980000000000000000e+03	9.961000000000000000e+03	9.948000000000000000e+03	9.935000000000000000e+03	9.915000000000000000e+03	9.890000000000000000e+03	9.865000000000000000e+03	9.826000000000000000e+03	9.772000000000000000e+03	9.721000000000000000e+03	9.656000000000000000e+03	9.568000000000000000e+03	9.467000000000000000e+03	9.321000000000000000e+03	9.152000000000000000e+03	8.968000000000000000e+03	8.747000000000000000e+03	8.513000000000000000e+03	8.232000000000000000e+03	7.946000000000000000e+03	7.634000000000000000e+03	7.327000000000000000e+03	7.008000000000000000e+03	6.758000000000000000e+03	6.499000000000000000e+03	6.306000000000000000e+03	6.124000000000000000e+03	5.970000000000000000e+03	5.798000000000000000e+03	5.664000000000000000e+03	5.561000000000000000e+03	5.476000000000000000e+03	5.343000000000000000e+03	5.258000000000000000e+03	5.188000000000000000e+03	5.134000000000000000e+03	5.087000000000000000e+03	5.034000000000000000e+03	4.988000000000000000e+03	4.970000000000000000e+03	4.936000000000000000e+03	4.912000000000000000e+03	4.896000000000000000e+03	4.874000000000000000e+03	4.846000000000000000e+03	4.815000000000000000e+03	4.813000000000000000e+03	4.805000000000000000e+03	4.783000000000000000e+03	4.776000000000000000e+03
9.980000000000000000e+03	9.960000000000000000e+03	9.932000000000000000e+03	9.908000000000000000e+03	9.875000000000000000e+03	9.841000000000000000e+03	9.789000000000000000e+03	9.722000000000000000e+03	9.673000000000000000e+03	9.597000000000000000e+03	9.507000000000000000e+03	9.404000000000000000e+03	9.251000000000000000e+03	9.063000000000000000e+03	8.878000000000000000e+03	8.633000000000000000e+03	8.375000000000000000e+03	8.070000000000000000e+03	7.767000000000000000e+03	7.514000000000000000e+03	7.193000000000000000e+03	6.902000000000000000e+03	6.631000000000000000e+03	6.389000000000000000e+03	6.178000000000000000e+03	5.973000000000000000e+03	5.794000000000000000e+03	5.659000000000000000e+03	5.522000000000000000e+03	5.430000000000000000e+03	5.339000000000000000e+03	5.244000000000000000e+03	5.178000000000000000e+03	5.092000000000000000e+03	5.021000000000000000e+03	4.960000000000000000e+03	4.909000000000000000e+03	4.844000000000000000e+03	4.812000000000000000e+03	4.782000000000000000e+03	4.768000000000000000e+03	4.749000000000000000e+03	4.727000000000000000e+03	4.690000000000000000e+03	4.657000000000000000e+03	4.641000000000000000e+03	4.623000000000000000e+03	4.606000000000000000e+03	4.602000000000000000e+03	4.617000000000000000e+03
9.980000000000000000e+03	9.966000000000000000e+03	9.955000000000000000e+03	9.945000000000000000e+03	9.923000000000000000e+03	9.895000000000000000e+03	9.865000000000000000e+03	9.831000000000000000e+03	9.789000000000000000e+03	9.742000000000000000e+03	9.687000000000000000e+03	9.581000000000000000e+03	9.484000000000000000e+03	9.371000000000000000e+03	9.245000000000000000e+03	9.079000000000000000e+03	8.911000000000000000e+03	8.660000000000000000e+03	8.389000000000000000e+03	8.122000000000000000e+03	7.845000000000000000e+03	7.564000000000000000e+03	7.260000000000000000e+03	6.998000000000000000e+03	6.737000000000000000e+03	6.546000000000000000e+03	6.370000000000000000e+03	6.187000000000000000e+03	5.993000000000000000e+03	5.827000000000000000e+03	5.637000000000000000e+03	5.520000000000000000e+03	5.409000000000000000e+03	5.346000000000000000e+03	5.232000000000000000e+03	5.128000000000000000e+03	5.091000000000000000e+03	5.054000000000000000e+03	5.011000000000000000e+03	4.980000000000000000e+03	4.935000000000000000e+03	4.889000000000000000e+03	4.872000000000000000e+03	4.839000000000000000e+03	4.804000000000000000e+03	4.766000000000000000e+03	4.738000000000000000e+03	4.724000000000000000e+03	4.700000000000000000e+03	4.680000000000000000e+03
9.980000000000000000e+03	9.963000000000000000e+03	9.950000000000000000e+03	9.933000000000000000e+03	9.900000000000000000e+03	9.878000000000000000e+03	9.835000000000000000e+03	9.790000000000000000e+03	9.705000000000000000e+03	9.609000000000000000e+03	9.486000000000000000e+03	9.359000000000000000e+03	9.200000000000000000e+03	8.978000000000000000e+03	8.741000000000000000e+03	8.505000000000000000e+03	8.241000000000000000e+03	7.925000000000000000e+03	7.565000000000000000e+03	7.228000000000000000e+03	6.943000000000000000e+03	6.673000000000000000e+03	6.422000000000000000e+03	6.227000000000000000e+03	6.041000000000000000e+03	5.854000000000000000e+03	5.726000000000000000e+03	5.586000000000000000e+03	5.463000000000000000e+03	5.374000000000000000e+03	5.276000000000000000e+03	5.186000000000000000e+03	5.099000000000000000e+03	5.034000000000000000e+03	4.973000000000000000e+03	4.921000000000000000e+03	4.913000000000000000e+03	4.883000000000000000e+03	4.863000000000000000e+03	4.829000000000000000e+03	4.815000000000000000e+03	4.798000000000000000e+03	4.786000000000000000e+03	4.763000000000000000e+03	4.762000000000000000e+03	4.769000000000000000e+03	4.779000000000000000e+03	4.775000000000000000e+03	4.780000000000000000e+03	4.770000000000000000e+03
9.980000000000000000e+03	9.957000000000000000e+03	9.946000000000000000e+03	9.935000000000000000e+03	9.910000000000000000e+03	9.878000000000000000e+03	9.845000000000000000e+03	9.784000000000000000e+03	9.716000000000000000e+03	9.632000000000000000e+03	9.517000000000000000e+03	9.415000000000000000e+03	9.266000000000000000e+03	9.097000000000000000e+03	8.878000000000000000e+03	8.603000000000000000e+03	8.324000000000000000e+03	8.029000000000000000e+03	7.691000000000000000e+03	7.341000000000000000e+03	7.048000000000000000e+03	6.754000000000000000e+03	6.492000000000000000e+03	6.255000000000000000e+03	6.034000000000000000e+03	5.885000000000000000e+03	5.731000000000000000e+03	5.575000000000000000e+03	5.462000000000000000e+03	5.343000000000000000e+03	5.258000000000000000e+03	5.205000000000000000e+03	5.161000000000000000e+03	5.124000000000000000e+03	5.071000000000000000e+03	5.011000000000000000e+03	4.980000000000000000e+03	4.942000000000000000e+03	4.908000000000000000e+03	4.872000000000000000e+03	4.850000000000000000e+03	4.843000000000000000e+03	4.854000000000000000e+03	4.817000000000000000e+03	4.798000000000000000e+03	4.793000000000000000e+03	4.808000000000000000e+03	4.809000000000000000e+03	4.803000000000000000e+03	4.797000000000000000e+03
[truncated: 350 more columns]
