# Supplementary material for: Omicron vs. the rest: Assessing the competitive dynamics and coinfection scenarios of COVID-19 strains on a social network
Source: PLoS One. 2024 Jan 25;19(1):e0287623. doi: 10.1371/journal.pone.0287623 (PMC10810514; doi:10.1371/journal.pone.0287623)
Supplement: S1 Data — (ZIP) [file pone.0287623.s001.zip › Data Figures/Fig8/a/Infected(δ).csv]

1.000000000000000000e+01	1.700000000000000000e+01	2.400000000000000000e+01	2.900000000000000000e+01	3.100000000000000000e+01	3.700000000000000000e+01	4.000000000000000000e+01	4.800000000000000000e+01	5.400000000000000000e+01	5.900000000000000000e+01	6.100000000000000000e+01	6.500000000000000000e+01	6.400000000000000000e+01	6.800000000000000000e+01	7.500000000000000000e+01	7.600000000000000000e+01	7.400000000000000000e+01	8.300000000000000000e+01	8.500000000000000000e+01	8.500000000000000000e+01	8.900000000000000000e+01	8.800000000000000000e+01	8.800000000000000000e+01	8.600000000000000000e+01	9.400000000000000000e+01	9.900000000000000000e+01	9.800000000000000000e+01	9.800000000000000000e+01	9.500000000000000000e+01	9.600000000000000000e+01	1.020000000000000000e+02	1.070000000000000000e+02	1.070000000000000000e+02	1.120000000000000000e+02	1.130000000000000000e+02	1.150000000000000000e+02	1.090000000000000000e+02	1.110000000000000000e+02	1.110000000000000000e+02	1.130000000000000000e+02	1.160000000000000000e+02	1.160000000000000000e+02	1.180000000000000000e+02	1.220000000000000000e+02	1.230000000000000000e+02	1.220000000000000000e+02	1.190000000000000000e+02	1.210000000000000000e+02	1.160000000000000000e+02	1.120000000000000000e+02
1.000000000000000000e+01	1.300000000000000000e+01	1.700000000000000000e+01	2.500000000000000000e+01	3.200000000000000000e+01	3.700000000000000000e+01	3.900000000000000000e+01	4.200000000000000000e+01	4.500000000000000000e+01	4.400000000000000000e+01	4.300000000000000000e+01	4.100000000000000000e+01	4.500000000000000000e+01	4.800000000000000000e+01	4.800000000000000000e+01	5.100000000000000000e+01	5.700000000000000000e+01	5.700000000000000000e+01	6.400000000000000000e+01	6.900000000000000000e+01	6.900000000000000000e+01	7.100000000000000000e+01	7.100000000000000000e+01	7.200000000000000000e+01	7.500000000000000000e+01	7.400000000000000000e+01	7.600000000000000000e+01	7.500000000000000000e+01	7.800000000000000000e+01	7.800000000000000000e+01	7.900000000000000000e+01	7.400000000000000000e+01	7.500000000000000000e+01	7.900000000000000000e+01	8.200000000000000000e+01	7.900000000000000000e+01	7.700000000000000000e+01	7.700000000000000000e+01	7.800000000000000000e+01	7.900000000000000000e+01	7.900000000000000000e+01	7.600000000000000000e+01	7.800000000000000000e+01	7.800000000000000000e+01	8.000000000000000000e+01	8.200000000000000000e+01	8.200000000000000000e+01	8.500000000000000000e+01	8.100000000000000000e+01	8.000000000000000000e+01
1.000000000000000000e+01	1.300000000000000000e+01	1.300000000000000000e+01	1.800000000000000000e+01	2.300000000000000000e+01	2.800000000000000000e+01	3.700000000000000000e+01	4.100000000000000000e+01	4.400000000000000000e+01	4.700000000000000000e+01	5.300000000000000000e+01	5.700000000000000000e+01	6.400000000000000000e+01	6.800000000000000000e+01	7.100000000000000000e+01	7.200000000000000000e+01	7.900000000000000000e+01	8.800000000000000000e+01	8.600000000000000000e+01	8.900000000000000000e+01	9.300000000000000000e+01	9.400000000000000000e+01	9.500000000000000000e+01	9.100000000000000000e+01	9.400000000000000000e+01	1.020000000000000000e+02	1.040000000000000000e+02	1.090000000000000000e+02	1.060000000000000000e+02	1.060000000000000000e+02	1.100000000000000000e+02	1.050000000000000000e+02	1.080000000000000000e+02	1.040000000000000000e+02	1.020000000000000000e+02	1.030000000000000000e+02	1.030000000000000000e+02	1.010000000000000000e+02	9.800000000000000000e+01	9.800000000000000000e+01	9.900000000000000000e+01	9.700000000000000000e+01	9.600000000000000000e+01	9.200000000000000000e+01	9.300000000000000000e+01	9.100000000000000000e+01	9.100000000000000000e+01	9.100000000000000000e+01	9.000000000000000000e+01	8.900000000000000000e+01
1.000000000000000000e+01	1.100000000000000000e+01	1.900000000000000000e+01	2.600000000000000000e+01	3.300000000000000000e+01	3.200000000000000000e+01	3.900000000000000000e+01	4.300000000000000000e+01	5.100000000000000000e+01	5.200000000000000000e+01	5.200000000000000000e+01	5.300000000000000000e+01	5.600000000000000000e+01	5.900000000000000000e+01	5.900000000000000000e+01	5.700000000000000000e+01	6.200000000000000000e+01	6.700000000000000000e+01	6.700000000000000000e+01	7.600000000000000000e+01	8.100000000000000000e+01	8.500000000000000000e+01	9.100000000000000000e+01	9.000000000000000000e+01	8.600000000000000000e+01	8.700000000000000000e+01	8.900000000000000000e+01	9.100000000000000000e+01	8.900000000000000000e+01	9.400000000000000000e+01	9.600000000000000000e+01	9.900000000000000000e+01	1.000000000000000000e+02	1.010000000000000000e+02	1.030000000000000000e+02	1.050000000000000000e+02	1.110000000000000000e+02	1.130000000000000000e+02	1.120000000000000000e+02	1.090000000000000000e+02	1.080000000000000000e+02	1.060000000000000000e+02	1.090000000000000000e+02	1.070000000000000000e+02	1.050000000000000000e+02	1.070000000000000000e+02	1.090000000000000000e+02	9.800000000000000000e+01	1.010000000000000000e+02	1.020000000000000000e+02
1.000000000000000000e+01	1.500000000000000000e+01	1.900000000000000000e+01	2.200000000000000000e+01	3.000000000000000000e+01	3.400000000000000000e+01	4.100000000000000000e+01	4.500000000000000000e+01	5.100000000000000000e+01	5.700000000000000000e+01	6.100000000000000000e+01	6.500000000000000000e+01	7.000000000000000000e+01	7.700000000000000000e+01	8.200000000000000000e+01	8.300000000000000000e+01	8.900000000000000000e+01	1.030000000000000000e+02	1.100000000000000000e+02	1.100000000000000000e+02	1.110000000000000000e+02	1.120000000000000000e+02	1.170000000000000000e+02	1.200000000000000000e+02	1.220000000000000000e+02	1.200000000000000000e+02	1.240000000000000000e+02	1.220000000000000000e+02	1.190000000000000000e+02	1.220000000000000000e+02	1.200000000000000000e+02	1.180000000000000000e+02	1.150000000000000000e+02	1.110000000000000000e+02	1.110000000000000000e+02	1.100000000000000000e+02	1.050000000000000000e+02	1.010000000000000000e+02	1.010000000000000000e+02	1.050000000000000000e+02	1.050000000000000000e+02	1.050000000000000000e+02	1.030000000000000000e+02	1.050000000000000000e+02	1.040000000000000000e+02	1.070000000000000000e+02	1.070000000000000000e+02	1.050000000000000000e+02	1.050000000000000000e+02	1.030000000000000000e+02
1.000000000000000000e+01	1.100000000000000000e+01	1.000000000000000000e+01	1.200000000000000000e+01	1.600000000000000000e+01	1.900000000000000000e+01	2.000000000000000000e+01	2.200000000000000000e+01	2.700000000000000000e+01	2.900000000000000000e+01	3.200000000000000000e+01	3.500000000000000000e+01	3.800000000000000000e+01	3.900000000000000000e+01	3.600000000000000000e+01	3.300000000000000000e+01	3.600000000000000000e+01	3.900000000000000000e+01	4.000000000000000000e+01	4.300000000000000000e+01	4.300000000000000000e+01	4.400000000000000000e+01	4.200000000000000000e+01	4.200000000000000000e+01	4.600000000000000000e+01	4.700000000000000000e+01	4.900000000000000000e+01	5.100000000000000000e+01	5.200000000000000000e+01	5.300000000000000000e+01	5.600000000000000000e+01	5.700000000000000000e+01	6.000000000000000000e+01	5.900000000000000000e+01	6.000000000000000000e+01	6.200000000000000000e+01	6.400000000000000000e+01	6.600000000000000000e+01	6.400000000000000000e+01	6.600000000000000000e+01	6.300000000000000000e+01	6.100000000000000000e+01	6.200000000000000000e+01	6.100000000000000000e+01	6.000000000000000000e+01	5.700000000000000000e+01	5.300000000000000000e+01	5.100000000000000000e+01	5.200000000000000000e+01	5.200000000000000000e+01
1.000000000000000000e+01	1.600000000000000000e+01	2.100000000000000000e+01	2.600000000000000000e+01	3.200000000000000000e+01	3.900000000000000000e+01	4.700000000000000000e+01	5.300000000000000000e+01	5.700000000000000000e+01	5.800000000000000000e+01	6.000000000000000000e+01	5.900000000000000000e+01	6.100000000000000000e+01	6.200000000000000000e+01	6.000000000000000000e+01	6.200000000000000000e+01	5.800000000000000000e+01	5.700000000000000000e+01	6.000000000000000000e+01	6.100000000000000000e+01	6.300000000000000000e+01	6.000000000000000000e+01	6.400000000000000000e+01	6.200000000000000000e+01	5.900000000000000000e+01	5.800000000000000000e+01	6.100000000000000000e+01	5.900000000000000000e+01	6.400000000000000000e+01	6.600000000000000000e+01	6.700000000000000000e+01	6.900000000000000000e+01	7.300000000000000000e+01	7.500000000000000000e+01	7.600000000000000000e+01	7.800000000000000000e+01	7.800000000000000000e+01	7.600000000000000000e+01	7.800000000000000000e+01	8.300000000000000000e+01	8.500000000000000000e+01	8.500000000000000000e+01	8.200000000000000000e+01	7.900000000000000000e+01	7.800000000000000000e+01	8.000000000000000000e+01	8.200000000000000000e+01	8.000000000000000000e+01	7.900000000000000000e+01	7.800000000000000000e+01
1.000000000000000000e+01	1.200000000000000000e+01	1.400000000000000000e+01	1.500000000000000000e+01	2.000000000000000000e+01	2.100000000000000000e+01	2.400000000000000000e+01	2.900000000000000000e+01	2.900000000000000000e+01	3.500000000000000000e+01	3.700000000000000000e+01	4.100000000000000000e+01	4.000000000000000000e+01	4.200000000000000000e+01	4.400000000000000000e+01	4.600000000000000000e+01	4.700000000000000000e+01	4.500000000000000000e+01	4.400000000000000000e+01	4.300000000000000000e+01	4.300000000000000000e+01	4.100000000000000000e+01	3.900000000000000000e+01	3.600000000000000000e+01	3.900000000000000000e+01	4.100000000000000000e+01	4.100000000000000000e+01	3.900000000000000000e+01	4.100000000000000000e+01	3.900000000000000000e+01	4.300000000000000000e+01	4.200000000000000000e+01	4.400000000000000000e+01	4.400000000000000000e+01	4.700000000000000000e+01	4.700000000000000000e+01	4.800000000000000000e+01	4.800000000000000000e+01	4.600000000000000000e+01	4.900000000000000000e+01	4.700000000000000000e+01	4.700000000000000000e+01	5.100000000000000000e+01	5.200000000000000000e+01	4.900000000000000000e+01	5.000000000000000000e+01	4.900000000000000000e+01	4.700000000000000000e+01	4.500000000000000000e+01	4.300000000000000000e+01
1.000000000000000000e+01	1.300000000000000000e+01	1.900000000000000000e+01	2.700000000000000000e+01	3.400000000000000000e+01	3.700000000000000000e+01	3.800000000000000000e+01	4.400000000000000000e+01	4.300000000000000000e+01	4.400000000000000000e+01	4.800000000000000000e+01	5.300000000000000000e+01	5.500000000000000000e+01	5.800000000000000000e+01	5.800000000000000000e+01	6.100000000000000000e+01	6.500000000000000000e+01	6.900000000000000000e+01	7.100000000000000000e+01	7.300000000000000000e+01	7.600000000000000000e+01	7.700000000000000000e+01	7.800000000000000000e+01	8.300000000000000000e+01	8.800000000000000000e+01	9.300000000000000000e+01	9.000000000000000000e+01	9.100000000000000000e+01	9.200000000000000000e+01	9.500000000000000000e+01	9.200000000000000000e+01	9.800000000000000000e+01	9.500000000000000000e+01	9.300000000000000000e+01	9.500000000000000000e+01	9.700000000000000000e+01	9.400000000000000000e+01	9.300000000000000000e+01	8.900000000000000000e+01	8.700000000000000000e+01	8.900000000000000000e+01	9.100000000000000000e+01	9.100000000000000000e+01	8.400000000000000000e+01	8.400000000000000000e+01	8.800000000000000000e+01	8.700000000000000000e+01	8.500000000000000000e+01	8.600000000000000000e+01	8.700000000000000000e+01
1.000000000000000000e+01	1.200000000000000000e+01	1.400000000000000000e+01	1.400000000000000000e+01	1.900000000000000000e+01	2.400000000000000000e+01	2.700000000000000000e+01	2.800000000000000000e+01	2.700000000000000000e+01	3.100000000000000000e+01	3.100000000000000000e+01	3.500000000000000000e+01	3.700000000000000000e+01	3.700000000000000000e+01	3.800000000000000000e+01	4.200000000000000000e+01	3.900000000000000000e+01	3.800000000000000000e+01	4.100000000000000000e+01	4.200000000000000000e+01	4.000000000000000000e+01	4.000000000000000000e+01	4.100000000000000000e+01	4.100000000000000000e+01	4.500000000000000000e+01	4.900000000000000000e+01	5.200000000000000000e+01	5.500000000000000000e+01	5.500000000000000000e+01	5.600000000000000000e+01	5.900000000000000000e+01	6.000000000000000000e+01	5.700000000000000000e+01	5.400000000000000000e+01	5.500000000000000000e+01	5.400000000000000000e+01	5.300000000000000000e+01	5.600000000000000000e+01	5.600000000000000000e+01	5.300000000000000000e+01	5.000000000000000000e+01	4.900000000000000000e+01	4.900000000000000000e+01	5.000000000000000000e+01	4.800000000000000000e+01	5.100000000000000000e+01	5.700000000000000000e+01	5.700000000000000000e+01	5.500000000000000000e+01	5.600000000000000000e+01
1.000000000000000000e+01	1.100000000000000000e+01	1.400000000000000000e+01	1.500000000000000000e+01	2.200000000000000000e+01	2.200000000000000000e+01	2.700000000000000000e+01	3.200000000000000000e+01	4.000000000000000000e+01	4.300000000000000000e+01	4.200000000000000000e+01	4.500000000000000000e+01	4.500000000000000000e+01	4.700000000000000000e+01	4.600000000000000000e+01	4.900000000000000000e+01	5.300000000000000000e+01	6.000000000000000000e+01	6.400000000000000000e+01	6.500000000000000000e+01	7.400000000000000000e+01	7.600000000000000000e+01	7.800000000000000000e+01	8.800000000000000000e+01	9.100000000000000000e+01	9.100000000000000000e+01	9.000000000000000000e+01	9.200000000000000000e+01	9.500000000000000000e+01	9.800000000000000000e+01	1.000000000000000000e+02	1.010000000000000000e+02	9.800000000000000000e+01	9.600000000000000000e+01	9.900000000000000000e+01	1.010000000000000000e+02	1.030000000000000000e+02	1.020000000000000000e+02	1.070000000000000000e+02	1.100000000000000000e+02	1.090000000000000000e+02	1.090000000000000000e+02	1.130000000000000000e+02	1.120000000000000000e+02	1.100000000000000000e+02	1.150000000000000000e+02	1.220000000000000000e+02	1.180000000000000000e+02	1.210000000000000000e+02	1.190000000000000000e+02
1.000000000000000000e+01	1.200000000000000000e+01	1.200000000000000000e+01	1.400000000000000000e+01	1.800000000000000000e+01	2.200000000000000000e+01	2.700000000000000000e+01	2.800000000000000000e+01	3.500000000000000000e+01	4.400000000000000000e+01	5.000000000000000000e+01	5.000000000000000000e+01	5.700000000000000000e+01	6.300000000000000000e+01	6.500000000000000000e+01	6.800000000000000000e+01	6.700000000000000000e+01	6.900000000000000000e+01	7.400000000000000000e+01	7.300000000000000000e+01	7.200000000000000000e+01	7.300000000000000000e+01	7.900000000000000000e+01	8.300000000000000000e+01	8.600000000000000000e+01	9.200000000000000000e+01	9.700000000000000000e+01	9.700000000000000000e+01	1.010000000000000000e+02	1.030000000000000000e+02	1.030000000000000000e+02	1.020000000000000000e+02	9.700000000000000000e+01	9.800000000000000000e+01	9.600000000000000000e+01	9.400000000000000000e+01	9.400000000000000000e+01	9.200000000000000000e+01	9.700000000000000000e+01	9.800000000000000000e+01	9.800000000000000000e+01	9.900000000000000000e+01	1.050000000000000000e+02	1.050000000000000000e+02	1.010000000000000000e+02	1.000000000000000000e+02	1.070000000000000000e+02	1.100000000000000000e+02	1.130000000000000000e+02	1.060000000000000000e+02
1.000000000000000000e+01	1.100000000000000000e+01	1.300000000000000000e+01	1.600000000000000000e+01	2.000000000000000000e+01	3.100000000000000000e+01	3.300000000000000000e+01	3.900000000000000000e+01	4.000000000000000000e+01	5.200000000000000000e+01	5.500000000000000000e+01	6.000000000000000000e+01	7.000000000000000000e+01	6.600000000000000000e+01	7.100000000000000000e+01	7.200000000000000000e+01	7.300000000000000000e+01	7.500000000000000000e+01	7.800000000000000000e+01	8.000000000000000000e+01	8.600000000000000000e+01	9.100000000000000000e+01	9.400000000000000000e+01	9.600000000000000000e+01	9.800000000000000000e+01	9.700000000000000000e+01	1.060000000000000000e+02	1.060000000000000000e+02	1.050000000000000000e+02	1.070000000000000000e+02	1.070000000000000000e+02	1.130000000000000000e+02	1.170000000000000000e+02	1.180000000000000000e+02	1.170000000000000000e+02	1.200000000000000000e+02	1.230000000000000000e+02	1.220000000000000000e+02	1.270000000000000000e+02	1.260000000000000000e+02	1.260000000000000000e+02	1.240000000000000000e+02	1.270000000000000000e+02	1.300000000000000000e+02	1.300000000000000000e+02	1.260000000000000000e+02	1.270000000000000000e+02	1.210000000000000000e+02	1.190000000000000000e+02	1.190000000000000000e+02
1.000000000000000000e+01	1.600000000000000000e+01	2.200000000000000000e+01	3.100000000000000000e+01	3.700000000000000000e+01	4.200000000000000000e+01	4.600000000000000000e+01	5.000000000000000000e+01	5.800000000000000000e+01	6.200000000000000000e+01	6.500000000000000000e+01	7.000000000000000000e+01	7.500000000000000000e+01	7.900000000000000000e+01	8.000000000000000000e+01	8.000000000000000000e+01	8.100000000000000000e+01	8.300000000000000000e+01	8.800000000000000000e+01	9.200000000000000000e+01	9.200000000000000000e+01	9.600000000000000000e+01	9.200000000000000000e+01	9.500000000000000000e+01	9.100000000000000000e+01	9.600000000000000000e+01	9.600000000000000000e+01	9.700000000000000000e+01	9.700000000000000000e+01	9.000000000000000000e+01	9.200000000000000000e+01	9.400000000000000000e+01	9.600000000000000000e+01	1.020000000000000000e+02	1.050000000000000000e+02	1.080000000000000000e+02	1.080000000000000000e+02	1.100000000000000000e+02	1.100000000000000000e+02	1.130000000000000000e+02	1.120000000000000000e+02	1.070000000000000000e+02	1.030000000000000000e+02	1.010000000000000000e+02	9.500000000000000000e+01	9.700000000000000000e+01	9.600000000000000000e+01	9.600000000000000000e+01	9.200000000000000000e+01	9.400000000000000000e+01
1.000000000000000000e+01	1.500000000000000000e+01	1.500000000000000000e+01	1.600000000000000000e+01	2.000000000000000000e+01	3.000000000000000000e+01	3.400000000000000000e+01	4.100000000000000000e+01	4.200000000000000000e+01	4.300000000000000000e+01	4.800000000000000000e+01	5.000000000000000000e+01	5.100000000000000000e+01	5.200000000000000000e+01	5.500000000000000000e+01	5.500000000000000000e+01	5.500000000000000000e+01	5.500000000000000000e+01	5.300000000000000000e+01	5.300000000000000000e+01	5.400000000000000000e+01	5.700000000000000000e+01	6.000000000000000000e+01	6.000000000000000000e+01	5.900000000000000000e+01	6.300000000000000000e+01	5.900000000000000000e+01	5.800000000000000000e+01	6.000000000000000000e+01	6.100000000000000000e+01	5.800000000000000000e+01	5.800000000000000000e+01	6.300000000000000000e+01	6.400000000000000000e+01	6.300000000000000000e+01	6.400000000000000000e+01	6.500000000000000000e+01	6.900000000000000000e+01	7.200000000000000000e+01	7.200000000000000000e+01	7.700000000000000000e+01	7.500000000000000000e+01	7.400000000000000000e+01	7.400000000000000000e+01	7.100000000000000000e+01	7.200000000000000000e+01	7.200000000000000000e+01	7.200000000000000000e+01	7.200000000000000000e+01	7.200000000000000000e+01
1.000000000000000000e+01	1.600000000000000000e+01	2.200000000000000000e+01	2.700000000000000000e+01	3.400000000000000000e+01	3.800000000000000000e+01	4.500000000000000000e+01	4.800000000000000000e+01	5.700000000000000000e+01	5.800000000000000000e+01	6.200000000000000000e+01	7.300000000000000000e+01	8.000000000000000000e+01	9.100000000000000000e+01	1.040000000000000000e+02	1.020000000000000000e+02	1.030000000000000000e+02	1.060000000000000000e+02	1.060000000000000000e+02	1.100000000000000000e+02	1.120000000000000000e+02	1.100000000000000000e+02	1.060000000000000000e+02	1.060000000000000000e+02	1.030000000000000000e+02	1.030000000000000000e+02	1.030000000000000000e+02	9.900000000000000000e+01	9.900000000000000000e+01	9.700000000000000000e+01	1.060000000000000000e+02	1.010000000000000000e+02	1.020000000000000000e+02	1.060000000000000000e+02	1.060000000000000000e+02	1.040000000000000000e+02	1.020000000000000000e+02	1.000000000000000000e+02	1.010000000000000000e+02	1.030000000000000000e+02	1.070000000000000000e+02	1.070000000000000000e+02	1.080000000000000000e+02	1.100000000000000000e+02	1.130000000000000000e+02	1.100000000000000000e+02	1.060000000000000000e+02	1.060000000000000000e+02	1.080000000000000000e+02	1.090000000000000000e+02
1.000000000000000000e+01	1.300000000000000000e+01	2.000000000000000000e+01	2.200000000000000000e+01	2.800000000000000000e+01	3.000000000000000000e+01	3.300000000000000000e+01	3.900000000000000000e+01	4.300000000000000000e+01	4.900000000000000000e+01	5.200000000000000000e+01	5.300000000000000000e+01	5.200000000000000000e+01	5.900000000000000000e+01	6.000000000000000000e+01	6.600000000000000000e+01	6.800000000000000000e+01	7.000000000000000000e+01	7.600000000000000000e+01	7.900000000000000000e+01	7.700000000000000000e+01	7.900000000000000000e+01	8.000000000000000000e+01	8.100000000000000000e+01	8.600000000000000000e+01	8.800000000000000000e+01	9.200000000000000000e+01	9.900000000000000000e+01	9.900000000000000000e+01	9.300000000000000000e+01	9.300000000000000000e+01	9.700000000000000000e+01	9.700000000000000000e+01	9.400000000000000000e+01	9.500000000000000000e+01	9.600000000000000000e+01	9.700000000000000000e+01	9.700000000000000000e+01	9.900000000000000000e+01	9.500000000000000000e+01	9.500000000000000000e+01	9.700000000000000000e+01	9.700000000000000000e+01	9.600000000000000000e+01	9.400000000000000000e+01	9.200000000000000000e+01	9.500000000000000000e+01	9.400000000000000000e+01	9.700000000000000000e+01	9.700000000000000000e+01
1.000000000000000000e+01	1.000000000000000000e+01	1.000000000000000000e+01	1.500000000000000000e+01	1.700000000000000000e+01	1.900000000000000000e+01	2.200000000000000000e+01	2.600000000000000000e+01	2.800000000000000000e+01	2.900000000000000000e+01	3.600000000000000000e+01	3.800000000000000000e+01	4.300000000000000000e+01	4.200000000000000000e+01	4.300000000000000000e+01	4.300000000000000000e+01	4.500000000000000000e+01	4.700000000000000000e+01	4.900000000000000000e+01	4.800000000000000000e+01	5.000000000000000000e+01	5.200000000000000000e+01	5.300000000000000000e+01	5.300000000000000000e+01	5.400000000000000000e+01	5.600000000000000000e+01	5.900000000000000000e+01	6.000000000000000000e+01	6.300000000000000000e+01	6.300000000000000000e+01	5.900000000000000000e+01	5.800000000000000000e+01	5.900000000000000000e+01	5.800000000000000000e+01	6.000000000000000000e+01	6.000000000000000000e+01	5.900000000000000000e+01	6.000000000000000000e+01	5.700000000000000000e+01	5.900000000000000000e+01	5.800000000000000000e+01	5.600000000000000000e+01	5.100000000000000000e+01	5.000000000000000000e+01	4.600000000000000000e+01	4.300000000000000000e+01	4.100000000000000000e+01	3.900000000000000000e+01	4.000000000000000000e+01	4.100000000000000000e+01
1.000000000000000000e+01	1.400000000000000000e+01	1.800000000000000000e+01	2.300000000000000000e+01	2.800000000000000000e+01	3.500000000000000000e+01	4.300000000000000000e+01	4.800000000000000000e+01	5.000000000000000000e+01	5.400000000000000000e+01	5.900000000000000000e+01	6.000000000000000000e+01	6.500000000000000000e+01	6.800000000000000000e+01	6.800000000000000000e+01	6.800000000000000000e+01	7.100000000000000000e+01	7.200000000000000000e+01	6.900000000000000000e+01	7.000000000000000000e+01	7.000000000000000000e+01	7.200000000000000000e+01	7.200000000000000000e+01	7.100000000000000000e+01	6.900000000000000000e+01	7.000000000000000000e+01	7.100000000000000000e+01	6.900000000000000000e+01	6.900000000000000000e+01	6.700000000000000000e+01	6.500000000000000000e+01	6.300000000000000000e+01	6.400000000000000000e+01	6.400000000000000000e+01	6.500000000000000000e+01	6.500000000000000000e+01	7.000000000000000000e+01	7.500000000000000000e+01	7.800000000000000000e+01	7.800000000000000000e+01	8.100000000000000000e+01	8.200000000000000000e+01	8.700000000000000000e+01	9.000000000000000000e+01	8.800000000000000000e+01	8.700000000000000000e+01	8.500000000000000000e+01	8.600000000000000000e+01	8.500000000000000000e+01	8.600000000000000000e+01
1.000000000000000000e+01	1.800000000000000000e+01	1.900000000000000000e+01	2.200000000000000000e+01	2.000000000000000000e+01	1.900000000000000000e+01	2.300000000000000000e+01	2.300000000000000000e+01	2.400000000000000000e+01	2.500000000000000000e+01	2.400000000000000000e+01	2.500000000000000000e+01	2.600000000000000000e+01	2.700000000000000000e+01	2.900000000000000000e+01	3.100000000000000000e+01	3.500000000000000000e+01	3.700000000000000000e+01	4.000000000000000000e+01	4.600000000000000000e+01	4.500000000000000000e+01	4.700000000000000000e+01	5.100000000000000000e+01	5.900000000000000000e+01	6.700000000000000000e+01	7.500000000000000000e+01	7.500000000000000000e+01	7.100000000000000000e+01	7.200000000000000000e+01	7.000000000000000000e+01	6.800000000000000000e+01	7.000000000000000000e+01	7.200000000000000000e+01	7.300000000000000000e+01	7.100000000000000000e+01	7.000000000000000000e+01	6.900000000000000000e+01	6.500000000000000000e+01	6.200000000000000000e+01	5.800000000000000000e+01	6.300000000000000000e+01	6.400000000000000000e+01	6.500000000000000000e+01	6.500000000000000000e+01	6.600000000000000000e+01	6.500000000000000000e+01	6.300000000000000000e+01	6.200000000000000000e+01	6.200000000000000000e+01	6.300000000000000000e+01
1.000000000000000000e+01	1.500000000000000000e+01	1.700000000000000000e+01	1.900000000000000000e+01	2.600000000000000000e+01	2.700000000000000000e+01	3.000000000000000000e+01	3.700000000000000000e+01	4.000000000000000000e+01	4.100000000000000000e+01	4.300000000000000000e+01	4.400000000000000000e+01	4.300000000000000000e+01	4.500000000000000000e+01	4.500000000000000000e+01	4.400000000000000000e+01	4.400000000000000000e+01	4.600000000000000000e+01	5.000000000000000000e+01	5.500000000000000000e+01	6.200000000000000000e+01	6.000000000000000000e+01	6.100000000000000000e+01	6.600000000000000000e+01	6.800000000000000000e+01	7.400000000000000000e+01	8.000000000000000000e+01	8.100000000000000000e+01	8.400000000000000000e+01	8.700000000000000000e+01	8.500000000000000000e+01	8.500000000000000000e+01	8.600000000000000000e+01	8.500000000000000000e+01	8.800000000000000000e+01	9.200000000000000000e+01	9.400000000000000000e+01	9.700000000000000000e+01	9.400000000000000000e+01	9.800000000000000000e+01	1.020000000000000000e+02	1.020000000000000000e+02	9.400000000000000000e+01	9.700000000000000000e+01	1.000000000000000000e+02	9.900000000000000000e+01	9.400000000000000000e+01	9.500000000000000000e+01	9.300000000000000000e+01	9.400000000000000000e+01
1.000000000000000000e+01	2.100000000000000000e+01	2.700000000000000000e+01	2.800000000000000000e+01	3.200000000000000000e+01	4.100000000000000000e+01	5.100000000000000000e+01	5.100000000000000000e+01	5.700000000000000000e+01	6.000000000000000000e+01	6.300000000000000000e+01	7.000000000000000000e+01	7.100000000000000000e+01	7.100000000000000000e+01	7.000000000000000000e+01	7.100000000000000000e+01	7.600000000000000000e+01	8.100000000000000000e+01	8.100000000000000000e+01	8.000000000000000000e+01	8.000000000000000000e+01	7.600000000000000000e+01	7.700000000000000000e+01	8.000000000000000000e+01	7.400000000000000000e+01	7.300000000000000000e+01	7.800000000000000000e+01	8.800000000000000000e+01	8.900000000000000000e+01	8.700000000000000000e+01	8.700000000000000000e+01	8.700000000000000000e+01	7.900000000000000000e+01	8.300000000000000000e+01	8.600000000000000000e+01	8.700000000000000000e+01	8.700000000000000000e+01	8.600000000000000000e+01	9.400000000000000000e+01	9.200000000000000000e+01	8.800000000000000000e+01	8.500000000000000000e+01	8.400000000000000000e+01	8.300000000000000000e+01	8.000000000000000000e+01	8.000000000000000000e+01	8.100000000000000000e+01	8.100000000000000000e+01	8.000000000000000000e+01	7.900000000000000000e+01
1.000000000000000000e+01	1.000000000000000000e+01	1.000000000000000000e+01	1.400000000000000000e+01	1.600000000000000000e+01	1.900000000000000000e+01	2.300000000000000000e+01	2.600000000000000000e+01	2.900000000000000000e+01	3.200000000000000000e+01	4.100000000000000000e+01	4.400000000000000000e+01	4.800000000000000000e+01	5.400000000000000000e+01	5.700000000000000000e+01	5.900000000000000000e+01	6.100000000000000000e+01	6.900000000000000000e+01	6.800000000000000000e+01	6.900000000000000000e+01	6.900000000000000000e+01	6.900000000000000000e+01	6.900000000000000000e+01	6.700000000000000000e+01	7.100000000000000000e+01	6.900000000000000000e+01	7.100000000000000000e+01	6.800000000000000000e+01	6.900000000000000000e+01	7.000000000000000000e+01	7.200000000000000000e+01	7.000000000000000000e+01	7.100000000000000000e+01	6.800000000000000000e+01	7.000000000000000000e+01	6.500000000000000000e+01	6.500000000000000000e+01	6.500000000000000000e+01	6.200000000000000000e+01	6.300000000000000000e+01	6.100000000000000000e+01	6.200000000000000000e+01	6.300000000000000000e+01	6.500000000000000000e+01	6.600000000000000000e+01	6.500000000000000000e+01	6.500000000000000000e+01	6.200000000000000000e+01	6.400000000000000000e+01	6.400000000000000000e+01
1.000000000000000000e+01	1.300000000000000000e+01	1.500000000000000000e+01	1.800000000000000000e+01	2.500000000000000000e+01	2.800000000000000000e+01	3.600000000000000000e+01	4.300000000000000000e+01	4.900000000000000000e+01	5.500000000000000000e+01	6.000000000000000000e+01	6.500000000000000000e+01	6.800000000000000000e+01	7.000000000000000000e+01	7.000000000000000000e+01	6.900000000000000000e+01	6.800000000000000000e+01	6.700000000000000000e+01	6.700000000000000000e+01	6.500000000000000000e+01	6.900000000000000000e+01	6.600000000000000000e+01	6.500000000000000000e+01	7.100000000000000000e+01	7.200000000000000000e+01	7.200000000000000000e+01	7.400000000000000000e+01	7.900000000000000000e+01	7.900000000000000000e+01	8.200000000000000000e+01	8.300000000000000000e+01	8.500000000000000000e+01	8.600000000000000000e+01	8.500000000000000000e+01	8.900000000000000000e+01	8.800000000000000000e+01	9.200000000000000000e+01	9.400000000000000000e+01	9.500000000000000000e+01	9.400000000000000000e+01	9.300000000000000000e+01	9.500000000000000000e+01	9.600000000000000000e+01	9.300000000000000000e+01	9.100000000000000000e+01	9.200000000000000000e+01	9.000000000000000000e+01	9.300000000000000000e+01	9.200000000000000000e+01	9.100000000000000000e+01
1.000000000000000000e+01	1.300000000000000000e+01	1.600000000000000000e+01	2.200000000000000000e+01	2.200000000000000000e+01	2.500000000000000000e+01	2.700000000000000000e+01	3.300000000000000000e+01	3.700000000000000000e+01	4.600000000000000000e+01	5.100000000000000000e+01	5.400000000000000000e+01	5.600000000000000000e+01	6.000000000000000000e+01	6.800000000000000000e+01	7.600000000000000000e+01	8.000000000000000000e+01	8.200000000000000000e+01	8.400000000000000000e+01	8.400000000000000000e+01	8.600000000000000000e+01	8.800000000000000000e+01	9.200000000000000000e+01	9.800000000000000000e+01	9.900000000000000000e+01	9.700000000000000000e+01	9.800000000000000000e+01	9.700000000000000000e+01	9.500000000000000000e+01	9.900000000000000000e+01	1.030000000000000000e+02	1.060000000000000000e+02	1.030000000000000000e+02	1.000000000000000000e+02	1.010000000000000000e+02	1.040000000000000000e+02	1.030000000000000000e+02	1.040000000000000000e+02	1.060000000000000000e+02	1.030000000000000000e+02	1.060000000000000000e+02	1.040000000000000000e+02	1.080000000000000000e+02	1.140000000000000000e+02	1.150000000000000000e+02	1.110000000000000000e+02	1.080000000000000000e+02	1.090000000000000000e+02	1.060000000000000000e+02	1.020000000000000000e+02
1.000000000000000000e+01	1.000000000000000000e+01	1.200000000000000000e+01	1.500000000000000000e+01	2.100000000000000000e+01	2.700000000000000000e+01	3.000000000000000000e+01	3.400000000000000000e+01	3.500000000000000000e+01	4.000000000000000000e+01	4.900000000000000000e+01	5.200000000000000000e+01	5.500000000000000000e+01	5.600000000000000000e+01	6.100000000000000000e+01	6.500000000000000000e+01	6.600000000000000000e+01	6.400000000000000000e+01	6.600000000000000000e+01	6.600000000000000000e+01	6.900000000000000000e+01	6.700000000000000000e+01	6.500000000000000000e+01	6.500000000000000000e+01	6.700000000000000000e+01	6.900000000000000000e+01	6.700000000000000000e+01	6.800000000000000000e+01	6.800000000000000000e+01	6.400000000000000000e+01	6.300000000000000000e+01	6.300000000000000000e+01	6.100000000000000000e+01	6.000000000000000000e+01	5.700000000000000000e+01	5.600000000000000000e+01	6.100000000000000000e+01	6.100000000000000000e+01	6.100000000000000000e+01	6.300000000000000000e+01	6.100000000000000000e+01	6.200000000000000000e+01	6.100000000000000000e+01	6.200000000000000000e+01	6.500000000000000000e+01	6.500000000000000000e+01	6.400000000000000000e+01	6.200000000000000000e+01	6.400000000000000000e+01	6.400000000000000000e+01
1.000000000000000000e+01	1.000000000000000000e+01	1.700000000000000000e+01	2.100000000000000000e+01	2.700000000000000000e+01	2.800000000000000000e+01	3.000000000000000000e+01	3.600000000000000000e+01	3.900000000000000000e+01	4.300000000000000000e+01	4.600000000000000000e+01	4.900000000000000000e+01	5.600000000000000000e+01	6.000000000000000000e+01	6.000000000000000000e+01	5.600000000000000000e+01	5.600000000000000000e+01	5.700000000000000000e+01	6.000000000000000000e+01	6.400000000000000000e+01	6.000000000000000000e+01	6.200000000000000000e+01	6.500000000000000000e+01	7.000000000000000000e+01	7.100000000000000000e+01	7.300000000000000000e+01	7.600000000000000000e+01	7.700000000000000000e+01	8.400000000000000000e+01	8.500000000000000000e+01	9.000000000000000000e+01	9.200000000000000000e+01	9.000000000000000000e+01	8.800000000000000000e+01	8.700000000000000000e+01	8.800000000000000000e+01	9.500000000000000000e+01	9.500000000000000000e+01	9.500000000000000000e+01	9.900000000000000000e+01	9.800000000000000000e+01	9.500000000000000000e+01	9.400000000000000000e+01	1.050000000000000000e+02	1.010000000000000000e+02	1.050000000000000000e+02	1.040000000000000000e+02	9.900000000000000000e+01	1.020000000000000000e+02	9.800000000000000000e+01
1.000000000000000000e+01	1.400000000000000000e+01	1.800000000000000000e+01	2.400000000000000000e+01	3.300000000000000000e+01	3.500000000000000000e+01	4.500000000000000000e+01	4.800000000000000000e+01	4.900000000000000000e+01	5.900000000000000000e+01	6.500000000000000000e+01	6.900000000000000000e+01	7.000000000000000000e+01	7.400000000000000000e+01	7.800000000000000000e+01	7.700000000000000000e+01	8.700000000000000000e+01	9.500000000000000000e+01	1.010000000000000000e+02	1.080000000000000000e+02	1.060000000000000000e+02	1.080000000000000000e+02	1.150000000000000000e+02	1.190000000000000000e+02	1.150000000000000000e+02	1.260000000000000000e+02	1.230000000000000000e+02	1.280000000000000000e+02	1.260000000000000000e+02	1.320000000000000000e+02	1.290000000000000000e+02	1.330000000000000000e+02	1.320000000000000000e+02	1.340000000000000000e+02	1.340000000000000000e+02	1.320000000000000000e+02	1.260000000000000000e+02	1.270000000000000000e+02	1.250000000000000000e+02	1.240000000000000000e+02	1.210000000000000000e+02	1.190000000000000000e+02	1.210000000000000000e+02	1.170000000000000000e+02	1.190000000000000000e+02	1.190000000000000000e+02	1.170000000000000000e+02	1.180000000000000000e+02	1.130000000000000000e+02	1.170000000000000000e+02
1.000000000000000000e+01	1.600000000000000000e+01	2.100000000000000000e+01	2.200000000000000000e+01	3.100000000000000000e+01	3.600000000000000000e+01	3.900000000000000000e+01	4.700000000000000000e+01	5.300000000000000000e+01	5.400000000000000000e+01	6.300000000000000000e+01	6.800000000000000000e+01	6.900000000000000000e+01	7.800000000000000000e+01	8.200000000000000000e+01	8.300000000000000000e+01	8.100000000000000000e+01	8.200000000000000000e+01	8.800000000000000000e+01	9.400000000000000000e+01	8.800000000000000000e+01	9.100000000000000000e+01	9.800000000000000000e+01	9.700000000000000000e+01	9.900000000000000000e+01	9.900000000000000000e+01	1.010000000000000000e+02	1.050000000000000000e+02	1.060000000000000000e+02	1.110000000000000000e+02	1.120000000000000000e+02	1.080000000000000000e+02	1.070000000000000000e+02	1.100000000000000000e+02	1.100000000000000000e+02	1.070000000000000000e+02	1.110000000000000000e+02	1.110000000000000000e+02	1.130000000000000000e+02	1.140000000000000000e+02	1.140000000000000000e+02	1.130000000000000000e+02	1.130000000000000000e+02	1.140000000000000000e+02	1.170000000000000000e+02	1.150000000000000000e+02	1.110000000000000000e+02	1.080000000000000000e+02	1.070000000000000000e+02	1.090000000000000000e+02
1.000000000000000000e+01	1.800000000000000000e+01	2.900000000000000000e+01	3.900000000000000000e+01	4.000000000000000000e+01	4.800000000000000000e+01	5.500000000000000000e+01	6.100000000000000000e+01	6.700000000000000000e+01	7.200000000000000000e+01	7.200000000000000000e+01	7.200000000000000000e+01	7.100000000000000000e+01	7.100000000000000000e+01	7.500000000000000000e+01	7.500000000000000000e+01	7.700000000000000000e+01	7.700000000000000000e+01	8.300000000000000000e+01	8.800000000000000000e+01	9.100000000000000000e+01	9.500000000000000000e+01	1.040000000000000000e+02	1.000000000000000000e+02	9.900000000000000000e+01	1.020000000000000000e+02	1.020000000000000000e+02	1.050000000000000000e+02	1.020000000000000000e+02	1.060000000000000000e+02	1.060000000000000000e+02	1.080000000000000000e+02	1.070000000000000000e+02	1.050000000000000000e+02	1.050000000000000000e+02	1.010000000000000000e+02	9.700000000000000000e+01	9.500000000000000000e+01	9.700000000000000000e+01	9.600000000000000000e+01	9.300000000000000000e+01	9.600000000000000000e+01	9.700000000000000000e+01	9.800000000000000000e+01	9.900000000000000000e+01	9.600000000000000000e+01	9.500000000000000000e+01	9.000000000000000000e+01	8.500000000000000000e+01	8.700000000000000000e+01
1.000000000000000000e+01	1.700000000000000000e+01	2.100000000000000000e+01	2.500000000000000000e+01	2.400000000000000000e+01	2.300000000000000000e+01	2.500000000000000000e+01	3.100000000000000000e+01	3.000000000000000000e+01	3.000000000000000000e+01	3.500000000000000000e+01	3.300000000000000000e+01	3.800000000000000000e+01	4.200000000000000000e+01	4.200000000000000000e+01	4.700000000000000000e+01	4.900000000000000000e+01	5.200000000000000000e+01	5.500000000000000000e+01	5.900000000000000000e+01	6.200000000000000000e+01	6.900000000000000000e+01	7.700000000000000000e+01	8.200000000000000000e+01	8.200000000000000000e+01	8.400000000000000000e+01	8.600000000000000000e+01	8.000000000000000000e+01	8.200000000000000000e+01	8.000000000000000000e+01	7.400000000000000000e+01	7.700000000000000000e+01	7.500000000000000000e+01	7.700000000000000000e+01	7.800000000000000000e+01	7.900000000000000000e+01	8.800000000000000000e+01	9.100000000000000000e+01	8.800000000000000000e+01	9.000000000000000000e+01	8.900000000000000000e+01	8.800000000000000000e+01	9.000000000000000000e+01	8.600000000000000000e+01	8.900000000000000000e+01	9.200000000000000000e+01	9.400000000000000000e+01	9.300000000000000000e+01	9.700000000000000000e+01	9.900000000000000000e+01
1.000000000000000000e+01	9.000000000000000000e+00	1.100000000000000000e+01	1.300000000000000000e+01	1.900000000000000000e+01	2.500000000000000000e+01	3.200000000000000000e+01	4.000000000000000000e+01	5.100000000000000000e+01	5.700000000000000000e+01	5.700000000000000000e+01	6.200000000000000000e+01	6.300000000000000000e+01	6.700000000000000000e+01	7.500000000000000000e+01	8.100000000000000000e+01	8.700000000000000000e+01	8.600000000000000000e+01	9.300000000000000000e+01	9.700000000000000000e+01	9.600000000000000000e+01	9.400000000000000000e+01	9.500000000000000000e+01	9.500000000000000000e+01	9.600000000000000000e+01	9.600000000000000000e+01	9.700000000000000000e+01	9.700000000000000000e+01	9.600000000000000000e+01	9.300000000000000000e+01	9.300000000000000000e+01	9.300000000000000000e+01	9.200000000000000000e+01	9.200000000000000000e+01	9.000000000000000000e+01	8.900000000000000000e+01	8.500000000000000000e+01	8.800000000000000000e+01	9.100000000000000000e+01	8.700000000000000000e+01	8.800000000000000000e+01	8.600000000000000000e+01	8.400000000000000000e+01	8.000000000000000000e+01	8.200000000000000000e+01	8.400000000000000000e+01	8.200000000000000000e+01	8.900000000000000000e+01	8.900000000000000000e+01	8.600000000000000000e+01
1.000000000000000000e+01	1.200000000000000000e+01	1.400000000000000000e+01	2.100000000000000000e+01	2.600000000000000000e+01	3.300000000000000000e+01	3.800000000000000000e+01	4.200000000000000000e+01	4.600000000000000000e+01	4.800000000000000000e+01	5.400000000000000000e+01	5.400000000000000000e+01	5.900000000000000000e+01	5.900000000000000000e+01	6.200000000000000000e+01	6.300000000000000000e+01	6.800000000000000000e+01	6.900000000000000000e+01	7.200000000000000000e+01	7.900000000000000000e+01	8.100000000000000000e+01	8.500000000000000000e+01	9.200000000000000000e+01	8.700000000000000000e+01	8.900000000000000000e+01	8.300000000000000000e+01	8.400000000000000000e+01	8.200000000000000000e+01	8.000000000000000000e+01	8.200000000000000000e+01	8.500000000000000000e+01	8.700000000000000000e+01	8.600000000000000000e+01	9.100000000000000000e+01	9.200000000000000000e+01	9.300000000000000000e+01	9.700000000000000000e+01	1.010000000000000000e+02	1.000000000000000000e+02	9.800000000000000000e+01	1.010000000000000000e+02	9.900000000000000000e+01	9.700000000000000000e+01	9.900000000000000000e+01	9.900000000000000000e+01	9.400000000000000000e+01	9.400000000000000000e+01	9.100000000000000000e+01	9.400000000000000000e+01	8.800000000000000000e+01
1.000000000000000000e+01	1.700000000000000000e+01	1.800000000000000000e+01	2.500000000000000000e+01	3.400000000000000000e+01	3.800000000000000000e+01	4.300000000000000000e+01	5.100000000000000000e+01	6.000000000000000000e+01	6.100000000000000000e+01	6.500000000000000000e+01	7.100000000000000000e+01	7.200000000000000000e+01	7.800000000000000000e+01	8.200000000000000000e+01	8.300000000000000000e+01	9.300000000000000000e+01	9.800000000000000000e+01	1.030000000000000000e+02	1.000000000000000000e+02	1.050000000000000000e+02	1.090000000000000000e+02	1.110000000000000000e+02	1.130000000000000000e+02	1.070000000000000000e+02	1.040000000000000000e+02	1.080000000000000000e+02	1.090000000000000000e+02	1.160000000000000000e+02	1.130000000000000000e+02	1.170000000000000000e+02	1.140000000000000000e+02	1.110000000000000000e+02	1.120000000000000000e+02	1.160000000000000000e+02	1.190000000000000000e+02	1.210000000000000000e+02	1.270000000000000000e+02	1.280000000000000000e+02	1.270000000000000000e+02	1.300000000000000000e+02	1.310000000000000000e+02	1.320000000000000000e+02	1.270000000000000000e+02	1.290000000000000000e+02	1.290000000000000000e+02	1.300000000000000000e+02	1.270000000000000000e+02	1.230000000000000000e+02	1.260000000000000000e+02
1.000000000000000000e+01	1.200000000000000000e+01	1.200000000000000000e+01	1.800000000000000000e+01	2.400000000000000000e+01	2.600000000000000000e+01	3.000000000000000000e+01	3.500000000000000000e+01	3.900000000000000000e+01	4.800000000000000000e+01	5.300000000000000000e+01	5.800000000000000000e+01	6.100000000000000000e+01	6.300000000000000000e+01	7.000000000000000000e+01	7.300000000000000000e+01	7.500000000000000000e+01	8.000000000000000000e+01	9.000000000000000000e+01	9.300000000000000000e+01	9.600000000000000000e+01	9.800000000000000000e+01	1.030000000000000000e+02	1.050000000000000000e+02	1.090000000000000000e+02	1.170000000000000000e+02	1.230000000000000000e+02	1.330000000000000000e+02	1.340000000000000000e+02	1.370000000000000000e+02	1.400000000000000000e+02	1.480000000000000000e+02	1.480000000000000000e+02	1.470000000000000000e+02	1.460000000000000000e+02	1.500000000000000000e+02	1.510000000000000000e+02	1.500000000000000000e+02	1.540000000000000000e+02	1.510000000000000000e+02	1.500000000000000000e+02	1.450000000000000000e+02	1.400000000000000000e+02	1.360000000000000000e+02	1.350000000000000000e+02	1.330000000000000000e+02	1.310000000000000000e+02	1.280000000000000000e+02	1.330000000000000000e+02	1.290000000000000000e+02
1.000000000000000000e+01	1.000000000000000000e+01	1.100000000000000000e+01	1.600000000000000000e+01	1.400000000000000000e+01	1.600000000000000000e+01	2.000000000000000000e+01	2.200000000000000000e+01	2.300000000000000000e+01	2.400000000000000000e+01	2.800000000000000000e+01	2.800000000000000000e+01	3.000000000000000000e+01	3.200000000000000000e+01	3.700000000000000000e+01	3.900000000000000000e+01	4.200000000000000000e+01	5.200000000000000000e+01	5.300000000000000000e+01	5.800000000000000000e+01	6.000000000000000000e+01	5.800000000000000000e+01	6.000000000000000000e+01	5.900000000000000000e+01	5.900000000000000000e+01	5.600000000000000000e+01	5.500000000000000000e+01	6.000000000000000000e+01	6.400000000000000000e+01	6.400000000000000000e+01	6.900000000000000000e+01	7.200000000000000000e+01	7.500000000000000000e+01	7.600000000000000000e+01	7.000000000000000000e+01	6.700000000000000000e+01	7.500000000000000000e+01	7.700000000000000000e+01	7.900000000000000000e+01	8.000000000000000000e+01	7.900000000000000000e+01	8.100000000000000000e+01	8.100000000000000000e+01	8.500000000000000000e+01	8.600000000000000000e+01	9.100000000000000000e+01	9.200000000000000000e+01	9.600000000000000000e+01	1.020000000000000000e+02	9.800000000000000000e+01
1.000000000000000000e+01	1.500000000000000000e+01	1.800000000000000000e+01	2.700000000000000000e+01	3.200000000000000000e+01	3.300000000000000000e+01	3.900000000000000000e+01	3.900000000000000000e+01	4.600000000000000000e+01	4.600000000000000000e+01	4.800000000000000000e+01	4.900000000000000000e+01	5.200000000000000000e+01	5.200000000000000000e+01	5.800000000000000000e+01	5.700000000000000000e+01	6.500000000000000000e+01	7.200000000000000000e+01	7.700000000000000000e+01	8.500000000000000000e+01	9.200000000000000000e+01	9.900000000000000000e+01	1.050000000000000000e+02	1.070000000000000000e+02	1.140000000000000000e+02	1.140000000000000000e+02	1.190000000000000000e+02	1.210000000000000000e+02	1.250000000000000000e+02	1.260000000000000000e+02	1.280000000000000000e+02	1.320000000000000000e+02	1.310000000000000000e+02	1.310000000000000000e+02	1.360000000000000000e+02	1.370000000000000000e+02	1.380000000000000000e+02	1.350000000000000000e+02	1.400000000000000000e+02	1.450000000000000000e+02	1.440000000000000000e+02	1.500000000000000000e+02	1.450000000000000000e+02	1.410000000000000000e+02	1.490000000000000000e+02	1.500000000000000000e+02	1.430000000000000000e+02	1.470000000000000000e+02	1.430000000000000000e+02	1.480000000000000000e+02
1.000000000000000000e+01	1.800000000000000000e+01	2.300000000000000000e+01	2.600000000000000000e+01	3.400000000000000000e+01	4.000000000000000000e+01	4.600000000000000000e+01	5.100000000000000000e+01	5.400000000000000000e+01	5.700000000000000000e+01	6.400000000000000000e+01	6.800000000000000000e+01	7.100000000000000000e+01	7.700000000000000000e+01	8.100000000000000000e+01	8.600000000000000000e+01	8.200000000000000000e+01	8.400000000000000000e+01	8.500000000000000000e+01	8.800000000000000000e+01	8.800000000000000000e+01	9.500000000000000000e+01	9.100000000000000000e+01	9.300000000000000000e+01	9.100000000000000000e+01	9.200000000000000000e+01	9.100000000000000000e+01	8.800000000000000000e+01	8.700000000000000000e+01	8.800000000000000000e+01	8.800000000000000000e+01	8.900000000000000000e+01	9.300000000000000000e+01	9.400000000000000000e+01	9.400000000000000000e+01	9.200000000000000000e+01	9.200000000000000000e+01	9.100000000000000000e+01	9.100000000000000000e+01	9.200000000000000000e+01	9.100000000000000000e+01	9.200000000000000000e+01	9.200000000000000000e+01	8.900000000000000000e+01	8.800000000000000000e+01	8.200000000000000000e+01	8.100000000000000000e+01	7.600000000000000000e+01	7.600000000000000000e+01	7.200000000000000000e+01
1.000000000000000000e+01	1.300000000000000000e+01	1.600000000000000000e+01	2.000000000000000000e+01	2.200000000000000000e+01	2.900000000000000000e+01	3.700000000000000000e+01	4.300000000000000000e+01	4.500000000000000000e+01	4.400000000000000000e+01	4.800000000000000000e+01	5.200000000000000000e+01	5.400000000000000000e+01	5.700000000000000000e+01	6.300000000000000000e+01	6.300000000000000000e+01	7.000000000000000000e+01	7.400000000000000000e+01	7.600000000000000000e+01	7.800000000000000000e+01	8.000000000000000000e+01	8.000000000000000000e+01	7.800000000000000000e+01	7.500000000000000000e+01	7.500000000000000000e+01	7.800000000000000000e+01	8.000000000000000000e+01	8.800000000000000000e+01	8.600000000000000000e+01	8.400000000000000000e+01	8.500000000000000000e+01	8.400000000000000000e+01	8.600000000000000000e+01	8.800000000000000000e+01	8.600000000000000000e+01	8.400000000000000000e+01	8.100000000000000000e+01	8.300000000000000000e+01	8.100000000000000000e+01	7.700000000000000000e+01	7.800000000000000000e+01	7.800000000000000000e+01	7.700000000000000000e+01	7.400000000000000000e+01	7.600000000000000000e+01	7.700000000000000000e+01	7.300000000000000000e+01	7.200000000000000000e+01	6.800000000000000000e+01	6.800000000000000000e+01
1.000000000000000000e+01	1.500000000000000000e+01	1.600000000000000000e+01	2.000000000000000000e+01	2.400000000000000000e+01	3.100000000000000000e+01	3.800000000000000000e+01	4.400000000000000000e+01	4.800000000000000000e+01	4.900000000000000000e+01	5.300000000000000000e+01	5.600000000000000000e+01	5.800000000000000000e+01	6.500000000000000000e+01	7.100000000000000000e+01	6.600000000000000000e+01	6.900000000000000000e+01	6.900000000000000000e+01	7.300000000000000000e+01	7.700000000000000000e+01	7.900000000000000000e+01	8.200000000000000000e+01	8.600000000000000000e+01	8.100000000000000000e+01	8.100000000000000000e+01	8.600000000000000000e+01	8.600000000000000000e+01	8.800000000000000000e+01	8.900000000000000000e+01	8.600000000000000000e+01	9.300000000000000000e+01	9.300000000000000000e+01	9.400000000000000000e+01	9.800000000000000000e+01	9.600000000000000000e+01	9.700000000000000000e+01	9.700000000000000000e+01	9.700000000000000000e+01	9.900000000000000000e+01	1.020000000000000000e+02	1.100000000000000000e+02	1.100000000000000000e+02	1.150000000000000000e+02	1.160000000000000000e+02	1.220000000000000000e+02	1.210000000000000000e+02	1.280000000000000000e+02	1.290000000000000000e+02	1.290000000000000000e+02	1.340000000000000000e+02
1.000000000000000000e+01	1.300000000000000000e+01	1.700000000000000000e+01	2.300000000000000000e+01	2.500000000000000000e+01	3.100000000000000000e+01	3.700000000000000000e+01	3.800000000000000000e+01	4.100000000000000000e+01	4.600000000000000000e+01	4.600000000000000000e+01	5.100000000000000000e+01	5.100000000000000000e+01	5.300000000000000000e+01	5.500000000000000000e+01	5.800000000000000000e+01	6.200000000000000000e+01	6.100000000000000000e+01	6.200000000000000000e+01	6.400000000000000000e+01	6.400000000000000000e+01	6.800000000000000000e+01	7.300000000000000000e+01	7.200000000000000000e+01	7.600000000000000000e+01	7.600000000000000000e+01	7.900000000000000000e+01	8.200000000000000000e+01	8.400000000000000000e+01	8.700000000000000000e+01	8.900000000000000000e+01	8.700000000000000000e+01	9.100000000000000000e+01	9.400000000000000000e+01	9.500000000000000000e+01	9.700000000000000000e+01	1.000000000000000000e+02	1.070000000000000000e+02	1.110000000000000000e+02	1.130000000000000000e+02	1.130000000000000000e+02	1.140000000000000000e+02	1.130000000000000000e+02	1.120000000000000000e+02	1.130000000000000000e+02	1.140000000000000000e+02	1.160000000000000000e+02	1.180000000000000000e+02	1.180000000000000000e+02	1.180000000000000000e+02
1.000000000000000000e+01	1.000000000000000000e+01	1.100000000000000000e+01	1.200000000000000000e+01	1.100000000000000000e+01	1.700000000000000000e+01	2.100000000000000000e+01	2.500000000000000000e+01	2.800000000000000000e+01	3.200000000000000000e+01	3.600000000000000000e+01	3.600000000000000000e+01	3.900000000000000000e+01	4.300000000000000000e+01	4.700000000000000000e+01	5.000000000000000000e+01	5.500000000000000000e+01	5.700000000000000000e+01	5.900000000000000000e+01	6.000000000000000000e+01	6.500000000000000000e+01	7.100000000000000000e+01	7.800000000000000000e+01	7.900000000000000000e+01	8.100000000000000000e+01	8.400000000000000000e+01	8.500000000000000000e+01	8.300000000000000000e+01	7.600000000000000000e+01	7.800000000000000000e+01	7.000000000000000000e+01	7.400000000000000000e+01	7.800000000000000000e+01	8.200000000000000000e+01	7.700000000000000000e+01	7.300000000000000000e+01	7.400000000000000000e+01	7.400000000000000000e+01	7.400000000000000000e+01	7.200000000000000000e+01	7.100000000000000000e+01	7.400000000000000000e+01	7.200000000000000000e+01	7.700000000000000000e+01	7.900000000000000000e+01	7.900000000000000000e+01	7.900000000000000000e+01	8.200000000000000000e+01	8.000000000000000000e+01	7.500000000000000000e+01
1.000000000000000000e+01	1.600000000000000000e+01	1.900000000000000000e+01	1.900000000000000000e+01	1.800000000000000000e+01	2.000000000000000000e+01	2.500000000000000000e+01	2.900000000000000000e+01	3.300000000000000000e+01	3.400000000000000000e+01	3.800000000000000000e+01	4.300000000000000000e+01	4.600000000000000000e+01	4.900000000000000000e+01	5.300000000000000000e+01	6.000000000000000000e+01	6.100000000000000000e+01	6.500000000000000000e+01	6.900000000000000000e+01	6.700000000000000000e+01	7.100000000000000000e+01	7.300000000000000000e+01	7.600000000000000000e+01	7.800000000000000000e+01	7.500000000000000000e+01	7.800000000000000000e+01	7.900000000000000000e+01	8.300000000000000000e+01	8.400000000000000000e+01	8.500000000000000000e+01	8.100000000000000000e+01	7.700000000000000000e+01	7.900000000000000000e+01	8.100000000000000000e+01	7.800000000000000000e+01	7.600000000000000000e+01	7.700000000000000000e+01	8.000000000000000000e+01	8.600000000000000000e+01	8.500000000000000000e+01	8.100000000000000000e+01	8.500000000000000000e+01	8.300000000000000000e+01	9.100000000000000000e+01	9.100000000000000000e+01	9.000000000000000000e+01	9.000000000000000000e+01	9.300000000000000000e+01	9.700000000000000000e+01	9.500000000000000000e+01
1.000000000000000000e+01	1.400000000000000000e+01	1.500000000000000000e+01	1.900000000000000000e+01	2.300000000000000000e+01	3.000000000000000000e+01	3.700000000000000000e+01	4.600000000000000000e+01	5.000000000000000000e+01	6.000000000000000000e+01	6.900000000000000000e+01	7.000000000000000000e+01	7.200000000000000000e+01	7.500000000000000000e+01	7.700000000000000000e+01	8.100000000000000000e+01	8.600000000000000000e+01	8.700000000000000000e+01	8.300000000000000000e+01	8.500000000000000000e+01	8.500000000000000000e+01	8.400000000000000000e+01	8.400000000000000000e+01	8.900000000000000000e+01	9.300000000000000000e+01	9.200000000000000000e+01	8.900000000000000000e+01	9.300000000000000000e+01	9.300000000000000000e+01	9.100000000000000000e+01	9.500000000000000000e+01	9.500000000000000000e+01	9.700000000000000000e+01	9.700000000000000000e+01	9.800000000000000000e+01	1.010000000000000000e+02	9.800000000000000000e+01	9.800000000000000000e+01	9.900000000000000000e+01	9.500000000000000000e+01	9.700000000000000000e+01	9.700000000000000000e+01	1.010000000000000000e+02	1.030000000000000000e+02	9.900000000000000000e+01	9.100000000000000000e+01	9.100000000000000000e+01	9.200000000000000000e+01	9.000000000000000000e+01	8.600000000000000000e+01
1.000000000000000000e+01	1.100000000000000000e+01	1.300000000000000000e+01	1.300000000000000000e+01	1.600000000000000000e+01	2.000000000000000000e+01	1.800000000000000000e+01	2.400000000000000000e+01	2.200000000000000000e+01	2.700000000000000000e+01	2.900000000000000000e+01	3.400000000000000000e+01	3.300000000000000000e+01	4.000000000000000000e+01	4.300000000000000000e+01	4.400000000000000000e+01	4.400000000000000000e+01	4.500000000000000000e+01	4.500000000000000000e+01	4.400000000000000000e+01	4.200000000000000000e+01	4.400000000000000000e+01	4.500000000000000000e+01	4.500000000000000000e+01	4.700000000000000000e+01	4.600000000000000000e+01	4.600000000000000000e+01	4.500000000000000000e+01	4.100000000000000000e+01	4.300000000000000000e+01	4.500000000000000000e+01	4.400000000000000000e+01	4.400000000000000000e+01	4.700000000000000000e+01	5.200000000000000000e+01	5.200000000000000000e+01	5.300000000000000000e+01	5.200000000000000000e+01	5.300000000000000000e+01	5.100000000000000000e+01	5.000000000000000000e+01	5.000000000000000000e+01	4.400000000000000000e+01	4.400000000000000000e+01	4.400000000000000000e+01	4.600000000000000000e+01	4.400000000000000000e+01	4.300000000000000000e+01	4.300000000000000000e+01	4.200000000000000000e+01
1.000000000000000000e+01	1.700000000000000000e+01	2.400000000000000000e+01	2.800000000000000000e+01	3.200000000000000000e+01	3.400000000000000000e+01	4.400000000000000000e+01	5.000000000000000000e+01	5.700000000000000000e+01	6.800000000000000000e+01	7.400000000000000000e+01	7.600000000000000000e+01	8.100000000000000000e+01	9.000000000000000000e+01	9.000000000000000000e+01	9.500000000000000000e+01	9.100000000000000000e+01	9.800000000000000000e+01	1.000000000000000000e+02	1.040000000000000000e+02	1.070000000000000000e+02	1.050000000000000000e+02	1.140000000000000000e+02	1.130000000000000000e+02	1.130000000000000000e+02	1.190000000000000000e+02	1.170000000000000000e+02	1.190000000000000000e+02	1.220000000000000000e+02	1.230000000000000000e+02	1.220000000000000000e+02	1.170000000000000000e+02	1.140000000000000000e+02	1.120000000000000000e+02	1.180000000000000000e+02	1.200000000000000000e+02	1.210000000000000000e+02	1.210000000000000000e+02	1.190000000000000000e+02	1.140000000000000000e+02	1.140000000000000000e+02	1.130000000000000000e+02	1.120000000000000000e+02	1.100000000000000000e+02	1.080000000000000000e+02	1.140000000000000000e+02	1.200000000000000000e+02	1.200000000000000000e+02	1.230000000000000000e+02	1.190000000000000000e+02
1.000000000000000000e+01	1.300000000000000000e+01	1.900000000000000000e+01	2.300000000000000000e+01	2.800000000000000000e+01	3.800000000000000000e+01	4.100000000000000000e+01	4.600000000000000000e+01	4.800000000000000000e+01	5.000000000000000000e+01	5.700000000000000000e+01	5.700000000000000000e+01	5.800000000000000000e+01	5.500000000000000000e+01	5.700000000000000000e+01	6.100000000000000000e+01	6.300000000000000000e+01	6.500000000000000000e+01	6.000000000000000000e+01	6.200000000000000000e+01	6.000000000000000000e+01	6.100000000000000000e+01	6.500000000000000000e+01	6.800000000000000000e+01	6.800000000000000000e+01	7.000000000000000000e+01	6.800000000000000000e+01	7.000000000000000000e+01	7.200000000000000000e+01	7.100000000000000000e+01	7.500000000000000000e+01	7.600000000000000000e+01	7.600000000000000000e+01	7.600000000000000000e+01	8.000000000000000000e+01	8.300000000000000000e+01	8.200000000000000000e+01	8.000000000000000000e+01	8.100000000000000000e+01	8.100000000000000000e+01	8.100000000000000000e+01	7.700000000000000000e+01	7.700000000000000000e+01	7.900000000000000000e+01	7.900000000000000000e+01	7.900000000000000000e+01	8.200000000000000000e+01	8.200000000000000000e+01	7.900000000000000000e+01	8.100000000000000000e+01
1.000000000000000000e+01	1.400000000000000000e+01	1.700000000000000000e+01	2.700000000000000000e+01	3.000000000000000000e+01	3.300000000000000000e+01	3.300000000000000000e+01	3.800000000000000000e+01	4.500000000000000000e+01	4.600000000000000000e+01	5.000000000000000000e+01	4.900000000000000000e+01	5.300000000000000000e+01	5.700000000000000000e+01	6.300000000000000000e+01	7.100000000000000000e+01	7.400000000000000000e+01	7.400000000000000000e+01	7.800000000000000000e+01	8.000000000000000000e+01	8.000000000000000000e+01	7.800000000000000000e+01	7.600000000000000000e+01	7.700000000000000000e+01	8.100000000000000000e+01	8.100000000000000000e+01	8.400000000000000000e+01	8.100000000000000000e+01	8.600000000000000000e+01	9.500000000000000000e+01	9.100000000000000000e+01	8.900000000000000000e+01	9.000000000000000000e+01	9.000000000000000000e+01	9.200000000000000000e+01	9.400000000000000000e+01	8.900000000000000000e+01	8.900000000000000000e+01	8.900000000000000000e+01	9.000000000000000000e+01	9.300000000000000000e+01	9.200000000000000000e+01	9.900000000000000000e+01	9.700000000000000000e+01	9.600000000000000000e+01	9.800000000000000000e+01	9.300000000000000000e+01	9.000000000000000000e+01	9.000000000000000000e+01	9.200000000000000000e+01
1.000000000000000000e+01	1.200000000000000000e+01	1.500000000000000000e+01	2.300000000000000000e+01	2.600000000000000000e+01	2.800000000000000000e+01	3.100000000000000000e+01	3.300000000000000000e+01	3.700000000000000000e+01	4.100000000000000000e+01	4.000000000000000000e+01	4.100000000000000000e+01	4.400000000000000000e+01	4.300000000000000000e+01	4.000000000000000000e+01	4.500000000000000000e+01	4.700000000000000000e+01	4.900000000000000000e+01	5.200000000000000000e+01	5.800000000000000000e+01	6.300000000000000000e+01	6.500000000000000000e+01	7.100000000000000000e+01	7.300000000000000000e+01	7.600000000000000000e+01	7.600000000000000000e+01	7.800000000000000000e+01	7.900000000000000000e+01	8.000000000000000000e+01	8.100000000000000000e+01	8.200000000000000000e+01	8.300000000000000000e+01	8.900000000000000000e+01	9.400000000000000000e+01	9.500000000000000000e+01	9.300000000000000000e+01	9.300000000000000000e+01	9.700000000000000000e+01	9.500000000000000000e+01	9.200000000000000000e+01	9.200000000000000000e+01	9.200000000000000000e+01	9.100000000000000000e+01	9.200000000000000000e+01	9.200000000000000000e+01	9.100000000000000000e+01	9.000000000000000000e+01	8.800000000000000000e+01	8.800000000000000000e+01	8.800000000000000000e+01
1.000000000000000000e+01	1.100000000000000000e+01	1.400000000000000000e+01	1.700000000000000000e+01	1.600000000000000000e+01	2.100000000000000000e+01	3.100000000000000000e+01	3.400000000000000000e+01	3.500000000000000000e+01	3.700000000000000000e+01	3.800000000000000000e+01	4.100000000000000000e+01	4.500000000000000000e+01	5.000000000000000000e+01	5.700000000000000000e+01	6.200000000000000000e+01	6.600000000000000000e+01	6.800000000000000000e+01	7.100000000000000000e+01	7.200000000000000000e+01	7.400000000000000000e+01	7.400000000000000000e+01	7.600000000000000000e+01	7.700000000000000000e+01	8.300000000000000000e+01	8.700000000000000000e+01	9.300000000000000000e+01	9.900000000000000000e+01	1.040000000000000000e+02	1.010000000000000000e+02	1.010000000000000000e+02	9.800000000000000000e+01	9.800000000000000000e+01	1.040000000000000000e+02	1.060000000000000000e+02	1.090000000000000000e+02	1.110000000000000000e+02	1.130000000000000000e+02	1.140000000000000000e+02	1.160000000000000000e+02	1.110000000000000000e+02	1.140000000000000000e+02	1.140000000000000000e+02	1.150000000000000000e+02	1.160000000000000000e+02	1.160000000000000000e+02	1.200000000000000000e+02	1.200000000000000000e+02	1.220000000000000000e+02	1.230000000000000000e+02
1.000000000000000000e+01	1.300000000000000000e+01	1.500000000000000000e+01	1.800000000000000000e+01	2.400000000000000000e+01	2.600000000000000000e+01	2.800000000000000000e+01	3.200000000000000000e+01	3.400000000000000000e+01	3.500000000000000000e+01	3.500000000000000000e+01	3.700000000000000000e+01	3.600000000000000000e+01	4.000000000000000000e+01	4.100000000000000000e+01	4.400000000000000000e+01	4.500000000000000000e+01	4.700000000000000000e+01	4.400000000000000000e+01	4.500000000000000000e+01	4.700000000000000000e+01	4.800000000000000000e+01	5.300000000000000000e+01	5.500000000000000000e+01	5.800000000000000000e+01	6.200000000000000000e+01	6.300000000000000000e+01	6.500000000000000000e+01	6.800000000000000000e+01	7.100000000000000000e+01	7.700000000000000000e+01	8.000000000000000000e+01	7.900000000000000000e+01	8.400000000000000000e+01	8.400000000000000000e+01	8.800000000000000000e+01	8.900000000000000000e+01	8.900000000000000000e+01	8.700000000000000000e+01	8.400000000000000000e+01	8.800000000000000000e+01	8.500000000000000000e+01	8.400000000000000000e+01	8.400000000000000000e+01	8.600000000000000000e+01	8.400000000000000000e+01	8.600000000000000000e+01	8.300000000000000000e+01	8.600000000000000000e+01	8.600000000000000000e+01
1.000000000000000000e+01	1.000000000000000000e+01	1.200000000000000000e+01	1.300000000000000000e+01	1.700000000000000000e+01	1.700000000000000000e+01	2.000000000000000000e+01	1.900000000000000000e+01	2.600000000000000000e+01	2.600000000000000000e+01	2.600000000000000000e+01	2.800000000000000000e+01	2.800000000000000000e+01	3.100000000000000000e+01	3.500000000000000000e+01	3.800000000000000000e+01	3.700000000000000000e+01	3.900000000000000000e+01	3.800000000000000000e+01	3.800000000000000000e+01	3.900000000000000000e+01	4.000000000000000000e+01	4.100000000000000000e+01	4.100000000000000000e+01	4.100000000000000000e+01	4.300000000000000000e+01	4.400000000000000000e+01	4.600000000000000000e+01	4.500000000000000000e+01	4.700000000000000000e+01	4.600000000000000000e+01	4.400000000000000000e+01	4.700000000000000000e+01	4.800000000000000000e+01	5.400000000000000000e+01	5.800000000000000000e+01	5.800000000000000000e+01	5.800000000000000000e+01	5.700000000000000000e+01	5.500000000000000000e+01	5.200000000000000000e+01	5.300000000000000000e+01	5.300000000000000000e+01	5.500000000000000000e+01	5.800000000000000000e+01	5.800000000000000000e+01	6.000000000000000000e+01	6.100000000000000000e+01	5.900000000000000000e+01	6.200000000000000000e+01
1.000000000000000000e+01	1.200000000000000000e+01	1.700000000000000000e+01	2.500000000000000000e+01	3.000000000000000000e+01	3.300000000000000000e+01	3.400000000000000000e+01	3.900000000000000000e+01	4.300000000000000000e+01	4.300000000000000000e+01	4.800000000000000000e+01	5.200000000000000000e+01	6.000000000000000000e+01	6.200000000000000000e+01	6.200000000000000000e+01	6.300000000000000000e+01	6.300000000000000000e+01	6.400000000000000000e+01	6.600000000000000000e+01	6.200000000000000000e+01	5.900000000000000000e+01	6.200000000000000000e+01	6.200000000000000000e+01	6.500000000000000000e+01	7.300000000000000000e+01	7.500000000000000000e+01	7.500000000000000000e+01	8.000000000000000000e+01	8.400000000000000000e+01	8.700000000000000000e+01	9.100000000000000000e+01	9.200000000000000000e+01	9.500000000000000000e+01	1.030000000000000000e+02	1.070000000000000000e+02	1.120000000000000000e+02	1.170000000000000000e+02	1.170000000000000000e+02	1.120000000000000000e+02	1.150000000000000000e+02	1.180000000000000000e+02	1.200000000000000000e+02	1.180000000000000000e+02	1.120000000000000000e+02	1.120000000000000000e+02	1.060000000000000000e+02	1.050000000000000000e+02	1.010000000000000000e+02	1.020000000000000000e+02	9.600000000000000000e+01
1.000000000000000000e+01	1.700000000000000000e+01	2.600000000000000000e+01	3.000000000000000000e+01	3.500000000000000000e+01	3.700000000000000000e+01	3.900000000000000000e+01	4.500000000000000000e+01	4.700000000000000000e+01	4.600000000000000000e+01	4.800000000000000000e+01	5.000000000000000000e+01	4.800000000000000000e+01	4.800000000000000000e+01	5.000000000000000000e+01	5.400000000000000000e+01	5.600000000000000000e+01	5.500000000000000000e+01	6.200000000000000000e+01	6.400000000000000000e+01	6.600000000000000000e+01	7.000000000000000000e+01	7.300000000000000000e+01	7.300000000000000000e+01	7.600000000000000000e+01	7.600000000000000000e+01	8.000000000000000000e+01	8.200000000000000000e+01	8.100000000000000000e+01	8.400000000000000000e+01	8.500000000000000000e+01	8.600000000000000000e+01	8.600000000000000000e+01	8.700000000000000000e+01	8.900000000000000000e+01	9.000000000000000000e+01	9.400000000000000000e+01	9.200000000000000000e+01	9.200000000000000000e+01	9.300000000000000000e+01	9.100000000000000000e+01	9.200000000000000000e+01	9.200000000000000000e+01	9.500000000000000000e+01	9.800000000000000000e+01	1.020000000000000000e+02	1.010000000000000000e+02	1.010000000000000000e+02	9.700000000000000000e+01	9.500000000000000000e+01
1.000000000000000000e+01	1.500000000000000000e+01	2.100000000000000000e+01	2.800000000000000000e+01	3.200000000000000000e+01	3.400000000000000000e+01	3.800000000000000000e+01	4.200000000000000000e+01	5.200000000000000000e+01	5.500000000000000000e+01	6.300000000000000000e+01	6.900000000000000000e+01	7.200000000000000000e+01	7.700000000000000000e+01	7.700000000000000000e+01	8.600000000000000000e+01	9.200000000000000000e+01	9.600000000000000000e+01	1.030000000000000000e+02	1.070000000000000000e+02	1.110000000000000000e+02	1.110000000000000000e+02	1.210000000000000000e+02	1.230000000000000000e+02	1.300000000000000000e+02	1.320000000000000000e+02	1.340000000000000000e+02	1.330000000000000000e+02	1.340000000000000000e+02	1.340000000000000000e+02	1.320000000000000000e+02	1.340000000000000000e+02	1.310000000000000000e+02	1.330000000000000000e+02	1.350000000000000000e+02	1.350000000000000000e+02	1.340000000000000000e+02	1.330000000000000000e+02	1.360000000000000000e+02	1.310000000000000000e+02	1.330000000000000000e+02	1.290000000000000000e+02	1.260000000000000000e+02	1.240000000000000000e+02	1.250000000000000000e+02	1.220000000000000000e+02	1.240000000000000000e+02	1.270000000000000000e+02	1.300000000000000000e+02	1.270000000000000000e+02
1.000000000000000000e+01	1.100000000000000000e+01	1.500000000000000000e+01	2.100000000000000000e+01	2.800000000000000000e+01	3.200000000000000000e+01	3.600000000000000000e+01	4.100000000000000000e+01	4.500000000000000000e+01	4.800000000000000000e+01	5.500000000000000000e+01	6.000000000000000000e+01	6.400000000000000000e+01	6.400000000000000000e+01	6.400000000000000000e+01	6.500000000000000000e+01	6.600000000000000000e+01	6.900000000000000000e+01	7.300000000000000000e+01	7.500000000000000000e+01	7.400000000000000000e+01	7.200000000000000000e+01	7.200000000000000000e+01	6.900000000000000000e+01	6.800000000000000000e+01	6.900000000000000000e+01	7.000000000000000000e+01	7.000000000000000000e+01	6.900000000000000000e+01	6.800000000000000000e+01	6.700000000000000000e+01	6.800000000000000000e+01	6.600000000000000000e+01	6.800000000000000000e+01	6.500000000000000000e+01	6.700000000000000000e+01	6.700000000000000000e+01	7.000000000000000000e+01	7.100000000000000000e+01	7.200000000000000000e+01	7.300000000000000000e+01	7.300000000000000000e+01	7.700000000000000000e+01	7.000000000000000000e+01	7.300000000000000000e+01	6.700000000000000000e+01	6.600000000000000000e+01	6.400000000000000000e+01	6.600000000000000000e+01	6.400000000000000000e+01
1.000000000000000000e+01	1.500000000000000000e+01	1.700000000000000000e+01	2.400000000000000000e+01	2.500000000000000000e+01	3.400000000000000000e+01	3.900000000000000000e+01	4.300000000000000000e+01	4.600000000000000000e+01	4.800000000000000000e+01	5.100000000000000000e+01	4.900000000000000000e+01	5.000000000000000000e+01	4.800000000000000000e+01	5.200000000000000000e+01	5.300000000000000000e+01	5.400000000000000000e+01	5.600000000000000000e+01	5.600000000000000000e+01	5.800000000000000000e+01	6.000000000000000000e+01	6.400000000000000000e+01	7.000000000000000000e+01	6.800000000000000000e+01	6.600000000000000000e+01	6.700000000000000000e+01	6.300000000000000000e+01	6.000000000000000000e+01	5.700000000000000000e+01	6.000000000000000000e+01	6.100000000000000000e+01	5.900000000000000000e+01	6.100000000000000000e+01	6.000000000000000000e+01	6.400000000000000000e+01	6.400000000000000000e+01	7.300000000000000000e+01	7.300000000000000000e+01	7.100000000000000000e+01	7.100000000000000000e+01	6.900000000000000000e+01	6.700000000000000000e+01	6.700000000000000000e+01	6.900000000000000000e+01	7.000000000000000000e+01	7.200000000000000000e+01	7.600000000000000000e+01	7.400000000000000000e+01	7.700000000000000000e+01	7.700000000000000000e+01
1.000000000000000000e+01	1.400000000000000000e+01	1.500000000000000000e+01	1.900000000000000000e+01	2.700000000000000000e+01	3.800000000000000000e+01	4.200000000000000000e+01	4.900000000000000000e+01	5.200000000000000000e+01	5.800000000000000000e+01	6.200000000000000000e+01	6.300000000000000000e+01	6.800000000000000000e+01	8.200000000000000000e+01	8.700000000000000000e+01	9.300000000000000000e+01	9.400000000000000000e+01	9.600000000000000000e+01	9.300000000000000000e+01	9.500000000000000000e+01	9.900000000000000000e+01	9.700000000000000000e+01	9.500000000000000000e+01	9.500000000000000000e+01	9.700000000000000000e+01	9.600000000000000000e+01	9.600000000000000000e+01	1.020000000000000000e+02	1.080000000000000000e+02	1.060000000000000000e+02	1.050000000000000000e+02	1.030000000000000000e+02	1.020000000000000000e+02	1.060000000000000000e+02	1.080000000000000000e+02	1.100000000000000000e+02	1.130000000000000000e+02	1.120000000000000000e+02	1.110000000000000000e+02	1.140000000000000000e+02	1.170000000000000000e+02	1.180000000000000000e+02	1.200000000000000000e+02	1.220000000000000000e+02	1.240000000000000000e+02	1.260000000000000000e+02	1.240000000000000000e+02	1.240000000000000000e+02	1.190000000000000000e+02	1.180000000000000000e+02
1.000000000000000000e+01	1.400000000000000000e+01	1.200000000000000000e+01	1.500000000000000000e+01	1.800000000000000000e+01	1.800000000000000000e+01	1.900000000000000000e+01	2.400000000000000000e+01	2.600000000000000000e+01	2.600000000000000000e+01	2.800000000000000000e+01	3.300000000000000000e+01	3.400000000000000000e+01	3.500000000000000000e+01	3.500000000000000000e+01	3.600000000000000000e+01	3.400000000000000000e+01	3.300000000000000000e+01	3.400000000000000000e+01	3.800000000000000000e+01	3.700000000000000000e+01	3.800000000000000000e+01	3.900000000000000000e+01	3.700000000000000000e+01	3.800000000000000000e+01	3.400000000000000000e+01	3.400000000000000000e+01	3.500000000000000000e+01	3.400000000000000000e+01	3.600000000000000000e+01	3.700000000000000000e+01	3.900000000000000000e+01	3.700000000000000000e+01	3.600000000000000000e+01	3.700000000000000000e+01	3.900000000000000000e+01	3.800000000000000000e+01	3.800000000000000000e+01	3.400000000000000000e+01	3.400000000000000000e+01	3.300000000000000000e+01	3.300000000000000000e+01	3.100000000000000000e+01	3.200000000000000000e+01	3.200000000000000000e+01	3.300000000000000000e+01	3.200000000000000000e+01	3.400000000000000000e+01	3.400000000000000000e+01	3.400000000000000000e+01
1.000000000000000000e+01	1.400000000000000000e+01	1.600000000000000000e+01	1.800000000000000000e+01	2.100000000000000000e+01	2.200000000000000000e+01	3.000000000000000000e+01	3.800000000000000000e+01	4.400000000000000000e+01	4.400000000000000000e+01	4.700000000000000000e+01	5.400000000000000000e+01	5.600000000000000000e+01	6.000000000000000000e+01	6.000000000000000000e+01	6.100000000000000000e+01	6.200000000000000000e+01	6.200000000000000000e+01	6.500000000000000000e+01	6.700000000000000000e+01	7.100000000000000000e+01	7.000000000000000000e+01	7.100000000000000000e+01	6.900000000000000000e+01	7.300000000000000000e+01	7.700000000000000000e+01	7.400000000000000000e+01	7.200000000000000000e+01	7.300000000000000000e+01	7.100000000000000000e+01	7.000000000000000000e+01	7.000000000000000000e+01	6.900000000000000000e+01	7.000000000000000000e+01	6.800000000000000000e+01	6.400000000000000000e+01	6.500000000000000000e+01	6.500000000000000000e+01	6.500000000000000000e+01	6.700000000000000000e+01	6.800000000000000000e+01	6.800000000000000000e+01	6.900000000000000000e+01	6.700000000000000000e+01	6.700000000000000000e+01	6.600000000000000000e+01	6.800000000000000000e+01	6.900000000000000000e+01	6.900000000000000000e+01	6.500000000000000000e+01
1.000000000000000000e+01	1.000000000000000000e+01	1.600000000000000000e+01	1.900000000000000000e+01	2.400000000000000000e+01	2.400000000000000000e+01	2.900000000000000000e+01	3.500000000000000000e+01	3.900000000000000000e+01	4.200000000000000000e+01	4.800000000000000000e+01	5.500000000000000000e+01	5.800000000000000000e+01	6.200000000000000000e+01	7.100000000000000000e+01	7.400000000000000000e+01	7.800000000000000000e+01	8.100000000000000000e+01	8.300000000000000000e+01	8.700000000000000000e+01	9.000000000000000000e+01	9.100000000000000000e+01	9.000000000000000000e+01	9.200000000000000000e+01	9.000000000000000000e+01	9.000000000000000000e+01	8.700000000000000000e+01	8.500000000000000000e+01	8.000000000000000000e+01	8.200000000000000000e+01	8.100000000000000000e+01	7.800000000000000000e+01	7.900000000000000000e+01	7.900000000000000000e+01	7.900000000000000000e+01	7.800000000000000000e+01	7.400000000000000000e+01	7.100000000000000000e+01	7.100000000000000000e+01	7.500000000000000000e+01	7.600000000000000000e+01	7.700000000000000000e+01	7.700000000000000000e+01	7.600000000000000000e+01	7.200000000000000000e+01	7.000000000000000000e+01	7.000000000000000000e+01	7.200000000000000000e+01	7.200000000000000000e+01	7.400000000000000000e+01
1.000000000000000000e+01	1.000000000000000000e+01	1.100000000000000000e+01	1.400000000000000000e+01	1.800000000000000000e+01	1.800000000000000000e+01	2.100000000000000000e+01	2.300000000000000000e+01	2.500000000000000000e+01	2.600000000000000000e+01	3.000000000000000000e+01	3.100000000000000000e+01	3.200000000000000000e+01	3.000000000000000000e+01	3.000000000000000000e+01	3.500000000000000000e+01	3.400000000000000000e+01	3.500000000000000000e+01	3.500000000000000000e+01	3.600000000000000000e+01	3.800000000000000000e+01	4.100000000000000000e+01	4.500000000000000000e+01	4.600000000000000000e+01	4.500000000000000000e+01	4.300000000000000000e+01	4.300000000000000000e+01	4.300000000000000000e+01	4.300000000000000000e+01	4.400000000000000000e+01	4.600000000000000000e+01	4.400000000000000000e+01	4.600000000000000000e+01	4.700000000000000000e+01	4.700000000000000000e+01	4.600000000000000000e+01	5.200000000000000000e+01	5.200000000000000000e+01	5.200000000000000000e+01	5.400000000000000000e+01	5.500000000000000000e+01	5.500000000000000000e+01	5.700000000000000000e+01	5.600000000000000000e+01	5.600000000000000000e+01	5.600000000000000000e+01	5.500000000000000000e+01	5.200000000000000000e+01	5.600000000000000000e+01	5.200000000000000000e+01
1.000000000000000000e+01	1.600000000000000000e+01	2.200000000000000000e+01	2.600000000000000000e+01	2.900000000000000000e+01	3.300000000000000000e+01	4.100000000000000000e+01	4.800000000000000000e+01	5.500000000000000000e+01	6.500000000000000000e+01	7.100000000000000000e+01	7.100000000000000000e+01	7.500000000000000000e+01	7.900000000000000000e+01	8.200000000000000000e+01	8.800000000000000000e+01	9.200000000000000000e+01	9.400000000000000000e+01	9.700000000000000000e+01	9.800000000000000000e+01	9.700000000000000000e+01	9.600000000000000000e+01	9.700000000000000000e+01	9.800000000000000000e+01	9.800000000000000000e+01	9.900000000000000000e+01	1.020000000000000000e+02	9.500000000000000000e+01	9.200000000000000000e+01	8.600000000000000000e+01	9.100000000000000000e+01	9.100000000000000000e+01	9.000000000000000000e+01	8.700000000000000000e+01	8.800000000000000000e+01	8.800000000000000000e+01	8.900000000000000000e+01	8.900000000000000000e+01	9.400000000000000000e+01	8.900000000000000000e+01	8.800000000000000000e+01	9.100000000000000000e+01	8.900000000000000000e+01	8.700000000000000000e+01	8.900000000000000000e+01	8.600000000000000000e+01	8.800000000000000000e+01	9.400000000000000000e+01	9.800000000000000000e+01	1.020000000000000000e+02
1.000000000000000000e+01	1.200000000000000000e+01	1.400000000000000000e+01	1.500000000000000000e+01	2.100000000000000000e+01	2.100000000000000000e+01	2.400000000000000000e+01	2.700000000000000000e+01	3.000000000000000000e+01	4.000000000000000000e+01	4.500000000000000000e+01	4.600000000000000000e+01	4.900000000000000000e+01	5.100000000000000000e+01	5.300000000000000000e+01	5.200000000000000000e+01	5.600000000000000000e+01	5.800000000000000000e+01	6.000000000000000000e+01	6.200000000000000000e+01	6.500000000000000000e+01	6.900000000000000000e+01	8.000000000000000000e+01	8.400000000000000000e+01	8.800000000000000000e+01	9.100000000000000000e+01	9.100000000000000000e+01	9.400000000000000000e+01	9.200000000000000000e+01	9.000000000000000000e+01	8.900000000000000000e+01	8.900000000000000000e+01	9.100000000000000000e+01	9.100000000000000000e+01	9.200000000000000000e+01	9.600000000000000000e+01	9.700000000000000000e+01	9.400000000000000000e+01	9.400000000000000000e+01	9.400000000000000000e+01	9.500000000000000000e+01	9.900000000000000000e+01	1.050000000000000000e+02	1.030000000000000000e+02	9.900000000000000000e+01	1.000000000000000000e+02	1.010000000000000000e+02	1.030000000000000000e+02	1.100000000000000000e+02	1.080000000000000000e+02
1.000000000000000000e+01	1.200000000000000000e+01	1.700000000000000000e+01	1.800000000000000000e+01	2.000000000000000000e+01	2.200000000000000000e+01	3.200000000000000000e+01	3.600000000000000000e+01	3.700000000000000000e+01	4.200000000000000000e+01	4.800000000000000000e+01	4.700000000000000000e+01	5.400000000000000000e+01	5.500000000000000000e+01	6.100000000000000000e+01	6.400000000000000000e+01	6.500000000000000000e+01	6.900000000000000000e+01	7.300000000000000000e+01	7.300000000000000000e+01	6.900000000000000000e+01	6.600000000000000000e+01	6.300000000000000000e+01	5.800000000000000000e+01	5.900000000000000000e+01	6.000000000000000000e+01	6.800000000000000000e+01	7.200000000000000000e+01	7.100000000000000000e+01	7.600000000000000000e+01	7.900000000000000000e+01	8.100000000000000000e+01	8.200000000000000000e+01	8.100000000000000000e+01	7.700000000000000000e+01	7.700000000000000000e+01	7.800000000000000000e+01	7.800000000000000000e+01	7.900000000000000000e+01	8.100000000000000000e+01	8.300000000000000000e+01	8.200000000000000000e+01	8.600000000000000000e+01	8.200000000000000000e+01	8.100000000000000000e+01	7.700000000000000000e+01	7.600000000000000000e+01	7.700000000000000000e+01	7.600000000000000000e+01	7.700000000000000000e+01
1.000000000000000000e+01	1.200000000000000000e+01	1.800000000000000000e+01	2.000000000000000000e+01	2.300000000000000000e+01	3.000000000000000000e+01	3.700000000000000000e+01	4.200000000000000000e+01	4.700000000000000000e+01	5.500000000000000000e+01	6.000000000000000000e+01	6.600000000000000000e+01	6.600000000000000000e+01	6.400000000000000000e+01	7.000000000000000000e+01	7.400000000000000000e+01	7.700000000000000000e+01	8.000000000000000000e+01	8.500000000000000000e+01	8.700000000000000000e+01	9.100000000000000000e+01	9.600000000000000000e+01	1.020000000000000000e+02	1.030000000000000000e+02	9.900000000000000000e+01	1.000000000000000000e+02	9.800000000000000000e+01	1.010000000000000000e+02	1.030000000000000000e+02	1.060000000000000000e+02	1.070000000000000000e+02	1.060000000000000000e+02	1.050000000000000000e+02	1.040000000000000000e+02	1.040000000000000000e+02	1.060000000000000000e+02	1.030000000000000000e+02	1.060000000000000000e+02	1.060000000000000000e+02	1.080000000000000000e+02	1.060000000000000000e+02	1.000000000000000000e+02	9.900000000000000000e+01	9.700000000000000000e+01	9.300000000000000000e+01	9.500000000000000000e+01	9.400000000000000000e+01	9.800000000000000000e+01	9.900000000000000000e+01	1.000000000000000000e+02
1.000000000000000000e+01	1.700000000000000000e+01	2.500000000000000000e+01	2.900000000000000000e+01	3.600000000000000000e+01	3.900000000000000000e+01	4.600000000000000000e+01	5.000000000000000000e+01	5.800000000000000000e+01	6.200000000000000000e+01	6.500000000000000000e+01	7.200000000000000000e+01	7.400000000000000000e+01	8.000000000000000000e+01	7.700000000000000000e+01	8.600000000000000000e+01	8.700000000000000000e+01	9.000000000000000000e+01	8.200000000000000000e+01	7.800000000000000000e+01	8.000000000000000000e+01	8.400000000000000000e+01	8.700000000000000000e+01	8.900000000000000000e+01	8.800000000000000000e+01	8.700000000000000000e+01	9.400000000000000000e+01	9.900000000000000000e+01	1.080000000000000000e+02	1.130000000000000000e+02	1.140000000000000000e+02	1.160000000000000000e+02	1.200000000000000000e+02	1.220000000000000000e+02	1.220000000000000000e+02	1.250000000000000000e+02	1.240000000000000000e+02	1.300000000000000000e+02	1.340000000000000000e+02	1.300000000000000000e+02	1.240000000000000000e+02	1.250000000000000000e+02	1.280000000000000000e+02	1.280000000000000000e+02	1.270000000000000000e+02	1.240000000000000000e+02	1.230000000000000000e+02	1.250000000000000000e+02	1.250000000000000000e+02	1.250000000000000000e+02
1.000000000000000000e+01	1.500000000000000000e+01	2.100000000000000000e+01	2.500000000000000000e+01	2.800000000000000000e+01	3.300000000000000000e+01	3.300000000000000000e+01	3.500000000000000000e+01	3.400000000000000000e+01	3.800000000000000000e+01	4.200000000000000000e+01	5.000000000000000000e+01	5.200000000000000000e+01	5.400000000000000000e+01	6.100000000000000000e+01	6.000000000000000000e+01	6.000000000000000000e+01	6.300000000000000000e+01	6.400000000000000000e+01	6.400000000000000000e+01	6.700000000000000000e+01	6.800000000000000000e+01	7.000000000000000000e+01	6.900000000000000000e+01	7.300000000000000000e+01	6.900000000000000000e+01	7.500000000000000000e+01	7.700000000000000000e+01	8.200000000000000000e+01	8.800000000000000000e+01	9.000000000000000000e+01	9.600000000000000000e+01	1.000000000000000000e+02	1.050000000000000000e+02	1.020000000000000000e+02	1.020000000000000000e+02	9.500000000000000000e+01	9.500000000000000000e+01	8.900000000000000000e+01	9.000000000000000000e+01	8.900000000000000000e+01	8.600000000000000000e+01	8.900000000000000000e+01	9.000000000000000000e+01	8.500000000000000000e+01	8.500000000000000000e+01	8.100000000000000000e+01	7.600000000000000000e+01	8.200000000000000000e+01	8.300000000000000000e+01
1.000000000000000000e+01	1.600000000000000000e+01	1.700000000000000000e+01	2.000000000000000000e+01	2.300000000000000000e+01	2.600000000000000000e+01	3.100000000000000000e+01	3.800000000000000000e+01	4.000000000000000000e+01	4.000000000000000000e+01	4.300000000000000000e+01	4.000000000000000000e+01	3.900000000000000000e+01	4.000000000000000000e+01	4.000000000000000000e+01	4.300000000000000000e+01	4.300000000000000000e+01	4.600000000000000000e+01	5.100000000000000000e+01	5.700000000000000000e+01	5.600000000000000000e+01	5.600000000000000000e+01	5.500000000000000000e+01	5.500000000000000000e+01	5.500000000000000000e+01	5.800000000000000000e+01	6.500000000000000000e+01	7.200000000000000000e+01	7.400000000000000000e+01	7.700000000000000000e+01	8.200000000000000000e+01	8.200000000000000000e+01	8.500000000000000000e+01	8.700000000000000000e+01	8.800000000000000000e+01	8.400000000000000000e+01	8.600000000000000000e+01	8.500000000000000000e+01	8.400000000000000000e+01	8.900000000000000000e+01	9.000000000000000000e+01	9.000000000000000000e+01	8.800000000000000000e+01	8.800000000000000000e+01	8.800000000000000000e+01	8.900000000000000000e+01	8.600000000000000000e+01	8.700000000000000000e+01	8.900000000000000000e+01	9.000000000000000000e+01
1.000000000000000000e+01	1.100000000000000000e+01	1.500000000000000000e+01	1.700000000000000000e+01	2.400000000000000000e+01	3.100000000000000000e+01	3.700000000000000000e+01	4.000000000000000000e+01	4.100000000000000000e+01	4.400000000000000000e+01	4.700000000000000000e+01	4.300000000000000000e+01	4.400000000000000000e+01	4.600000000000000000e+01	5.200000000000000000e+01	5.400000000000000000e+01	5.600000000000000000e+01	6.000000000000000000e+01	6.000000000000000000e+01	6.600000000000000000e+01	6.100000000000000000e+01	6.500000000000000000e+01	7.000000000000000000e+01	7.000000000000000000e+01	7.100000000000000000e+01	7.600000000000000000e+01	7.800000000000000000e+01	8.100000000000000000e+01	8.200000000000000000e+01	8.300000000000000000e+01	8.500000000000000000e+01	8.700000000000000000e+01	8.900000000000000000e+01	9.800000000000000000e+01	1.040000000000000000e+02	1.070000000000000000e+02	1.060000000000000000e+02	1.090000000000000000e+02	1.130000000000000000e+02	1.090000000000000000e+02	1.090000000000000000e+02	1.070000000000000000e+02	1.110000000000000000e+02	1.130000000000000000e+02	1.130000000000000000e+02	1.170000000000000000e+02	1.180000000000000000e+02	1.230000000000000000e+02	1.160000000000000000e+02	1.150000000000000000e+02
1.000000000000000000e+01	1.500000000000000000e+01	1.600000000000000000e+01	2.500000000000000000e+01	3.400000000000000000e+01	3.900000000000000000e+01	4.400000000000000000e+01	5.000000000000000000e+01	5.300000000000000000e+01	5.400000000000000000e+01	5.900000000000000000e+01	6.700000000000000000e+01	7.100000000000000000e+01	7.600000000000000000e+01	8.000000000000000000e+01	8.700000000000000000e+01	9.100000000000000000e+01	9.400000000000000000e+01	9.500000000000000000e+01	9.200000000000000000e+01	9.200000000000000000e+01	9.400000000000000000e+01	9.400000000000000000e+01	9.800000000000000000e+01	1.020000000000000000e+02	1.040000000000000000e+02	1.020000000000000000e+02	1.040000000000000000e+02	1.020000000000000000e+02	1.100000000000000000e+02	1.140000000000000000e+02	1.170000000000000000e+02	1.210000000000000000e+02	1.210000000000000000e+02	1.230000000000000000e+02	1.280000000000000000e+02	1.270000000000000000e+02	1.300000000000000000e+02	1.330000000000000000e+02	1.340000000000000000e+02	1.330000000000000000e+02	1.290000000000000000e+02	1.240000000000000000e+02	1.260000000000000000e+02	1.230000000000000000e+02	1.240000000000000000e+02	1.230000000000000000e+02	1.230000000000000000e+02	1.200000000000000000e+02	1.210000000000000000e+02
1.000000000000000000e+01	1.600000000000000000e+01	2.200000000000000000e+01	2.700000000000000000e+01	2.900000000000000000e+01	3.000000000000000000e+01	3.600000000000000000e+01	4.000000000000000000e+01	4.700000000000000000e+01	4.600000000000000000e+01	4.700000000000000000e+01	4.900000000000000000e+01	5.100000000000000000e+01	5.300000000000000000e+01	5.100000000000000000e+01	5.200000000000000000e+01	5.700000000000000000e+01	5.600000000000000000e+01	6.100000000000000000e+01	5.700000000000000000e+01	6.400000000000000000e+01	6.900000000000000000e+01	7.200000000000000000e+01	7.300000000000000000e+01	7.600000000000000000e+01	7.700000000000000000e+01	7.800000000000000000e+01	8.200000000000000000e+01	8.700000000000000000e+01	8.500000000000000000e+01	8.200000000000000000e+01	8.000000000000000000e+01	8.300000000000000000e+01	8.300000000000000000e+01	8.000000000000000000e+01	7.600000000000000000e+01	7.500000000000000000e+01	7.500000000000000000e+01	7.300000000000000000e+01	7.400000000000000000e+01	7.400000000000000000e+01	7.600000000000000000e+01	7.700000000000000000e+01	7.500000000000000000e+01	7.700000000000000000e+01	7.800000000000000000e+01	7.900000000000000000e+01	7.500000000000000000e+01	7.400000000000000000e+01	7.000000000000000000e+01
1.000000000000000000e+01	9.000000000000000000e+00	1.200000000000000000e+01	1.300000000000000000e+01	1.900000000000000000e+01	2.200000000000000000e+01	2.400000000000000000e+01	3.000000000000000000e+01	3.400000000000000000e+01	3.800000000000000000e+01	4.000000000000000000e+01	4.500000000000000000e+01	4.600000000000000000e+01	4.800000000000000000e+01	5.100000000000000000e+01	5.500000000000000000e+01	5.700000000000000000e+01	5.900000000000000000e+01	5.700000000000000000e+01	5.800000000000000000e+01	5.700000000000000000e+01	5.900000000000000000e+01	5.800000000000000000e+01	5.400000000000000000e+01	5.200000000000000000e+01	5.000000000000000000e+01	5.000000000000000000e+01	4.900000000000000000e+01	5.000000000000000000e+01	4.800000000000000000e+01	4.900000000000000000e+01	5.000000000000000000e+01	5.700000000000000000e+01	6.000000000000000000e+01	6.400000000000000000e+01	6.700000000000000000e+01	6.700000000000000000e+01	6.700000000000000000e+01	6.600000000000000000e+01	6.600000000000000000e+01	6.500000000000000000e+01	6.000000000000000000e+01	5.900000000000000000e+01	6.000000000000000000e+01	6.100000000000000000e+01	5.900000000000000000e+01	5.800000000000000000e+01	5.200000000000000000e+01	5.400000000000000000e+01	4.900000000000000000e+01
1.000000000000000000e+01	1.500000000000000000e+01	1.700000000000000000e+01	2.100000000000000000e+01	3.000000000000000000e+01	3.600000000000000000e+01	4.200000000000000000e+01	4.600000000000000000e+01	5.100000000000000000e+01	5.600000000000000000e+01	5.900000000000000000e+01	6.300000000000000000e+01	6.500000000000000000e+01	6.900000000000000000e+01	7.100000000000000000e+01	6.800000000000000000e+01	6.900000000000000000e+01	7.400000000000000000e+01	7.900000000000000000e+01	8.400000000000000000e+01	8.700000000000000000e+01	8.700000000000000000e+01	8.900000000000000000e+01	8.900000000000000000e+01	9.000000000000000000e+01	9.600000000000000000e+01	1.010000000000000000e+02	9.800000000000000000e+01	1.000000000000000000e+02	9.700000000000000000e+01	9.900000000000000000e+01	1.000000000000000000e+02	9.900000000000000000e+01	9.600000000000000000e+01	9.600000000000000000e+01	9.500000000000000000e+01	9.500000000000000000e+01	9.600000000000000000e+01	9.500000000000000000e+01	9.400000000000000000e+01	9.500000000000000000e+01	9.300000000000000000e+01	8.900000000000000000e+01	8.500000000000000000e+01	8.300000000000000000e+01	8.000000000000000000e+01	8.000000000000000000e+01	8.200000000000000000e+01	8.400000000000000000e+01	8.300000000000000000e+01
1.000000000000000000e+01	1.400000000000000000e+01	2.000000000000000000e+01	2.400000000000000000e+01	3.100000000000000000e+01	3.600000000000000000e+01	3.800000000000000000e+01	4.300000000000000000e+01	4.500000000000000000e+01	4.800000000000000000e+01	5.400000000000000000e+01	5.600000000000000000e+01	5.900000000000000000e+01	6.300000000000000000e+01	6.300000000000000000e+01	6.300000000000000000e+01	6.300000000000000000e+01	6.400000000000000000e+01	6.400000000000000000e+01	7.100000000000000000e+01	7.300000000000000000e+01	7.600000000000000000e+01	7.900000000000000000e+01	7.900000000000000000e+01	8.400000000000000000e+01	8.500000000000000000e+01	8.800000000000000000e+01	9.100000000000000000e+01	8.700000000000000000e+01	9.100000000000000000e+01	9.600000000000000000e+01	9.900000000000000000e+01	9.800000000000000000e+01	9.900000000000000000e+01	1.010000000000000000e+02	9.900000000000000000e+01	1.000000000000000000e+02	9.700000000000000000e+01	9.500000000000000000e+01	9.800000000000000000e+01	9.800000000000000000e+01	9.400000000000000000e+01	9.400000000000000000e+01	9.500000000000000000e+01	9.200000000000000000e+01	9.400000000000000000e+01	9.200000000000000000e+01	9.300000000000000000e+01	9.200000000000000000e+01	9.400000000000000000e+01
1.000000000000000000e+01	1.400000000000000000e+01	1.700000000000000000e+01	2.500000000000000000e+01	3.000000000000000000e+01	3.200000000000000000e+01	3.400000000000000000e+01	3.800000000000000000e+01	4.200000000000000000e+01	4.300000000000000000e+01	4.800000000000000000e+01	5.000000000000000000e+01	5.000000000000000000e+01	4.900000000000000000e+01	4.800000000000000000e+01	4.900000000000000000e+01	5.100000000000000000e+01	5.100000000000000000e+01	5.300000000000000000e+01	5.700000000000000000e+01	5.700000000000000000e+01	5.500000000000000000e+01	5.900000000000000000e+01	5.900000000000000000e+01	6.000000000000000000e+01	6.000000000000000000e+01	5.800000000000000000e+01	5.800000000000000000e+01	5.700000000000000000e+01	5.900000000000000000e+01	6.100000000000000000e+01	6.200000000000000000e+01	6.300000000000000000e+01	6.100000000000000000e+01	6.300000000000000000e+01	5.900000000000000000e+01	5.800000000000000000e+01	5.900000000000000000e+01	6.100000000000000000e+01	5.900000000000000000e+01	6.100000000000000000e+01	6.200000000000000000e+01	6.500000000000000000e+01	6.600000000000000000e+01	6.100000000000000000e+01	5.800000000000000000e+01	6.100000000000000000e+01	6.600000000000000000e+01	7.000000000000000000e+01	7.100000000000000000e+01
1.000000000000000000e+01	1.100000000000000000e+01	1.200000000000000000e+01	1.100000000000000000e+01	1.400000000000000000e+01	2.100000000000000000e+01	2.300000000000000000e+01	2.900000000000000000e+01	3.300000000000000000e+01	3.800000000000000000e+01	4.500000000000000000e+01	4.900000000000000000e+01	5.100000000000000000e+01	5.200000000000000000e+01	5.600000000000000000e+01	5.700000000000000000e+01	6.000000000000000000e+01	5.500000000000000000e+01	5.600000000000000000e+01	5.800000000000000000e+01	5.800000000000000000e+01	5.800000000000000000e+01	6.500000000000000000e+01	7.000000000000000000e+01	7.600000000000000000e+01	7.300000000000000000e+01	7.600000000000000000e+01	7.500000000000000000e+01	8.100000000000000000e+01	8.000000000000000000e+01	8.000000000000000000e+01	8.100000000000000000e+01	8.100000000000000000e+01	8.200000000000000000e+01	7.800000000000000000e+01	7.700000000000000000e+01	7.800000000000000000e+01	7.900000000000000000e+01	7.500000000000000000e+01	7.200000000000000000e+01	7.200000000000000000e+01	7.300000000000000000e+01	7.300000000000000000e+01	7.600000000000000000e+01	7.800000000000000000e+01	7.900000000000000000e+01	7.600000000000000000e+01	7.900000000000000000e+01	7.800000000000000000e+01	8.000000000000000000e+01
1.000000000000000000e+01	1.400000000000000000e+01	2.000000000000000000e+01	2.500000000000000000e+01	3.000000000000000000e+01	3.200000000000000000e+01	3.500000000000000000e+01	3.700000000000000000e+01	3.600000000000000000e+01	3.900000000000000000e+01	4.600000000000000000e+01	5.100000000000000000e+01	5.700000000000000000e+01	6.000000000000000000e+01	6.500000000000000000e+01	6.500000000000000000e+01	6.900000000000000000e+01	7.300000000000000000e+01	7.600000000000000000e+01	7.400000000000000000e+01	7.500000000000000000e+01	7.400000000000000000e+01	7.500000000000000000e+01	7.400000000000000000e+01	7.300000000000000000e+01	7.400000000000000000e+01	7.600000000000000000e+01	7.800000000000000000e+01	8.100000000000000000e+01	8.500000000000000000e+01	8.600000000000000000e+01	8.700000000000000000e+01	8.400000000000000000e+01	8.500000000000000000e+01	8.900000000000000000e+01	8.300000000000000000e+01	8.500000000000000000e+01	9.000000000000000000e+01	9.200000000000000000e+01	9.500000000000000000e+01	9.700000000000000000e+01	9.900000000000000000e+01	1.020000000000000000e+02	1.020000000000000000e+02	1.030000000000000000e+02	1.080000000000000000e+02	1.060000000000000000e+02	1.080000000000000000e+02	1.080000000000000000e+02	1.110000000000000000e+02
1.000000000000000000e+01	1.100000000000000000e+01	1.400000000000000000e+01	1.800000000000000000e+01	1.900000000000000000e+01	2.400000000000000000e+01	3.000000000000000000e+01	3.500000000000000000e+01	4.100000000000000000e+01	4.300000000000000000e+01	4.800000000000000000e+01	4.500000000000000000e+01	4.600000000000000000e+01	5.000000000000000000e+01	5.100000000000000000e+01	5.500000000000000000e+01	5.800000000000000000e+01	5.800000000000000000e+01	6.100000000000000000e+01	5.900000000000000000e+01	6.200000000000000000e+01	6.700000000000000000e+01	6.900000000000000000e+01	6.900000000000000000e+01	6.900000000000000000e+01	7.500000000000000000e+01	7.600000000000000000e+01	8.500000000000000000e+01	9.200000000000000000e+01	9.900000000000000000e+01	1.010000000000000000e+02	1.060000000000000000e+02	1.090000000000000000e+02	1.080000000000000000e+02	1.070000000000000000e+02	1.060000000000000000e+02	1.050000000000000000e+02	1.080000000000000000e+02	1.060000000000000000e+02	1.060000000000000000e+02	1.050000000000000000e+02	1.100000000000000000e+02	1.120000000000000000e+02	1.150000000000000000e+02	1.170000000000000000e+02	1.150000000000000000e+02	1.190000000000000000e+02	1.170000000000000000e+02	1.160000000000000000e+02	1.180000000000000000e+02
1.000000000000000000e+01	1.400000000000000000e+01	1.300000000000000000e+01	1.600000000000000000e+01	2.000000000000000000e+01	2.600000000000000000e+01	3.100000000000000000e+01	3.500000000000000000e+01	3.800000000000000000e+01	4.700000000000000000e+01	5.100000000000000000e+01	5.500000000000000000e+01	6.400000000000000000e+01	7.400000000000000000e+01	7.600000000000000000e+01	7.900000000000000000e+01	8.100000000000000000e+01	8.400000000000000000e+01	8.600000000000000000e+01	8.900000000000000000e+01	9.400000000000000000e+01	9.700000000000000000e+01	1.000000000000000000e+02	1.020000000000000000e+02	1.010000000000000000e+02	1.060000000000000000e+02	1.090000000000000000e+02	1.100000000000000000e+02	1.070000000000000000e+02	1.070000000000000000e+02	1.110000000000000000e+02	1.150000000000000000e+02	1.170000000000000000e+02	1.210000000000000000e+02	1.160000000000000000e+02	1.130000000000000000e+02	1.180000000000000000e+02	1.200000000000000000e+02	1.180000000000000000e+02	1.180000000000000000e+02	1.170000000000000000e+02	1.210000000000000000e+02	1.190000000000000000e+02	1.180000000000000000e+02	1.190000000000000000e+02	1.230000000000000000e+02	1.210000000000000000e+02	1.220000000000000000e+02	1.220000000000000000e+02	1.170000000000000000e+02
1.000000000000000000e+01	1.600000000000000000e+01	1.900000000000000000e+01	2.200000000000000000e+01	2.300000000000000000e+01	2.200000000000000000e+01	2.200000000000000000e+01	2.600000000000000000e+01	3.100000000000000000e+01	3.200000000000000000e+01	3.300000000000000000e+01	3.400000000000000000e+01	4.000000000000000000e+01	4.300000000000000000e+01	4.700000000000000000e+01	4.600000000000000000e+01	5.100000000000000000e+01	5.500000000000000000e+01	6.100000000000000000e+01	6.400000000000000000e+01	6.400000000000000000e+01	6.500000000000000000e+01	7.100000000000000000e+01	7.400000000000000000e+01	7.300000000000000000e+01	7.200000000000000000e+01	7.300000000000000000e+01	7.500000000000000000e+01	7.400000000000000000e+01	7.600000000000000000e+01	7.300000000000000000e+01	6.900000000000000000e+01	7.100000000000000000e+01	7.400000000000000000e+01	7.700000000000000000e+01	7.600000000000000000e+01	7.800000000000000000e+01	7.400000000000000000e+01	7.000000000000000000e+01	7.200000000000000000e+01	7.400000000000000000e+01	7.600000000000000000e+01	7.100000000000000000e+01	6.800000000000000000e+01	6.800000000000000000e+01	7.000000000000000000e+01	7.200000000000000000e+01	7.300000000000000000e+01	7.600000000000000000e+01	7.500000000000000000e+01
1.000000000000000000e+01	1.100000000000000000e+01	1.500000000000000000e+01	1.700000000000000000e+01	2.000000000000000000e+01	2.400000000000000000e+01	2.400000000000000000e+01	2.500000000000000000e+01	2.800000000000000000e+01	3.200000000000000000e+01	3.200000000000000000e+01	2.900000000000000000e+01	3.000000000000000000e+01	3.500000000000000000e+01	3.500000000000000000e+01	3.600000000000000000e+01	3.900000000000000000e+01	4.400000000000000000e+01	5.000000000000000000e+01	5.400000000000000000e+01	5.800000000000000000e+01	5.600000000000000000e+01	5.900000000000000000e+01	6.000000000000000000e+01	5.800000000000000000e+01	6.100000000000000000e+01	6.300000000000000000e+01	6.500000000000000000e+01	7.300000000000000000e+01	7.300000000000000000e+01	7.800000000000000000e+01	8.000000000000000000e+01	8.000000000000000000e+01	8.300000000000000000e+01	8.800000000000000000e+01	8.500000000000000000e+01	8.700000000000000000e+01	9.200000000000000000e+01	9.500000000000000000e+01	9.800000000000000000e+01	1.000000000000000000e+02	1.040000000000000000e+02	1.010000000000000000e+02	1.010000000000000000e+02	1.060000000000000000e+02	1.020000000000000000e+02	1.030000000000000000e+02	1.030000000000000000e+02	1.080000000000000000e+02	1.080000000000000000e+02
1.000000000000000000e+01	1.500000000000000000e+01	2.000000000000000000e+01	3.000000000000000000e+01	3.600000000000000000e+01	4.200000000000000000e+01	5.300000000000000000e+01	5.800000000000000000e+01	5.700000000000000000e+01	6.200000000000000000e+01	6.900000000000000000e+01	7.300000000000000000e+01	7.700000000000000000e+01	8.100000000000000000e+01	8.000000000000000000e+01	8.400000000000000000e+01	8.800000000000000000e+01	9.100000000000000000e+01	9.700000000000000000e+01	1.000000000000000000e+02	9.600000000000000000e+01	1.010000000000000000e+02	1.070000000000000000e+02	1.090000000000000000e+02	1.150000000000000000e+02	1.160000000000000000e+02	1.220000000000000000e+02	1.240000000000000000e+02	1.240000000000000000e+02	1.210000000000000000e+02	1.230000000000000000e+02	1.210000000000000000e+02	1.260000000000000000e+02	1.270000000000000000e+02	1.250000000000000000e+02	1.200000000000000000e+02	1.220000000000000000e+02	1.200000000000000000e+02	1.200000000000000000e+02	1.180000000000000000e+02	1.210000000000000000e+02	1.180000000000000000e+02	1.190000000000000000e+02	1.170000000000000000e+02	1.130000000000000000e+02	1.040000000000000000e+02	1.060000000000000000e+02	1.040000000000000000e+02	1.000000000000000000e+02	1.010000000000000000e+02
1.000000000000000000e+01	1.200000000000000000e+01	1.800000000000000000e+01	2.100000000000000000e+01	2.600000000000000000e+01	3.400000000000000000e+01	4.400000000000000000e+01	5.000000000000000000e+01	5.000000000000000000e+01	5.400000000000000000e+01	5.800000000000000000e+01	5.500000000000000000e+01	6.100000000000000000e+01	6.200000000000000000e+01	6.200000000000000000e+01	7.400000000000000000e+01	7.600000000000000000e+01	7.900000000000000000e+01	8.200000000000000000e+01	8.500000000000000000e+01	8.100000000000000000e+01	8.200000000000000000e+01	8.200000000000000000e+01	8.600000000000000000e+01	8.200000000000000000e+01	8.000000000000000000e+01	8.200000000000000000e+01	8.300000000000000000e+01	8.500000000000000000e+01	8.800000000000000000e+01	9.100000000000000000e+01	9.300000000000000000e+01	9.600000000000000000e+01	9.800000000000000000e+01	1.030000000000000000e+02	1.010000000000000000e+02	1.010000000000000000e+02	1.010000000000000000e+02	1.000000000000000000e+02	1.010000000000000000e+02	9.900000000000000000e+01	1.030000000000000000e+02	1.030000000000000000e+02	1.040000000000000000e+02	1.020000000000000000e+02	9.800000000000000000e+01	9.900000000000000000e+01	1.020000000000000000e+02	9.900000000000000000e+01	1.020000000000000000e+02
1.000000000000000000e+01	1.000000000000000000e+01	1.300000000000000000e+01	1.600000000000000000e+01	2.200000000000000000e+01	2.600000000000000000e+01	3.300000000000000000e+01	3.600000000000000000e+01	3.900000000000000000e+01	3.800000000000000000e+01	4.300000000000000000e+01	4.800000000000000000e+01	5.400000000000000000e+01	5.400000000000000000e+01	5.200000000000000000e+01	5.200000000000000000e+01	5.200000000000000000e+01	5.200000000000000000e+01	5.300000000000000000e+01	5.900000000000000000e+01	5.900000000000000000e+01	5.900000000000000000e+01	6.400000000000000000e+01	6.000000000000000000e+01	5.800000000000000000e+01	6.000000000000000000e+01	5.900000000000000000e+01	6.300000000000000000e+01	6.400000000000000000e+01	6.000000000000000000e+01	6.300000000000000000e+01	6.600000000000000000e+01	6.900000000000000000e+01	7.300000000000000000e+01	7.400000000000000000e+01	7.000000000000000000e+01	7.100000000000000000e+01	7.200000000000000000e+01	7.600000000000000000e+01	8.000000000000000000e+01	7.700000000000000000e+01	7.800000000000000000e+01	7.900000000000000000e+01	7.700000000000000000e+01	7.900000000000000000e+01	7.800000000000000000e+01	8.000000000000000000e+01	7.800000000000000000e+01	7.700000000000000000e+01	8.200000000000000000e+01
1.000000000000000000e+01	1.200000000000000000e+01	1.400000000000000000e+01	1.900000000000000000e+01	2.000000000000000000e+01	2.700000000000000000e+01	2.900000000000000000e+01	3.300000000000000000e+01	3.700000000000000000e+01	3.900000000000000000e+01	4.300000000000000000e+01	4.900000000000000000e+01	5.400000000000000000e+01	5.500000000000000000e+01	5.900000000000000000e+01	6.600000000000000000e+01	7.000000000000000000e+01	7.600000000000000000e+01	7.800000000000000000e+01	8.200000000000000000e+01	8.200000000000000000e+01	8.700000000000000000e+01	8.700000000000000000e+01	8.600000000000000000e+01	8.800000000000000000e+01	8.600000000000000000e+01	8.600000000000000000e+01	8.800000000000000000e+01	8.900000000000000000e+01	8.800000000000000000e+01	8.600000000000000000e+01	8.500000000000000000e+01	8.200000000000000000e+01	8.200000000000000000e+01	8.200000000000000000e+01	8.400000000000000000e+01	8.000000000000000000e+01	7.800000000000000000e+01	8.100000000000000000e+01	8.100000000000000000e+01	7.800000000000000000e+01	7.500000000000000000e+01	7.300000000000000000e+01	7.400000000000000000e+01	7.000000000000000000e+01	7.100000000000000000e+01	6.800000000000000000e+01	6.500000000000000000e+01	6.500000000000000000e+01	6.500000000000000000e+01
1.000000000000000000e+01	1.100000000000000000e+01	1.900000000000000000e+01	2.100000000000000000e+01	2.600000000000000000e+01	3.300000000000000000e+01	4.100000000000000000e+01	4.200000000000000000e+01	4.300000000000000000e+01	4.600000000000000000e+01	5.000000000000000000e+01	5.300000000000000000e+01	5.400000000000000000e+01	5.700000000000000000e+01	5.200000000000000000e+01	5.300000000000000000e+01	5.600000000000000000e+01	5.700000000000000000e+01	5.800000000000000000e+01	5.500000000000000000e+01	5.800000000000000000e+01	6.200000000000000000e+01	6.200000000000000000e+01	6.400000000000000000e+01	7.100000000000000000e+01	7.300000000000000000e+01	6.700000000000000000e+01	7.000000000000000000e+01	7.000000000000000000e+01	6.700000000000000000e+01	6.900000000000000000e+01	7.100000000000000000e+01	7.400000000000000000e+01	7.700000000000000000e+01	7.800000000000000000e+01	8.100000000000000000e+01	8.300000000000000000e+01	8.600000000000000000e+01	8.500000000000000000e+01	8.500000000000000000e+01	8.200000000000000000e+01	8.600000000000000000e+01	8.900000000000000000e+01	8.700000000000000000e+01	9.000000000000000000e+01	9.000000000000000000e+01	9.300000000000000000e+01	9.500000000000000000e+01	9.900000000000000000e+01	9.800000000000000000e+01
1.000000000000000000e+01	1.300000000000000000e+01	1.800000000000000000e+01	2.000000000000000000e+01	2.200000000000000000e+01	2.500000000000000000e+01	3.100000000000000000e+01	3.500000000000000000e+01	4.200000000000000000e+01	4.700000000000000000e+01	5.100000000000000000e+01	5.200000000000000000e+01	5.200000000000000000e+01	5.400000000000000000e+01	5.300000000000000000e+01	5.400000000000000000e+01	5.900000000000000000e+01	5.800000000000000000e+01	6.000000000000000000e+01	6.600000000000000000e+01	6.600000000000000000e+01	6.300000000000000000e+01	6.400000000000000000e+01	6.800000000000000000e+01	7.100000000000000000e+01	7.400000000000000000e+01	7.500000000000000000e+01	7.400000000000000000e+01	7.300000000000000000e+01	7.600000000000000000e+01	8.000000000000000000e+01	8.000000000000000000e+01	8.400000000000000000e+01	8.700000000000000000e+01	9.400000000000000000e+01	9.500000000000000000e+01	9.900000000000000000e+01	1.010000000000000000e+02	1.050000000000000000e+02	9.900000000000000000e+01	9.700000000000000000e+01	9.500000000000000000e+01	9.800000000000000000e+01	1.020000000000000000e+02	1.000000000000000000e+02	1.040000000000000000e+02	1.030000000000000000e+02	1.000000000000000000e+02	9.700000000000000000e+01	9.700000000000000000e+01
1.000000000000000000e+01	1.400000000000000000e+01	1.500000000000000000e+01	1.900000000000000000e+01	2.700000000000000000e+01	3.200000000000000000e+01	4.300000000000000000e+01	4.800000000000000000e+01	5.000000000000000000e+01	4.800000000000000000e+01	5.100000000000000000e+01	4.900000000000000000e+01	4.900000000000000000e+01	5.600000000000000000e+01	5.700000000000000000e+01	5.900000000000000000e+01	6.100000000000000000e+01	6.400000000000000000e+01	6.500000000000000000e+01	6.600000000000000000e+01	6.600000000000000000e+01	7.000000000000000000e+01	7.300000000000000000e+01	7.500000000000000000e+01	7.600000000000000000e+01	8.200000000000000000e+01	8.100000000000000000e+01	8.400000000000000000e+01	8.400000000000000000e+01	8.400000000000000000e+01	8.700000000000000000e+01	9.000000000000000000e+01	9.000000000000000000e+01	9.300000000000000000e+01	9.300000000000000000e+01	8.800000000000000000e+01	9.100000000000000000e+01	9.300000000000000000e+01	9.500000000000000000e+01	9.300000000000000000e+01	9.500000000000000000e+01	9.300000000000000000e+01	9.600000000000000000e+01	9.900000000000000000e+01	9.700000000000000000e+01	9.900000000000000000e+01	1.000000000000000000e+02	1.000000000000000000e+02	1.050000000000000000e+02	1.020000000000000000e+02
1.000000000000000000e+01	1.100000000000000000e+01	1.700000000000000000e+01	1.800000000000000000e+01	2.200000000000000000e+01	2.500000000000000000e+01	2.900000000000000000e+01	3.100000000000000000e+01	3.800000000000000000e+01	4.100000000000000000e+01	4.700000000000000000e+01	5.300000000000000000e+01	5.600000000000000000e+01	5.500000000000000000e+01	5.900000000000000000e+01	6.000000000000000000e+01	6.100000000000000000e+01	6.300000000000000000e+01	6.200000000000000000e+01	6.600000000000000000e+01	6.500000000000000000e+01	6.500000000000000000e+01	6.300000000000000000e+01	6.400000000000000000e+01	6.700000000000000000e+01	6.400000000000000000e+01	7.000000000000000000e+01	7.200000000000000000e+01	7.400000000000000000e+01	6.800000000000000000e+01	6.600000000000000000e+01	6.900000000000000000e+01	7.500000000000000000e+01	7.600000000000000000e+01	8.000000000000000000e+01	7.900000000000000000e+01	7.800000000000000000e+01	7.800000000000000000e+01	8.100000000000000000e+01	8.200000000000000000e+01	8.100000000000000000e+01	8.100000000000000000e+01	7.800000000000000000e+01	7.700000000000000000e+01	8.000000000000000000e+01	8.100000000000000000e+01	7.800000000000000000e+01	7.800000000000000000e+01	7.800000000000000000e+01	7.600000000000000000e+01
1.000000000000000000e+01	1.600000000000000000e+01	2.100000000000000000e+01	2.200000000000000000e+01	2.400000000000000000e+01	3.000000000000000000e+01	3.400000000000000000e+01	4.300000000000000000e+01	4.600000000000000000e+01	4.000000000000000000e+01	4.400000000000000000e+01	4.400000000000000000e+01	4.800000000000000000e+01	5.600000000000000000e+01	6.000000000000000000e+01	6.200000000000000000e+01	6.400000000000000000e+01	5.800000000000000000e+01	5.900000000000000000e+01	6.500000000000000000e+01	6.900000000000000000e+01	7.200000000000000000e+01	7.300000000000000000e+01	7.400000000000000000e+01	7.000000000000000000e+01	7.000000000000000000e+01	7.100000000000000000e+01	7.400000000000000000e+01	8.000000000000000000e+01	8.200000000000000000e+01	8.300000000000000000e+01	8.300000000000000000e+01	9.100000000000000000e+01	9.300000000000000000e+01	9.300000000000000000e+01	9.200000000000000000e+01	9.200000000000000000e+01	9.100000000000000000e+01	9.000000000000000000e+01	9.000000000000000000e+01	8.900000000000000000e+01	8.800000000000000000e+01	9.100000000000000000e+01	8.900000000000000000e+01	9.200000000000000000e+01	9.200000000000000000e+01	9.200000000000000000e+01	8.900000000000000000e+01	8.800000000000000000e+01	9.100000000000000000e+01
1.000000000000000000e+01	1.200000000000000000e+01	1.700000000000000000e+01	1.800000000000000000e+01	2.000000000000000000e+01	2.400000000000000000e+01	2.400000000000000000e+01	2.900000000000000000e+01	3.200000000000000000e+01	3.600000000000000000e+01	4.100000000000000000e+01	4.100000000000000000e+01	4.400000000000000000e+01	4.800000000000000000e+01	5.000000000000000000e+01	5.100000000000000000e+01	5.200000000000000000e+01	5.800000000000000000e+01	5.700000000000000000e+01	5.700000000000000000e+01	5.900000000000000000e+01	5.900000000000000000e+01	5.900000000000000000e+01	6.000000000000000000e+01	6.000000000000000000e+01	6.200000000000000000e+01	6.300000000000000000e+01	5.900000000000000000e+01	5.900000000000000000e+01	5.900000000000000000e+01	6.100000000000000000e+01	6.000000000000000000e+01	6.400000000000000000e+01	6.600000000000000000e+01	6.300000000000000000e+01	6.500000000000000000e+01	6.400000000000000000e+01	6.200000000000000000e+01	6.200000000000000000e+01	5.800000000000000000e+01	5.800000000000000000e+01	5.800000000000000000e+01	5.400000000000000000e+01	5.500000000000000000e+01	5.400000000000000000e+01	5.700000000000000000e+01	5.700000000000000000e+01	5.500000000000000000e+01	6.000000000000000000e+01	6.200000000000000000e+01
1.000000000000000000e+01	1.400000000000000000e+01	1.500000000000000000e+01	1.700000000000000000e+01	2.200000000000000000e+01	2.200000000000000000e+01	2.800000000000000000e+01	3.700000000000000000e+01	3.700000000000000000e+01	3.700000000000000000e+01	3.700000000000000000e+01	3.500000000000000000e+01	3.500000000000000000e+01	3.800000000000000000e+01	4.000000000000000000e+01	3.700000000000000000e+01	3.800000000000000000e+01	3.500000000000000000e+01	4.000000000000000000e+01	4.000000000000000000e+01	4.000000000000000000e+01	4.000000000000000000e+01	4.200000000000000000e+01	4.500000000000000000e+01	4.500000000000000000e+01	4.400000000000000000e+01	4.500000000000000000e+01	4.200000000000000000e+01	4.200000000000000000e+01	4.900000000000000000e+01	4.800000000000000000e+01	4.800000000000000000e+01	5.200000000000000000e+01	5.300000000000000000e+01	5.400000000000000000e+01	5.200000000000000000e+01	5.000000000000000000e+01	5.200000000000000000e+01	5.500000000000000000e+01	5.500000000000000000e+01	5.500000000000000000e+01	5.600000000000000000e+01	6.000000000000000000e+01	6.100000000000000000e+01	6.000000000000000000e+01	5.900000000000000000e+01	5.800000000000000000e+01	5.600000000000000000e+01	5.600000000000000000e+01	5.500000000000000000e+01
1.000000000000000000e+01	1.000000000000000000e+01	1.700000000000000000e+01	1.900000000000000000e+01	2.400000000000000000e+01	3.200000000000000000e+01	3.500000000000000000e+01	3.500000000000000000e+01	3.800000000000000000e+01	3.800000000000000000e+01	4.400000000000000000e+01	4.800000000000000000e+01	4.600000000000000000e+01	4.600000000000000000e+01	4.600000000000000000e+01	5.100000000000000000e+01	5.300000000000000000e+01	5.500000000000000000e+01	6.200000000000000000e+01	6.400000000000000000e+01	6.500000000000000000e+01	6.700000000000000000e+01	7.100000000000000000e+01	7.000000000000000000e+01	6.900000000000000000e+01	7.200000000000000000e+01	7.300000000000000000e+01	7.300000000000000000e+01	7.600000000000000000e+01	7.600000000000000000e+01	7.800000000000000000e+01	7.400000000000000000e+01	7.600000000000000000e+01	7.300000000000000000e+01	7.400000000000000000e+01	7.400000000000000000e+01	6.900000000000000000e+01	7.000000000000000000e+01	7.400000000000000000e+01	7.700000000000000000e+01	7.700000000000000000e+01	7.700000000000000000e+01	7.400000000000000000e+01	6.800000000000000000e+01	6.800000000000000000e+01	6.900000000000000000e+01	6.500000000000000000e+01	5.900000000000000000e+01	5.600000000000000000e+01	5.300000000000000000e+01
1.000000000000000000e+01	1.000000000000000000e+01	1.100000000000000000e+01	1.800000000000000000e+01	2.100000000000000000e+01	2.300000000000000000e+01	2.400000000000000000e+01	2.900000000000000000e+01	3.000000000000000000e+01	3.300000000000000000e+01	3.600000000000000000e+01	4.100000000000000000e+01	4.300000000000000000e+01	5.000000000000000000e+01	5.400000000000000000e+01	5.600000000000000000e+01	6.000000000000000000e+01	6.200000000000000000e+01	7.100000000000000000e+01	7.400000000000000000e+01	7.500000000000000000e+01	7.600000000000000000e+01	7.600000000000000000e+01	7.700000000000000000e+01	8.000000000000000000e+01	8.300000000000000000e+01	8.700000000000000000e+01	9.100000000000000000e+01	9.000000000000000000e+01	9.400000000000000000e+01	1.000000000000000000e+02	1.050000000000000000e+02	1.090000000000000000e+02	1.140000000000000000e+02	1.150000000000000000e+02	1.200000000000000000e+02	1.190000000000000000e+02	1.190000000000000000e+02	1.190000000000000000e+02	1.240000000000000000e+02	1.300000000000000000e+02	1.290000000000000000e+02	1.280000000000000000e+02	1.280000000000000000e+02	1.270000000000000000e+02	1.230000000000000000e+02	1.200000000000000000e+02	1.170000000000000000e+02	1.180000000000000000e+02	1.160000000000000000e+02
1.000000000000000000e+01	1.300000000000000000e+01	1.400000000000000000e+01	1.800000000000000000e+01	2.100000000000000000e+01	2.800000000000000000e+01	3.000000000000000000e+01	3.100000000000000000e+01	3.500000000000000000e+01	3.800000000000000000e+01	4.100000000000000000e+01	5.400000000000000000e+01	6.200000000000000000e+01	6.500000000000000000e+01	7.000000000000000000e+01	7.400000000000000000e+01	7.900000000000000000e+01	8.100000000000000000e+01	8.400000000000000000e+01	8.900000000000000000e+01	8.700000000000000000e+01	1.000000000000000000e+02	1.020000000000000000e+02	1.090000000000000000e+02	1.080000000000000000e+02	1.080000000000000000e+02	1.120000000000000000e+02	1.110000000000000000e+02	1.080000000000000000e+02	1.130000000000000000e+02	1.190000000000000000e+02	1.190000000000000000e+02	1.150000000000000000e+02	1.180000000000000000e+02	1.190000000000000000e+02	1.180000000000000000e+02	1.120000000000000000e+02	1.120000000000000000e+02	1.130000000000000000e+02	1.130000000000000000e+02	1.110000000000000000e+02	1.150000000000000000e+02	1.170000000000000000e+02	1.160000000000000000e+02	1.160000000000000000e+02	1.150000000000000000e+02	1.140000000000000000e+02	1.140000000000000000e+02	1.190000000000000000e+02	1.220000000000000000e+02
1.000000000000000000e+01	1.200000000000000000e+01	1.500000000000000000e+01	1.500000000000000000e+01	2.300000000000000000e+01	2.600000000000000000e+01	3.100000000000000000e+01	4.000000000000000000e+01	4.400000000000000000e+01	4.500000000000000000e+01	4.700000000000000000e+01	4.900000000000000000e+01	5.000000000000000000e+01	5.000000000000000000e+01	5.700000000000000000e+01	5.500000000000000000e+01	5.800000000000000000e+01	6.200000000000000000e+01	6.000000000000000000e+01	6.500000000000000000e+01	6.900000000000000000e+01	7.100000000000000000e+01	6.900000000000000000e+01	7.200000000000000000e+01	6.900000000000000000e+01	7.100000000000000000e+01	7.400000000000000000e+01	7.400000000000000000e+01	7.200000000000000000e+01	7.000000000000000000e+01	7.100000000000000000e+01	7.700000000000000000e+01	8.000000000000000000e+01	7.900000000000000000e+01	8.100000000000000000e+01	8.100000000000000000e+01	8.400000000000000000e+01	9.100000000000000000e+01	9.300000000000000000e+01	9.800000000000000000e+01	1.010000000000000000e+02	9.900000000000000000e+01	1.010000000000000000e+02	9.700000000000000000e+01	9.700000000000000000e+01	9.300000000000000000e+01	9.600000000000000000e+01	9.900000000000000000e+01	1.020000000000000000e+02	1.000000000000000000e+02
1.000000000000000000e+01	1.300000000000000000e+01	1.800000000000000000e+01	2.100000000000000000e+01	2.500000000000000000e+01	3.400000000000000000e+01	3.600000000000000000e+01	4.400000000000000000e+01	4.900000000000000000e+01	5.200000000000000000e+01	5.600000000000000000e+01	6.200000000000000000e+01	6.500000000000000000e+01	7.200000000000000000e+01	7.900000000000000000e+01	8.300000000000000000e+01	8.500000000000000000e+01	8.300000000000000000e+01	9.000000000000000000e+01	8.200000000000000000e+01	8.500000000000000000e+01	8.600000000000000000e+01	8.900000000000000000e+01	8.900000000000000000e+01	9.600000000000000000e+01	1.010000000000000000e+02	1.040000000000000000e+02	1.050000000000000000e+02	1.070000000000000000e+02	1.110000000000000000e+02	1.140000000000000000e+02	1.130000000000000000e+02	1.160000000000000000e+02	1.170000000000000000e+02	1.220000000000000000e+02	1.270000000000000000e+02	1.330000000000000000e+02	1.370000000000000000e+02	1.380000000000000000e+02	1.310000000000000000e+02	1.310000000000000000e+02	1.290000000000000000e+02	1.260000000000000000e+02	1.280000000000000000e+02	1.260000000000000000e+02	1.260000000000000000e+02	1.280000000000000000e+02	1.270000000000000000e+02	1.260000000000000000e+02	1.260000000000000000e+02
1.000000000000000000e+01	1.300000000000000000e+01	1.600000000000000000e+01	1.800000000000000000e+01	2.600000000000000000e+01	3.500000000000000000e+01	3.700000000000000000e+01	3.800000000000000000e+01	3.800000000000000000e+01	4.200000000000000000e+01	4.100000000000000000e+01	4.300000000000000000e+01	4.300000000000000000e+01	4.200000000000000000e+01	4.500000000000000000e+01	4.700000000000000000e+01	4.800000000000000000e+01	5.400000000000000000e+01	5.700000000000000000e+01	6.000000000000000000e+01	6.000000000000000000e+01	5.700000000000000000e+01	6.300000000000000000e+01	7.000000000000000000e+01	7.400000000000000000e+01	7.700000000000000000e+01	7.900000000000000000e+01	7.900000000000000000e+01	8.300000000000000000e+01	8.200000000000000000e+01	8.100000000000000000e+01	8.000000000000000000e+01	8.400000000000000000e+01	8.700000000000000000e+01	8.800000000000000000e+01	9.100000000000000000e+01	8.700000000000000000e+01	8.900000000000000000e+01	8.700000000000000000e+01	8.700000000000000000e+01	9.200000000000000000e+01	9.000000000000000000e+01	8.600000000000000000e+01	8.600000000000000000e+01	8.400000000000000000e+01	8.500000000000000000e+01	8.500000000000000000e+01	8.400000000000000000e+01	8.400000000000000000e+01	8.400000000000000000e+01
1.000000000000000000e+01	1.700000000000000000e+01	1.800000000000000000e+01	1.900000000000000000e+01	2.700000000000000000e+01	3.100000000000000000e+01	3.300000000000000000e+01	3.500000000000000000e+01	3.600000000000000000e+01	3.800000000000000000e+01	4.000000000000000000e+01	4.200000000000000000e+01	4.300000000000000000e+01	4.700000000000000000e+01	4.700000000000000000e+01	5.000000000000000000e+01	5.200000000000000000e+01	5.500000000000000000e+01	5.800000000000000000e+01	5.800000000000000000e+01	5.900000000000000000e+01	5.800000000000000000e+01	5.700000000000000000e+01	5.600000000000000000e+01	6.000000000000000000e+01	6.200000000000000000e+01	5.900000000000000000e+01	5.800000000000000000e+01	6.100000000000000000e+01	5.900000000000000000e+01	5.900000000000000000e+01	5.800000000000000000e+01	5.800000000000000000e+01	5.800000000000000000e+01	5.900000000000000000e+01	6.000000000000000000e+01	5.900000000000000000e+01	5.700000000000000000e+01	5.800000000000000000e+01	6.300000000000000000e+01	6.700000000000000000e+01	6.600000000000000000e+01	7.100000000000000000e+01	7.500000000000000000e+01	7.500000000000000000e+01	7.300000000000000000e+01	7.200000000000000000e+01	7.200000000000000000e+01	7.500000000000000000e+01	7.300000000000000000e+01
[truncated: 950 more columns]
