# Supplementary material for: Omicron vs. the rest: Assessing the competitive dynamics and coinfection scenarios of COVID-19 strains on a social network
Source: PLoS One. 2024 Jan 25;19(1):e0287623. doi: 10.1371/journal.pone.0287623 (PMC10810514; doi:10.1371/journal.pone.0287623)
Supplement: S1 Data — (ZIP) [file pone.0287623.s001.zip › Data Figures/Fig8/b/Infected(o).csv]

1.000000000000000000e+01	1.500000000000000000e+01	1.800000000000000000e+01	2.000000000000000000e+01	2.500000000000000000e+01	3.400000000000000000e+01	3.800000000000000000e+01	4.300000000000000000e+01	5.000000000000000000e+01	5.600000000000000000e+01	5.900000000000000000e+01	8.000000000000000000e+01	9.600000000000000000e+01	1.180000000000000000e+02	1.390000000000000000e+02	1.490000000000000000e+02	1.660000000000000000e+02	1.940000000000000000e+02	2.210000000000000000e+02	2.560000000000000000e+02	2.930000000000000000e+02	3.360000000000000000e+02	3.840000000000000000e+02	4.310000000000000000e+02	4.890000000000000000e+02	5.460000000000000000e+02	6.290000000000000000e+02	7.160000000000000000e+02	7.890000000000000000e+02	8.620000000000000000e+02	9.830000000000000000e+02	1.082000000000000000e+03	1.204000000000000000e+03	1.331000000000000000e+03	1.468000000000000000e+03	1.584000000000000000e+03	1.723000000000000000e+03	1.860000000000000000e+03	1.988000000000000000e+03	2.118000000000000000e+03	2.242000000000000000e+03	2.362000000000000000e+03	2.488000000000000000e+03	2.582000000000000000e+03	2.670000000000000000e+03	2.773000000000000000e+03	2.867000000000000000e+03	2.970000000000000000e+03	3.043000000000000000e+03	3.098000000000000000e+03
1.000000000000000000e+01	2.000000000000000000e+01	2.600000000000000000e+01	3.700000000000000000e+01	4.500000000000000000e+01	6.100000000000000000e+01	7.100000000000000000e+01	9.300000000000000000e+01	1.090000000000000000e+02	1.170000000000000000e+02	1.290000000000000000e+02	1.410000000000000000e+02	1.690000000000000000e+02	1.850000000000000000e+02	2.040000000000000000e+02	2.330000000000000000e+02	2.670000000000000000e+02	2.920000000000000000e+02	3.260000000000000000e+02	3.520000000000000000e+02	4.020000000000000000e+02	4.620000000000000000e+02	5.220000000000000000e+02	5.830000000000000000e+02	6.520000000000000000e+02	7.120000000000000000e+02	8.010000000000000000e+02	8.740000000000000000e+02	9.800000000000000000e+02	1.073000000000000000e+03	1.151000000000000000e+03	1.221000000000000000e+03	1.315000000000000000e+03	1.392000000000000000e+03	1.502000000000000000e+03	1.631000000000000000e+03	1.708000000000000000e+03	1.806000000000000000e+03	1.884000000000000000e+03	1.984000000000000000e+03	2.077000000000000000e+03	2.169000000000000000e+03	2.283000000000000000e+03	2.391000000000000000e+03	2.516000000000000000e+03	2.620000000000000000e+03	2.697000000000000000e+03	2.790000000000000000e+03	2.837000000000000000e+03	2.856000000000000000e+03
1.000000000000000000e+01	1.500000000000000000e+01	1.800000000000000000e+01	2.800000000000000000e+01	3.400000000000000000e+01	4.800000000000000000e+01	5.300000000000000000e+01	6.100000000000000000e+01	7.500000000000000000e+01	8.200000000000000000e+01	9.300000000000000000e+01	1.070000000000000000e+02	1.190000000000000000e+02	1.270000000000000000e+02	1.400000000000000000e+02	1.560000000000000000e+02	1.750000000000000000e+02	2.090000000000000000e+02	2.350000000000000000e+02	2.710000000000000000e+02	3.000000000000000000e+02	3.550000000000000000e+02	3.900000000000000000e+02	4.310000000000000000e+02	4.940000000000000000e+02	5.560000000000000000e+02	6.150000000000000000e+02	6.530000000000000000e+02	7.340000000000000000e+02	8.180000000000000000e+02	8.910000000000000000e+02	9.650000000000000000e+02	1.041000000000000000e+03	1.161000000000000000e+03	1.287000000000000000e+03	1.382000000000000000e+03	1.503000000000000000e+03	1.628000000000000000e+03	1.759000000000000000e+03	1.876000000000000000e+03	2.038000000000000000e+03	2.159000000000000000e+03	2.319000000000000000e+03	2.410000000000000000e+03	2.527000000000000000e+03	2.643000000000000000e+03	2.740000000000000000e+03	2.833000000000000000e+03	2.933000000000000000e+03	3.026000000000000000e+03
1.000000000000000000e+01	1.500000000000000000e+01	2.500000000000000000e+01	3.400000000000000000e+01	4.600000000000000000e+01	5.500000000000000000e+01	6.700000000000000000e+01	7.300000000000000000e+01	8.000000000000000000e+01	9.400000000000000000e+01	1.180000000000000000e+02	1.260000000000000000e+02	1.440000000000000000e+02	1.550000000000000000e+02	1.750000000000000000e+02	1.980000000000000000e+02	2.230000000000000000e+02	2.470000000000000000e+02	2.880000000000000000e+02	3.170000000000000000e+02	3.530000000000000000e+02	4.010000000000000000e+02	4.640000000000000000e+02	5.310000000000000000e+02	5.740000000000000000e+02	6.430000000000000000e+02	7.120000000000000000e+02	7.710000000000000000e+02	8.400000000000000000e+02	9.320000000000000000e+02	1.032000000000000000e+03	1.118000000000000000e+03	1.218000000000000000e+03	1.347000000000000000e+03	1.460000000000000000e+03	1.579000000000000000e+03	1.704000000000000000e+03	1.836000000000000000e+03	1.947000000000000000e+03	2.076000000000000000e+03	2.197000000000000000e+03	2.347000000000000000e+03	2.467000000000000000e+03	2.599000000000000000e+03	2.699000000000000000e+03	2.790000000000000000e+03	2.899000000000000000e+03	2.981000000000000000e+03	3.053000000000000000e+03	3.159000000000000000e+03
1.000000000000000000e+01	1.400000000000000000e+01	2.300000000000000000e+01	2.900000000000000000e+01	3.500000000000000000e+01	4.500000000000000000e+01	4.400000000000000000e+01	5.800000000000000000e+01	6.800000000000000000e+01	8.200000000000000000e+01	9.000000000000000000e+01	1.050000000000000000e+02	1.250000000000000000e+02	1.440000000000000000e+02	1.580000000000000000e+02	1.770000000000000000e+02	2.150000000000000000e+02	2.420000000000000000e+02	2.710000000000000000e+02	3.050000000000000000e+02	3.450000000000000000e+02	4.190000000000000000e+02	4.700000000000000000e+02	5.290000000000000000e+02	6.050000000000000000e+02	6.710000000000000000e+02	7.590000000000000000e+02	8.300000000000000000e+02	9.250000000000000000e+02	1.000000000000000000e+03	1.086000000000000000e+03	1.193000000000000000e+03	1.298000000000000000e+03	1.414000000000000000e+03	1.512000000000000000e+03	1.621000000000000000e+03	1.744000000000000000e+03	1.872000000000000000e+03	1.965000000000000000e+03	2.092000000000000000e+03	2.190000000000000000e+03	2.291000000000000000e+03	2.410000000000000000e+03	2.526000000000000000e+03	2.613000000000000000e+03	2.726000000000000000e+03	2.789000000000000000e+03	2.842000000000000000e+03	2.892000000000000000e+03	2.934000000000000000e+03
1.000000000000000000e+01	1.300000000000000000e+01	1.900000000000000000e+01	2.500000000000000000e+01	3.200000000000000000e+01	3.500000000000000000e+01	4.400000000000000000e+01	4.600000000000000000e+01	6.000000000000000000e+01	6.800000000000000000e+01	7.600000000000000000e+01	8.600000000000000000e+01	9.500000000000000000e+01	1.140000000000000000e+02	1.260000000000000000e+02	1.510000000000000000e+02	1.710000000000000000e+02	1.930000000000000000e+02	2.180000000000000000e+02	2.600000000000000000e+02	3.000000000000000000e+02	3.410000000000000000e+02	3.770000000000000000e+02	4.280000000000000000e+02	4.710000000000000000e+02	5.540000000000000000e+02	6.140000000000000000e+02	6.760000000000000000e+02	7.500000000000000000e+02	8.140000000000000000e+02	8.990000000000000000e+02	9.830000000000000000e+02	1.078000000000000000e+03	1.196000000000000000e+03	1.333000000000000000e+03	1.448000000000000000e+03	1.587000000000000000e+03	1.682000000000000000e+03	1.781000000000000000e+03	1.918000000000000000e+03	2.033000000000000000e+03	2.132000000000000000e+03	2.263000000000000000e+03	2.356000000000000000e+03	2.457000000000000000e+03	2.565000000000000000e+03	2.664000000000000000e+03	2.770000000000000000e+03	2.855000000000000000e+03	2.942000000000000000e+03
1.000000000000000000e+01	1.200000000000000000e+01	1.400000000000000000e+01	2.000000000000000000e+01	2.900000000000000000e+01	3.400000000000000000e+01	3.800000000000000000e+01	4.800000000000000000e+01	5.900000000000000000e+01	6.800000000000000000e+01	8.400000000000000000e+01	1.030000000000000000e+02	1.200000000000000000e+02	1.290000000000000000e+02	1.390000000000000000e+02	1.600000000000000000e+02	1.870000000000000000e+02	2.170000000000000000e+02	2.430000000000000000e+02	2.690000000000000000e+02	3.140000000000000000e+02	3.530000000000000000e+02	3.770000000000000000e+02	4.140000000000000000e+02	4.640000000000000000e+02	5.120000000000000000e+02	5.780000000000000000e+02	6.470000000000000000e+02	7.110000000000000000e+02	8.030000000000000000e+02	8.730000000000000000e+02	9.600000000000000000e+02	1.041000000000000000e+03	1.154000000000000000e+03	1.274000000000000000e+03	1.414000000000000000e+03	1.535000000000000000e+03	1.646000000000000000e+03	1.781000000000000000e+03	1.905000000000000000e+03	2.032000000000000000e+03	2.167000000000000000e+03	2.303000000000000000e+03	2.440000000000000000e+03	2.545000000000000000e+03	2.645000000000000000e+03	2.749000000000000000e+03	2.839000000000000000e+03	2.961000000000000000e+03	3.053000000000000000e+03
1.000000000000000000e+01	1.300000000000000000e+01	1.800000000000000000e+01	2.200000000000000000e+01	2.800000000000000000e+01	3.800000000000000000e+01	6.100000000000000000e+01	7.800000000000000000e+01	8.700000000000000000e+01	1.060000000000000000e+02	1.260000000000000000e+02	1.410000000000000000e+02	1.670000000000000000e+02	1.960000000000000000e+02	2.090000000000000000e+02	2.430000000000000000e+02	2.720000000000000000e+02	3.070000000000000000e+02	3.440000000000000000e+02	3.830000000000000000e+02	4.290000000000000000e+02	4.690000000000000000e+02	5.380000000000000000e+02	6.060000000000000000e+02	6.860000000000000000e+02	7.530000000000000000e+02	8.240000000000000000e+02	8.930000000000000000e+02	9.990000000000000000e+02	1.090000000000000000e+03	1.200000000000000000e+03	1.304000000000000000e+03	1.405000000000000000e+03	1.540000000000000000e+03	1.664000000000000000e+03	1.781000000000000000e+03	1.892000000000000000e+03	2.013000000000000000e+03	2.114000000000000000e+03	2.228000000000000000e+03	2.327000000000000000e+03	2.410000000000000000e+03	2.504000000000000000e+03	2.607000000000000000e+03	2.718000000000000000e+03	2.820000000000000000e+03	2.932000000000000000e+03	3.009000000000000000e+03	3.065000000000000000e+03	3.146000000000000000e+03
1.000000000000000000e+01	1.200000000000000000e+01	2.200000000000000000e+01	2.900000000000000000e+01	4.000000000000000000e+01	5.000000000000000000e+01	6.800000000000000000e+01	7.900000000000000000e+01	8.900000000000000000e+01	1.050000000000000000e+02	1.230000000000000000e+02	1.400000000000000000e+02	1.540000000000000000e+02	1.820000000000000000e+02	2.020000000000000000e+02	2.330000000000000000e+02	2.530000000000000000e+02	2.750000000000000000e+02	3.180000000000000000e+02	3.610000000000000000e+02	4.130000000000000000e+02	4.540000000000000000e+02	5.260000000000000000e+02	5.970000000000000000e+02	6.550000000000000000e+02	7.490000000000000000e+02	8.240000000000000000e+02	8.950000000000000000e+02	9.840000000000000000e+02	1.074000000000000000e+03	1.178000000000000000e+03	1.304000000000000000e+03	1.420000000000000000e+03	1.557000000000000000e+03	1.676000000000000000e+03	1.806000000000000000e+03	1.921000000000000000e+03	2.066000000000000000e+03	2.178000000000000000e+03	2.296000000000000000e+03	2.399000000000000000e+03	2.503000000000000000e+03	2.593000000000000000e+03	2.714000000000000000e+03	2.817000000000000000e+03	2.895000000000000000e+03	2.965000000000000000e+03	3.035000000000000000e+03	3.105000000000000000e+03	3.173000000000000000e+03
1.000000000000000000e+01	1.200000000000000000e+01	2.000000000000000000e+01	2.600000000000000000e+01	3.200000000000000000e+01	4.600000000000000000e+01	5.800000000000000000e+01	6.400000000000000000e+01	6.900000000000000000e+01	8.500000000000000000e+01	1.020000000000000000e+02	1.160000000000000000e+02	1.370000000000000000e+02	1.550000000000000000e+02	1.860000000000000000e+02	2.000000000000000000e+02	2.380000000000000000e+02	2.750000000000000000e+02	3.180000000000000000e+02	3.560000000000000000e+02	3.940000000000000000e+02	4.460000000000000000e+02	5.010000000000000000e+02	5.510000000000000000e+02	6.150000000000000000e+02	6.970000000000000000e+02	7.820000000000000000e+02	8.800000000000000000e+02	9.920000000000000000e+02	1.097000000000000000e+03	1.203000000000000000e+03	1.357000000000000000e+03	1.482000000000000000e+03	1.625000000000000000e+03	1.768000000000000000e+03	1.895000000000000000e+03	2.033000000000000000e+03	2.138000000000000000e+03	2.266000000000000000e+03	2.350000000000000000e+03	2.461000000000000000e+03	2.569000000000000000e+03	2.693000000000000000e+03	2.767000000000000000e+03	2.827000000000000000e+03	2.904000000000000000e+03	2.975000000000000000e+03	3.045000000000000000e+03	3.104000000000000000e+03	3.141000000000000000e+03
1.000000000000000000e+01	1.100000000000000000e+01	1.500000000000000000e+01	1.900000000000000000e+01	2.300000000000000000e+01	3.500000000000000000e+01	5.000000000000000000e+01	5.600000000000000000e+01	6.500000000000000000e+01	8.100000000000000000e+01	8.900000000000000000e+01	1.080000000000000000e+02	1.230000000000000000e+02	1.410000000000000000e+02	1.720000000000000000e+02	1.940000000000000000e+02	2.220000000000000000e+02	2.570000000000000000e+02	2.910000000000000000e+02	3.190000000000000000e+02	3.520000000000000000e+02	4.040000000000000000e+02	4.670000000000000000e+02	5.320000000000000000e+02	6.040000000000000000e+02	6.670000000000000000e+02	7.430000000000000000e+02	8.360000000000000000e+02	9.450000000000000000e+02	1.023000000000000000e+03	1.108000000000000000e+03	1.206000000000000000e+03	1.320000000000000000e+03	1.429000000000000000e+03	1.542000000000000000e+03	1.656000000000000000e+03	1.775000000000000000e+03	1.901000000000000000e+03	2.019000000000000000e+03	2.126000000000000000e+03	2.230000000000000000e+03	2.370000000000000000e+03	2.505000000000000000e+03	2.615000000000000000e+03	2.731000000000000000e+03	2.825000000000000000e+03	2.914000000000000000e+03	2.994000000000000000e+03	3.055000000000000000e+03	3.118000000000000000e+03
1.000000000000000000e+01	1.700000000000000000e+01	2.700000000000000000e+01	4.400000000000000000e+01	5.400000000000000000e+01	6.400000000000000000e+01	7.800000000000000000e+01	9.400000000000000000e+01	1.090000000000000000e+02	1.150000000000000000e+02	1.210000000000000000e+02	1.360000000000000000e+02	1.540000000000000000e+02	1.700000000000000000e+02	1.990000000000000000e+02	2.200000000000000000e+02	2.340000000000000000e+02	2.660000000000000000e+02	3.020000000000000000e+02	3.380000000000000000e+02	3.720000000000000000e+02	4.150000000000000000e+02	4.680000000000000000e+02	5.040000000000000000e+02	5.530000000000000000e+02	6.050000000000000000e+02	6.750000000000000000e+02	7.200000000000000000e+02	7.990000000000000000e+02	8.870000000000000000e+02	9.690000000000000000e+02	1.037000000000000000e+03	1.139000000000000000e+03	1.243000000000000000e+03	1.363000000000000000e+03	1.468000000000000000e+03	1.566000000000000000e+03	1.688000000000000000e+03	1.789000000000000000e+03	1.882000000000000000e+03	1.977000000000000000e+03	2.076000000000000000e+03	2.181000000000000000e+03	2.287000000000000000e+03	2.370000000000000000e+03	2.461000000000000000e+03	2.534000000000000000e+03	2.587000000000000000e+03	2.664000000000000000e+03	2.739000000000000000e+03
1.000000000000000000e+01	1.300000000000000000e+01	1.500000000000000000e+01	1.900000000000000000e+01	2.300000000000000000e+01	2.600000000000000000e+01	2.900000000000000000e+01	3.500000000000000000e+01	4.000000000000000000e+01	4.600000000000000000e+01	5.000000000000000000e+01	6.100000000000000000e+01	7.000000000000000000e+01	7.800000000000000000e+01	8.700000000000000000e+01	9.700000000000000000e+01	1.160000000000000000e+02	1.420000000000000000e+02	1.620000000000000000e+02	1.880000000000000000e+02	2.030000000000000000e+02	2.160000000000000000e+02	2.500000000000000000e+02	2.870000000000000000e+02	3.260000000000000000e+02	3.550000000000000000e+02	3.930000000000000000e+02	4.390000000000000000e+02	4.950000000000000000e+02	5.380000000000000000e+02	5.880000000000000000e+02	6.600000000000000000e+02	7.270000000000000000e+02	7.890000000000000000e+02	8.600000000000000000e+02	9.450000000000000000e+02	1.057000000000000000e+03	1.149000000000000000e+03	1.252000000000000000e+03	1.356000000000000000e+03	1.432000000000000000e+03	1.543000000000000000e+03	1.628000000000000000e+03	1.718000000000000000e+03	1.805000000000000000e+03	1.892000000000000000e+03	1.985000000000000000e+03	2.067000000000000000e+03	2.148000000000000000e+03	2.222000000000000000e+03
1.000000000000000000e+01	1.300000000000000000e+01	2.000000000000000000e+01	2.500000000000000000e+01	3.000000000000000000e+01	3.800000000000000000e+01	4.500000000000000000e+01	5.500000000000000000e+01	6.800000000000000000e+01	8.400000000000000000e+01	1.080000000000000000e+02	1.310000000000000000e+02	1.630000000000000000e+02	1.800000000000000000e+02	2.120000000000000000e+02	2.520000000000000000e+02	2.880000000000000000e+02	3.380000000000000000e+02	3.780000000000000000e+02	4.280000000000000000e+02	4.810000000000000000e+02	5.400000000000000000e+02	5.840000000000000000e+02	6.630000000000000000e+02	7.350000000000000000e+02	7.970000000000000000e+02	8.890000000000000000e+02	9.650000000000000000e+02	1.038000000000000000e+03	1.106000000000000000e+03	1.190000000000000000e+03	1.292000000000000000e+03	1.396000000000000000e+03	1.523000000000000000e+03	1.631000000000000000e+03	1.748000000000000000e+03	1.828000000000000000e+03	1.941000000000000000e+03	2.029000000000000000e+03	2.120000000000000000e+03	2.186000000000000000e+03	2.274000000000000000e+03	2.381000000000000000e+03	2.465000000000000000e+03	2.530000000000000000e+03	2.608000000000000000e+03	2.687000000000000000e+03	2.751000000000000000e+03	2.845000000000000000e+03	2.912000000000000000e+03
1.000000000000000000e+01	1.600000000000000000e+01	2.100000000000000000e+01	3.500000000000000000e+01	4.900000000000000000e+01	6.000000000000000000e+01	7.800000000000000000e+01	1.010000000000000000e+02	1.290000000000000000e+02	1.570000000000000000e+02	1.870000000000000000e+02	2.080000000000000000e+02	2.410000000000000000e+02	2.760000000000000000e+02	3.130000000000000000e+02	3.800000000000000000e+02	4.410000000000000000e+02	5.010000000000000000e+02	5.680000000000000000e+02	6.410000000000000000e+02	6.950000000000000000e+02	7.690000000000000000e+02	8.520000000000000000e+02	9.230000000000000000e+02	1.005000000000000000e+03	1.082000000000000000e+03	1.173000000000000000e+03	1.279000000000000000e+03	1.382000000000000000e+03	1.505000000000000000e+03	1.613000000000000000e+03	1.724000000000000000e+03	1.842000000000000000e+03	1.952000000000000000e+03	2.065000000000000000e+03	2.167000000000000000e+03	2.283000000000000000e+03	2.377000000000000000e+03	2.495000000000000000e+03	2.609000000000000000e+03	2.711000000000000000e+03	2.787000000000000000e+03	2.885000000000000000e+03	3.013000000000000000e+03	3.071000000000000000e+03	3.159000000000000000e+03	3.218000000000000000e+03	3.281000000000000000e+03	3.336000000000000000e+03	3.369000000000000000e+03
1.000000000000000000e+01	1.500000000000000000e+01	1.400000000000000000e+01	2.200000000000000000e+01	3.300000000000000000e+01	3.900000000000000000e+01	5.300000000000000000e+01	6.600000000000000000e+01	7.700000000000000000e+01	9.500000000000000000e+01	1.100000000000000000e+02	1.190000000000000000e+02	1.330000000000000000e+02	1.520000000000000000e+02	1.840000000000000000e+02	2.030000000000000000e+02	2.270000000000000000e+02	2.520000000000000000e+02	2.800000000000000000e+02	3.150000000000000000e+02	3.660000000000000000e+02	4.300000000000000000e+02	4.830000000000000000e+02	5.290000000000000000e+02	5.900000000000000000e+02	6.620000000000000000e+02	7.130000000000000000e+02	7.800000000000000000e+02	8.660000000000000000e+02	9.540000000000000000e+02	1.050000000000000000e+03	1.158000000000000000e+03	1.264000000000000000e+03	1.379000000000000000e+03	1.521000000000000000e+03	1.664000000000000000e+03	1.810000000000000000e+03	1.930000000000000000e+03	2.076000000000000000e+03	2.190000000000000000e+03	2.280000000000000000e+03	2.399000000000000000e+03	2.517000000000000000e+03	2.602000000000000000e+03	2.696000000000000000e+03	2.804000000000000000e+03	2.891000000000000000e+03	2.952000000000000000e+03	3.021000000000000000e+03	3.050000000000000000e+03
1.000000000000000000e+01	1.300000000000000000e+01	2.000000000000000000e+01	2.700000000000000000e+01	3.100000000000000000e+01	4.400000000000000000e+01	5.000000000000000000e+01	5.700000000000000000e+01	6.500000000000000000e+01	7.100000000000000000e+01	8.100000000000000000e+01	9.100000000000000000e+01	1.010000000000000000e+02	1.160000000000000000e+02	1.250000000000000000e+02	1.430000000000000000e+02	1.500000000000000000e+02	1.600000000000000000e+02	1.870000000000000000e+02	2.150000000000000000e+02	2.430000000000000000e+02	2.760000000000000000e+02	3.110000000000000000e+02	3.550000000000000000e+02	4.110000000000000000e+02	4.660000000000000000e+02	5.180000000000000000e+02	5.650000000000000000e+02	6.350000000000000000e+02	7.090000000000000000e+02	7.870000000000000000e+02	8.870000000000000000e+02	9.910000000000000000e+02	1.056000000000000000e+03	1.175000000000000000e+03	1.278000000000000000e+03	1.367000000000000000e+03	1.471000000000000000e+03	1.576000000000000000e+03	1.675000000000000000e+03	1.786000000000000000e+03	1.882000000000000000e+03	1.979000000000000000e+03	2.082000000000000000e+03	2.201000000000000000e+03	2.298000000000000000e+03	2.389000000000000000e+03	2.490000000000000000e+03	2.586000000000000000e+03	2.650000000000000000e+03
1.000000000000000000e+01	1.600000000000000000e+01	2.100000000000000000e+01	2.900000000000000000e+01	4.100000000000000000e+01	4.500000000000000000e+01	5.800000000000000000e+01	6.600000000000000000e+01	7.400000000000000000e+01	9.300000000000000000e+01	1.100000000000000000e+02	1.270000000000000000e+02	1.410000000000000000e+02	1.430000000000000000e+02	1.610000000000000000e+02	1.780000000000000000e+02	2.030000000000000000e+02	2.180000000000000000e+02	2.430000000000000000e+02	2.690000000000000000e+02	2.990000000000000000e+02	3.450000000000000000e+02	3.920000000000000000e+02	4.330000000000000000e+02	4.760000000000000000e+02	5.300000000000000000e+02	5.760000000000000000e+02	6.440000000000000000e+02	7.100000000000000000e+02	7.890000000000000000e+02	8.670000000000000000e+02	9.470000000000000000e+02	1.023000000000000000e+03	1.123000000000000000e+03	1.224000000000000000e+03	1.345000000000000000e+03	1.486000000000000000e+03	1.597000000000000000e+03	1.688000000000000000e+03	1.803000000000000000e+03	1.919000000000000000e+03	2.047000000000000000e+03	2.132000000000000000e+03	2.254000000000000000e+03	2.350000000000000000e+03	2.426000000000000000e+03	2.519000000000000000e+03	2.586000000000000000e+03	2.649000000000000000e+03	2.711000000000000000e+03
1.000000000000000000e+01	1.300000000000000000e+01	2.200000000000000000e+01	2.900000000000000000e+01	3.400000000000000000e+01	4.100000000000000000e+01	5.100000000000000000e+01	6.300000000000000000e+01	7.000000000000000000e+01	8.400000000000000000e+01	9.900000000000000000e+01	1.120000000000000000e+02	1.260000000000000000e+02	1.510000000000000000e+02	1.820000000000000000e+02	2.180000000000000000e+02	2.480000000000000000e+02	3.000000000000000000e+02	3.500000000000000000e+02	4.000000000000000000e+02	4.540000000000000000e+02	5.100000000000000000e+02	5.620000000000000000e+02	6.460000000000000000e+02	7.270000000000000000e+02	8.140000000000000000e+02	9.320000000000000000e+02	1.028000000000000000e+03	1.105000000000000000e+03	1.187000000000000000e+03	1.308000000000000000e+03	1.434000000000000000e+03	1.533000000000000000e+03	1.623000000000000000e+03	1.739000000000000000e+03	1.847000000000000000e+03	2.004000000000000000e+03	2.111000000000000000e+03	2.245000000000000000e+03	2.359000000000000000e+03	2.493000000000000000e+03	2.622000000000000000e+03	2.743000000000000000e+03	2.879000000000000000e+03	2.990000000000000000e+03	3.104000000000000000e+03	3.234000000000000000e+03	3.323000000000000000e+03	3.407000000000000000e+03	3.476000000000000000e+03
1.000000000000000000e+01	1.400000000000000000e+01	2.300000000000000000e+01	2.500000000000000000e+01	3.300000000000000000e+01	3.700000000000000000e+01	4.800000000000000000e+01	6.000000000000000000e+01	6.600000000000000000e+01	7.800000000000000000e+01	9.000000000000000000e+01	1.020000000000000000e+02	1.210000000000000000e+02	1.440000000000000000e+02	1.740000000000000000e+02	1.950000000000000000e+02	2.210000000000000000e+02	2.550000000000000000e+02	3.050000000000000000e+02	3.490000000000000000e+02	3.850000000000000000e+02	4.320000000000000000e+02	4.950000000000000000e+02	5.700000000000000000e+02	6.160000000000000000e+02	6.910000000000000000e+02	7.610000000000000000e+02	8.400000000000000000e+02	9.390000000000000000e+02	1.037000000000000000e+03	1.114000000000000000e+03	1.224000000000000000e+03	1.336000000000000000e+03	1.451000000000000000e+03	1.581000000000000000e+03	1.710000000000000000e+03	1.851000000000000000e+03	1.983000000000000000e+03	2.115000000000000000e+03	2.218000000000000000e+03	2.308000000000000000e+03	2.414000000000000000e+03	2.512000000000000000e+03	2.612000000000000000e+03	2.716000000000000000e+03	2.786000000000000000e+03	2.865000000000000000e+03	2.927000000000000000e+03	2.986000000000000000e+03	3.054000000000000000e+03
1.000000000000000000e+01	1.100000000000000000e+01	1.800000000000000000e+01	2.800000000000000000e+01	3.200000000000000000e+01	3.500000000000000000e+01	4.100000000000000000e+01	4.600000000000000000e+01	5.300000000000000000e+01	6.200000000000000000e+01	7.100000000000000000e+01	8.000000000000000000e+01	8.700000000000000000e+01	9.900000000000000000e+01	1.110000000000000000e+02	1.310000000000000000e+02	1.520000000000000000e+02	1.710000000000000000e+02	1.990000000000000000e+02	2.210000000000000000e+02	2.380000000000000000e+02	2.680000000000000000e+02	2.990000000000000000e+02	3.310000000000000000e+02	3.570000000000000000e+02	3.870000000000000000e+02	4.330000000000000000e+02	4.780000000000000000e+02	5.370000000000000000e+02	6.010000000000000000e+02	6.840000000000000000e+02	7.520000000000000000e+02	8.460000000000000000e+02	9.250000000000000000e+02	1.009000000000000000e+03	1.106000000000000000e+03	1.192000000000000000e+03	1.301000000000000000e+03	1.415000000000000000e+03	1.554000000000000000e+03	1.670000000000000000e+03	1.801000000000000000e+03	1.945000000000000000e+03	2.061000000000000000e+03	2.193000000000000000e+03	2.323000000000000000e+03	2.440000000000000000e+03	2.513000000000000000e+03	2.587000000000000000e+03	2.679000000000000000e+03
1.000000000000000000e+01	1.200000000000000000e+01	1.400000000000000000e+01	2.300000000000000000e+01	3.000000000000000000e+01	3.800000000000000000e+01	4.600000000000000000e+01	5.300000000000000000e+01	6.500000000000000000e+01	7.100000000000000000e+01	8.000000000000000000e+01	9.500000000000000000e+01	1.170000000000000000e+02	1.380000000000000000e+02	1.550000000000000000e+02	1.770000000000000000e+02	1.950000000000000000e+02	2.180000000000000000e+02	2.390000000000000000e+02	2.730000000000000000e+02	3.130000000000000000e+02	3.510000000000000000e+02	3.980000000000000000e+02	4.370000000000000000e+02	4.940000000000000000e+02	5.640000000000000000e+02	6.170000000000000000e+02	6.880000000000000000e+02	7.530000000000000000e+02	8.350000000000000000e+02	9.160000000000000000e+02	9.910000000000000000e+02	1.094000000000000000e+03	1.181000000000000000e+03	1.271000000000000000e+03	1.365000000000000000e+03	1.466000000000000000e+03	1.574000000000000000e+03	1.683000000000000000e+03	1.814000000000000000e+03	1.919000000000000000e+03	2.013000000000000000e+03	2.138000000000000000e+03	2.275000000000000000e+03	2.418000000000000000e+03	2.550000000000000000e+03	2.685000000000000000e+03	2.768000000000000000e+03	2.830000000000000000e+03	2.903000000000000000e+03
1.000000000000000000e+01	1.800000000000000000e+01	2.800000000000000000e+01	3.900000000000000000e+01	4.700000000000000000e+01	5.800000000000000000e+01	7.500000000000000000e+01	8.400000000000000000e+01	9.300000000000000000e+01	1.080000000000000000e+02	1.250000000000000000e+02	1.300000000000000000e+02	1.560000000000000000e+02	1.780000000000000000e+02	2.000000000000000000e+02	2.180000000000000000e+02	2.400000000000000000e+02	2.610000000000000000e+02	2.880000000000000000e+02	3.130000000000000000e+02	3.460000000000000000e+02	3.880000000000000000e+02	4.400000000000000000e+02	4.810000000000000000e+02	5.430000000000000000e+02	5.940000000000000000e+02	6.410000000000000000e+02	6.920000000000000000e+02	7.510000000000000000e+02	8.200000000000000000e+02	9.020000000000000000e+02	9.680000000000000000e+02	1.043000000000000000e+03	1.140000000000000000e+03	1.222000000000000000e+03	1.298000000000000000e+03	1.411000000000000000e+03	1.487000000000000000e+03	1.618000000000000000e+03	1.751000000000000000e+03	1.885000000000000000e+03	1.999000000000000000e+03	2.101000000000000000e+03	2.195000000000000000e+03	2.276000000000000000e+03	2.371000000000000000e+03	2.445000000000000000e+03	2.536000000000000000e+03	2.633000000000000000e+03	2.697000000000000000e+03
1.000000000000000000e+01	1.400000000000000000e+01	2.000000000000000000e+01	2.300000000000000000e+01	3.000000000000000000e+01	3.700000000000000000e+01	4.200000000000000000e+01	4.700000000000000000e+01	5.600000000000000000e+01	6.900000000000000000e+01	7.700000000000000000e+01	8.800000000000000000e+01	9.900000000000000000e+01	1.130000000000000000e+02	1.350000000000000000e+02	1.540000000000000000e+02	1.740000000000000000e+02	1.920000000000000000e+02	2.220000000000000000e+02	2.410000000000000000e+02	2.780000000000000000e+02	3.110000000000000000e+02	3.430000000000000000e+02	3.850000000000000000e+02	4.270000000000000000e+02	4.910000000000000000e+02	5.360000000000000000e+02	5.990000000000000000e+02	6.820000000000000000e+02	7.540000000000000000e+02	8.210000000000000000e+02	9.130000000000000000e+02	9.980000000000000000e+02	1.123000000000000000e+03	1.200000000000000000e+03	1.298000000000000000e+03	1.387000000000000000e+03	1.492000000000000000e+03	1.600000000000000000e+03	1.698000000000000000e+03	1.813000000000000000e+03	1.898000000000000000e+03	2.015000000000000000e+03	2.091000000000000000e+03	2.198000000000000000e+03	2.285000000000000000e+03	2.364000000000000000e+03	2.449000000000000000e+03	2.534000000000000000e+03	2.614000000000000000e+03
1.000000000000000000e+01	1.300000000000000000e+01	2.000000000000000000e+01	3.400000000000000000e+01	4.600000000000000000e+01	5.400000000000000000e+01	7.100000000000000000e+01	8.100000000000000000e+01	1.010000000000000000e+02	1.250000000000000000e+02	1.390000000000000000e+02	1.560000000000000000e+02	1.790000000000000000e+02	1.990000000000000000e+02	2.260000000000000000e+02	2.550000000000000000e+02	3.080000000000000000e+02	3.530000000000000000e+02	4.000000000000000000e+02	4.560000000000000000e+02	4.970000000000000000e+02	5.530000000000000000e+02	6.140000000000000000e+02	6.920000000000000000e+02	7.750000000000000000e+02	8.500000000000000000e+02	9.350000000000000000e+02	1.025000000000000000e+03	1.112000000000000000e+03	1.233000000000000000e+03	1.346000000000000000e+03	1.465000000000000000e+03	1.606000000000000000e+03	1.735000000000000000e+03	1.855000000000000000e+03	1.979000000000000000e+03	2.125000000000000000e+03	2.241000000000000000e+03	2.361000000000000000e+03	2.520000000000000000e+03	2.654000000000000000e+03	2.764000000000000000e+03	2.855000000000000000e+03	2.970000000000000000e+03	3.052000000000000000e+03	3.135000000000000000e+03	3.211000000000000000e+03	3.310000000000000000e+03	3.370000000000000000e+03	3.416000000000000000e+03
1.000000000000000000e+01	1.500000000000000000e+01	2.100000000000000000e+01	2.500000000000000000e+01	3.000000000000000000e+01	4.000000000000000000e+01	5.100000000000000000e+01	6.400000000000000000e+01	7.200000000000000000e+01	7.700000000000000000e+01	9.000000000000000000e+01	1.050000000000000000e+02	1.190000000000000000e+02	1.410000000000000000e+02	1.590000000000000000e+02	1.810000000000000000e+02	2.050000000000000000e+02	2.340000000000000000e+02	2.580000000000000000e+02	2.900000000000000000e+02	3.330000000000000000e+02	3.850000000000000000e+02	4.270000000000000000e+02	4.920000000000000000e+02	5.510000000000000000e+02	6.150000000000000000e+02	6.700000000000000000e+02	7.540000000000000000e+02	8.550000000000000000e+02	9.550000000000000000e+02	1.053000000000000000e+03	1.161000000000000000e+03	1.241000000000000000e+03	1.359000000000000000e+03	1.480000000000000000e+03	1.609000000000000000e+03	1.718000000000000000e+03	1.846000000000000000e+03	1.941000000000000000e+03	2.043000000000000000e+03	2.159000000000000000e+03	2.236000000000000000e+03	2.332000000000000000e+03	2.428000000000000000e+03	2.506000000000000000e+03	2.591000000000000000e+03	2.661000000000000000e+03	2.722000000000000000e+03	2.784000000000000000e+03	2.859000000000000000e+03
1.000000000000000000e+01	1.100000000000000000e+01	1.800000000000000000e+01	2.500000000000000000e+01	3.100000000000000000e+01	3.900000000000000000e+01	5.200000000000000000e+01	6.200000000000000000e+01	7.900000000000000000e+01	9.300000000000000000e+01	1.100000000000000000e+02	1.180000000000000000e+02	1.320000000000000000e+02	1.530000000000000000e+02	1.750000000000000000e+02	2.030000000000000000e+02	2.280000000000000000e+02	2.570000000000000000e+02	3.000000000000000000e+02	3.350000000000000000e+02	3.930000000000000000e+02	4.380000000000000000e+02	4.850000000000000000e+02	5.570000000000000000e+02	6.080000000000000000e+02	6.710000000000000000e+02	7.480000000000000000e+02	8.180000000000000000e+02	9.160000000000000000e+02	9.920000000000000000e+02	1.081000000000000000e+03	1.206000000000000000e+03	1.317000000000000000e+03	1.449000000000000000e+03	1.564000000000000000e+03	1.685000000000000000e+03	1.802000000000000000e+03	1.904000000000000000e+03	2.023000000000000000e+03	2.131000000000000000e+03	2.258000000000000000e+03	2.373000000000000000e+03	2.494000000000000000e+03	2.571000000000000000e+03	2.691000000000000000e+03	2.785000000000000000e+03	2.862000000000000000e+03	2.923000000000000000e+03	2.978000000000000000e+03	3.062000000000000000e+03
1.000000000000000000e+01	1.500000000000000000e+01	2.200000000000000000e+01	2.800000000000000000e+01	3.200000000000000000e+01	3.800000000000000000e+01	4.500000000000000000e+01	5.500000000000000000e+01	7.100000000000000000e+01	8.300000000000000000e+01	9.200000000000000000e+01	1.070000000000000000e+02	1.230000000000000000e+02	1.380000000000000000e+02	1.540000000000000000e+02	1.700000000000000000e+02	1.940000000000000000e+02	2.250000000000000000e+02	2.710000000000000000e+02	3.180000000000000000e+02	3.610000000000000000e+02	4.030000000000000000e+02	4.520000000000000000e+02	4.950000000000000000e+02	5.470000000000000000e+02	6.100000000000000000e+02	6.850000000000000000e+02	7.610000000000000000e+02	8.510000000000000000e+02	9.330000000000000000e+02	1.037000000000000000e+03	1.148000000000000000e+03	1.243000000000000000e+03	1.380000000000000000e+03	1.513000000000000000e+03	1.608000000000000000e+03	1.719000000000000000e+03	1.837000000000000000e+03	1.927000000000000000e+03	2.053000000000000000e+03	2.187000000000000000e+03	2.303000000000000000e+03	2.382000000000000000e+03	2.475000000000000000e+03	2.550000000000000000e+03	2.619000000000000000e+03	2.717000000000000000e+03	2.791000000000000000e+03	2.845000000000000000e+03	2.913000000000000000e+03
1.000000000000000000e+01	1.300000000000000000e+01	1.700000000000000000e+01	1.900000000000000000e+01	2.200000000000000000e+01	2.500000000000000000e+01	2.900000000000000000e+01	2.800000000000000000e+01	3.200000000000000000e+01	3.800000000000000000e+01	4.100000000000000000e+01	4.700000000000000000e+01	5.800000000000000000e+01	6.700000000000000000e+01	7.600000000000000000e+01	8.900000000000000000e+01	9.000000000000000000e+01	1.010000000000000000e+02	1.200000000000000000e+02	1.470000000000000000e+02	1.720000000000000000e+02	1.970000000000000000e+02	2.210000000000000000e+02	2.670000000000000000e+02	3.210000000000000000e+02	3.640000000000000000e+02	3.990000000000000000e+02	4.240000000000000000e+02	4.890000000000000000e+02	5.270000000000000000e+02	5.810000000000000000e+02	6.290000000000000000e+02	6.840000000000000000e+02	7.550000000000000000e+02	8.360000000000000000e+02	9.180000000000000000e+02	9.980000000000000000e+02	1.110000000000000000e+03	1.227000000000000000e+03	1.320000000000000000e+03	1.417000000000000000e+03	1.515000000000000000e+03	1.632000000000000000e+03	1.737000000000000000e+03	1.856000000000000000e+03	1.969000000000000000e+03	2.046000000000000000e+03	2.126000000000000000e+03	2.232000000000000000e+03	2.317000000000000000e+03
1.000000000000000000e+01	1.700000000000000000e+01	2.300000000000000000e+01	3.400000000000000000e+01	4.200000000000000000e+01	4.800000000000000000e+01	5.200000000000000000e+01	6.700000000000000000e+01	8.300000000000000000e+01	9.300000000000000000e+01	1.120000000000000000e+02	1.240000000000000000e+02	1.440000000000000000e+02	1.590000000000000000e+02	1.890000000000000000e+02	2.170000000000000000e+02	2.570000000000000000e+02	2.950000000000000000e+02	3.320000000000000000e+02	3.830000000000000000e+02	4.280000000000000000e+02	4.790000000000000000e+02	5.330000000000000000e+02	5.940000000000000000e+02	6.830000000000000000e+02	7.560000000000000000e+02	8.500000000000000000e+02	9.510000000000000000e+02	1.051000000000000000e+03	1.158000000000000000e+03	1.249000000000000000e+03	1.352000000000000000e+03	1.444000000000000000e+03	1.579000000000000000e+03	1.712000000000000000e+03	1.844000000000000000e+03	1.970000000000000000e+03	2.104000000000000000e+03	2.226000000000000000e+03	2.328000000000000000e+03	2.431000000000000000e+03	2.497000000000000000e+03	2.551000000000000000e+03	2.669000000000000000e+03	2.718000000000000000e+03	2.820000000000000000e+03	2.911000000000000000e+03	3.005000000000000000e+03	3.064000000000000000e+03	3.093000000000000000e+03
1.000000000000000000e+01	2.100000000000000000e+01	3.100000000000000000e+01	4.100000000000000000e+01	5.100000000000000000e+01	6.100000000000000000e+01	8.300000000000000000e+01	1.000000000000000000e+02	1.130000000000000000e+02	1.410000000000000000e+02	1.600000000000000000e+02	1.840000000000000000e+02	2.180000000000000000e+02	2.560000000000000000e+02	2.830000000000000000e+02	3.270000000000000000e+02	3.660000000000000000e+02	4.160000000000000000e+02	4.700000000000000000e+02	5.190000000000000000e+02	5.840000000000000000e+02	6.480000000000000000e+02	7.240000000000000000e+02	7.870000000000000000e+02	8.570000000000000000e+02	9.280000000000000000e+02	1.016000000000000000e+03	1.127000000000000000e+03	1.237000000000000000e+03	1.350000000000000000e+03	1.465000000000000000e+03	1.594000000000000000e+03	1.699000000000000000e+03	1.821000000000000000e+03	1.943000000000000000e+03	2.060000000000000000e+03	2.162000000000000000e+03	2.272000000000000000e+03	2.393000000000000000e+03	2.472000000000000000e+03	2.577000000000000000e+03	2.686000000000000000e+03	2.793000000000000000e+03	2.864000000000000000e+03	2.944000000000000000e+03	3.038000000000000000e+03	3.087000000000000000e+03	3.168000000000000000e+03	3.232000000000000000e+03	3.289000000000000000e+03
1.000000000000000000e+01	1.500000000000000000e+01	2.800000000000000000e+01	3.300000000000000000e+01	4.700000000000000000e+01	6.800000000000000000e+01	7.700000000000000000e+01	8.900000000000000000e+01	1.070000000000000000e+02	1.220000000000000000e+02	1.360000000000000000e+02	1.590000000000000000e+02	1.910000000000000000e+02	2.110000000000000000e+02	2.310000000000000000e+02	2.560000000000000000e+02	2.930000000000000000e+02	3.380000000000000000e+02	3.990000000000000000e+02	4.610000000000000000e+02	5.290000000000000000e+02	5.980000000000000000e+02	6.620000000000000000e+02	7.400000000000000000e+02	7.980000000000000000e+02	8.950000000000000000e+02	1.007000000000000000e+03	1.121000000000000000e+03	1.178000000000000000e+03	1.262000000000000000e+03	1.382000000000000000e+03	1.497000000000000000e+03	1.604000000000000000e+03	1.724000000000000000e+03	1.814000000000000000e+03	1.965000000000000000e+03	2.086000000000000000e+03	2.212000000000000000e+03	2.304000000000000000e+03	2.403000000000000000e+03	2.513000000000000000e+03	2.609000000000000000e+03	2.733000000000000000e+03	2.807000000000000000e+03	2.903000000000000000e+03	2.967000000000000000e+03	3.049000000000000000e+03	3.106000000000000000e+03	3.172000000000000000e+03	3.236000000000000000e+03
1.000000000000000000e+01	1.900000000000000000e+01	2.600000000000000000e+01	2.800000000000000000e+01	4.200000000000000000e+01	5.200000000000000000e+01	5.700000000000000000e+01	7.400000000000000000e+01	8.000000000000000000e+01	9.400000000000000000e+01	1.080000000000000000e+02	1.230000000000000000e+02	1.450000000000000000e+02	1.510000000000000000e+02	1.690000000000000000e+02	1.980000000000000000e+02	2.150000000000000000e+02	2.380000000000000000e+02	2.790000000000000000e+02	3.040000000000000000e+02	3.250000000000000000e+02	3.620000000000000000e+02	3.990000000000000000e+02	4.320000000000000000e+02	5.050000000000000000e+02	5.710000000000000000e+02	6.430000000000000000e+02	7.440000000000000000e+02	8.570000000000000000e+02	9.410000000000000000e+02	1.049000000000000000e+03	1.176000000000000000e+03	1.313000000000000000e+03	1.425000000000000000e+03	1.546000000000000000e+03	1.669000000000000000e+03	1.791000000000000000e+03	1.898000000000000000e+03	2.010000000000000000e+03	2.139000000000000000e+03	2.272000000000000000e+03	2.392000000000000000e+03	2.517000000000000000e+03	2.649000000000000000e+03	2.760000000000000000e+03	2.849000000000000000e+03	2.943000000000000000e+03	3.008000000000000000e+03	3.097000000000000000e+03	3.187000000000000000e+03
1.000000000000000000e+01	1.200000000000000000e+01	1.900000000000000000e+01	2.400000000000000000e+01	3.100000000000000000e+01	3.600000000000000000e+01	4.600000000000000000e+01	5.800000000000000000e+01	6.300000000000000000e+01	7.500000000000000000e+01	9.100000000000000000e+01	1.040000000000000000e+02	1.260000000000000000e+02	1.400000000000000000e+02	1.580000000000000000e+02	1.730000000000000000e+02	2.040000000000000000e+02	2.410000000000000000e+02	2.760000000000000000e+02	3.130000000000000000e+02	3.520000000000000000e+02	4.170000000000000000e+02	4.600000000000000000e+02	5.140000000000000000e+02	5.650000000000000000e+02	6.170000000000000000e+02	6.910000000000000000e+02	7.460000000000000000e+02	8.260000000000000000e+02	9.200000000000000000e+02	9.920000000000000000e+02	1.098000000000000000e+03	1.200000000000000000e+03	1.330000000000000000e+03	1.439000000000000000e+03	1.523000000000000000e+03	1.630000000000000000e+03	1.730000000000000000e+03	1.840000000000000000e+03	1.937000000000000000e+03	2.023000000000000000e+03	2.142000000000000000e+03	2.232000000000000000e+03	2.335000000000000000e+03	2.412000000000000000e+03	2.518000000000000000e+03	2.579000000000000000e+03	2.653000000000000000e+03	2.712000000000000000e+03	2.770000000000000000e+03
1.000000000000000000e+01	2.500000000000000000e+01	2.700000000000000000e+01	4.100000000000000000e+01	5.700000000000000000e+01	7.500000000000000000e+01	9.300000000000000000e+01	1.030000000000000000e+02	1.120000000000000000e+02	1.130000000000000000e+02	1.170000000000000000e+02	1.240000000000000000e+02	1.380000000000000000e+02	1.580000000000000000e+02	1.820000000000000000e+02	2.110000000000000000e+02	2.520000000000000000e+02	2.790000000000000000e+02	3.100000000000000000e+02	3.520000000000000000e+02	3.800000000000000000e+02	4.230000000000000000e+02	4.700000000000000000e+02	5.160000000000000000e+02	5.700000000000000000e+02	6.320000000000000000e+02	6.830000000000000000e+02	7.620000000000000000e+02	8.240000000000000000e+02	8.950000000000000000e+02	9.720000000000000000e+02	1.047000000000000000e+03	1.130000000000000000e+03	1.206000000000000000e+03	1.301000000000000000e+03	1.403000000000000000e+03	1.518000000000000000e+03	1.613000000000000000e+03	1.735000000000000000e+03	1.864000000000000000e+03	1.966000000000000000e+03	2.088000000000000000e+03	2.185000000000000000e+03	2.269000000000000000e+03	2.378000000000000000e+03	2.461000000000000000e+03	2.534000000000000000e+03	2.618000000000000000e+03	2.681000000000000000e+03	2.770000000000000000e+03
1.000000000000000000e+01	1.200000000000000000e+01	2.700000000000000000e+01	3.600000000000000000e+01	4.800000000000000000e+01	6.200000000000000000e+01	7.200000000000000000e+01	8.800000000000000000e+01	1.000000000000000000e+02	1.170000000000000000e+02	1.410000000000000000e+02	1.540000000000000000e+02	1.750000000000000000e+02	1.890000000000000000e+02	2.140000000000000000e+02	2.450000000000000000e+02	2.690000000000000000e+02	3.070000000000000000e+02	3.300000000000000000e+02	3.670000000000000000e+02	4.090000000000000000e+02	4.610000000000000000e+02	5.140000000000000000e+02	5.790000000000000000e+02	6.470000000000000000e+02	7.290000000000000000e+02	8.030000000000000000e+02	8.910000000000000000e+02	9.880000000000000000e+02	1.066000000000000000e+03	1.161000000000000000e+03	1.271000000000000000e+03	1.382000000000000000e+03	1.503000000000000000e+03	1.636000000000000000e+03	1.771000000000000000e+03	1.893000000000000000e+03	1.995000000000000000e+03	2.096000000000000000e+03	2.216000000000000000e+03	2.327000000000000000e+03	2.430000000000000000e+03	2.533000000000000000e+03	2.622000000000000000e+03	2.716000000000000000e+03	2.800000000000000000e+03	2.888000000000000000e+03	2.949000000000000000e+03	2.998000000000000000e+03	3.078000000000000000e+03
1.000000000000000000e+01	1.400000000000000000e+01	1.800000000000000000e+01	2.800000000000000000e+01	3.200000000000000000e+01	3.800000000000000000e+01	4.600000000000000000e+01	5.300000000000000000e+01	6.100000000000000000e+01	7.500000000000000000e+01	9.100000000000000000e+01	1.100000000000000000e+02	1.290000000000000000e+02	1.460000000000000000e+02	1.690000000000000000e+02	2.040000000000000000e+02	2.330000000000000000e+02	2.720000000000000000e+02	2.980000000000000000e+02	3.490000000000000000e+02	4.050000000000000000e+02	4.590000000000000000e+02	5.260000000000000000e+02	5.890000000000000000e+02	6.540000000000000000e+02	7.380000000000000000e+02	8.250000000000000000e+02	9.270000000000000000e+02	1.062000000000000000e+03	1.205000000000000000e+03	1.323000000000000000e+03	1.450000000000000000e+03	1.575000000000000000e+03	1.704000000000000000e+03	1.796000000000000000e+03	1.911000000000000000e+03	2.043000000000000000e+03	2.169000000000000000e+03	2.301000000000000000e+03	2.439000000000000000e+03	2.556000000000000000e+03	2.662000000000000000e+03	2.774000000000000000e+03	2.868000000000000000e+03	2.945000000000000000e+03	3.038000000000000000e+03	3.127000000000000000e+03	3.175000000000000000e+03	3.237000000000000000e+03	3.280000000000000000e+03
1.000000000000000000e+01	1.400000000000000000e+01	1.800000000000000000e+01	2.300000000000000000e+01	3.300000000000000000e+01	3.700000000000000000e+01	4.500000000000000000e+01	4.900000000000000000e+01	5.700000000000000000e+01	7.500000000000000000e+01	9.500000000000000000e+01	1.070000000000000000e+02	1.240000000000000000e+02	1.390000000000000000e+02	1.600000000000000000e+02	1.830000000000000000e+02	2.070000000000000000e+02	2.500000000000000000e+02	2.760000000000000000e+02	3.130000000000000000e+02	3.630000000000000000e+02	4.010000000000000000e+02	4.500000000000000000e+02	4.970000000000000000e+02	5.640000000000000000e+02	6.360000000000000000e+02	7.180000000000000000e+02	7.760000000000000000e+02	8.560000000000000000e+02	9.320000000000000000e+02	1.022000000000000000e+03	1.118000000000000000e+03	1.219000000000000000e+03	1.300000000000000000e+03	1.402000000000000000e+03	1.523000000000000000e+03	1.622000000000000000e+03	1.720000000000000000e+03	1.806000000000000000e+03	1.927000000000000000e+03	2.052000000000000000e+03	2.155000000000000000e+03	2.274000000000000000e+03	2.402000000000000000e+03	2.463000000000000000e+03	2.563000000000000000e+03	2.654000000000000000e+03	2.750000000000000000e+03	2.834000000000000000e+03	2.908000000000000000e+03
1.000000000000000000e+01	1.400000000000000000e+01	1.600000000000000000e+01	2.300000000000000000e+01	3.600000000000000000e+01	5.100000000000000000e+01	5.900000000000000000e+01	6.800000000000000000e+01	8.100000000000000000e+01	9.200000000000000000e+01	9.900000000000000000e+01	1.210000000000000000e+02	1.340000000000000000e+02	1.540000000000000000e+02	1.890000000000000000e+02	2.150000000000000000e+02	2.510000000000000000e+02	2.750000000000000000e+02	3.170000000000000000e+02	3.580000000000000000e+02	3.990000000000000000e+02	4.450000000000000000e+02	4.950000000000000000e+02	5.380000000000000000e+02	6.010000000000000000e+02	6.630000000000000000e+02	7.310000000000000000e+02	8.110000000000000000e+02	8.930000000000000000e+02	9.840000000000000000e+02	1.096000000000000000e+03	1.193000000000000000e+03	1.283000000000000000e+03	1.391000000000000000e+03	1.461000000000000000e+03	1.517000000000000000e+03	1.614000000000000000e+03	1.730000000000000000e+03	1.818000000000000000e+03	1.951000000000000000e+03	2.042000000000000000e+03	2.114000000000000000e+03	2.217000000000000000e+03	2.302000000000000000e+03	2.422000000000000000e+03	2.515000000000000000e+03	2.614000000000000000e+03	2.663000000000000000e+03	2.743000000000000000e+03	2.785000000000000000e+03
1.000000000000000000e+01	1.500000000000000000e+01	1.700000000000000000e+01	2.600000000000000000e+01	3.400000000000000000e+01	4.600000000000000000e+01	5.700000000000000000e+01	6.300000000000000000e+01	6.800000000000000000e+01	8.900000000000000000e+01	9.900000000000000000e+01	1.120000000000000000e+02	1.260000000000000000e+02	1.500000000000000000e+02	1.840000000000000000e+02	2.070000000000000000e+02	2.380000000000000000e+02	2.690000000000000000e+02	3.170000000000000000e+02	3.530000000000000000e+02	3.930000000000000000e+02	4.280000000000000000e+02	4.710000000000000000e+02	5.470000000000000000e+02	6.010000000000000000e+02	6.760000000000000000e+02	7.620000000000000000e+02	8.370000000000000000e+02	9.370000000000000000e+02	1.041000000000000000e+03	1.142000000000000000e+03	1.232000000000000000e+03	1.332000000000000000e+03	1.437000000000000000e+03	1.530000000000000000e+03	1.621000000000000000e+03	1.721000000000000000e+03	1.835000000000000000e+03	1.931000000000000000e+03	2.057000000000000000e+03	2.147000000000000000e+03	2.268000000000000000e+03	2.367000000000000000e+03	2.460000000000000000e+03	2.560000000000000000e+03	2.650000000000000000e+03	2.738000000000000000e+03	2.826000000000000000e+03	2.902000000000000000e+03	2.980000000000000000e+03
1.000000000000000000e+01	1.800000000000000000e+01	2.200000000000000000e+01	2.300000000000000000e+01	2.900000000000000000e+01	3.500000000000000000e+01	4.700000000000000000e+01	5.700000000000000000e+01	6.400000000000000000e+01	8.100000000000000000e+01	9.200000000000000000e+01	1.070000000000000000e+02	1.260000000000000000e+02	1.490000000000000000e+02	1.690000000000000000e+02	1.860000000000000000e+02	1.960000000000000000e+02	2.210000000000000000e+02	2.480000000000000000e+02	2.770000000000000000e+02	3.120000000000000000e+02	3.450000000000000000e+02	3.830000000000000000e+02	4.460000000000000000e+02	4.970000000000000000e+02	5.570000000000000000e+02	6.280000000000000000e+02	6.920000000000000000e+02	7.550000000000000000e+02	8.040000000000000000e+02	9.080000000000000000e+02	9.950000000000000000e+02	1.080000000000000000e+03	1.174000000000000000e+03	1.250000000000000000e+03	1.347000000000000000e+03	1.455000000000000000e+03	1.552000000000000000e+03	1.650000000000000000e+03	1.757000000000000000e+03	1.864000000000000000e+03	1.974000000000000000e+03	2.075000000000000000e+03	2.161000000000000000e+03	2.244000000000000000e+03	2.340000000000000000e+03	2.436000000000000000e+03	2.514000000000000000e+03	2.604000000000000000e+03	2.653000000000000000e+03
1.000000000000000000e+01	1.300000000000000000e+01	2.100000000000000000e+01	2.600000000000000000e+01	3.700000000000000000e+01	4.500000000000000000e+01	4.700000000000000000e+01	5.700000000000000000e+01	6.800000000000000000e+01	8.100000000000000000e+01	8.900000000000000000e+01	1.150000000000000000e+02	1.340000000000000000e+02	1.510000000000000000e+02	1.750000000000000000e+02	1.970000000000000000e+02	2.260000000000000000e+02	2.630000000000000000e+02	3.030000000000000000e+02	3.570000000000000000e+02	4.060000000000000000e+02	4.700000000000000000e+02	5.330000000000000000e+02	5.910000000000000000e+02	6.690000000000000000e+02	7.570000000000000000e+02	8.530000000000000000e+02	9.140000000000000000e+02	1.000000000000000000e+03	1.089000000000000000e+03	1.159000000000000000e+03	1.269000000000000000e+03	1.359000000000000000e+03	1.449000000000000000e+03	1.550000000000000000e+03	1.653000000000000000e+03	1.770000000000000000e+03	1.888000000000000000e+03	2.003000000000000000e+03	2.155000000000000000e+03	2.262000000000000000e+03	2.378000000000000000e+03	2.491000000000000000e+03	2.577000000000000000e+03	2.648000000000000000e+03	2.738000000000000000e+03	2.789000000000000000e+03	2.863000000000000000e+03	2.922000000000000000e+03	2.966000000000000000e+03
1.000000000000000000e+01	1.300000000000000000e+01	1.400000000000000000e+01	1.800000000000000000e+01	2.400000000000000000e+01	2.900000000000000000e+01	3.200000000000000000e+01	3.800000000000000000e+01	4.700000000000000000e+01	5.500000000000000000e+01	5.700000000000000000e+01	6.600000000000000000e+01	7.100000000000000000e+01	8.300000000000000000e+01	9.600000000000000000e+01	1.020000000000000000e+02	1.120000000000000000e+02	1.310000000000000000e+02	1.470000000000000000e+02	1.620000000000000000e+02	1.830000000000000000e+02	2.110000000000000000e+02	2.290000000000000000e+02	2.590000000000000000e+02	2.990000000000000000e+02	3.290000000000000000e+02	3.700000000000000000e+02	3.950000000000000000e+02	4.430000000000000000e+02	4.850000000000000000e+02	5.400000000000000000e+02	6.050000000000000000e+02	6.660000000000000000e+02	7.270000000000000000e+02	8.040000000000000000e+02	8.950000000000000000e+02	9.930000000000000000e+02	1.097000000000000000e+03	1.184000000000000000e+03	1.293000000000000000e+03	1.416000000000000000e+03	1.548000000000000000e+03	1.663000000000000000e+03	1.805000000000000000e+03	1.919000000000000000e+03	2.073000000000000000e+03	2.169000000000000000e+03	2.272000000000000000e+03	2.378000000000000000e+03	2.474000000000000000e+03
1.000000000000000000e+01	1.500000000000000000e+01	2.100000000000000000e+01	2.900000000000000000e+01	3.900000000000000000e+01	5.000000000000000000e+01	6.800000000000000000e+01	7.700000000000000000e+01	9.600000000000000000e+01	1.010000000000000000e+02	1.190000000000000000e+02	1.330000000000000000e+02	1.610000000000000000e+02	1.830000000000000000e+02	2.170000000000000000e+02	2.450000000000000000e+02	2.810000000000000000e+02	3.170000000000000000e+02	3.710000000000000000e+02	4.310000000000000000e+02	4.990000000000000000e+02	5.550000000000000000e+02	6.220000000000000000e+02	7.020000000000000000e+02	7.850000000000000000e+02	8.730000000000000000e+02	9.550000000000000000e+02	1.046000000000000000e+03	1.133000000000000000e+03	1.231000000000000000e+03	1.351000000000000000e+03	1.452000000000000000e+03	1.553000000000000000e+03	1.664000000000000000e+03	1.799000000000000000e+03	1.898000000000000000e+03	2.016000000000000000e+03	2.148000000000000000e+03	2.266000000000000000e+03	2.401000000000000000e+03	2.515000000000000000e+03	2.631000000000000000e+03	2.730000000000000000e+03	2.785000000000000000e+03	2.902000000000000000e+03	2.960000000000000000e+03	3.025000000000000000e+03	3.077000000000000000e+03	3.167000000000000000e+03	3.217000000000000000e+03
1.000000000000000000e+01	1.400000000000000000e+01	2.200000000000000000e+01	2.500000000000000000e+01	3.100000000000000000e+01	3.900000000000000000e+01	4.600000000000000000e+01	5.900000000000000000e+01	7.800000000000000000e+01	9.000000000000000000e+01	1.070000000000000000e+02	1.310000000000000000e+02	1.440000000000000000e+02	1.720000000000000000e+02	1.940000000000000000e+02	2.310000000000000000e+02	2.740000000000000000e+02	3.300000000000000000e+02	3.770000000000000000e+02	4.240000000000000000e+02	4.900000000000000000e+02	5.340000000000000000e+02	5.910000000000000000e+02	6.620000000000000000e+02	7.640000000000000000e+02	8.590000000000000000e+02	9.720000000000000000e+02	1.083000000000000000e+03	1.195000000000000000e+03	1.308000000000000000e+03	1.414000000000000000e+03	1.536000000000000000e+03	1.669000000000000000e+03	1.801000000000000000e+03	1.948000000000000000e+03	2.086000000000000000e+03	2.239000000000000000e+03	2.396000000000000000e+03	2.544000000000000000e+03	2.672000000000000000e+03	2.791000000000000000e+03	2.902000000000000000e+03	3.018000000000000000e+03	3.096000000000000000e+03	3.181000000000000000e+03	3.270000000000000000e+03	3.332000000000000000e+03	3.390000000000000000e+03	3.440000000000000000e+03	3.502000000000000000e+03
1.000000000000000000e+01	1.300000000000000000e+01	1.600000000000000000e+01	2.700000000000000000e+01	3.200000000000000000e+01	3.400000000000000000e+01	4.400000000000000000e+01	5.800000000000000000e+01	7.400000000000000000e+01	9.600000000000000000e+01	1.090000000000000000e+02	1.250000000000000000e+02	1.460000000000000000e+02	1.770000000000000000e+02	2.030000000000000000e+02	2.330000000000000000e+02	2.640000000000000000e+02	3.130000000000000000e+02	3.490000000000000000e+02	4.030000000000000000e+02	4.520000000000000000e+02	5.190000000000000000e+02	5.820000000000000000e+02	6.530000000000000000e+02	7.570000000000000000e+02	8.520000000000000000e+02	9.720000000000000000e+02	1.078000000000000000e+03	1.193000000000000000e+03	1.308000000000000000e+03	1.431000000000000000e+03	1.562000000000000000e+03	1.675000000000000000e+03	1.793000000000000000e+03	1.924000000000000000e+03	2.066000000000000000e+03	2.185000000000000000e+03	2.281000000000000000e+03	2.396000000000000000e+03	2.493000000000000000e+03	2.629000000000000000e+03	2.735000000000000000e+03	2.850000000000000000e+03	2.948000000000000000e+03	3.006000000000000000e+03	3.084000000000000000e+03	3.138000000000000000e+03	3.166000000000000000e+03	3.204000000000000000e+03	3.262000000000000000e+03
1.000000000000000000e+01	1.200000000000000000e+01	1.800000000000000000e+01	2.200000000000000000e+01	3.100000000000000000e+01	3.400000000000000000e+01	4.000000000000000000e+01	4.100000000000000000e+01	4.800000000000000000e+01	5.400000000000000000e+01	6.400000000000000000e+01	7.300000000000000000e+01	7.900000000000000000e+01	9.500000000000000000e+01	9.900000000000000000e+01	1.080000000000000000e+02	1.280000000000000000e+02	1.380000000000000000e+02	1.620000000000000000e+02	1.840000000000000000e+02	2.120000000000000000e+02	2.390000000000000000e+02	2.620000000000000000e+02	2.890000000000000000e+02	3.080000000000000000e+02	3.480000000000000000e+02	3.850000000000000000e+02	4.220000000000000000e+02	4.630000000000000000e+02	5.230000000000000000e+02	5.720000000000000000e+02	6.240000000000000000e+02	6.900000000000000000e+02	7.630000000000000000e+02	8.380000000000000000e+02	9.190000000000000000e+02	1.010000000000000000e+03	1.072000000000000000e+03	1.165000000000000000e+03	1.252000000000000000e+03	1.334000000000000000e+03	1.420000000000000000e+03	1.513000000000000000e+03	1.623000000000000000e+03	1.728000000000000000e+03	1.803000000000000000e+03	1.892000000000000000e+03	1.979000000000000000e+03	2.083000000000000000e+03	2.175000000000000000e+03
1.000000000000000000e+01	1.500000000000000000e+01	2.700000000000000000e+01	4.000000000000000000e+01	4.500000000000000000e+01	6.400000000000000000e+01	7.400000000000000000e+01	8.800000000000000000e+01	1.080000000000000000e+02	1.280000000000000000e+02	1.510000000000000000e+02	1.720000000000000000e+02	1.950000000000000000e+02	2.190000000000000000e+02	2.460000000000000000e+02	2.870000000000000000e+02	3.190000000000000000e+02	3.570000000000000000e+02	4.010000000000000000e+02	4.440000000000000000e+02	4.900000000000000000e+02	5.510000000000000000e+02	6.070000000000000000e+02	6.770000000000000000e+02	7.550000000000000000e+02	8.250000000000000000e+02	9.080000000000000000e+02	9.870000000000000000e+02	1.085000000000000000e+03	1.187000000000000000e+03	1.313000000000000000e+03	1.440000000000000000e+03	1.540000000000000000e+03	1.646000000000000000e+03	1.781000000000000000e+03	1.895000000000000000e+03	1.992000000000000000e+03	2.122000000000000000e+03	2.253000000000000000e+03	2.349000000000000000e+03	2.447000000000000000e+03	2.517000000000000000e+03	2.605000000000000000e+03	2.684000000000000000e+03	2.755000000000000000e+03	2.816000000000000000e+03	2.876000000000000000e+03	2.909000000000000000e+03	2.956000000000000000e+03	3.014000000000000000e+03
1.000000000000000000e+01	1.100000000000000000e+01	1.600000000000000000e+01	2.000000000000000000e+01	3.400000000000000000e+01	4.300000000000000000e+01	5.500000000000000000e+01	6.300000000000000000e+01	7.500000000000000000e+01	8.300000000000000000e+01	9.000000000000000000e+01	1.050000000000000000e+02	1.180000000000000000e+02	1.370000000000000000e+02	1.470000000000000000e+02	1.610000000000000000e+02	1.900000000000000000e+02	2.130000000000000000e+02	2.480000000000000000e+02	2.770000000000000000e+02	3.190000000000000000e+02	3.580000000000000000e+02	3.960000000000000000e+02	4.380000000000000000e+02	4.980000000000000000e+02	5.760000000000000000e+02	6.460000000000000000e+02	7.180000000000000000e+02	7.970000000000000000e+02	8.750000000000000000e+02	9.520000000000000000e+02	1.057000000000000000e+03	1.156000000000000000e+03	1.272000000000000000e+03	1.371000000000000000e+03	1.472000000000000000e+03	1.577000000000000000e+03	1.685000000000000000e+03	1.768000000000000000e+03	1.881000000000000000e+03	2.009000000000000000e+03	2.090000000000000000e+03	2.185000000000000000e+03	2.288000000000000000e+03	2.356000000000000000e+03	2.447000000000000000e+03	2.516000000000000000e+03	2.607000000000000000e+03	2.687000000000000000e+03	2.755000000000000000e+03
1.000000000000000000e+01	1.400000000000000000e+01	2.100000000000000000e+01	3.200000000000000000e+01	4.400000000000000000e+01	6.000000000000000000e+01	6.900000000000000000e+01	8.500000000000000000e+01	1.050000000000000000e+02	1.220000000000000000e+02	1.350000000000000000e+02	1.590000000000000000e+02	1.900000000000000000e+02	2.220000000000000000e+02	2.580000000000000000e+02	2.960000000000000000e+02	3.300000000000000000e+02	3.720000000000000000e+02	4.150000000000000000e+02	4.670000000000000000e+02	5.190000000000000000e+02	5.650000000000000000e+02	6.140000000000000000e+02	6.690000000000000000e+02	7.450000000000000000e+02	8.290000000000000000e+02	9.260000000000000000e+02	1.022000000000000000e+03	1.127000000000000000e+03	1.228000000000000000e+03	1.341000000000000000e+03	1.478000000000000000e+03	1.596000000000000000e+03	1.703000000000000000e+03	1.818000000000000000e+03	1.937000000000000000e+03	2.042000000000000000e+03	2.157000000000000000e+03	2.268000000000000000e+03	2.373000000000000000e+03	2.463000000000000000e+03	2.532000000000000000e+03	2.615000000000000000e+03	2.700000000000000000e+03	2.769000000000000000e+03	2.821000000000000000e+03	2.852000000000000000e+03	2.901000000000000000e+03	2.941000000000000000e+03	3.000000000000000000e+03
[truncated: 350 more columns]
