# Supplementary material for: Omicron vs. the rest: Assessing the competitive dynamics and coinfection scenarios of COVID-19 strains on a social network
Source: PLoS One. 2024 Jan 25;19(1):e0287623. doi: 10.1371/journal.pone.0287623 (PMC10810514; doi:10.1371/journal.pone.0287623)
Supplement: S1 Data — (ZIP) [file pone.0287623.s001.zip › Data Figures/Fig8/b/Total infections.csv]

2.000000000000000000e+01	2.900000000000000000e+01	3.500000000000000000e+01	4.300000000000000000e+01	5.200000000000000000e+01	6.300000000000000000e+01	7.300000000000000000e+01	8.300000000000000000e+01	9.800000000000000000e+01	1.110000000000000000e+02	1.200000000000000000e+02	1.460000000000000000e+02	1.620000000000000000e+02	1.910000000000000000e+02	2.210000000000000000e+02	2.330000000000000000e+02	2.550000000000000000e+02	2.960000000000000000e+02	3.310000000000000000e+02	3.770000000000000000e+02	4.280000000000000000e+02	4.780000000000000000e+02	5.390000000000000000e+02	5.960000000000000000e+02	6.670000000000000000e+02	7.420000000000000000e+02	8.380000000000000000e+02	9.420000000000000000e+02	1.026000000000000000e+03	1.101000000000000000e+03	1.240000000000000000e+03	1.351000000000000000e+03	1.474000000000000000e+03	1.619000000000000000e+03	1.759000000000000000e+03	1.880000000000000000e+03	2.030000000000000000e+03	2.172000000000000000e+03	2.305000000000000000e+03	2.444000000000000000e+03	2.580000000000000000e+03	2.706000000000000000e+03	2.838000000000000000e+03	2.936000000000000000e+03	3.032000000000000000e+03	3.146000000000000000e+03	3.237000000000000000e+03	3.353000000000000000e+03	3.431000000000000000e+03	3.485000000000000000e+03
2.000000000000000000e+01	3.300000000000000000e+01	4.300000000000000000e+01	6.100000000000000000e+01	7.400000000000000000e+01	9.300000000000000000e+01	1.110000000000000000e+02	1.400000000000000000e+02	1.560000000000000000e+02	1.680000000000000000e+02	1.790000000000000000e+02	1.920000000000000000e+02	2.270000000000000000e+02	2.410000000000000000e+02	2.680000000000000000e+02	3.080000000000000000e+02	3.510000000000000000e+02	3.880000000000000000e+02	4.360000000000000000e+02	4.710000000000000000e+02	5.320000000000000000e+02	6.030000000000000000e+02	6.800000000000000000e+02	7.530000000000000000e+02	8.340000000000000000e+02	9.090000000000000000e+02	1.021000000000000000e+03	1.102000000000000000e+03	1.217000000000000000e+03	1.320000000000000000e+03	1.424000000000000000e+03	1.514000000000000000e+03	1.634000000000000000e+03	1.729000000000000000e+03	1.875000000000000000e+03	2.002000000000000000e+03	2.107000000000000000e+03	2.230000000000000000e+03	2.328000000000000000e+03	2.452000000000000000e+03	2.570000000000000000e+03	2.672000000000000000e+03	2.801000000000000000e+03	2.920000000000000000e+03	3.068000000000000000e+03	3.177000000000000000e+03	3.258000000000000000e+03	3.352000000000000000e+03	3.404000000000000000e+03	3.430000000000000000e+03
2.000000000000000000e+01	2.800000000000000000e+01	3.400000000000000000e+01	5.100000000000000000e+01	5.700000000000000000e+01	7.300000000000000000e+01	8.300000000000000000e+01	9.600000000000000000e+01	1.120000000000000000e+02	1.250000000000000000e+02	1.390000000000000000e+02	1.570000000000000000e+02	1.730000000000000000e+02	1.860000000000000000e+02	2.000000000000000000e+02	2.180000000000000000e+02	2.480000000000000000e+02	2.850000000000000000e+02	3.130000000000000000e+02	3.540000000000000000e+02	3.910000000000000000e+02	4.490000000000000000e+02	4.910000000000000000e+02	5.390000000000000000e+02	6.090000000000000000e+02	6.750000000000000000e+02	7.460000000000000000e+02	8.100000000000000000e+02	9.020000000000000000e+02	9.990000000000000000e+02	1.086000000000000000e+03	1.177000000000000000e+03	1.260000000000000000e+03	1.392000000000000000e+03	1.524000000000000000e+03	1.631000000000000000e+03	1.765000000000000000e+03	1.899000000000000000e+03	2.053000000000000000e+03	2.188000000000000000e+03	2.360000000000000000e+03	2.492000000000000000e+03	2.675000000000000000e+03	2.770000000000000000e+03	2.896000000000000000e+03	3.013000000000000000e+03	3.102000000000000000e+03	3.209000000000000000e+03	3.312000000000000000e+03	3.406000000000000000e+03
2.000000000000000000e+01	2.700000000000000000e+01	3.900000000000000000e+01	5.000000000000000000e+01	6.700000000000000000e+01	8.100000000000000000e+01	9.700000000000000000e+01	1.050000000000000000e+02	1.140000000000000000e+02	1.320000000000000000e+02	1.590000000000000000e+02	1.720000000000000000e+02	1.960000000000000000e+02	2.140000000000000000e+02	2.380000000000000000e+02	2.650000000000000000e+02	2.910000000000000000e+02	3.200000000000000000e+02	3.620000000000000000e+02	3.930000000000000000e+02	4.320000000000000000e+02	4.840000000000000000e+02	5.530000000000000000e+02	6.300000000000000000e+02	6.790000000000000000e+02	7.610000000000000000e+02	8.380000000000000000e+02	9.050000000000000000e+02	9.780000000000000000e+02	1.072000000000000000e+03	1.181000000000000000e+03	1.270000000000000000e+03	1.372000000000000000e+03	1.513000000000000000e+03	1.629000000000000000e+03	1.751000000000000000e+03	1.878000000000000000e+03	2.015000000000000000e+03	2.131000000000000000e+03	2.261000000000000000e+03	2.383000000000000000e+03	2.540000000000000000e+03	2.666000000000000000e+03	2.808000000000000000e+03	2.908000000000000000e+03	3.010000000000000000e+03	3.123000000000000000e+03	3.208000000000000000e+03	3.277000000000000000e+03	3.386000000000000000e+03
2.000000000000000000e+01	2.700000000000000000e+01	4.200000000000000000e+01	5.500000000000000000e+01	6.900000000000000000e+01	9.000000000000000000e+01	9.400000000000000000e+01	1.130000000000000000e+02	1.290000000000000000e+02	1.470000000000000000e+02	1.620000000000000000e+02	1.840000000000000000e+02	2.120000000000000000e+02	2.380000000000000000e+02	2.650000000000000000e+02	2.950000000000000000e+02	3.430000000000000000e+02	3.840000000000000000e+02	4.260000000000000000e+02	4.810000000000000000e+02	5.320000000000000000e+02	6.180000000000000000e+02	6.790000000000000000e+02	7.520000000000000000e+02	8.470000000000000000e+02	9.320000000000000000e+02	1.034000000000000000e+03	1.128000000000000000e+03	1.240000000000000000e+03	1.335000000000000000e+03	1.431000000000000000e+03	1.560000000000000000e+03	1.690000000000000000e+03	1.834000000000000000e+03	1.963000000000000000e+03	2.087000000000000000e+03	2.238000000000000000e+03	2.386000000000000000e+03	2.499000000000000000e+03	2.637000000000000000e+03	2.754000000000000000e+03	2.888000000000000000e+03	3.018000000000000000e+03	3.144000000000000000e+03	3.227000000000000000e+03	3.344000000000000000e+03	3.400000000000000000e+03	3.458000000000000000e+03	3.505000000000000000e+03	3.545000000000000000e+03
2.000000000000000000e+01	2.700000000000000000e+01	3.700000000000000000e+01	4.400000000000000000e+01	5.400000000000000000e+01	6.000000000000000000e+01	7.600000000000000000e+01	8.400000000000000000e+01	1.070000000000000000e+02	1.180000000000000000e+02	1.330000000000000000e+02	1.450000000000000000e+02	1.590000000000000000e+02	1.840000000000000000e+02	2.000000000000000000e+02	2.250000000000000000e+02	2.510000000000000000e+02	2.730000000000000000e+02	3.020000000000000000e+02	3.530000000000000000e+02	4.050000000000000000e+02	4.540000000000000000e+02	5.070000000000000000e+02	5.680000000000000000e+02	6.220000000000000000e+02	7.160000000000000000e+02	7.910000000000000000e+02	8.690000000000000000e+02	9.520000000000000000e+02	1.034000000000000000e+03	1.137000000000000000e+03	1.245000000000000000e+03	1.353000000000000000e+03	1.486000000000000000e+03	1.635000000000000000e+03	1.757000000000000000e+03	1.908000000000000000e+03	2.018000000000000000e+03	2.123000000000000000e+03	2.263000000000000000e+03	2.391000000000000000e+03	2.497000000000000000e+03	2.636000000000000000e+03	2.747000000000000000e+03	2.865000000000000000e+03	2.978000000000000000e+03	3.088000000000000000e+03	3.192000000000000000e+03	3.286000000000000000e+03	3.375000000000000000e+03
2.000000000000000000e+01	2.500000000000000000e+01	3.200000000000000000e+01	4.200000000000000000e+01	5.500000000000000000e+01	6.600000000000000000e+01	7.600000000000000000e+01	9.000000000000000000e+01	1.070000000000000000e+02	1.210000000000000000e+02	1.390000000000000000e+02	1.580000000000000000e+02	1.820000000000000000e+02	1.980000000000000000e+02	2.100000000000000000e+02	2.370000000000000000e+02	2.680000000000000000e+02	2.980000000000000000e+02	3.330000000000000000e+02	3.650000000000000000e+02	4.160000000000000000e+02	4.680000000000000000e+02	5.030000000000000000e+02	5.480000000000000000e+02	6.020000000000000000e+02	6.590000000000000000e+02	7.330000000000000000e+02	8.060000000000000000e+02	8.690000000000000000e+02	9.690000000000000000e+02	1.050000000000000000e+03	1.149000000000000000e+03	1.239000000000000000e+03	1.354000000000000000e+03	1.482000000000000000e+03	1.631000000000000000e+03	1.755000000000000000e+03	1.870000000000000000e+03	2.020000000000000000e+03	2.150000000000000000e+03	2.283000000000000000e+03	2.430000000000000000e+03	2.566000000000000000e+03	2.708000000000000000e+03	2.819000000000000000e+03	2.932000000000000000e+03	3.042000000000000000e+03	3.128000000000000000e+03	3.254000000000000000e+03	3.343000000000000000e+03
2.000000000000000000e+01	2.800000000000000000e+01	4.000000000000000000e+01	4.800000000000000000e+01	5.700000000000000000e+01	7.300000000000000000e+01	9.900000000000000000e+01	1.170000000000000000e+02	1.380000000000000000e+02	1.560000000000000000e+02	1.770000000000000000e+02	1.950000000000000000e+02	2.220000000000000000e+02	2.530000000000000000e+02	2.720000000000000000e+02	3.110000000000000000e+02	3.410000000000000000e+02	3.790000000000000000e+02	4.200000000000000000e+02	4.700000000000000000e+02	5.220000000000000000e+02	5.680000000000000000e+02	6.430000000000000000e+02	7.220000000000000000e+02	8.080000000000000000e+02	8.800000000000000000e+02	9.580000000000000000e+02	1.024000000000000000e+03	1.140000000000000000e+03	1.232000000000000000e+03	1.358000000000000000e+03	1.465000000000000000e+03	1.577000000000000000e+03	1.723000000000000000e+03	1.852000000000000000e+03	1.972000000000000000e+03	2.084000000000000000e+03	2.219000000000000000e+03	2.332000000000000000e+03	2.454000000000000000e+03	2.562000000000000000e+03	2.639000000000000000e+03	2.749000000000000000e+03	2.856000000000000000e+03	2.961000000000000000e+03	3.072000000000000000e+03	3.190000000000000000e+03	3.268000000000000000e+03	3.325000000000000000e+03	3.413000000000000000e+03
2.000000000000000000e+01	2.400000000000000000e+01	4.000000000000000000e+01	5.200000000000000000e+01	6.900000000000000000e+01	8.800000000000000000e+01	1.150000000000000000e+02	1.330000000000000000e+02	1.500000000000000000e+02	1.740000000000000000e+02	2.020000000000000000e+02	2.240000000000000000e+02	2.430000000000000000e+02	2.720000000000000000e+02	2.960000000000000000e+02	3.330000000000000000e+02	3.600000000000000000e+02	3.870000000000000000e+02	4.340000000000000000e+02	4.780000000000000000e+02	5.330000000000000000e+02	5.830000000000000000e+02	6.640000000000000000e+02	7.460000000000000000e+02	8.170000000000000000e+02	9.180000000000000000e+02	1.012000000000000000e+03	1.089000000000000000e+03	1.188000000000000000e+03	1.284000000000000000e+03	1.400000000000000000e+03	1.532000000000000000e+03	1.654000000000000000e+03	1.792000000000000000e+03	1.918000000000000000e+03	2.061000000000000000e+03	2.183000000000000000e+03	2.336000000000000000e+03	2.459000000000000000e+03	2.590000000000000000e+03	2.697000000000000000e+03	2.813000000000000000e+03	2.910000000000000000e+03	3.030000000000000000e+03	3.145000000000000000e+03	3.217000000000000000e+03	3.292000000000000000e+03	3.371000000000000000e+03	3.442000000000000000e+03	3.510000000000000000e+03
2.000000000000000000e+01	2.500000000000000000e+01	3.500000000000000000e+01	4.900000000000000000e+01	5.700000000000000000e+01	7.500000000000000000e+01	9.200000000000000000e+01	1.020000000000000000e+02	1.130000000000000000e+02	1.360000000000000000e+02	1.630000000000000000e+02	1.790000000000000000e+02	2.070000000000000000e+02	2.360000000000000000e+02	2.760000000000000000e+02	2.970000000000000000e+02	3.440000000000000000e+02	3.890000000000000000e+02	4.360000000000000000e+02	4.860000000000000000e+02	5.300000000000000000e+02	5.950000000000000000e+02	6.590000000000000000e+02	7.200000000000000000e+02	7.910000000000000000e+02	8.820000000000000000e+02	9.780000000000000000e+02	1.085000000000000000e+03	1.203000000000000000e+03	1.313000000000000000e+03	1.430000000000000000e+03	1.590000000000000000e+03	1.730000000000000000e+03	1.889000000000000000e+03	2.055000000000000000e+03	2.191000000000000000e+03	2.341000000000000000e+03	2.466000000000000000e+03	2.603000000000000000e+03	2.706000000000000000e+03	2.823000000000000000e+03	2.937000000000000000e+03	3.071000000000000000e+03	3.138000000000000000e+03	3.206000000000000000e+03	3.273000000000000000e+03	3.356000000000000000e+03	3.431000000000000000e+03	3.499000000000000000e+03	3.532000000000000000e+03
2.000000000000000000e+01	2.200000000000000000e+01	3.000000000000000000e+01	3.600000000000000000e+01	4.400000000000000000e+01	5.800000000000000000e+01	7.500000000000000000e+01	8.600000000000000000e+01	9.900000000000000000e+01	1.230000000000000000e+02	1.350000000000000000e+02	1.560000000000000000e+02	1.750000000000000000e+02	2.010000000000000000e+02	2.420000000000000000e+02	2.670000000000000000e+02	2.990000000000000000e+02	3.370000000000000000e+02	3.750000000000000000e+02	4.090000000000000000e+02	4.470000000000000000e+02	5.110000000000000000e+02	5.890000000000000000e+02	6.620000000000000000e+02	7.530000000000000000e+02	8.230000000000000000e+02	9.030000000000000000e+02	1.010000000000000000e+03	1.123000000000000000e+03	1.208000000000000000e+03	1.297000000000000000e+03	1.405000000000000000e+03	1.530000000000000000e+03	1.650000000000000000e+03	1.775000000000000000e+03	1.895000000000000000e+03	2.026000000000000000e+03	2.154000000000000000e+03	2.282000000000000000e+03	2.406000000000000000e+03	2.522000000000000000e+03	2.662000000000000000e+03	2.806000000000000000e+03	2.927000000000000000e+03	3.047000000000000000e+03	3.142000000000000000e+03	3.234000000000000000e+03	3.322000000000000000e+03	3.382000000000000000e+03	3.451000000000000000e+03
2.000000000000000000e+01	2.900000000000000000e+01	4.500000000000000000e+01	7.500000000000000000e+01	9.000000000000000000e+01	1.110000000000000000e+02	1.380000000000000000e+02	1.580000000000000000e+02	1.870000000000000000e+02	1.980000000000000000e+02	2.030000000000000000e+02	2.240000000000000000e+02	2.560000000000000000e+02	2.840000000000000000e+02	3.180000000000000000e+02	3.520000000000000000e+02	3.810000000000000000e+02	4.290000000000000000e+02	4.770000000000000000e+02	5.270000000000000000e+02	5.760000000000000000e+02	6.320000000000000000e+02	7.020000000000000000e+02	7.490000000000000000e+02	8.070000000000000000e+02	8.820000000000000000e+02	9.770000000000000000e+02	1.049000000000000000e+03	1.159000000000000000e+03	1.287000000000000000e+03	1.387000000000000000e+03	1.464000000000000000e+03	1.588000000000000000e+03	1.720000000000000000e+03	1.878000000000000000e+03	2.007000000000000000e+03	2.131000000000000000e+03	2.275000000000000000e+03	2.390000000000000000e+03	2.493000000000000000e+03	2.606000000000000000e+03	2.720000000000000000e+03	2.838000000000000000e+03	2.950000000000000000e+03	3.035000000000000000e+03	3.122000000000000000e+03	3.193000000000000000e+03	3.241000000000000000e+03	3.333000000000000000e+03	3.414000000000000000e+03
2.000000000000000000e+01	2.800000000000000000e+01	3.600000000000000000e+01	4.900000000000000000e+01	5.400000000000000000e+01	5.900000000000000000e+01	6.600000000000000000e+01	7.600000000000000000e+01	8.300000000000000000e+01	9.000000000000000000e+01	1.030000000000000000e+02	1.240000000000000000e+02	1.300000000000000000e+02	1.440000000000000000e+02	1.590000000000000000e+02	1.770000000000000000e+02	2.030000000000000000e+02	2.400000000000000000e+02	2.690000000000000000e+02	3.060000000000000000e+02	3.280000000000000000e+02	3.620000000000000000e+02	4.250000000000000000e+02	4.770000000000000000e+02	5.430000000000000000e+02	5.930000000000000000e+02	6.600000000000000000e+02	7.160000000000000000e+02	8.020000000000000000e+02	8.690000000000000000e+02	9.410000000000000000e+02	1.037000000000000000e+03	1.116000000000000000e+03	1.199000000000000000e+03	1.285000000000000000e+03	1.381000000000000000e+03	1.514000000000000000e+03	1.629000000000000000e+03	1.756000000000000000e+03	1.886000000000000000e+03	1.983000000000000000e+03	2.102000000000000000e+03	2.209000000000000000e+03	2.321000000000000000e+03	2.423000000000000000e+03	2.508000000000000000e+03	2.617000000000000000e+03	2.713000000000000000e+03	2.800000000000000000e+03	2.896000000000000000e+03
2.000000000000000000e+01	3.300000000000000000e+01	5.000000000000000000e+01	6.400000000000000000e+01	8.100000000000000000e+01	9.500000000000000000e+01	1.120000000000000000e+02	1.350000000000000000e+02	1.580000000000000000e+02	1.840000000000000000e+02	2.160000000000000000e+02	2.510000000000000000e+02	2.920000000000000000e+02	3.210000000000000000e+02	3.660000000000000000e+02	4.170000000000000000e+02	4.640000000000000000e+02	5.180000000000000000e+02	5.660000000000000000e+02	6.310000000000000000e+02	7.110000000000000000e+02	7.880000000000000000e+02	8.480000000000000000e+02	9.570000000000000000e+02	1.052000000000000000e+03	1.135000000000000000e+03	1.264000000000000000e+03	1.360000000000000000e+03	1.451000000000000000e+03	1.544000000000000000e+03	1.657000000000000000e+03	1.757000000000000000e+03	1.880000000000000000e+03	2.031000000000000000e+03	2.149000000000000000e+03	2.281000000000000000e+03	2.368000000000000000e+03	2.497000000000000000e+03	2.604000000000000000e+03	2.702000000000000000e+03	2.775000000000000000e+03	2.860000000000000000e+03	2.971000000000000000e+03	3.057000000000000000e+03	3.122000000000000000e+03	3.195000000000000000e+03	3.271000000000000000e+03	3.337000000000000000e+03	3.422000000000000000e+03	3.475000000000000000e+03
2.000000000000000000e+01	3.100000000000000000e+01	3.900000000000000000e+01	5.800000000000000000e+01	7.600000000000000000e+01	9.600000000000000000e+01	1.220000000000000000e+02	1.520000000000000000e+02	1.860000000000000000e+02	2.250000000000000000e+02	2.600000000000000000e+02	2.900000000000000000e+02	3.260000000000000000e+02	3.690000000000000000e+02	4.070000000000000000e+02	4.830000000000000000e+02	5.470000000000000000e+02	6.130000000000000000e+02	6.920000000000000000e+02	7.620000000000000000e+02	8.320000000000000000e+02	9.250000000000000000e+02	1.013000000000000000e+03	1.085000000000000000e+03	1.183000000000000000e+03	1.268000000000000000e+03	1.375000000000000000e+03	1.489000000000000000e+03	1.607000000000000000e+03	1.747000000000000000e+03	1.867000000000000000e+03	1.985000000000000000e+03	2.117000000000000000e+03	2.228000000000000000e+03	2.348000000000000000e+03	2.463000000000000000e+03	2.593000000000000000e+03	2.699000000000000000e+03	2.824000000000000000e+03	2.950000000000000000e+03	3.062000000000000000e+03	3.145000000000000000e+03	3.244000000000000000e+03	3.378000000000000000e+03	3.430000000000000000e+03	3.513000000000000000e+03	3.567000000000000000e+03	3.624000000000000000e+03	3.687000000000000000e+03	3.720000000000000000e+03
2.000000000000000000e+01	3.100000000000000000e+01	3.100000000000000000e+01	4.000000000000000000e+01	5.700000000000000000e+01	6.800000000000000000e+01	8.700000000000000000e+01	1.000000000000000000e+02	1.200000000000000000e+02	1.460000000000000000e+02	1.660000000000000000e+02	1.800000000000000000e+02	1.930000000000000000e+02	2.160000000000000000e+02	2.570000000000000000e+02	2.910000000000000000e+02	3.260000000000000000e+02	3.560000000000000000e+02	3.950000000000000000e+02	4.450000000000000000e+02	5.070000000000000000e+02	5.820000000000000000e+02	6.540000000000000000e+02	7.230000000000000000e+02	8.020000000000000000e+02	8.950000000000000000e+02	9.540000000000000000e+02	1.032000000000000000e+03	1.131000000000000000e+03	1.239000000000000000e+03	1.355000000000000000e+03	1.487000000000000000e+03	1.614000000000000000e+03	1.743000000000000000e+03	1.892000000000000000e+03	2.049000000000000000e+03	2.215000000000000000e+03	2.343000000000000000e+03	2.503000000000000000e+03	2.630000000000000000e+03	2.724000000000000000e+03	2.848000000000000000e+03	2.975000000000000000e+03	3.068000000000000000e+03	3.171000000000000000e+03	3.285000000000000000e+03	3.375000000000000000e+03	3.442000000000000000e+03	3.507000000000000000e+03	3.534000000000000000e+03
2.000000000000000000e+01	2.400000000000000000e+01	3.300000000000000000e+01	4.400000000000000000e+01	5.400000000000000000e+01	7.200000000000000000e+01	8.200000000000000000e+01	9.500000000000000000e+01	1.090000000000000000e+02	1.260000000000000000e+02	1.460000000000000000e+02	1.690000000000000000e+02	1.920000000000000000e+02	2.140000000000000000e+02	2.310000000000000000e+02	2.590000000000000000e+02	2.770000000000000000e+02	2.990000000000000000e+02	3.380000000000000000e+02	3.780000000000000000e+02	4.220000000000000000e+02	4.690000000000000000e+02	5.220000000000000000e+02	5.850000000000000000e+02	6.480000000000000000e+02	7.230000000000000000e+02	7.940000000000000000e+02	8.540000000000000000e+02	9.310000000000000000e+02	1.014000000000000000e+03	1.102000000000000000e+03	1.228000000000000000e+03	1.361000000000000000e+03	1.451000000000000000e+03	1.594000000000000000e+03	1.726000000000000000e+03	1.835000000000000000e+03	1.956000000000000000e+03	2.068000000000000000e+03	2.190000000000000000e+03	2.318000000000000000e+03	2.432000000000000000e+03	2.555000000000000000e+03	2.670000000000000000e+03	2.816000000000000000e+03	2.923000000000000000e+03	3.024000000000000000e+03	3.127000000000000000e+03	3.224000000000000000e+03	3.293000000000000000e+03
2.000000000000000000e+01	3.000000000000000000e+01	3.900000000000000000e+01	5.200000000000000000e+01	6.800000000000000000e+01	7.800000000000000000e+01	9.400000000000000000e+01	1.050000000000000000e+02	1.190000000000000000e+02	1.400000000000000000e+02	1.570000000000000000e+02	1.830000000000000000e+02	1.990000000000000000e+02	2.100000000000000000e+02	2.390000000000000000e+02	2.600000000000000000e+02	2.980000000000000000e+02	3.320000000000000000e+02	3.670000000000000000e+02	4.020000000000000000e+02	4.340000000000000000e+02	4.870000000000000000e+02	5.500000000000000000e+02	6.050000000000000000e+02	6.710000000000000000e+02	7.370000000000000000e+02	7.990000000000000000e+02	8.910000000000000000e+02	9.790000000000000000e+02	1.071000000000000000e+03	1.171000000000000000e+03	1.276000000000000000e+03	1.386000000000000000e+03	1.498000000000000000e+03	1.627000000000000000e+03	1.769000000000000000e+03	1.941000000000000000e+03	2.063000000000000000e+03	2.184000000000000000e+03	2.319000000000000000e+03	2.448000000000000000e+03	2.590000000000000000e+03	2.690000000000000000e+03	2.813000000000000000e+03	2.918000000000000000e+03	3.015000000000000000e+03	3.113000000000000000e+03	3.198000000000000000e+03	3.269000000000000000e+03	3.339000000000000000e+03
2.000000000000000000e+01	2.500000000000000000e+01	3.600000000000000000e+01	4.600000000000000000e+01	5.500000000000000000e+01	6.400000000000000000e+01	7.900000000000000000e+01	9.400000000000000000e+01	1.020000000000000000e+02	1.190000000000000000e+02	1.400000000000000000e+02	1.570000000000000000e+02	1.730000000000000000e+02	2.030000000000000000e+02	2.360000000000000000e+02	2.740000000000000000e+02	3.070000000000000000e+02	3.640000000000000000e+02	4.180000000000000000e+02	4.720000000000000000e+02	5.320000000000000000e+02	5.920000000000000000e+02	6.460000000000000000e+02	7.320000000000000000e+02	8.200000000000000000e+02	9.120000000000000000e+02	1.043000000000000000e+03	1.151000000000000000e+03	1.229000000000000000e+03	1.326000000000000000e+03	1.449000000000000000e+03	1.590000000000000000e+03	1.697000000000000000e+03	1.796000000000000000e+03	1.924000000000000000e+03	2.036000000000000000e+03	2.204000000000000000e+03	2.322000000000000000e+03	2.464000000000000000e+03	2.588000000000000000e+03	2.723000000000000000e+03	2.855000000000000000e+03	2.988000000000000000e+03	3.130000000000000000e+03	3.252000000000000000e+03	3.361000000000000000e+03	3.490000000000000000e+03	3.585000000000000000e+03	3.669000000000000000e+03	3.741000000000000000e+03
2.000000000000000000e+01	2.500000000000000000e+01	3.800000000000000000e+01	4.600000000000000000e+01	5.700000000000000000e+01	6.200000000000000000e+01	7.600000000000000000e+01	9.700000000000000000e+01	1.090000000000000000e+02	1.300000000000000000e+02	1.450000000000000000e+02	1.640000000000000000e+02	1.880000000000000000e+02	2.130000000000000000e+02	2.530000000000000000e+02	2.820000000000000000e+02	3.270000000000000000e+02	3.730000000000000000e+02	4.370000000000000000e+02	4.900000000000000000e+02	5.330000000000000000e+02	5.920000000000000000e+02	6.660000000000000000e+02	7.550000000000000000e+02	8.090000000000000000e+02	8.910000000000000000e+02	9.650000000000000000e+02	1.052000000000000000e+03	1.164000000000000000e+03	1.272000000000000000e+03	1.365000000000000000e+03	1.479000000000000000e+03	1.601000000000000000e+03	1.723000000000000000e+03	1.865000000000000000e+03	2.008000000000000000e+03	2.166000000000000000e+03	2.303000000000000000e+03	2.445000000000000000e+03	2.556000000000000000e+03	2.654000000000000000e+03	2.767000000000000000e+03	2.870000000000000000e+03	2.974000000000000000e+03	3.089000000000000000e+03	3.167000000000000000e+03	3.243000000000000000e+03	3.313000000000000000e+03	3.369000000000000000e+03	3.437000000000000000e+03
2.000000000000000000e+01	2.400000000000000000e+01	3.200000000000000000e+01	4.600000000000000000e+01	5.300000000000000000e+01	6.200000000000000000e+01	7.000000000000000000e+01	7.700000000000000000e+01	8.600000000000000000e+01	1.010000000000000000e+02	1.090000000000000000e+02	1.240000000000000000e+02	1.340000000000000000e+02	1.470000000000000000e+02	1.630000000000000000e+02	1.930000000000000000e+02	2.200000000000000000e+02	2.430000000000000000e+02	2.790000000000000000e+02	3.070000000000000000e+02	3.370000000000000000e+02	3.740000000000000000e+02	4.190000000000000000e+02	4.760000000000000000e+02	5.340000000000000000e+02	5.910000000000000000e+02	6.520000000000000000e+02	7.180000000000000000e+02	7.930000000000000000e+02	8.620000000000000000e+02	9.520000000000000000e+02	1.035000000000000000e+03	1.146000000000000000e+03	1.241000000000000000e+03	1.342000000000000000e+03	1.459000000000000000e+03	1.554000000000000000e+03	1.673000000000000000e+03	1.789000000000000000e+03	1.950000000000000000e+03	2.077000000000000000e+03	2.227000000000000000e+03	2.382000000000000000e+03	2.503000000000000000e+03	2.634000000000000000e+03	2.769000000000000000e+03	2.899000000000000000e+03	2.974000000000000000e+03	3.051000000000000000e+03	3.155000000000000000e+03
2.000000000000000000e+01	2.700000000000000000e+01	3.100000000000000000e+01	4.700000000000000000e+01	5.700000000000000000e+01	7.500000000000000000e+01	8.700000000000000000e+01	9.800000000000000000e+01	1.110000000000000000e+02	1.240000000000000000e+02	1.400000000000000000e+02	1.580000000000000000e+02	1.920000000000000000e+02	2.210000000000000000e+02	2.420000000000000000e+02	2.730000000000000000e+02	3.030000000000000000e+02	3.390000000000000000e+02	3.770000000000000000e+02	4.240000000000000000e+02	4.730000000000000000e+02	5.210000000000000000e+02	5.740000000000000000e+02	6.170000000000000000e+02	6.950000000000000000e+02	7.710000000000000000e+02	8.370000000000000000e+02	9.210000000000000000e+02	1.004000000000000000e+03	1.084000000000000000e+03	1.178000000000000000e+03	1.272000000000000000e+03	1.396000000000000000e+03	1.492000000000000000e+03	1.602000000000000000e+03	1.710000000000000000e+03	1.815000000000000000e+03	1.946000000000000000e+03	2.047000000000000000e+03	2.189000000000000000e+03	2.296000000000000000e+03	2.412000000000000000e+03	2.538000000000000000e+03	2.693000000000000000e+03	2.836000000000000000e+03	2.978000000000000000e+03	3.105000000000000000e+03	3.188000000000000000e+03	3.247000000000000000e+03	3.333000000000000000e+03
2.000000000000000000e+01	3.700000000000000000e+01	5.500000000000000000e+01	7.000000000000000000e+01	8.300000000000000000e+01	9.800000000000000000e+01	1.210000000000000000e+02	1.370000000000000000e+02	1.470000000000000000e+02	1.680000000000000000e+02	1.950000000000000000e+02	2.030000000000000000e+02	2.370000000000000000e+02	2.650000000000000000e+02	2.940000000000000000e+02	3.180000000000000000e+02	3.500000000000000000e+02	3.820000000000000000e+02	4.170000000000000000e+02	4.510000000000000000e+02	4.940000000000000000e+02	5.600000000000000000e+02	6.390000000000000000e+02	7.050000000000000000e+02	7.820000000000000000e+02	8.600000000000000000e+02	9.260000000000000000e+02	9.950000000000000000e+02	1.072000000000000000e+03	1.158000000000000000e+03	1.255000000000000000e+03	1.321000000000000000e+03	1.433000000000000000e+03	1.546000000000000000e+03	1.630000000000000000e+03	1.728000000000000000e+03	1.867000000000000000e+03	1.955000000000000000e+03	2.092000000000000000e+03	2.254000000000000000e+03	2.421000000000000000e+03	2.534000000000000000e+03	2.646000000000000000e+03	2.762000000000000000e+03	2.854000000000000000e+03	2.952000000000000000e+03	3.052000000000000000e+03	3.134000000000000000e+03	3.239000000000000000e+03	3.308000000000000000e+03
2.000000000000000000e+01	2.800000000000000000e+01	4.000000000000000000e+01	4.800000000000000000e+01	6.000000000000000000e+01	7.800000000000000000e+01	9.100000000000000000e+01	1.030000000000000000e+02	1.220000000000000000e+02	1.400000000000000000e+02	1.520000000000000000e+02	1.660000000000000000e+02	1.830000000000000000e+02	2.030000000000000000e+02	2.290000000000000000e+02	2.460000000000000000e+02	2.730000000000000000e+02	3.000000000000000000e+02	3.390000000000000000e+02	3.670000000000000000e+02	4.110000000000000000e+02	4.540000000000000000e+02	4.930000000000000000e+02	5.440000000000000000e+02	6.050000000000000000e+02	6.760000000000000000e+02	7.490000000000000000e+02	8.360000000000000000e+02	9.320000000000000000e+02	1.019000000000000000e+03	1.111000000000000000e+03	1.232000000000000000e+03	1.338000000000000000e+03	1.474000000000000000e+03	1.571000000000000000e+03	1.686000000000000000e+03	1.786000000000000000e+03	1.915000000000000000e+03	2.032000000000000000e+03	2.141000000000000000e+03	2.268000000000000000e+03	2.374000000000000000e+03	2.505000000000000000e+03	2.604000000000000000e+03	2.733000000000000000e+03	2.830000000000000000e+03	2.913000000000000000e+03	2.998000000000000000e+03	3.083000000000000000e+03	3.159000000000000000e+03
2.000000000000000000e+01	2.400000000000000000e+01	3.600000000000000000e+01	5.800000000000000000e+01	7.500000000000000000e+01	8.300000000000000000e+01	1.020000000000000000e+02	1.120000000000000000e+02	1.360000000000000000e+02	1.610000000000000000e+02	1.770000000000000000e+02	1.960000000000000000e+02	2.290000000000000000e+02	2.520000000000000000e+02	2.820000000000000000e+02	3.180000000000000000e+02	3.810000000000000000e+02	4.390000000000000000e+02	4.920000000000000000e+02	5.500000000000000000e+02	5.960000000000000000e+02	6.610000000000000000e+02	7.270000000000000000e+02	8.100000000000000000e+02	8.980000000000000000e+02	9.760000000000000000e+02	1.064000000000000000e+03	1.159000000000000000e+03	1.254000000000000000e+03	1.383000000000000000e+03	1.503000000000000000e+03	1.630000000000000000e+03	1.773000000000000000e+03	1.914000000000000000e+03	2.041000000000000000e+03	2.169000000000000000e+03	2.326000000000000000e+03	2.451000000000000000e+03	2.578000000000000000e+03	2.741000000000000000e+03	2.884000000000000000e+03	2.992000000000000000e+03	3.085000000000000000e+03	3.209000000000000000e+03	3.302000000000000000e+03	3.395000000000000000e+03	3.472000000000000000e+03	3.576000000000000000e+03	3.638000000000000000e+03	3.685000000000000000e+03
2.000000000000000000e+01	3.200000000000000000e+01	4.200000000000000000e+01	5.000000000000000000e+01	6.500000000000000000e+01	8.300000000000000000e+01	1.020000000000000000e+02	1.180000000000000000e+02	1.250000000000000000e+02	1.430000000000000000e+02	1.670000000000000000e+02	1.900000000000000000e+02	2.090000000000000000e+02	2.400000000000000000e+02	2.750000000000000000e+02	3.050000000000000000e+02	3.410000000000000000e+02	3.820000000000000000e+02	4.130000000000000000e+02	4.520000000000000000e+02	5.060000000000000000e+02	5.790000000000000000e+02	6.320000000000000000e+02	7.000000000000000000e+02	7.780000000000000000e+02	8.500000000000000000e+02	9.180000000000000000e+02	1.020000000000000000e+03	1.128000000000000000e+03	1.236000000000000000e+03	1.357000000000000000e+03	1.480000000000000000e+03	1.569000000000000000e+03	1.700000000000000000e+03	1.838000000000000000e+03	1.991000000000000000e+03	2.107000000000000000e+03	2.256000000000000000e+03	2.362000000000000000e+03	2.477000000000000000e+03	2.598000000000000000e+03	2.684000000000000000e+03	2.786000000000000000e+03	2.894000000000000000e+03	2.986000000000000000e+03	3.074000000000000000e+03	3.141000000000000000e+03	3.200000000000000000e+03	3.264000000000000000e+03	3.344000000000000000e+03
2.000000000000000000e+01	2.200000000000000000e+01	2.700000000000000000e+01	3.600000000000000000e+01	4.700000000000000000e+01	5.500000000000000000e+01	7.300000000000000000e+01	9.200000000000000000e+01	1.140000000000000000e+02	1.290000000000000000e+02	1.490000000000000000e+02	1.600000000000000000e+02	1.790000000000000000e+02	1.980000000000000000e+02	2.250000000000000000e+02	2.540000000000000000e+02	2.850000000000000000e+02	3.180000000000000000e+02	3.680000000000000000e+02	4.170000000000000000e+02	4.770000000000000000e+02	5.240000000000000000e+02	5.770000000000000000e+02	6.610000000000000000e+02	7.150000000000000000e+02	7.850000000000000000e+02	8.710000000000000000e+02	9.520000000000000000e+02	1.060000000000000000e+03	1.150000000000000000e+03	1.253000000000000000e+03	1.387000000000000000e+03	1.508000000000000000e+03	1.661000000000000000e+03	1.792000000000000000e+03	1.919000000000000000e+03	2.045000000000000000e+03	2.150000000000000000e+03	2.275000000000000000e+03	2.399000000000000000e+03	2.529000000000000000e+03	2.654000000000000000e+03	2.785000000000000000e+03	2.869000000000000000e+03	2.989000000000000000e+03	3.089000000000000000e+03	3.166000000000000000e+03	3.240000000000000000e+03	3.309000000000000000e+03	3.401000000000000000e+03
2.000000000000000000e+01	2.900000000000000000e+01	3.900000000000000000e+01	4.300000000000000000e+01	4.900000000000000000e+01	5.900000000000000000e+01	6.800000000000000000e+01	8.000000000000000000e+01	1.030000000000000000e+02	1.230000000000000000e+02	1.370000000000000000e+02	1.610000000000000000e+02	1.830000000000000000e+02	2.090000000000000000e+02	2.370000000000000000e+02	2.630000000000000000e+02	3.050000000000000000e+02	3.440000000000000000e+02	4.000000000000000000e+02	4.610000000000000000e+02	5.100000000000000000e+02	5.660000000000000000e+02	6.260000000000000000e+02	6.830000000000000000e+02	7.580000000000000000e+02	8.310000000000000000e+02	9.310000000000000000e+02	1.019000000000000000e+03	1.121000000000000000e+03	1.223000000000000000e+03	1.334000000000000000e+03	1.459000000000000000e+03	1.574000000000000000e+03	1.721000000000000000e+03	1.879000000000000000e+03	1.987000000000000000e+03	2.120000000000000000e+03	2.243000000000000000e+03	2.342000000000000000e+03	2.487000000000000000e+03	2.640000000000000000e+03	2.770000000000000000e+03	2.868000000000000000e+03	2.982000000000000000e+03	3.075000000000000000e+03	3.158000000000000000e+03	3.263000000000000000e+03	3.340000000000000000e+03	3.400000000000000000e+03	3.459000000000000000e+03
2.000000000000000000e+01	2.400000000000000000e+01	2.800000000000000000e+01	3.300000000000000000e+01	3.800000000000000000e+01	4.600000000000000000e+01	5.800000000000000000e+01	6.400000000000000000e+01	7.200000000000000000e+01	8.700000000000000000e+01	1.000000000000000000e+02	1.090000000000000000e+02	1.320000000000000000e+02	1.520000000000000000e+02	1.720000000000000000e+02	2.010000000000000000e+02	2.120000000000000000e+02	2.300000000000000000e+02	2.530000000000000000e+02	2.970000000000000000e+02	3.370000000000000000e+02	3.760000000000000000e+02	4.120000000000000000e+02	4.770000000000000000e+02	5.560000000000000000e+02	6.120000000000000000e+02	6.660000000000000000e+02	7.080000000000000000e+02	7.970000000000000000e+02	8.490000000000000000e+02	9.260000000000000000e+02	1.007000000000000000e+03	1.083000000000000000e+03	1.188000000000000000e+03	1.295000000000000000e+03	1.410000000000000000e+03	1.522000000000000000e+03	1.650000000000000000e+03	1.790000000000000000e+03	1.912000000000000000e+03	2.028000000000000000e+03	2.138000000000000000e+03	2.266000000000000000e+03	2.403000000000000000e+03	2.531000000000000000e+03	2.670000000000000000e+03	2.755000000000000000e+03	2.849000000000000000e+03	2.966000000000000000e+03	3.081000000000000000e+03
2.000000000000000000e+01	2.900000000000000000e+01	4.000000000000000000e+01	5.400000000000000000e+01	6.900000000000000000e+01	8.300000000000000000e+01	9.200000000000000000e+01	1.150000000000000000e+02	1.350000000000000000e+02	1.560000000000000000e+02	1.820000000000000000e+02	2.020000000000000000e+02	2.270000000000000000e+02	2.480000000000000000e+02	2.820000000000000000e+02	3.150000000000000000e+02	3.560000000000000000e+02	4.090000000000000000e+02	4.560000000000000000e+02	5.160000000000000000e+02	5.740000000000000000e+02	6.360000000000000000e+02	7.010000000000000000e+02	7.680000000000000000e+02	8.680000000000000000e+02	9.560000000000000000e+02	1.072000000000000000e+03	1.195000000000000000e+03	1.319000000000000000e+03	1.438000000000000000e+03	1.539000000000000000e+03	1.656000000000000000e+03	1.762000000000000000e+03	1.911000000000000000e+03	2.070000000000000000e+03	2.218000000000000000e+03	2.362000000000000000e+03	2.500000000000000000e+03	2.637000000000000000e+03	2.754000000000000000e+03	2.868000000000000000e+03	2.936000000000000000e+03	2.995000000000000000e+03	3.120000000000000000e+03	3.173000000000000000e+03	3.272000000000000000e+03	3.360000000000000000e+03	3.454000000000000000e+03	3.511000000000000000e+03	3.525000000000000000e+03
2.000000000000000000e+01	3.200000000000000000e+01	4.400000000000000000e+01	5.700000000000000000e+01	6.700000000000000000e+01	8.200000000000000000e+01	1.090000000000000000e+02	1.300000000000000000e+02	1.480000000000000000e+02	1.810000000000000000e+02	2.030000000000000000e+02	2.320000000000000000e+02	2.740000000000000000e+02	3.160000000000000000e+02	3.510000000000000000e+02	4.040000000000000000e+02	4.520000000000000000e+02	5.050000000000000000e+02	5.700000000000000000e+02	6.260000000000000000e+02	7.060000000000000000e+02	7.840000000000000000e+02	8.670000000000000000e+02	9.450000000000000000e+02	1.023000000000000000e+03	1.110000000000000000e+03	1.205000000000000000e+03	1.319000000000000000e+03	1.441000000000000000e+03	1.558000000000000000e+03	1.676000000000000000e+03	1.815000000000000000e+03	1.935000000000000000e+03	2.067000000000000000e+03	2.203000000000000000e+03	2.318000000000000000e+03	2.430000000000000000e+03	2.543000000000000000e+03	2.664000000000000000e+03	2.748000000000000000e+03	2.851000000000000000e+03	2.962000000000000000e+03	3.075000000000000000e+03	3.160000000000000000e+03	3.242000000000000000e+03	3.335000000000000000e+03	3.392000000000000000e+03	3.472000000000000000e+03	3.537000000000000000e+03	3.597000000000000000e+03
2.000000000000000000e+01	2.800000000000000000e+01	4.500000000000000000e+01	4.900000000000000000e+01	6.700000000000000000e+01	9.100000000000000000e+01	1.070000000000000000e+02	1.240000000000000000e+02	1.420000000000000000e+02	1.660000000000000000e+02	1.830000000000000000e+02	2.110000000000000000e+02	2.500000000000000000e+02	2.760000000000000000e+02	2.980000000000000000e+02	3.240000000000000000e+02	3.680000000000000000e+02	4.180000000000000000e+02	4.910000000000000000e+02	5.620000000000000000e+02	6.350000000000000000e+02	7.140000000000000000e+02	7.840000000000000000e+02	8.630000000000000000e+02	9.300000000000000000e+02	1.033000000000000000e+03	1.150000000000000000e+03	1.268000000000000000e+03	1.335000000000000000e+03	1.421000000000000000e+03	1.553000000000000000e+03	1.671000000000000000e+03	1.780000000000000000e+03	1.903000000000000000e+03	1.995000000000000000e+03	2.153000000000000000e+03	2.285000000000000000e+03	2.417000000000000000e+03	2.518000000000000000e+03	2.623000000000000000e+03	2.741000000000000000e+03	2.846000000000000000e+03	2.975000000000000000e+03	3.055000000000000000e+03	3.154000000000000000e+03	3.223000000000000000e+03	3.309000000000000000e+03	3.364000000000000000e+03	3.430000000000000000e+03	3.495000000000000000e+03
2.000000000000000000e+01	3.000000000000000000e+01	4.200000000000000000e+01	4.600000000000000000e+01	6.000000000000000000e+01	8.000000000000000000e+01	9.300000000000000000e+01	1.170000000000000000e+02	1.290000000000000000e+02	1.430000000000000000e+02	1.640000000000000000e+02	1.800000000000000000e+02	2.070000000000000000e+02	2.170000000000000000e+02	2.360000000000000000e+02	2.760000000000000000e+02	2.930000000000000000e+02	3.220000000000000000e+02	3.730000000000000000e+02	3.990000000000000000e+02	4.160000000000000000e+02	4.610000000000000000e+02	5.090000000000000000e+02	5.510000000000000000e+02	6.290000000000000000e+02	6.980000000000000000e+02	7.750000000000000000e+02	8.890000000000000000e+02	1.010000000000000000e+03	1.097000000000000000e+03	1.213000000000000000e+03	1.355000000000000000e+03	1.509000000000000000e+03	1.634000000000000000e+03	1.777000000000000000e+03	1.907000000000000000e+03	2.041000000000000000e+03	2.169000000000000000e+03	2.295000000000000000e+03	2.437000000000000000e+03	2.570000000000000000e+03	2.711000000000000000e+03	2.839000000000000000e+03	2.980000000000000000e+03	3.096000000000000000e+03	3.195000000000000000e+03	3.298000000000000000e+03	3.359000000000000000e+03	3.456000000000000000e+03	3.544000000000000000e+03
2.000000000000000000e+01	2.300000000000000000e+01	3.800000000000000000e+01	4.600000000000000000e+01	6.000000000000000000e+01	6.900000000000000000e+01	8.400000000000000000e+01	1.020000000000000000e+02	1.120000000000000000e+02	1.290000000000000000e+02	1.490000000000000000e+02	1.720000000000000000e+02	1.980000000000000000e+02	2.160000000000000000e+02	2.500000000000000000e+02	2.770000000000000000e+02	3.100000000000000000e+02	3.520000000000000000e+02	3.890000000000000000e+02	4.310000000000000000e+02	4.790000000000000000e+02	5.560000000000000000e+02	6.080000000000000000e+02	6.770000000000000000e+02	7.420000000000000000e+02	8.090000000000000000e+02	8.890000000000000000e+02	9.560000000000000000e+02	1.049000000000000000e+03	1.147000000000000000e+03	1.234000000000000000e+03	1.363000000000000000e+03	1.488000000000000000e+03	1.638000000000000000e+03	1.769000000000000000e+03	1.885000000000000000e+03	2.009000000000000000e+03	2.125000000000000000e+03	2.254000000000000000e+03	2.377000000000000000e+03	2.484000000000000000e+03	2.614000000000000000e+03	2.710000000000000000e+03	2.823000000000000000e+03	2.920000000000000000e+03	3.032000000000000000e+03	3.096000000000000000e+03	3.170000000000000000e+03	3.222000000000000000e+03	3.281000000000000000e+03
2.000000000000000000e+01	4.000000000000000000e+01	4.500000000000000000e+01	6.500000000000000000e+01	8.400000000000000000e+01	1.100000000000000000e+02	1.350000000000000000e+02	1.530000000000000000e+02	1.650000000000000000e+02	1.690000000000000000e+02	1.810000000000000000e+02	1.920000000000000000e+02	2.130000000000000000e+02	2.410000000000000000e+02	2.720000000000000000e+02	3.090000000000000000e+02	3.620000000000000000e+02	4.010000000000000000e+02	4.490000000000000000e+02	5.060000000000000000e+02	5.440000000000000000e+02	6.030000000000000000e+02	6.730000000000000000e+02	7.380000000000000000e+02	8.150000000000000000e+02	8.940000000000000000e+02	9.660000000000000000e+02	1.063000000000000000e+03	1.144000000000000000e+03	1.242000000000000000e+03	1.338000000000000000e+03	1.451000000000000000e+03	1.554000000000000000e+03	1.651000000000000000e+03	1.777000000000000000e+03	1.899000000000000000e+03	2.037000000000000000e+03	2.143000000000000000e+03	2.288000000000000000e+03	2.443000000000000000e+03	2.571000000000000000e+03	2.712000000000000000e+03	2.820000000000000000e+03	2.925000000000000000e+03	3.043000000000000000e+03	3.145000000000000000e+03	3.224000000000000000e+03	3.315000000000000000e+03	3.382000000000000000e+03	3.466000000000000000e+03
2.000000000000000000e+01	2.400000000000000000e+01	4.400000000000000000e+01	5.300000000000000000e+01	6.700000000000000000e+01	8.800000000000000000e+01	1.040000000000000000e+02	1.200000000000000000e+02	1.390000000000000000e+02	1.650000000000000000e+02	1.970000000000000000e+02	2.200000000000000000e+02	2.420000000000000000e+02	2.600000000000000000e+02	2.960000000000000000e+02	3.290000000000000000e+02	3.550000000000000000e+02	3.990000000000000000e+02	4.280000000000000000e+02	4.730000000000000000e+02	5.220000000000000000e+02	5.800000000000000000e+02	6.370000000000000000e+02	7.040000000000000000e+02	7.880000000000000000e+02	8.840000000000000000e+02	9.770000000000000000e+02	1.076000000000000000e+03	1.190000000000000000e+03	1.279000000000000000e+03	1.391000000000000000e+03	1.510000000000000000e+03	1.625000000000000000e+03	1.767000000000000000e+03	1.915000000000000000e+03	2.059000000000000000e+03	2.195000000000000000e+03	2.305000000000000000e+03	2.417000000000000000e+03	2.550000000000000000e+03	2.679000000000000000e+03	2.794000000000000000e+03	2.914000000000000000e+03	3.008000000000000000e+03	3.116000000000000000e+03	3.210000000000000000e+03	3.305000000000000000e+03	3.365000000000000000e+03	3.418000000000000000e+03	3.491000000000000000e+03
2.000000000000000000e+01	2.600000000000000000e+01	3.000000000000000000e+01	4.100000000000000000e+01	4.800000000000000000e+01	5.900000000000000000e+01	7.200000000000000000e+01	8.300000000000000000e+01	9.800000000000000000e+01	1.180000000000000000e+02	1.340000000000000000e+02	1.570000000000000000e+02	1.840000000000000000e+02	2.080000000000000000e+02	2.430000000000000000e+02	2.850000000000000000e+02	3.200000000000000000e+02	3.700000000000000000e+02	4.030000000000000000e+02	4.680000000000000000e+02	5.360000000000000000e+02	6.030000000000000000e+02	6.800000000000000000e+02	7.520000000000000000e+02	8.210000000000000000e+02	9.170000000000000000e+02	1.022000000000000000e+03	1.133000000000000000e+03	1.279000000000000000e+03	1.436000000000000000e+03	1.568000000000000000e+03	1.705000000000000000e+03	1.841000000000000000e+03	1.980000000000000000e+03	2.091000000000000000e+03	2.213000000000000000e+03	2.353000000000000000e+03	2.495000000000000000e+03	2.632000000000000000e+03	2.772000000000000000e+03	2.902000000000000000e+03	3.011000000000000000e+03	3.141000000000000000e+03	3.242000000000000000e+03	3.312000000000000000e+03	3.402000000000000000e+03	3.495000000000000000e+03	3.547000000000000000e+03	3.606000000000000000e+03	3.652000000000000000e+03
2.000000000000000000e+01	2.800000000000000000e+01	3.400000000000000000e+01	4.400000000000000000e+01	5.600000000000000000e+01	6.200000000000000000e+01	7.500000000000000000e+01	8.500000000000000000e+01	1.030000000000000000e+02	1.240000000000000000e+02	1.460000000000000000e+02	1.610000000000000000e+02	1.840000000000000000e+02	2.060000000000000000e+02	2.340000000000000000e+02	2.640000000000000000e+02	2.940000000000000000e+02	3.460000000000000000e+02	3.790000000000000000e+02	4.310000000000000000e+02	4.910000000000000000e+02	5.350000000000000000e+02	6.000000000000000000e+02	6.620000000000000000e+02	7.430000000000000000e+02	8.240000000000000000e+02	9.210000000000000000e+02	9.990000000000000000e+02	1.104000000000000000e+03	1.190000000000000000e+03	1.303000000000000000e+03	1.427000000000000000e+03	1.532000000000000000e+03	1.632000000000000000e+03	1.757000000000000000e+03	1.911000000000000000e+03	2.022000000000000000e+03	2.153000000000000000e+03	2.251000000000000000e+03	2.367000000000000000e+03	2.518000000000000000e+03	2.646000000000000000e+03	2.769000000000000000e+03	2.911000000000000000e+03	2.976000000000000000e+03	3.084000000000000000e+03	3.186000000000000000e+03	3.293000000000000000e+03	3.381000000000000000e+03	3.451000000000000000e+03
2.000000000000000000e+01	2.900000000000000000e+01	3.400000000000000000e+01	4.100000000000000000e+01	5.700000000000000000e+01	7.400000000000000000e+01	8.900000000000000000e+01	1.010000000000000000e+02	1.250000000000000000e+02	1.470000000000000000e+02	1.640000000000000000e+02	1.920000000000000000e+02	2.100000000000000000e+02	2.330000000000000000e+02	2.750000000000000000e+02	3.170000000000000000e+02	3.600000000000000000e+02	3.940000000000000000e+02	4.480000000000000000e+02	5.020000000000000000e+02	5.600000000000000000e+02	6.190000000000000000e+02	6.850000000000000000e+02	7.490000000000000000e+02	8.280000000000000000e+02	9.070000000000000000e+02	9.870000000000000000e+02	1.095000000000000000e+03	1.201000000000000000e+03	1.320000000000000000e+03	1.450000000000000000e+03	1.567000000000000000e+03	1.669000000000000000e+03	1.802000000000000000e+03	1.897000000000000000e+03	1.970000000000000000e+03	2.065000000000000000e+03	2.189000000000000000e+03	2.292000000000000000e+03	2.440000000000000000e+03	2.556000000000000000e+03	2.635000000000000000e+03	2.755000000000000000e+03	2.858000000000000000e+03	2.989000000000000000e+03	3.097000000000000000e+03	3.199000000000000000e+03	3.265000000000000000e+03	3.354000000000000000e+03	3.394000000000000000e+03
2.000000000000000000e+01	2.800000000000000000e+01	3.400000000000000000e+01	4.700000000000000000e+01	6.200000000000000000e+01	8.000000000000000000e+01	9.500000000000000000e+01	1.020000000000000000e+02	1.110000000000000000e+02	1.370000000000000000e+02	1.490000000000000000e+02	1.690000000000000000e+02	1.950000000000000000e+02	2.240000000000000000e+02	2.600000000000000000e+02	2.910000000000000000e+02	3.300000000000000000e+02	3.680000000000000000e+02	4.210000000000000000e+02	4.720000000000000000e+02	5.240000000000000000e+02	5.640000000000000000e+02	6.220000000000000000e+02	7.080000000000000000e+02	7.770000000000000000e+02	8.620000000000000000e+02	9.640000000000000000e+02	1.054000000000000000e+03	1.165000000000000000e+03	1.277000000000000000e+03	1.381000000000000000e+03	1.473000000000000000e+03	1.581000000000000000e+03	1.702000000000000000e+03	1.812000000000000000e+03	1.919000000000000000e+03	2.044000000000000000e+03	2.159000000000000000e+03	2.263000000000000000e+03	2.402000000000000000e+03	2.498000000000000000e+03	2.645000000000000000e+03	2.757000000000000000e+03	2.858000000000000000e+03	2.966000000000000000e+03	3.057000000000000000e+03	3.159000000000000000e+03	3.257000000000000000e+03	3.332000000000000000e+03	3.409000000000000000e+03
2.000000000000000000e+01	3.300000000000000000e+01	3.800000000000000000e+01	4.300000000000000000e+01	5.400000000000000000e+01	6.800000000000000000e+01	8.500000000000000000e+01	1.020000000000000000e+02	1.160000000000000000e+02	1.440000000000000000e+02	1.680000000000000000e+02	1.900000000000000000e+02	2.150000000000000000e+02	2.480000000000000000e+02	2.780000000000000000e+02	3.060000000000000000e+02	3.260000000000000000e+02	3.660000000000000000e+02	4.000000000000000000e+02	4.380000000000000000e+02	4.940000000000000000e+02	5.450000000000000000e+02	6.020000000000000000e+02	6.910000000000000000e+02	7.610000000000000000e+02	8.370000000000000000e+02	9.250000000000000000e+02	1.015000000000000000e+03	1.109000000000000000e+03	1.184000000000000000e+03	1.325000000000000000e+03	1.425000000000000000e+03	1.530000000000000000e+03	1.652000000000000000e+03	1.747000000000000000e+03	1.858000000000000000e+03	1.984000000000000000e+03	2.100000000000000000e+03	2.203000000000000000e+03	2.333000000000000000e+03	2.460000000000000000e+03	2.598000000000000000e+03	2.716000000000000000e+03	2.810000000000000000e+03	2.899000000000000000e+03	2.998000000000000000e+03	3.098000000000000000e+03	3.189000000000000000e+03	3.289000000000000000e+03	3.343000000000000000e+03
2.000000000000000000e+01	2.600000000000000000e+01	4.100000000000000000e+01	5.000000000000000000e+01	6.200000000000000000e+01	7.400000000000000000e+01	8.300000000000000000e+01	9.600000000000000000e+01	1.090000000000000000e+02	1.240000000000000000e+02	1.320000000000000000e+02	1.590000000000000000e+02	1.820000000000000000e+02	2.020000000000000000e+02	2.270000000000000000e+02	2.580000000000000000e+02	2.960000000000000000e+02	3.350000000000000000e+02	3.840000000000000000e+02	4.460000000000000000e+02	5.040000000000000000e+02	5.810000000000000000e+02	6.480000000000000000e+02	7.180000000000000000e+02	8.030000000000000000e+02	9.050000000000000000e+02	1.001000000000000000e+03	1.073000000000000000e+03	1.170000000000000000e+03	1.270000000000000000e+03	1.346000000000000000e+03	1.458000000000000000e+03	1.555000000000000000e+03	1.653000000000000000e+03	1.764000000000000000e+03	1.878000000000000000e+03	2.007000000000000000e+03	2.132000000000000000e+03	2.265000000000000000e+03	2.426000000000000000e+03	2.552000000000000000e+03	2.682000000000000000e+03	2.802000000000000000e+03	2.900000000000000000e+03	2.981000000000000000e+03	3.081000000000000000e+03	3.137000000000000000e+03	3.223000000000000000e+03	3.273000000000000000e+03	3.316000000000000000e+03
2.000000000000000000e+01	2.400000000000000000e+01	2.800000000000000000e+01	3.400000000000000000e+01	4.100000000000000000e+01	5.000000000000000000e+01	5.700000000000000000e+01	6.800000000000000000e+01	8.000000000000000000e+01	9.300000000000000000e+01	9.700000000000000000e+01	1.100000000000000000e+02	1.200000000000000000e+02	1.400000000000000000e+02	1.610000000000000000e+02	1.700000000000000000e+02	1.810000000000000000e+02	2.070000000000000000e+02	2.290000000000000000e+02	2.540000000000000000e+02	2.740000000000000000e+02	3.100000000000000000e+02	3.350000000000000000e+02	3.730000000000000000e+02	4.200000000000000000e+02	4.620000000000000000e+02	5.110000000000000000e+02	5.480000000000000000e+02	6.050000000000000000e+02	6.610000000000000000e+02	7.270000000000000000e+02	8.080000000000000000e+02	8.790000000000000000e+02	9.600000000000000000e+02	1.046000000000000000e+03	1.152000000000000000e+03	1.262000000000000000e+03	1.378000000000000000e+03	1.484000000000000000e+03	1.613000000000000000e+03	1.760000000000000000e+03	1.909000000000000000e+03	2.055000000000000000e+03	2.221000000000000000e+03	2.347000000000000000e+03	2.527000000000000000e+03	2.634000000000000000e+03	2.757000000000000000e+03	2.873000000000000000e+03	2.969000000000000000e+03
2.000000000000000000e+01	2.800000000000000000e+01	4.000000000000000000e+01	5.200000000000000000e+01	6.700000000000000000e+01	8.100000000000000000e+01	1.020000000000000000e+02	1.150000000000000000e+02	1.400000000000000000e+02	1.500000000000000000e+02	1.710000000000000000e+02	1.900000000000000000e+02	2.260000000000000000e+02	2.540000000000000000e+02	2.900000000000000000e+02	3.220000000000000000e+02	3.660000000000000000e+02	4.080000000000000000e+02	4.680000000000000000e+02	5.360000000000000000e+02	6.060000000000000000e+02	6.730000000000000000e+02	7.430000000000000000e+02	8.360000000000000000e+02	9.290000000000000000e+02	1.036000000000000000e+03	1.134000000000000000e+03	1.237000000000000000e+03	1.329000000000000000e+03	1.439000000000000000e+03	1.567000000000000000e+03	1.674000000000000000e+03	1.787000000000000000e+03	1.914000000000000000e+03	2.053000000000000000e+03	2.163000000000000000e+03	2.295000000000000000e+03	2.431000000000000000e+03	2.554000000000000000e+03	2.700000000000000000e+03	2.829000000000000000e+03	2.951000000000000000e+03	3.054000000000000000e+03	3.109000000000000000e+03	3.237000000000000000e+03	3.295000000000000000e+03	3.354000000000000000e+03	3.409000000000000000e+03	3.493000000000000000e+03	3.544000000000000000e+03
2.000000000000000000e+01	3.100000000000000000e+01	4.600000000000000000e+01	5.500000000000000000e+01	6.200000000000000000e+01	7.900000000000000000e+01	8.800000000000000000e+01	1.090000000000000000e+02	1.330000000000000000e+02	1.530000000000000000e+02	1.710000000000000000e+02	2.000000000000000000e+02	2.130000000000000000e+02	2.440000000000000000e+02	2.700000000000000000e+02	3.120000000000000000e+02	3.560000000000000000e+02	4.170000000000000000e+02	4.620000000000000000e+02	5.170000000000000000e+02	5.910000000000000000e+02	6.430000000000000000e+02	7.030000000000000000e+02	7.820000000000000000e+02	8.930000000000000000e+02	9.920000000000000000e+02	1.117000000000000000e+03	1.232000000000000000e+03	1.353000000000000000e+03	1.471000000000000000e+03	1.583000000000000000e+03	1.713000000000000000e+03	1.854000000000000000e+03	1.997000000000000000e+03	2.153000000000000000e+03	2.298000000000000000e+03	2.459000000000000000e+03	2.617000000000000000e+03	2.760000000000000000e+03	2.893000000000000000e+03	3.013000000000000000e+03	3.130000000000000000e+03	3.244000000000000000e+03	3.323000000000000000e+03	3.406000000000000000e+03	3.491000000000000000e+03	3.557000000000000000e+03	3.610000000000000000e+03	3.655000000000000000e+03	3.718000000000000000e+03
2.000000000000000000e+01	2.500000000000000000e+01	3.000000000000000000e+01	4.600000000000000000e+01	5.800000000000000000e+01	6.800000000000000000e+01	8.100000000000000000e+01	1.010000000000000000e+02	1.250000000000000000e+02	1.600000000000000000e+02	1.780000000000000000e+02	2.030000000000000000e+02	2.260000000000000000e+02	2.650000000000000000e+02	2.950000000000000000e+02	3.350000000000000000e+02	3.730000000000000000e+02	4.260000000000000000e+02	4.650000000000000000e+02	5.270000000000000000e+02	5.880000000000000000e+02	6.650000000000000000e+02	7.320000000000000000e+02	8.210000000000000000e+02	9.410000000000000000e+02	1.056000000000000000e+03	1.190000000000000000e+03	1.306000000000000000e+03	1.442000000000000000e+03	1.571000000000000000e+03	1.718000000000000000e+03	1.870000000000000000e+03	1.993000000000000000e+03	2.129000000000000000e+03	2.264000000000000000e+03	2.415000000000000000e+03	2.549000000000000000e+03	2.662000000000000000e+03	2.781000000000000000e+03	2.883000000000000000e+03	3.029000000000000000e+03	3.129000000000000000e+03	3.243000000000000000e+03	3.346000000000000000e+03	3.413000000000000000e+03	3.499000000000000000e+03	3.548000000000000000e+03	3.566000000000000000e+03	3.599000000000000000e+03	3.645000000000000000e+03
2.000000000000000000e+01	2.200000000000000000e+01	2.800000000000000000e+01	3.500000000000000000e+01	4.700000000000000000e+01	6.100000000000000000e+01	7.700000000000000000e+01	8.800000000000000000e+01	1.010000000000000000e+02	1.180000000000000000e+02	1.380000000000000000e+02	1.570000000000000000e+02	1.650000000000000000e+02	1.890000000000000000e+02	1.940000000000000000e+02	2.100000000000000000e+02	2.360000000000000000e+02	2.580000000000000000e+02	2.900000000000000000e+02	3.270000000000000000e+02	3.680000000000000000e+02	4.090000000000000000e+02	4.380000000000000000e+02	4.710000000000000000e+02	4.900000000000000000e+02	5.410000000000000000e+02	6.040000000000000000e+02	6.590000000000000000e+02	7.160000000000000000e+02	7.930000000000000000e+02	8.590000000000000000e+02	9.250000000000000000e+02	9.970000000000000000e+02	1.092000000000000000e+03	1.191000000000000000e+03	1.291000000000000000e+03	1.406000000000000000e+03	1.496000000000000000e+03	1.598000000000000000e+03	1.712000000000000000e+03	1.814000000000000000e+03	1.909000000000000000e+03	2.026000000000000000e+03	2.152000000000000000e+03	2.273000000000000000e+03	2.366000000000000000e+03	2.465000000000000000e+03	2.572000000000000000e+03	2.684000000000000000e+03	2.774000000000000000e+03
2.000000000000000000e+01	2.800000000000000000e+01	4.800000000000000000e+01	6.400000000000000000e+01	7.300000000000000000e+01	1.010000000000000000e+02	1.180000000000000000e+02	1.440000000000000000e+02	1.640000000000000000e+02	1.920000000000000000e+02	2.210000000000000000e+02	2.600000000000000000e+02	2.970000000000000000e+02	3.370000000000000000e+02	3.740000000000000000e+02	4.260000000000000000e+02	4.660000000000000000e+02	5.130000000000000000e+02	5.700000000000000000e+02	6.320000000000000000e+02	6.960000000000000000e+02	7.820000000000000000e+02	8.510000000000000000e+02	9.410000000000000000e+02	1.037000000000000000e+03	1.125000000000000000e+03	1.240000000000000000e+03	1.346000000000000000e+03	1.461000000000000000e+03	1.591000000000000000e+03	1.740000000000000000e+03	1.894000000000000000e+03	2.022000000000000000e+03	2.143000000000000000e+03	2.289000000000000000e+03	2.427000000000000000e+03	2.535000000000000000e+03	2.679000000000000000e+03	2.828000000000000000e+03	2.942000000000000000e+03	3.045000000000000000e+03	3.123000000000000000e+03	3.216000000000000000e+03	3.294000000000000000e+03	3.362000000000000000e+03	3.418000000000000000e+03	3.467000000000000000e+03	3.499000000000000000e+03	3.544000000000000000e+03	3.603000000000000000e+03
2.000000000000000000e+01	2.300000000000000000e+01	3.500000000000000000e+01	4.300000000000000000e+01	6.300000000000000000e+01	8.100000000000000000e+01	1.040000000000000000e+02	1.220000000000000000e+02	1.450000000000000000e+02	1.580000000000000000e+02	1.780000000000000000e+02	2.100000000000000000e+02	2.300000000000000000e+02	2.510000000000000000e+02	2.770000000000000000e+02	3.010000000000000000e+02	3.410000000000000000e+02	3.760000000000000000e+02	4.250000000000000000e+02	4.730000000000000000e+02	5.260000000000000000e+02	5.740000000000000000e+02	6.320000000000000000e+02	6.820000000000000000e+02	7.400000000000000000e+02	8.330000000000000000e+02	9.230000000000000000e+02	1.012000000000000000e+03	1.119000000000000000e+03	1.207000000000000000e+03	1.301000000000000000e+03	1.414000000000000000e+03	1.548000000000000000e+03	1.681000000000000000e+03	1.813000000000000000e+03	1.929000000000000000e+03	2.060000000000000000e+03	2.183000000000000000e+03	2.285000000000000000e+03	2.431000000000000000e+03	2.556000000000000000e+03	2.655000000000000000e+03	2.768000000000000000e+03	2.879000000000000000e+03	2.960000000000000000e+03	3.057000000000000000e+03	3.134000000000000000e+03	3.235000000000000000e+03	3.331000000000000000e+03	3.395000000000000000e+03
2.000000000000000000e+01	2.600000000000000000e+01	3.600000000000000000e+01	5.600000000000000000e+01	7.200000000000000000e+01	9.600000000000000000e+01	1.100000000000000000e+02	1.300000000000000000e+02	1.600000000000000000e+02	1.870000000000000000e+02	2.070000000000000000e+02	2.390000000000000000e+02	2.830000000000000000e+02	3.250000000000000000e+02	3.720000000000000000e+02	4.130000000000000000e+02	4.530000000000000000e+02	5.020000000000000000e+02	5.530000000000000000e+02	6.100000000000000000e+02	6.760000000000000000e+02	7.310000000000000000e+02	7.940000000000000000e+02	8.590000000000000000e+02	9.500000000000000000e+02	1.058000000000000000e+03	1.156000000000000000e+03	1.274000000000000000e+03	1.393000000000000000e+03	1.517000000000000000e+03	1.656000000000000000e+03	1.801000000000000000e+03	1.931000000000000000e+03	2.058000000000000000e+03	2.196000000000000000e+03	2.328000000000000000e+03	2.446000000000000000e+03	2.568000000000000000e+03	2.681000000000000000e+03	2.805000000000000000e+03	2.903000000000000000e+03	2.969000000000000000e+03	3.059000000000000000e+03	3.152000000000000000e+03	3.230000000000000000e+03	3.288000000000000000e+03	3.328000000000000000e+03	3.368000000000000000e+03	3.400000000000000000e+03	3.453000000000000000e+03
[truncated: 350 more columns]
