# Supplementary material for: Omicron vs. the rest: Assessing the competitive dynamics and coinfection scenarios of COVID-19 strains on a social network
Source: PLoS One. 2024 Jan 25;19(1):e0287623. doi: 10.1371/journal.pone.0287623 (PMC10810514; doi:10.1371/journal.pone.0287623)
Supplement: S1 Data — (ZIP) [file pone.0287623.s001.zip › Data Figures/Fig8/c/Infected(o).csv]

1.000000000000000000e+01	1.400000000000000000e+01	1.700000000000000000e+01	2.100000000000000000e+01	3.100000000000000000e+01	4.200000000000000000e+01	5.600000000000000000e+01	7.600000000000000000e+01	1.090000000000000000e+02	1.490000000000000000e+02	1.930000000000000000e+02	2.340000000000000000e+02	2.930000000000000000e+02	3.490000000000000000e+02	4.710000000000000000e+02	6.070000000000000000e+02	7.770000000000000000e+02	9.430000000000000000e+02	1.153000000000000000e+03	1.359000000000000000e+03	1.583000000000000000e+03	1.845000000000000000e+03	2.077000000000000000e+03	2.286000000000000000e+03	2.483000000000000000e+03	2.651000000000000000e+03	2.816000000000000000e+03	2.941000000000000000e+03	3.066000000000000000e+03	3.137000000000000000e+03	3.223000000000000000e+03	3.256000000000000000e+03	3.295000000000000000e+03	3.333000000000000000e+03	3.347000000000000000e+03	3.351000000000000000e+03	3.373000000000000000e+03	3.370000000000000000e+03	3.349000000000000000e+03	3.330000000000000000e+03	3.311000000000000000e+03	3.305000000000000000e+03	3.277000000000000000e+03	3.272000000000000000e+03	3.276000000000000000e+03	3.219000000000000000e+03	3.177000000000000000e+03	3.157000000000000000e+03	3.132000000000000000e+03	3.109000000000000000e+03
1.000000000000000000e+01	1.500000000000000000e+01	2.000000000000000000e+01	2.300000000000000000e+01	4.100000000000000000e+01	5.200000000000000000e+01	6.700000000000000000e+01	9.500000000000000000e+01	1.330000000000000000e+02	1.620000000000000000e+02	2.020000000000000000e+02	2.610000000000000000e+02	3.390000000000000000e+02	4.420000000000000000e+02	5.660000000000000000e+02	7.450000000000000000e+02	9.450000000000000000e+02	1.125000000000000000e+03	1.347000000000000000e+03	1.566000000000000000e+03	1.828000000000000000e+03	2.103000000000000000e+03	2.343000000000000000e+03	2.566000000000000000e+03	2.804000000000000000e+03	2.974000000000000000e+03	3.104000000000000000e+03	3.250000000000000000e+03	3.345000000000000000e+03	3.444000000000000000e+03	3.527000000000000000e+03	3.587000000000000000e+03	3.662000000000000000e+03	3.719000000000000000e+03	3.711000000000000000e+03	3.722000000000000000e+03	3.742000000000000000e+03	3.765000000000000000e+03	3.750000000000000000e+03	3.740000000000000000e+03	3.717000000000000000e+03	3.701000000000000000e+03	3.672000000000000000e+03	3.625000000000000000e+03	3.587000000000000000e+03	3.556000000000000000e+03	3.531000000000000000e+03	3.480000000000000000e+03	3.455000000000000000e+03	3.421000000000000000e+03
1.000000000000000000e+01	1.500000000000000000e+01	1.900000000000000000e+01	2.500000000000000000e+01	3.800000000000000000e+01	4.300000000000000000e+01	5.700000000000000000e+01	7.200000000000000000e+01	9.900000000000000000e+01	1.380000000000000000e+02	1.720000000000000000e+02	2.310000000000000000e+02	3.090000000000000000e+02	3.990000000000000000e+02	5.020000000000000000e+02	6.300000000000000000e+02	7.890000000000000000e+02	9.590000000000000000e+02	1.165000000000000000e+03	1.382000000000000000e+03	1.609000000000000000e+03	1.894000000000000000e+03	2.147000000000000000e+03	2.378000000000000000e+03	2.596000000000000000e+03	2.840000000000000000e+03	3.025000000000000000e+03	3.190000000000000000e+03	3.311000000000000000e+03	3.416000000000000000e+03	3.529000000000000000e+03	3.624000000000000000e+03	3.655000000000000000e+03	3.703000000000000000e+03	3.709000000000000000e+03	3.740000000000000000e+03	3.750000000000000000e+03	3.779000000000000000e+03	3.806000000000000000e+03	3.795000000000000000e+03	3.779000000000000000e+03	3.766000000000000000e+03	3.742000000000000000e+03	3.741000000000000000e+03	3.706000000000000000e+03	3.675000000000000000e+03	3.628000000000000000e+03	3.598000000000000000e+03	3.569000000000000000e+03	3.504000000000000000e+03
1.000000000000000000e+01	1.500000000000000000e+01	1.700000000000000000e+01	2.000000000000000000e+01	2.700000000000000000e+01	4.000000000000000000e+01	5.500000000000000000e+01	8.000000000000000000e+01	1.140000000000000000e+02	1.480000000000000000e+02	2.000000000000000000e+02	2.610000000000000000e+02	3.400000000000000000e+02	4.430000000000000000e+02	5.880000000000000000e+02	7.290000000000000000e+02	9.030000000000000000e+02	1.075000000000000000e+03	1.318000000000000000e+03	1.576000000000000000e+03	1.824000000000000000e+03	2.090000000000000000e+03	2.305000000000000000e+03	2.521000000000000000e+03	2.705000000000000000e+03	2.891000000000000000e+03	3.014000000000000000e+03	3.119000000000000000e+03	3.210000000000000000e+03	3.273000000000000000e+03	3.359000000000000000e+03	3.402000000000000000e+03	3.440000000000000000e+03	3.459000000000000000e+03	3.468000000000000000e+03	3.486000000000000000e+03	3.468000000000000000e+03	3.480000000000000000e+03	3.478000000000000000e+03	3.458000000000000000e+03	3.461000000000000000e+03	3.465000000000000000e+03	3.423000000000000000e+03	3.420000000000000000e+03	3.388000000000000000e+03	3.331000000000000000e+03	3.318000000000000000e+03	3.274000000000000000e+03	3.243000000000000000e+03	3.209000000000000000e+03
1.000000000000000000e+01	1.300000000000000000e+01	1.500000000000000000e+01	1.800000000000000000e+01	2.200000000000000000e+01	2.700000000000000000e+01	3.100000000000000000e+01	4.200000000000000000e+01	5.200000000000000000e+01	6.700000000000000000e+01	8.600000000000000000e+01	1.130000000000000000e+02	1.420000000000000000e+02	1.920000000000000000e+02	2.490000000000000000e+02	3.470000000000000000e+02	4.490000000000000000e+02	5.720000000000000000e+02	7.480000000000000000e+02	9.300000000000000000e+02	1.133000000000000000e+03	1.358000000000000000e+03	1.612000000000000000e+03	1.879000000000000000e+03	2.119000000000000000e+03	2.392000000000000000e+03	2.619000000000000000e+03	2.851000000000000000e+03	3.057000000000000000e+03	3.266000000000000000e+03	3.429000000000000000e+03	3.565000000000000000e+03	3.679000000000000000e+03	3.737000000000000000e+03	3.801000000000000000e+03	3.872000000000000000e+03	3.901000000000000000e+03	3.935000000000000000e+03	3.946000000000000000e+03	3.933000000000000000e+03	3.955000000000000000e+03	3.929000000000000000e+03	3.905000000000000000e+03	3.908000000000000000e+03	3.892000000000000000e+03	3.878000000000000000e+03	3.838000000000000000e+03	3.790000000000000000e+03	3.718000000000000000e+03	3.681000000000000000e+03
1.000000000000000000e+01	1.400000000000000000e+01	1.900000000000000000e+01	2.400000000000000000e+01	3.400000000000000000e+01	4.100000000000000000e+01	5.400000000000000000e+01	7.400000000000000000e+01	9.800000000000000000e+01	1.230000000000000000e+02	1.720000000000000000e+02	2.420000000000000000e+02	3.150000000000000000e+02	4.050000000000000000e+02	5.130000000000000000e+02	6.430000000000000000e+02	7.890000000000000000e+02	9.810000000000000000e+02	1.184000000000000000e+03	1.443000000000000000e+03	1.704000000000000000e+03	1.977000000000000000e+03	2.257000000000000000e+03	2.509000000000000000e+03	2.731000000000000000e+03	2.948000000000000000e+03	3.141000000000000000e+03	3.323000000000000000e+03	3.467000000000000000e+03	3.559000000000000000e+03	3.658000000000000000e+03	3.724000000000000000e+03	3.773000000000000000e+03	3.822000000000000000e+03	3.869000000000000000e+03	3.892000000000000000e+03	3.891000000000000000e+03	3.901000000000000000e+03	3.892000000000000000e+03	3.877000000000000000e+03	3.844000000000000000e+03	3.835000000000000000e+03	3.816000000000000000e+03	3.812000000000000000e+03	3.794000000000000000e+03	3.762000000000000000e+03	3.711000000000000000e+03	3.696000000000000000e+03	3.652000000000000000e+03	3.599000000000000000e+03
1.000000000000000000e+01	1.300000000000000000e+01	2.200000000000000000e+01	2.500000000000000000e+01	3.500000000000000000e+01	5.000000000000000000e+01	7.400000000000000000e+01	1.060000000000000000e+02	1.390000000000000000e+02	1.860000000000000000e+02	2.270000000000000000e+02	2.960000000000000000e+02	4.080000000000000000e+02	5.070000000000000000e+02	6.340000000000000000e+02	7.820000000000000000e+02	9.700000000000000000e+02	1.161000000000000000e+03	1.378000000000000000e+03	1.648000000000000000e+03	1.902000000000000000e+03	2.134000000000000000e+03	2.363000000000000000e+03	2.577000000000000000e+03	2.806000000000000000e+03	2.989000000000000000e+03	3.149000000000000000e+03	3.271000000000000000e+03	3.368000000000000000e+03	3.507000000000000000e+03	3.584000000000000000e+03	3.627000000000000000e+03	3.703000000000000000e+03	3.735000000000000000e+03	3.759000000000000000e+03	3.765000000000000000e+03	3.787000000000000000e+03	3.806000000000000000e+03	3.796000000000000000e+03	3.781000000000000000e+03	3.747000000000000000e+03	3.715000000000000000e+03	3.677000000000000000e+03	3.656000000000000000e+03	3.642000000000000000e+03	3.608000000000000000e+03	3.579000000000000000e+03	3.556000000000000000e+03	3.523000000000000000e+03	3.468000000000000000e+03
1.000000000000000000e+01	2.100000000000000000e+01	3.000000000000000000e+01	4.400000000000000000e+01	6.600000000000000000e+01	9.700000000000000000e+01	1.300000000000000000e+02	1.710000000000000000e+02	2.340000000000000000e+02	2.910000000000000000e+02	3.810000000000000000e+02	4.830000000000000000e+02	6.090000000000000000e+02	7.450000000000000000e+02	8.980000000000000000e+02	1.110000000000000000e+03	1.351000000000000000e+03	1.555000000000000000e+03	1.831000000000000000e+03	2.084000000000000000e+03	2.338000000000000000e+03	2.575000000000000000e+03	2.815000000000000000e+03	2.997000000000000000e+03	3.170000000000000000e+03	3.333000000000000000e+03	3.430000000000000000e+03	3.536000000000000000e+03	3.626000000000000000e+03	3.674000000000000000e+03	3.743000000000000000e+03	3.781000000000000000e+03	3.782000000000000000e+03	3.793000000000000000e+03	3.803000000000000000e+03	3.820000000000000000e+03	3.795000000000000000e+03	3.754000000000000000e+03	3.735000000000000000e+03	3.701000000000000000e+03	3.660000000000000000e+03	3.632000000000000000e+03	3.629000000000000000e+03	3.588000000000000000e+03	3.525000000000000000e+03	3.460000000000000000e+03	3.410000000000000000e+03	3.370000000000000000e+03	3.333000000000000000e+03	3.277000000000000000e+03
1.000000000000000000e+01	1.400000000000000000e+01	1.800000000000000000e+01	2.900000000000000000e+01	4.400000000000000000e+01	5.300000000000000000e+01	6.700000000000000000e+01	8.700000000000000000e+01	1.090000000000000000e+02	1.470000000000000000e+02	1.800000000000000000e+02	2.300000000000000000e+02	3.170000000000000000e+02	4.160000000000000000e+02	5.250000000000000000e+02	6.660000000000000000e+02	8.250000000000000000e+02	1.000000000000000000e+03	1.224000000000000000e+03	1.447000000000000000e+03	1.699000000000000000e+03	1.912000000000000000e+03	2.127000000000000000e+03	2.331000000000000000e+03	2.478000000000000000e+03	2.645000000000000000e+03	2.799000000000000000e+03	2.920000000000000000e+03	3.019000000000000000e+03	3.131000000000000000e+03	3.193000000000000000e+03	3.251000000000000000e+03	3.265000000000000000e+03	3.311000000000000000e+03	3.361000000000000000e+03	3.381000000000000000e+03	3.416000000000000000e+03	3.434000000000000000e+03	3.421000000000000000e+03	3.420000000000000000e+03	3.412000000000000000e+03	3.415000000000000000e+03	3.402000000000000000e+03	3.372000000000000000e+03	3.365000000000000000e+03	3.325000000000000000e+03	3.279000000000000000e+03	3.249000000000000000e+03	3.245000000000000000e+03	3.203000000000000000e+03
1.000000000000000000e+01	1.500000000000000000e+01	1.700000000000000000e+01	2.700000000000000000e+01	4.500000000000000000e+01	6.400000000000000000e+01	9.200000000000000000e+01	1.170000000000000000e+02	1.730000000000000000e+02	2.140000000000000000e+02	2.810000000000000000e+02	3.750000000000000000e+02	4.850000000000000000e+02	6.190000000000000000e+02	7.880000000000000000e+02	9.720000000000000000e+02	1.183000000000000000e+03	1.413000000000000000e+03	1.692000000000000000e+03	1.947000000000000000e+03	2.243000000000000000e+03	2.512000000000000000e+03	2.774000000000000000e+03	3.028000000000000000e+03	3.261000000000000000e+03	3.424000000000000000e+03	3.515000000000000000e+03	3.625000000000000000e+03	3.721000000000000000e+03	3.790000000000000000e+03	3.831000000000000000e+03	3.870000000000000000e+03	3.875000000000000000e+03	3.875000000000000000e+03	3.904000000000000000e+03	3.913000000000000000e+03	3.918000000000000000e+03	3.888000000000000000e+03	3.877000000000000000e+03	3.888000000000000000e+03	3.872000000000000000e+03	3.844000000000000000e+03	3.812000000000000000e+03	3.781000000000000000e+03	3.728000000000000000e+03	3.698000000000000000e+03	3.646000000000000000e+03	3.611000000000000000e+03	3.583000000000000000e+03	3.531000000000000000e+03
1.000000000000000000e+01	1.400000000000000000e+01	1.900000000000000000e+01	2.100000000000000000e+01	2.700000000000000000e+01	3.300000000000000000e+01	4.000000000000000000e+01	4.900000000000000000e+01	7.100000000000000000e+01	1.090000000000000000e+02	1.370000000000000000e+02	1.810000000000000000e+02	2.370000000000000000e+02	3.130000000000000000e+02	3.860000000000000000e+02	4.990000000000000000e+02	6.450000000000000000e+02	8.170000000000000000e+02	1.003000000000000000e+03	1.203000000000000000e+03	1.453000000000000000e+03	1.721000000000000000e+03	1.997000000000000000e+03	2.233000000000000000e+03	2.517000000000000000e+03	2.757000000000000000e+03	2.974000000000000000e+03	3.165000000000000000e+03	3.316000000000000000e+03	3.438000000000000000e+03	3.525000000000000000e+03	3.660000000000000000e+03	3.708000000000000000e+03	3.770000000000000000e+03	3.776000000000000000e+03	3.805000000000000000e+03	3.825000000000000000e+03	3.855000000000000000e+03	3.863000000000000000e+03	3.852000000000000000e+03	3.830000000000000000e+03	3.829000000000000000e+03	3.815000000000000000e+03	3.784000000000000000e+03	3.729000000000000000e+03	3.689000000000000000e+03	3.650000000000000000e+03	3.598000000000000000e+03	3.576000000000000000e+03	3.529000000000000000e+03
1.000000000000000000e+01	1.000000000000000000e+01	1.700000000000000000e+01	2.500000000000000000e+01	3.500000000000000000e+01	4.600000000000000000e+01	5.900000000000000000e+01	7.700000000000000000e+01	1.030000000000000000e+02	1.400000000000000000e+02	1.830000000000000000e+02	2.440000000000000000e+02	3.180000000000000000e+02	4.050000000000000000e+02	5.150000000000000000e+02	6.360000000000000000e+02	8.010000000000000000e+02	1.003000000000000000e+03	1.211000000000000000e+03	1.421000000000000000e+03	1.644000000000000000e+03	1.877000000000000000e+03	2.151000000000000000e+03	2.380000000000000000e+03	2.587000000000000000e+03	2.780000000000000000e+03	2.932000000000000000e+03	3.080000000000000000e+03	3.202000000000000000e+03	3.327000000000000000e+03	3.403000000000000000e+03	3.434000000000000000e+03	3.496000000000000000e+03	3.522000000000000000e+03	3.552000000000000000e+03	3.593000000000000000e+03	3.583000000000000000e+03	3.600000000000000000e+03	3.571000000000000000e+03	3.569000000000000000e+03	3.549000000000000000e+03	3.541000000000000000e+03	3.507000000000000000e+03	3.480000000000000000e+03	3.458000000000000000e+03	3.430000000000000000e+03	3.396000000000000000e+03	3.365000000000000000e+03	3.309000000000000000e+03	3.249000000000000000e+03
1.000000000000000000e+01	1.700000000000000000e+01	1.700000000000000000e+01	2.400000000000000000e+01	3.600000000000000000e+01	4.700000000000000000e+01	5.800000000000000000e+01	8.400000000000000000e+01	1.100000000000000000e+02	1.640000000000000000e+02	2.160000000000000000e+02	2.870000000000000000e+02	3.610000000000000000e+02	4.520000000000000000e+02	5.780000000000000000e+02	7.420000000000000000e+02	9.200000000000000000e+02	1.125000000000000000e+03	1.374000000000000000e+03	1.652000000000000000e+03	1.901000000000000000e+03	2.176000000000000000e+03	2.407000000000000000e+03	2.659000000000000000e+03	2.869000000000000000e+03	3.086000000000000000e+03	3.232000000000000000e+03	3.377000000000000000e+03	3.477000000000000000e+03	3.563000000000000000e+03	3.616000000000000000e+03	3.679000000000000000e+03	3.743000000000000000e+03	3.758000000000000000e+03	3.768000000000000000e+03	3.752000000000000000e+03	3.768000000000000000e+03	3.772000000000000000e+03	3.751000000000000000e+03	3.714000000000000000e+03	3.690000000000000000e+03	3.681000000000000000e+03	3.623000000000000000e+03	3.596000000000000000e+03	3.577000000000000000e+03	3.528000000000000000e+03	3.490000000000000000e+03	3.450000000000000000e+03	3.412000000000000000e+03	3.351000000000000000e+03
1.000000000000000000e+01	1.600000000000000000e+01	2.600000000000000000e+01	3.300000000000000000e+01	4.600000000000000000e+01	6.100000000000000000e+01	8.200000000000000000e+01	1.050000000000000000e+02	1.460000000000000000e+02	1.860000000000000000e+02	2.410000000000000000e+02	3.120000000000000000e+02	3.820000000000000000e+02	5.120000000000000000e+02	6.660000000000000000e+02	8.280000000000000000e+02	1.012000000000000000e+03	1.243000000000000000e+03	1.489000000000000000e+03	1.765000000000000000e+03	2.000000000000000000e+03	2.230000000000000000e+03	2.457000000000000000e+03	2.650000000000000000e+03	2.868000000000000000e+03	3.033000000000000000e+03	3.145000000000000000e+03	3.256000000000000000e+03	3.339000000000000000e+03	3.430000000000000000e+03	3.486000000000000000e+03	3.551000000000000000e+03	3.594000000000000000e+03	3.603000000000000000e+03	3.626000000000000000e+03	3.606000000000000000e+03	3.598000000000000000e+03	3.592000000000000000e+03	3.587000000000000000e+03	3.553000000000000000e+03	3.545000000000000000e+03	3.514000000000000000e+03	3.488000000000000000e+03	3.453000000000000000e+03	3.421000000000000000e+03	3.388000000000000000e+03	3.376000000000000000e+03	3.335000000000000000e+03	3.293000000000000000e+03	3.263000000000000000e+03
1.000000000000000000e+01	1.000000000000000000e+01	1.500000000000000000e+01	1.900000000000000000e+01	2.100000000000000000e+01	3.200000000000000000e+01	4.700000000000000000e+01	6.200000000000000000e+01	8.300000000000000000e+01	1.050000000000000000e+02	1.300000000000000000e+02	1.840000000000000000e+02	2.520000000000000000e+02	3.460000000000000000e+02	4.570000000000000000e+02	5.610000000000000000e+02	7.370000000000000000e+02	8.970000000000000000e+02	1.125000000000000000e+03	1.346000000000000000e+03	1.602000000000000000e+03	1.885000000000000000e+03	2.185000000000000000e+03	2.442000000000000000e+03	2.718000000000000000e+03	2.916000000000000000e+03	3.146000000000000000e+03	3.296000000000000000e+03	3.448000000000000000e+03	3.553000000000000000e+03	3.645000000000000000e+03	3.730000000000000000e+03	3.807000000000000000e+03	3.852000000000000000e+03	3.903000000000000000e+03	3.905000000000000000e+03	3.892000000000000000e+03	3.905000000000000000e+03	3.926000000000000000e+03	3.934000000000000000e+03	3.925000000000000000e+03	3.915000000000000000e+03	3.913000000000000000e+03	3.897000000000000000e+03	3.834000000000000000e+03	3.802000000000000000e+03	3.789000000000000000e+03	3.753000000000000000e+03	3.718000000000000000e+03	3.667000000000000000e+03
1.000000000000000000e+01	1.100000000000000000e+01	1.400000000000000000e+01	1.500000000000000000e+01	2.000000000000000000e+01	3.400000000000000000e+01	4.800000000000000000e+01	6.300000000000000000e+01	7.500000000000000000e+01	9.400000000000000000e+01	1.240000000000000000e+02	1.630000000000000000e+02	2.100000000000000000e+02	2.600000000000000000e+02	3.380000000000000000e+02	4.130000000000000000e+02	5.310000000000000000e+02	6.670000000000000000e+02	8.370000000000000000e+02	1.037000000000000000e+03	1.226000000000000000e+03	1.453000000000000000e+03	1.689000000000000000e+03	1.931000000000000000e+03	2.162000000000000000e+03	2.388000000000000000e+03	2.577000000000000000e+03	2.736000000000000000e+03	2.908000000000000000e+03	3.083000000000000000e+03	3.172000000000000000e+03	3.229000000000000000e+03	3.327000000000000000e+03	3.377000000000000000e+03	3.448000000000000000e+03	3.498000000000000000e+03	3.502000000000000000e+03	3.502000000000000000e+03	3.522000000000000000e+03	3.507000000000000000e+03	3.537000000000000000e+03	3.532000000000000000e+03	3.528000000000000000e+03	3.512000000000000000e+03	3.489000000000000000e+03	3.493000000000000000e+03	3.473000000000000000e+03	3.422000000000000000e+03	3.392000000000000000e+03	3.351000000000000000e+03
1.000000000000000000e+01	1.400000000000000000e+01	1.700000000000000000e+01	2.200000000000000000e+01	3.300000000000000000e+01	3.600000000000000000e+01	4.300000000000000000e+01	5.500000000000000000e+01	7.200000000000000000e+01	1.080000000000000000e+02	1.480000000000000000e+02	1.840000000000000000e+02	2.370000000000000000e+02	2.910000000000000000e+02	3.730000000000000000e+02	4.510000000000000000e+02	5.880000000000000000e+02	7.350000000000000000e+02	8.850000000000000000e+02	1.068000000000000000e+03	1.271000000000000000e+03	1.490000000000000000e+03	1.717000000000000000e+03	1.964000000000000000e+03	2.191000000000000000e+03	2.439000000000000000e+03	2.673000000000000000e+03	2.851000000000000000e+03	3.021000000000000000e+03	3.154000000000000000e+03	3.277000000000000000e+03	3.353000000000000000e+03	3.431000000000000000e+03	3.475000000000000000e+03	3.503000000000000000e+03	3.525000000000000000e+03	3.557000000000000000e+03	3.588000000000000000e+03	3.599000000000000000e+03	3.606000000000000000e+03	3.583000000000000000e+03	3.564000000000000000e+03	3.550000000000000000e+03	3.547000000000000000e+03	3.520000000000000000e+03	3.484000000000000000e+03	3.469000000000000000e+03	3.444000000000000000e+03	3.429000000000000000e+03	3.402000000000000000e+03
1.000000000000000000e+01	1.400000000000000000e+01	2.200000000000000000e+01	3.000000000000000000e+01	4.100000000000000000e+01	5.200000000000000000e+01	8.200000000000000000e+01	1.110000000000000000e+02	1.430000000000000000e+02	2.030000000000000000e+02	2.660000000000000000e+02	3.430000000000000000e+02	4.680000000000000000e+02	5.900000000000000000e+02	7.360000000000000000e+02	9.150000000000000000e+02	1.116000000000000000e+03	1.342000000000000000e+03	1.643000000000000000e+03	1.868000000000000000e+03	2.135000000000000000e+03	2.363000000000000000e+03	2.566000000000000000e+03	2.789000000000000000e+03	3.014000000000000000e+03	3.180000000000000000e+03	3.286000000000000000e+03	3.388000000000000000e+03	3.439000000000000000e+03	3.528000000000000000e+03	3.582000000000000000e+03	3.617000000000000000e+03	3.648000000000000000e+03	3.700000000000000000e+03	3.711000000000000000e+03	3.710000000000000000e+03	3.704000000000000000e+03	3.708000000000000000e+03	3.675000000000000000e+03	3.658000000000000000e+03	3.647000000000000000e+03	3.618000000000000000e+03	3.569000000000000000e+03	3.519000000000000000e+03	3.474000000000000000e+03	3.440000000000000000e+03	3.410000000000000000e+03	3.366000000000000000e+03	3.334000000000000000e+03	3.316000000000000000e+03
1.000000000000000000e+01	1.500000000000000000e+01	1.700000000000000000e+01	2.200000000000000000e+01	3.300000000000000000e+01	4.000000000000000000e+01	5.500000000000000000e+01	8.200000000000000000e+01	1.040000000000000000e+02	1.300000000000000000e+02	1.570000000000000000e+02	1.980000000000000000e+02	2.570000000000000000e+02	3.360000000000000000e+02	4.350000000000000000e+02	5.650000000000000000e+02	7.140000000000000000e+02	8.810000000000000000e+02	1.099000000000000000e+03	1.316000000000000000e+03	1.525000000000000000e+03	1.785000000000000000e+03	2.036000000000000000e+03	2.270000000000000000e+03	2.487000000000000000e+03	2.708000000000000000e+03	2.866000000000000000e+03	3.048000000000000000e+03	3.192000000000000000e+03	3.318000000000000000e+03	3.386000000000000000e+03	3.446000000000000000e+03	3.480000000000000000e+03	3.500000000000000000e+03	3.537000000000000000e+03	3.576000000000000000e+03	3.583000000000000000e+03	3.617000000000000000e+03	3.629000000000000000e+03	3.630000000000000000e+03	3.617000000000000000e+03	3.595000000000000000e+03	3.544000000000000000e+03	3.538000000000000000e+03	3.489000000000000000e+03	3.448000000000000000e+03	3.434000000000000000e+03	3.351000000000000000e+03	3.316000000000000000e+03	3.261000000000000000e+03
1.000000000000000000e+01	2.000000000000000000e+01	2.200000000000000000e+01	3.100000000000000000e+01	4.200000000000000000e+01	5.700000000000000000e+01	7.800000000000000000e+01	9.700000000000000000e+01	1.320000000000000000e+02	1.690000000000000000e+02	2.210000000000000000e+02	3.020000000000000000e+02	4.080000000000000000e+02	5.360000000000000000e+02	6.880000000000000000e+02	8.720000000000000000e+02	1.068000000000000000e+03	1.311000000000000000e+03	1.572000000000000000e+03	1.872000000000000000e+03	2.139000000000000000e+03	2.405000000000000000e+03	2.664000000000000000e+03	2.892000000000000000e+03	3.135000000000000000e+03	3.345000000000000000e+03	3.528000000000000000e+03	3.696000000000000000e+03	3.822000000000000000e+03	3.896000000000000000e+03	3.959000000000000000e+03	4.016000000000000000e+03	4.047000000000000000e+03	4.066000000000000000e+03	4.070000000000000000e+03	4.080000000000000000e+03	4.080000000000000000e+03	4.072000000000000000e+03	4.067000000000000000e+03	4.048000000000000000e+03	4.056000000000000000e+03	4.051000000000000000e+03	4.012000000000000000e+03	3.980000000000000000e+03	3.925000000000000000e+03	3.874000000000000000e+03	3.834000000000000000e+03	3.796000000000000000e+03	3.747000000000000000e+03	3.728000000000000000e+03
1.000000000000000000e+01	1.500000000000000000e+01	1.600000000000000000e+01	2.600000000000000000e+01	3.400000000000000000e+01	4.400000000000000000e+01	6.500000000000000000e+01	8.700000000000000000e+01	1.160000000000000000e+02	1.490000000000000000e+02	1.920000000000000000e+02	2.550000000000000000e+02	3.310000000000000000e+02	4.240000000000000000e+02	5.340000000000000000e+02	6.640000000000000000e+02	8.440000000000000000e+02	1.034000000000000000e+03	1.238000000000000000e+03	1.447000000000000000e+03	1.719000000000000000e+03	2.002000000000000000e+03	2.232000000000000000e+03	2.496000000000000000e+03	2.729000000000000000e+03	2.909000000000000000e+03	3.111000000000000000e+03	3.247000000000000000e+03	3.343000000000000000e+03	3.431000000000000000e+03	3.519000000000000000e+03	3.562000000000000000e+03	3.595000000000000000e+03	3.634000000000000000e+03	3.643000000000000000e+03	3.676000000000000000e+03	3.720000000000000000e+03	3.744000000000000000e+03	3.746000000000000000e+03	3.734000000000000000e+03	3.708000000000000000e+03	3.677000000000000000e+03	3.654000000000000000e+03	3.624000000000000000e+03	3.598000000000000000e+03	3.528000000000000000e+03	3.476000000000000000e+03	3.428000000000000000e+03	3.404000000000000000e+03	3.365000000000000000e+03
1.000000000000000000e+01	1.200000000000000000e+01	2.400000000000000000e+01	3.600000000000000000e+01	4.900000000000000000e+01	6.200000000000000000e+01	9.100000000000000000e+01	1.210000000000000000e+02	1.600000000000000000e+02	2.140000000000000000e+02	2.890000000000000000e+02	3.620000000000000000e+02	4.630000000000000000e+02	6.020000000000000000e+02	7.660000000000000000e+02	9.440000000000000000e+02	1.158000000000000000e+03	1.411000000000000000e+03	1.686000000000000000e+03	1.972000000000000000e+03	2.226000000000000000e+03	2.486000000000000000e+03	2.716000000000000000e+03	2.925000000000000000e+03	3.085000000000000000e+03	3.213000000000000000e+03	3.349000000000000000e+03	3.472000000000000000e+03	3.561000000000000000e+03	3.628000000000000000e+03	3.683000000000000000e+03	3.692000000000000000e+03	3.722000000000000000e+03	3.745000000000000000e+03	3.740000000000000000e+03	3.757000000000000000e+03	3.742000000000000000e+03	3.748000000000000000e+03	3.744000000000000000e+03	3.761000000000000000e+03	3.746000000000000000e+03	3.740000000000000000e+03	3.687000000000000000e+03	3.681000000000000000e+03	3.661000000000000000e+03	3.640000000000000000e+03	3.606000000000000000e+03	3.564000000000000000e+03	3.487000000000000000e+03	3.443000000000000000e+03
1.000000000000000000e+01	1.400000000000000000e+01	1.600000000000000000e+01	2.100000000000000000e+01	2.800000000000000000e+01	3.800000000000000000e+01	5.500000000000000000e+01	7.900000000000000000e+01	1.200000000000000000e+02	1.610000000000000000e+02	2.250000000000000000e+02	3.190000000000000000e+02	4.010000000000000000e+02	5.170000000000000000e+02	6.800000000000000000e+02	8.300000000000000000e+02	1.037000000000000000e+03	1.257000000000000000e+03	1.513000000000000000e+03	1.779000000000000000e+03	2.066000000000000000e+03	2.331000000000000000e+03	2.598000000000000000e+03	2.821000000000000000e+03	3.025000000000000000e+03	3.208000000000000000e+03	3.386000000000000000e+03	3.475000000000000000e+03	3.561000000000000000e+03	3.655000000000000000e+03	3.736000000000000000e+03	3.765000000000000000e+03	3.798000000000000000e+03	3.816000000000000000e+03	3.820000000000000000e+03	3.820000000000000000e+03	3.820000000000000000e+03	3.825000000000000000e+03	3.831000000000000000e+03	3.823000000000000000e+03	3.771000000000000000e+03	3.745000000000000000e+03	3.694000000000000000e+03	3.635000000000000000e+03	3.604000000000000000e+03	3.594000000000000000e+03	3.571000000000000000e+03	3.514000000000000000e+03	3.462000000000000000e+03	3.389000000000000000e+03
1.000000000000000000e+01	1.200000000000000000e+01	1.900000000000000000e+01	2.600000000000000000e+01	3.000000000000000000e+01	3.300000000000000000e+01	4.700000000000000000e+01	6.400000000000000000e+01	8.900000000000000000e+01	1.130000000000000000e+02	1.380000000000000000e+02	1.850000000000000000e+02	2.370000000000000000e+02	3.170000000000000000e+02	4.130000000000000000e+02	5.250000000000000000e+02	6.430000000000000000e+02	8.010000000000000000e+02	1.002000000000000000e+03	1.200000000000000000e+03	1.420000000000000000e+03	1.662000000000000000e+03	1.888000000000000000e+03	2.134000000000000000e+03	2.347000000000000000e+03	2.557000000000000000e+03	2.794000000000000000e+03	2.983000000000000000e+03	3.104000000000000000e+03	3.217000000000000000e+03	3.275000000000000000e+03	3.377000000000000000e+03	3.434000000000000000e+03	3.484000000000000000e+03	3.513000000000000000e+03	3.550000000000000000e+03	3.546000000000000000e+03	3.561000000000000000e+03	3.555000000000000000e+03	3.532000000000000000e+03	3.500000000000000000e+03	3.466000000000000000e+03	3.468000000000000000e+03	3.436000000000000000e+03	3.396000000000000000e+03	3.390000000000000000e+03	3.343000000000000000e+03	3.323000000000000000e+03	3.270000000000000000e+03	3.244000000000000000e+03
1.000000000000000000e+01	1.500000000000000000e+01	2.000000000000000000e+01	2.600000000000000000e+01	3.400000000000000000e+01	4.000000000000000000e+01	6.600000000000000000e+01	7.800000000000000000e+01	1.040000000000000000e+02	1.350000000000000000e+02	1.720000000000000000e+02	2.420000000000000000e+02	3.280000000000000000e+02	4.400000000000000000e+02	5.460000000000000000e+02	6.960000000000000000e+02	8.560000000000000000e+02	1.050000000000000000e+03	1.285000000000000000e+03	1.511000000000000000e+03	1.755000000000000000e+03	1.988000000000000000e+03	2.243000000000000000e+03	2.493000000000000000e+03	2.707000000000000000e+03	2.876000000000000000e+03	3.029000000000000000e+03	3.124000000000000000e+03	3.243000000000000000e+03	3.284000000000000000e+03	3.350000000000000000e+03	3.429000000000000000e+03	3.456000000000000000e+03	3.483000000000000000e+03	3.524000000000000000e+03	3.561000000000000000e+03	3.572000000000000000e+03	3.555000000000000000e+03	3.545000000000000000e+03	3.529000000000000000e+03	3.523000000000000000e+03	3.498000000000000000e+03	3.468000000000000000e+03	3.436000000000000000e+03	3.410000000000000000e+03	3.390000000000000000e+03	3.350000000000000000e+03	3.318000000000000000e+03	3.277000000000000000e+03	3.216000000000000000e+03
1.000000000000000000e+01	1.000000000000000000e+01	1.600000000000000000e+01	2.400000000000000000e+01	2.800000000000000000e+01	3.700000000000000000e+01	4.800000000000000000e+01	5.300000000000000000e+01	7.100000000000000000e+01	9.100000000000000000e+01	1.180000000000000000e+02	1.570000000000000000e+02	2.020000000000000000e+02	2.420000000000000000e+02	3.250000000000000000e+02	4.060000000000000000e+02	5.200000000000000000e+02	6.320000000000000000e+02	7.810000000000000000e+02	9.380000000000000000e+02	1.087000000000000000e+03	1.263000000000000000e+03	1.442000000000000000e+03	1.630000000000000000e+03	1.792000000000000000e+03	1.963000000000000000e+03	2.106000000000000000e+03	2.260000000000000000e+03	2.398000000000000000e+03	2.506000000000000000e+03	2.613000000000000000e+03	2.693000000000000000e+03	2.752000000000000000e+03	2.812000000000000000e+03	2.841000000000000000e+03	2.887000000000000000e+03	2.937000000000000000e+03	2.969000000000000000e+03	2.975000000000000000e+03	2.975000000000000000e+03	2.997000000000000000e+03	2.986000000000000000e+03	2.986000000000000000e+03	2.969000000000000000e+03	2.950000000000000000e+03	2.947000000000000000e+03	2.906000000000000000e+03	2.907000000000000000e+03	2.881000000000000000e+03	2.864000000000000000e+03
1.000000000000000000e+01	1.600000000000000000e+01	2.000000000000000000e+01	2.500000000000000000e+01	3.100000000000000000e+01	4.200000000000000000e+01	5.100000000000000000e+01	6.800000000000000000e+01	7.600000000000000000e+01	9.900000000000000000e+01	1.320000000000000000e+02	1.740000000000000000e+02	2.310000000000000000e+02	2.890000000000000000e+02	3.730000000000000000e+02	4.550000000000000000e+02	5.710000000000000000e+02	7.020000000000000000e+02	8.710000000000000000e+02	1.034000000000000000e+03	1.245000000000000000e+03	1.501000000000000000e+03	1.762000000000000000e+03	1.976000000000000000e+03	2.213000000000000000e+03	2.412000000000000000e+03	2.594000000000000000e+03	2.767000000000000000e+03	2.937000000000000000e+03	3.065000000000000000e+03	3.172000000000000000e+03	3.247000000000000000e+03	3.307000000000000000e+03	3.366000000000000000e+03	3.385000000000000000e+03	3.419000000000000000e+03	3.440000000000000000e+03	3.451000000000000000e+03	3.431000000000000000e+03	3.432000000000000000e+03	3.423000000000000000e+03	3.406000000000000000e+03	3.373000000000000000e+03	3.351000000000000000e+03	3.329000000000000000e+03	3.294000000000000000e+03	3.257000000000000000e+03	3.241000000000000000e+03	3.220000000000000000e+03	3.176000000000000000e+03
1.000000000000000000e+01	1.600000000000000000e+01	2.100000000000000000e+01	3.200000000000000000e+01	4.600000000000000000e+01	6.200000000000000000e+01	9.200000000000000000e+01	1.180000000000000000e+02	1.540000000000000000e+02	2.030000000000000000e+02	2.450000000000000000e+02	3.150000000000000000e+02	4.010000000000000000e+02	5.190000000000000000e+02	6.730000000000000000e+02	8.430000000000000000e+02	1.019000000000000000e+03	1.245000000000000000e+03	1.465000000000000000e+03	1.723000000000000000e+03	1.953000000000000000e+03	2.194000000000000000e+03	2.437000000000000000e+03	2.621000000000000000e+03	2.786000000000000000e+03	2.887000000000000000e+03	3.017000000000000000e+03	3.100000000000000000e+03	3.202000000000000000e+03	3.314000000000000000e+03	3.406000000000000000e+03	3.502000000000000000e+03	3.543000000000000000e+03	3.547000000000000000e+03	3.584000000000000000e+03	3.593000000000000000e+03	3.585000000000000000e+03	3.589000000000000000e+03	3.564000000000000000e+03	3.577000000000000000e+03	3.581000000000000000e+03	3.564000000000000000e+03	3.556000000000000000e+03	3.524000000000000000e+03	3.491000000000000000e+03	3.463000000000000000e+03	3.437000000000000000e+03	3.384000000000000000e+03	3.342000000000000000e+03	3.316000000000000000e+03
1.000000000000000000e+01	1.200000000000000000e+01	2.100000000000000000e+01	3.000000000000000000e+01	3.300000000000000000e+01	4.500000000000000000e+01	6.500000000000000000e+01	8.300000000000000000e+01	1.030000000000000000e+02	1.370000000000000000e+02	1.810000000000000000e+02	2.240000000000000000e+02	3.010000000000000000e+02	3.760000000000000000e+02	4.830000000000000000e+02	6.050000000000000000e+02	7.410000000000000000e+02	9.090000000000000000e+02	1.093000000000000000e+03	1.311000000000000000e+03	1.503000000000000000e+03	1.756000000000000000e+03	1.962000000000000000e+03	2.186000000000000000e+03	2.363000000000000000e+03	2.549000000000000000e+03	2.728000000000000000e+03	2.862000000000000000e+03	2.998000000000000000e+03	3.090000000000000000e+03	3.197000000000000000e+03	3.285000000000000000e+03	3.321000000000000000e+03	3.377000000000000000e+03	3.418000000000000000e+03	3.428000000000000000e+03	3.485000000000000000e+03	3.469000000000000000e+03	3.483000000000000000e+03	3.492000000000000000e+03	3.451000000000000000e+03	3.473000000000000000e+03	3.467000000000000000e+03	3.453000000000000000e+03	3.421000000000000000e+03	3.390000000000000000e+03	3.375000000000000000e+03	3.352000000000000000e+03	3.307000000000000000e+03	3.285000000000000000e+03
1.000000000000000000e+01	1.500000000000000000e+01	2.000000000000000000e+01	2.300000000000000000e+01	3.700000000000000000e+01	5.400000000000000000e+01	7.100000000000000000e+01	8.900000000000000000e+01	1.110000000000000000e+02	1.530000000000000000e+02	2.130000000000000000e+02	2.920000000000000000e+02	3.570000000000000000e+02	4.520000000000000000e+02	6.170000000000000000e+02	8.110000000000000000e+02	1.021000000000000000e+03	1.264000000000000000e+03	1.514000000000000000e+03	1.780000000000000000e+03	2.076000000000000000e+03	2.347000000000000000e+03	2.627000000000000000e+03	2.902000000000000000e+03	3.145000000000000000e+03	3.311000000000000000e+03	3.450000000000000000e+03	3.603000000000000000e+03	3.716000000000000000e+03	3.814000000000000000e+03	3.863000000000000000e+03	3.918000000000000000e+03	3.938000000000000000e+03	3.980000000000000000e+03	3.983000000000000000e+03	3.973000000000000000e+03	3.959000000000000000e+03	3.969000000000000000e+03	3.961000000000000000e+03	3.937000000000000000e+03	3.921000000000000000e+03	3.910000000000000000e+03	3.870000000000000000e+03	3.837000000000000000e+03	3.817000000000000000e+03	3.768000000000000000e+03	3.732000000000000000e+03	3.688000000000000000e+03	3.618000000000000000e+03	3.578000000000000000e+03
1.000000000000000000e+01	1.200000000000000000e+01	2.200000000000000000e+01	3.200000000000000000e+01	4.700000000000000000e+01	6.100000000000000000e+01	8.100000000000000000e+01	1.040000000000000000e+02	1.510000000000000000e+02	1.910000000000000000e+02	2.360000000000000000e+02	3.250000000000000000e+02	4.120000000000000000e+02	5.380000000000000000e+02	6.550000000000000000e+02	8.050000000000000000e+02	1.004000000000000000e+03	1.214000000000000000e+03	1.435000000000000000e+03	1.686000000000000000e+03	1.936000000000000000e+03	2.168000000000000000e+03	2.366000000000000000e+03	2.606000000000000000e+03	2.850000000000000000e+03	3.026000000000000000e+03	3.189000000000000000e+03	3.316000000000000000e+03	3.461000000000000000e+03	3.563000000000000000e+03	3.655000000000000000e+03	3.715000000000000000e+03	3.740000000000000000e+03	3.783000000000000000e+03	3.793000000000000000e+03	3.801000000000000000e+03	3.808000000000000000e+03	3.818000000000000000e+03	3.794000000000000000e+03	3.770000000000000000e+03	3.724000000000000000e+03	3.726000000000000000e+03	3.716000000000000000e+03	3.685000000000000000e+03	3.648000000000000000e+03	3.622000000000000000e+03	3.604000000000000000e+03	3.579000000000000000e+03	3.521000000000000000e+03	3.463000000000000000e+03
1.000000000000000000e+01	1.700000000000000000e+01	2.100000000000000000e+01	2.500000000000000000e+01	3.800000000000000000e+01	5.400000000000000000e+01	7.200000000000000000e+01	9.800000000000000000e+01	1.240000000000000000e+02	1.590000000000000000e+02	2.000000000000000000e+02	2.660000000000000000e+02	3.390000000000000000e+02	4.360000000000000000e+02	5.530000000000000000e+02	6.680000000000000000e+02	8.370000000000000000e+02	1.018000000000000000e+03	1.234000000000000000e+03	1.463000000000000000e+03	1.713000000000000000e+03	1.940000000000000000e+03	2.191000000000000000e+03	2.425000000000000000e+03	2.614000000000000000e+03	2.816000000000000000e+03	2.966000000000000000e+03	3.077000000000000000e+03	3.214000000000000000e+03	3.354000000000000000e+03	3.461000000000000000e+03	3.500000000000000000e+03	3.557000000000000000e+03	3.591000000000000000e+03	3.605000000000000000e+03	3.619000000000000000e+03	3.623000000000000000e+03	3.595000000000000000e+03	3.595000000000000000e+03	3.569000000000000000e+03	3.552000000000000000e+03	3.517000000000000000e+03	3.489000000000000000e+03	3.467000000000000000e+03	3.454000000000000000e+03	3.451000000000000000e+03	3.403000000000000000e+03	3.372000000000000000e+03	3.317000000000000000e+03	3.280000000000000000e+03
1.000000000000000000e+01	1.400000000000000000e+01	1.900000000000000000e+01	2.800000000000000000e+01	4.100000000000000000e+01	5.600000000000000000e+01	8.200000000000000000e+01	1.160000000000000000e+02	1.580000000000000000e+02	2.030000000000000000e+02	2.660000000000000000e+02	3.200000000000000000e+02	4.120000000000000000e+02	5.310000000000000000e+02	6.970000000000000000e+02	8.720000000000000000e+02	1.078000000000000000e+03	1.325000000000000000e+03	1.573000000000000000e+03	1.821000000000000000e+03	2.089000000000000000e+03	2.350000000000000000e+03	2.599000000000000000e+03	2.830000000000000000e+03	3.014000000000000000e+03	3.203000000000000000e+03	3.396000000000000000e+03	3.530000000000000000e+03	3.625000000000000000e+03	3.717000000000000000e+03	3.778000000000000000e+03	3.856000000000000000e+03	3.901000000000000000e+03	3.939000000000000000e+03	3.932000000000000000e+03	3.931000000000000000e+03	3.946000000000000000e+03	3.935000000000000000e+03	3.933000000000000000e+03	3.912000000000000000e+03	3.932000000000000000e+03	3.919000000000000000e+03	3.893000000000000000e+03	3.875000000000000000e+03	3.842000000000000000e+03	3.798000000000000000e+03	3.760000000000000000e+03	3.742000000000000000e+03	3.707000000000000000e+03	3.668000000000000000e+03
1.000000000000000000e+01	1.600000000000000000e+01	2.200000000000000000e+01	3.100000000000000000e+01	4.000000000000000000e+01	5.600000000000000000e+01	8.200000000000000000e+01	1.040000000000000000e+02	1.350000000000000000e+02	1.720000000000000000e+02	2.400000000000000000e+02	3.130000000000000000e+02	4.250000000000000000e+02	5.530000000000000000e+02	7.040000000000000000e+02	8.810000000000000000e+02	1.065000000000000000e+03	1.282000000000000000e+03	1.511000000000000000e+03	1.753000000000000000e+03	1.964000000000000000e+03	2.202000000000000000e+03	2.427000000000000000e+03	2.648000000000000000e+03	2.857000000000000000e+03	2.994000000000000000e+03	3.130000000000000000e+03	3.222000000000000000e+03	3.297000000000000000e+03	3.367000000000000000e+03	3.451000000000000000e+03	3.477000000000000000e+03	3.515000000000000000e+03	3.513000000000000000e+03	3.532000000000000000e+03	3.525000000000000000e+03	3.519000000000000000e+03	3.522000000000000000e+03	3.533000000000000000e+03	3.512000000000000000e+03	3.500000000000000000e+03	3.481000000000000000e+03	3.463000000000000000e+03	3.451000000000000000e+03	3.421000000000000000e+03	3.421000000000000000e+03	3.414000000000000000e+03	3.409000000000000000e+03	3.377000000000000000e+03	3.340000000000000000e+03
1.000000000000000000e+01	1.800000000000000000e+01	2.700000000000000000e+01	4.700000000000000000e+01	6.400000000000000000e+01	8.600000000000000000e+01	1.190000000000000000e+02	1.440000000000000000e+02	1.850000000000000000e+02	2.490000000000000000e+02	3.290000000000000000e+02	4.430000000000000000e+02	5.660000000000000000e+02	7.010000000000000000e+02	8.710000000000000000e+02	1.086000000000000000e+03	1.311000000000000000e+03	1.547000000000000000e+03	1.815000000000000000e+03	2.104000000000000000e+03	2.342000000000000000e+03	2.611000000000000000e+03	2.830000000000000000e+03	3.048000000000000000e+03	3.205000000000000000e+03	3.354000000000000000e+03	3.451000000000000000e+03	3.568000000000000000e+03	3.643000000000000000e+03	3.744000000000000000e+03	3.801000000000000000e+03	3.844000000000000000e+03	3.867000000000000000e+03	3.886000000000000000e+03	3.860000000000000000e+03	3.862000000000000000e+03	3.869000000000000000e+03	3.856000000000000000e+03	3.854000000000000000e+03	3.835000000000000000e+03	3.803000000000000000e+03	3.787000000000000000e+03	3.746000000000000000e+03	3.687000000000000000e+03	3.632000000000000000e+03	3.607000000000000000e+03	3.564000000000000000e+03	3.534000000000000000e+03	3.492000000000000000e+03	3.455000000000000000e+03
1.000000000000000000e+01	1.500000000000000000e+01	1.900000000000000000e+01	2.200000000000000000e+01	3.100000000000000000e+01	4.000000000000000000e+01	5.200000000000000000e+01	6.700000000000000000e+01	9.800000000000000000e+01	1.400000000000000000e+02	1.870000000000000000e+02	2.530000000000000000e+02	3.270000000000000000e+02	4.110000000000000000e+02	5.090000000000000000e+02	6.310000000000000000e+02	7.840000000000000000e+02	9.540000000000000000e+02	1.153000000000000000e+03	1.381000000000000000e+03	1.635000000000000000e+03	1.852000000000000000e+03	2.081000000000000000e+03	2.282000000000000000e+03	2.523000000000000000e+03	2.716000000000000000e+03	2.868000000000000000e+03	2.983000000000000000e+03	3.070000000000000000e+03	3.126000000000000000e+03	3.186000000000000000e+03	3.227000000000000000e+03	3.273000000000000000e+03	3.318000000000000000e+03	3.322000000000000000e+03	3.319000000000000000e+03	3.323000000000000000e+03	3.376000000000000000e+03	3.379000000000000000e+03	3.379000000000000000e+03	3.366000000000000000e+03	3.354000000000000000e+03	3.318000000000000000e+03	3.286000000000000000e+03	3.250000000000000000e+03	3.238000000000000000e+03	3.222000000000000000e+03	3.191000000000000000e+03	3.169000000000000000e+03	3.132000000000000000e+03
1.000000000000000000e+01	1.700000000000000000e+01	2.500000000000000000e+01	3.200000000000000000e+01	3.600000000000000000e+01	4.800000000000000000e+01	6.900000000000000000e+01	1.060000000000000000e+02	1.420000000000000000e+02	1.860000000000000000e+02	2.810000000000000000e+02	3.530000000000000000e+02	4.570000000000000000e+02	5.870000000000000000e+02	7.520000000000000000e+02	9.350000000000000000e+02	1.167000000000000000e+03	1.385000000000000000e+03	1.613000000000000000e+03	1.871000000000000000e+03	2.158000000000000000e+03	2.471000000000000000e+03	2.749000000000000000e+03	3.011000000000000000e+03	3.231000000000000000e+03	3.434000000000000000e+03	3.593000000000000000e+03	3.734000000000000000e+03	3.858000000000000000e+03	3.909000000000000000e+03	3.982000000000000000e+03	4.022000000000000000e+03	4.045000000000000000e+03	4.068000000000000000e+03	4.124000000000000000e+03	4.134000000000000000e+03	4.139000000000000000e+03	4.105000000000000000e+03	4.083000000000000000e+03	4.049000000000000000e+03	4.028000000000000000e+03	3.994000000000000000e+03	3.966000000000000000e+03	3.939000000000000000e+03	3.914000000000000000e+03	3.875000000000000000e+03	3.830000000000000000e+03	3.789000000000000000e+03	3.732000000000000000e+03	3.703000000000000000e+03
1.000000000000000000e+01	1.200000000000000000e+01	1.500000000000000000e+01	2.300000000000000000e+01	2.600000000000000000e+01	3.300000000000000000e+01	4.100000000000000000e+01	4.800000000000000000e+01	6.200000000000000000e+01	8.100000000000000000e+01	1.020000000000000000e+02	1.370000000000000000e+02	1.790000000000000000e+02	2.400000000000000000e+02	3.160000000000000000e+02	3.830000000000000000e+02	5.110000000000000000e+02	6.520000000000000000e+02	8.060000000000000000e+02	9.980000000000000000e+02	1.176000000000000000e+03	1.343000000000000000e+03	1.558000000000000000e+03	1.777000000000000000e+03	1.978000000000000000e+03	2.214000000000000000e+03	2.394000000000000000e+03	2.567000000000000000e+03	2.703000000000000000e+03	2.818000000000000000e+03	2.909000000000000000e+03	2.988000000000000000e+03	3.093000000000000000e+03	3.127000000000000000e+03	3.166000000000000000e+03	3.215000000000000000e+03	3.248000000000000000e+03	3.257000000000000000e+03	3.265000000000000000e+03	3.283000000000000000e+03	3.276000000000000000e+03	3.273000000000000000e+03	3.274000000000000000e+03	3.262000000000000000e+03	3.245000000000000000e+03	3.252000000000000000e+03	3.231000000000000000e+03	3.200000000000000000e+03	3.181000000000000000e+03	3.152000000000000000e+03
1.000000000000000000e+01	2.100000000000000000e+01	3.000000000000000000e+01	4.400000000000000000e+01	6.200000000000000000e+01	8.300000000000000000e+01	1.100000000000000000e+02	1.600000000000000000e+02	1.960000000000000000e+02	2.630000000000000000e+02	3.260000000000000000e+02	3.990000000000000000e+02	5.010000000000000000e+02	6.310000000000000000e+02	8.040000000000000000e+02	9.810000000000000000e+02	1.209000000000000000e+03	1.434000000000000000e+03	1.659000000000000000e+03	1.896000000000000000e+03	2.167000000000000000e+03	2.437000000000000000e+03	2.662000000000000000e+03	2.868000000000000000e+03	3.010000000000000000e+03	3.129000000000000000e+03	3.243000000000000000e+03	3.304000000000000000e+03	3.400000000000000000e+03	3.475000000000000000e+03	3.541000000000000000e+03	3.596000000000000000e+03	3.645000000000000000e+03	3.669000000000000000e+03	3.686000000000000000e+03	3.704000000000000000e+03	3.723000000000000000e+03	3.688000000000000000e+03	3.674000000000000000e+03	3.622000000000000000e+03	3.609000000000000000e+03	3.572000000000000000e+03	3.554000000000000000e+03	3.540000000000000000e+03	3.493000000000000000e+03	3.455000000000000000e+03	3.423000000000000000e+03	3.336000000000000000e+03	3.294000000000000000e+03	3.265000000000000000e+03
1.000000000000000000e+01	1.400000000000000000e+01	2.100000000000000000e+01	2.900000000000000000e+01	4.200000000000000000e+01	5.100000000000000000e+01	7.100000000000000000e+01	9.100000000000000000e+01	1.190000000000000000e+02	1.500000000000000000e+02	1.920000000000000000e+02	2.530000000000000000e+02	3.250000000000000000e+02	4.220000000000000000e+02	5.190000000000000000e+02	6.630000000000000000e+02	8.430000000000000000e+02	1.018000000000000000e+03	1.203000000000000000e+03	1.431000000000000000e+03	1.653000000000000000e+03	1.873000000000000000e+03	2.117000000000000000e+03	2.331000000000000000e+03	2.514000000000000000e+03	2.682000000000000000e+03	2.832000000000000000e+03	2.991000000000000000e+03	3.135000000000000000e+03	3.264000000000000000e+03	3.355000000000000000e+03	3.446000000000000000e+03	3.497000000000000000e+03	3.524000000000000000e+03	3.556000000000000000e+03	3.571000000000000000e+03	3.582000000000000000e+03	3.569000000000000000e+03	3.578000000000000000e+03	3.593000000000000000e+03	3.598000000000000000e+03	3.604000000000000000e+03	3.579000000000000000e+03	3.548000000000000000e+03	3.518000000000000000e+03	3.509000000000000000e+03	3.466000000000000000e+03	3.432000000000000000e+03	3.403000000000000000e+03	3.363000000000000000e+03
1.000000000000000000e+01	1.400000000000000000e+01	2.100000000000000000e+01	3.000000000000000000e+01	4.200000000000000000e+01	5.300000000000000000e+01	5.500000000000000000e+01	7.300000000000000000e+01	1.120000000000000000e+02	1.380000000000000000e+02	1.550000000000000000e+02	2.170000000000000000e+02	2.780000000000000000e+02	3.600000000000000000e+02	4.510000000000000000e+02	5.670000000000000000e+02	7.090000000000000000e+02	8.720000000000000000e+02	1.042000000000000000e+03	1.243000000000000000e+03	1.451000000000000000e+03	1.704000000000000000e+03	1.917000000000000000e+03	2.106000000000000000e+03	2.330000000000000000e+03	2.503000000000000000e+03	2.640000000000000000e+03	2.758000000000000000e+03	2.880000000000000000e+03	3.022000000000000000e+03	3.120000000000000000e+03	3.217000000000000000e+03	3.294000000000000000e+03	3.324000000000000000e+03	3.376000000000000000e+03	3.413000000000000000e+03	3.426000000000000000e+03	3.439000000000000000e+03	3.452000000000000000e+03	3.446000000000000000e+03	3.454000000000000000e+03	3.417000000000000000e+03	3.431000000000000000e+03	3.401000000000000000e+03	3.380000000000000000e+03	3.382000000000000000e+03	3.359000000000000000e+03	3.330000000000000000e+03	3.283000000000000000e+03	3.223000000000000000e+03
1.000000000000000000e+01	1.500000000000000000e+01	1.900000000000000000e+01	2.600000000000000000e+01	3.100000000000000000e+01	4.300000000000000000e+01	5.400000000000000000e+01	8.200000000000000000e+01	1.140000000000000000e+02	1.530000000000000000e+02	2.080000000000000000e+02	2.820000000000000000e+02	3.800000000000000000e+02	4.910000000000000000e+02	6.280000000000000000e+02	8.390000000000000000e+02	1.019000000000000000e+03	1.240000000000000000e+03	1.466000000000000000e+03	1.725000000000000000e+03	1.974000000000000000e+03	2.215000000000000000e+03	2.447000000000000000e+03	2.681000000000000000e+03	2.868000000000000000e+03	3.053000000000000000e+03	3.218000000000000000e+03	3.353000000000000000e+03	3.484000000000000000e+03	3.583000000000000000e+03	3.661000000000000000e+03	3.715000000000000000e+03	3.764000000000000000e+03	3.805000000000000000e+03	3.820000000000000000e+03	3.815000000000000000e+03	3.819000000000000000e+03	3.798000000000000000e+03	3.751000000000000000e+03	3.720000000000000000e+03	3.697000000000000000e+03	3.671000000000000000e+03	3.654000000000000000e+03	3.623000000000000000e+03	3.599000000000000000e+03	3.572000000000000000e+03	3.542000000000000000e+03	3.513000000000000000e+03	3.459000000000000000e+03	3.420000000000000000e+03
1.000000000000000000e+01	1.500000000000000000e+01	2.000000000000000000e+01	2.600000000000000000e+01	4.000000000000000000e+01	6.100000000000000000e+01	9.700000000000000000e+01	1.290000000000000000e+02	1.660000000000000000e+02	2.150000000000000000e+02	2.780000000000000000e+02	3.490000000000000000e+02	4.370000000000000000e+02	5.570000000000000000e+02	6.860000000000000000e+02	8.580000000000000000e+02	1.083000000000000000e+03	1.310000000000000000e+03	1.574000000000000000e+03	1.827000000000000000e+03	2.100000000000000000e+03	2.364000000000000000e+03	2.575000000000000000e+03	2.853000000000000000e+03	3.051000000000000000e+03	3.242000000000000000e+03	3.385000000000000000e+03	3.511000000000000000e+03	3.645000000000000000e+03	3.741000000000000000e+03	3.856000000000000000e+03	3.918000000000000000e+03	3.993000000000000000e+03	3.986000000000000000e+03	3.993000000000000000e+03	3.983000000000000000e+03	3.972000000000000000e+03	3.978000000000000000e+03	3.956000000000000000e+03	3.942000000000000000e+03	3.924000000000000000e+03	3.881000000000000000e+03	3.855000000000000000e+03	3.818000000000000000e+03	3.786000000000000000e+03	3.745000000000000000e+03	3.696000000000000000e+03	3.658000000000000000e+03	3.650000000000000000e+03	3.596000000000000000e+03
1.000000000000000000e+01	1.500000000000000000e+01	1.900000000000000000e+01	2.600000000000000000e+01	3.600000000000000000e+01	4.700000000000000000e+01	5.900000000000000000e+01	7.300000000000000000e+01	1.000000000000000000e+02	1.350000000000000000e+02	1.810000000000000000e+02	2.440000000000000000e+02	3.000000000000000000e+02	3.800000000000000000e+02	4.830000000000000000e+02	6.130000000000000000e+02	7.810000000000000000e+02	9.570000000000000000e+02	1.181000000000000000e+03	1.398000000000000000e+03	1.612000000000000000e+03	1.884000000000000000e+03	2.095000000000000000e+03	2.360000000000000000e+03	2.571000000000000000e+03	2.795000000000000000e+03	2.954000000000000000e+03	3.103000000000000000e+03	3.212000000000000000e+03	3.292000000000000000e+03	3.362000000000000000e+03	3.414000000000000000e+03	3.467000000000000000e+03	3.508000000000000000e+03	3.537000000000000000e+03	3.535000000000000000e+03	3.553000000000000000e+03	3.551000000000000000e+03	3.561000000000000000e+03	3.536000000000000000e+03	3.509000000000000000e+03	3.465000000000000000e+03	3.453000000000000000e+03	3.449000000000000000e+03	3.414000000000000000e+03	3.357000000000000000e+03	3.343000000000000000e+03	3.324000000000000000e+03	3.292000000000000000e+03	3.260000000000000000e+03
1.000000000000000000e+01	1.200000000000000000e+01	1.900000000000000000e+01	2.300000000000000000e+01	3.000000000000000000e+01	4.200000000000000000e+01	6.000000000000000000e+01	8.300000000000000000e+01	1.170000000000000000e+02	1.580000000000000000e+02	2.020000000000000000e+02	2.520000000000000000e+02	3.340000000000000000e+02	4.180000000000000000e+02	5.210000000000000000e+02	6.510000000000000000e+02	7.760000000000000000e+02	9.480000000000000000e+02	1.155000000000000000e+03	1.370000000000000000e+03	1.578000000000000000e+03	1.833000000000000000e+03	2.056000000000000000e+03	2.288000000000000000e+03	2.464000000000000000e+03	2.658000000000000000e+03	2.813000000000000000e+03	2.962000000000000000e+03	3.086000000000000000e+03	3.159000000000000000e+03	3.238000000000000000e+03	3.294000000000000000e+03	3.354000000000000000e+03	3.409000000000000000e+03	3.412000000000000000e+03	3.427000000000000000e+03	3.414000000000000000e+03	3.426000000000000000e+03	3.401000000000000000e+03	3.373000000000000000e+03	3.367000000000000000e+03	3.350000000000000000e+03	3.319000000000000000e+03	3.309000000000000000e+03	3.264000000000000000e+03	3.243000000000000000e+03	3.228000000000000000e+03	3.212000000000000000e+03	3.182000000000000000e+03	3.162000000000000000e+03
1.000000000000000000e+01	1.500000000000000000e+01	1.900000000000000000e+01	2.800000000000000000e+01	3.900000000000000000e+01	5.800000000000000000e+01	7.600000000000000000e+01	1.230000000000000000e+02	1.620000000000000000e+02	2.110000000000000000e+02	2.680000000000000000e+02	3.650000000000000000e+02	4.720000000000000000e+02	6.040000000000000000e+02	7.580000000000000000e+02	9.740000000000000000e+02	1.199000000000000000e+03	1.441000000000000000e+03	1.691000000000000000e+03	1.983000000000000000e+03	2.292000000000000000e+03	2.586000000000000000e+03	2.868000000000000000e+03	3.126000000000000000e+03	3.329000000000000000e+03	3.496000000000000000e+03	3.626000000000000000e+03	3.712000000000000000e+03	3.810000000000000000e+03	3.864000000000000000e+03	3.922000000000000000e+03	3.934000000000000000e+03	3.965000000000000000e+03	3.958000000000000000e+03	3.964000000000000000e+03	3.942000000000000000e+03	3.940000000000000000e+03	3.948000000000000000e+03	3.939000000000000000e+03	3.927000000000000000e+03	3.885000000000000000e+03	3.856000000000000000e+03	3.832000000000000000e+03	3.774000000000000000e+03	3.756000000000000000e+03	3.720000000000000000e+03	3.679000000000000000e+03	3.639000000000000000e+03	3.584000000000000000e+03	3.531000000000000000e+03
1.000000000000000000e+01	1.600000000000000000e+01	2.200000000000000000e+01	3.300000000000000000e+01	5.200000000000000000e+01	7.100000000000000000e+01	1.000000000000000000e+02	1.370000000000000000e+02	1.820000000000000000e+02	2.240000000000000000e+02	2.720000000000000000e+02	3.280000000000000000e+02	4.260000000000000000e+02	5.390000000000000000e+02	6.660000000000000000e+02	8.390000000000000000e+02	1.009000000000000000e+03	1.223000000000000000e+03	1.447000000000000000e+03	1.705000000000000000e+03	1.940000000000000000e+03	2.198000000000000000e+03	2.427000000000000000e+03	2.667000000000000000e+03	2.916000000000000000e+03	3.078000000000000000e+03	3.216000000000000000e+03	3.378000000000000000e+03	3.460000000000000000e+03	3.548000000000000000e+03	3.633000000000000000e+03	3.692000000000000000e+03	3.759000000000000000e+03	3.791000000000000000e+03	3.816000000000000000e+03	3.809000000000000000e+03	3.811000000000000000e+03	3.807000000000000000e+03	3.804000000000000000e+03	3.767000000000000000e+03	3.751000000000000000e+03	3.732000000000000000e+03	3.720000000000000000e+03	3.695000000000000000e+03	3.655000000000000000e+03	3.627000000000000000e+03	3.582000000000000000e+03	3.530000000000000000e+03	3.492000000000000000e+03	3.431000000000000000e+03
1.000000000000000000e+01	1.500000000000000000e+01	2.400000000000000000e+01	3.900000000000000000e+01	5.000000000000000000e+01	6.500000000000000000e+01	8.500000000000000000e+01	1.150000000000000000e+02	1.570000000000000000e+02	1.960000000000000000e+02	2.540000000000000000e+02	3.300000000000000000e+02	4.180000000000000000e+02	5.480000000000000000e+02	6.970000000000000000e+02	8.780000000000000000e+02	1.057000000000000000e+03	1.278000000000000000e+03	1.523000000000000000e+03	1.775000000000000000e+03	2.024000000000000000e+03	2.290000000000000000e+03	2.523000000000000000e+03	2.753000000000000000e+03	2.935000000000000000e+03	3.097000000000000000e+03	3.260000000000000000e+03	3.370000000000000000e+03	3.483000000000000000e+03	3.581000000000000000e+03	3.665000000000000000e+03	3.714000000000000000e+03	3.749000000000000000e+03	3.800000000000000000e+03	3.831000000000000000e+03	3.844000000000000000e+03	3.853000000000000000e+03	3.846000000000000000e+03	3.846000000000000000e+03	3.850000000000000000e+03	3.834000000000000000e+03	3.807000000000000000e+03	3.783000000000000000e+03	3.760000000000000000e+03	3.703000000000000000e+03	3.672000000000000000e+03	3.622000000000000000e+03	3.579000000000000000e+03	3.532000000000000000e+03	3.489000000000000000e+03
1.000000000000000000e+01	1.200000000000000000e+01	2.000000000000000000e+01	2.400000000000000000e+01	2.800000000000000000e+01	4.600000000000000000e+01	6.800000000000000000e+01	8.300000000000000000e+01	1.050000000000000000e+02	1.280000000000000000e+02	1.800000000000000000e+02	2.310000000000000000e+02	2.830000000000000000e+02	3.740000000000000000e+02	4.970000000000000000e+02	6.570000000000000000e+02	8.080000000000000000e+02	9.920000000000000000e+02	1.210000000000000000e+03	1.463000000000000000e+03	1.733000000000000000e+03	1.994000000000000000e+03	2.283000000000000000e+03	2.533000000000000000e+03	2.788000000000000000e+03	3.018000000000000000e+03	3.207000000000000000e+03	3.371000000000000000e+03	3.528000000000000000e+03	3.624000000000000000e+03	3.688000000000000000e+03	3.737000000000000000e+03	3.806000000000000000e+03	3.823000000000000000e+03	3.858000000000000000e+03	3.897000000000000000e+03	3.921000000000000000e+03	3.915000000000000000e+03	3.914000000000000000e+03	3.885000000000000000e+03	3.900000000000000000e+03	3.896000000000000000e+03	3.858000000000000000e+03	3.857000000000000000e+03	3.839000000000000000e+03	3.834000000000000000e+03	3.792000000000000000e+03	3.765000000000000000e+03	3.727000000000000000e+03	3.678000000000000000e+03
1.000000000000000000e+01	1.400000000000000000e+01	2.200000000000000000e+01	2.900000000000000000e+01	3.600000000000000000e+01	4.600000000000000000e+01	5.700000000000000000e+01	6.700000000000000000e+01	8.700000000000000000e+01	1.110000000000000000e+02	1.410000000000000000e+02	1.860000000000000000e+02	2.350000000000000000e+02	3.200000000000000000e+02	3.990000000000000000e+02	4.950000000000000000e+02	6.240000000000000000e+02	7.750000000000000000e+02	9.260000000000000000e+02	1.099000000000000000e+03	1.289000000000000000e+03	1.520000000000000000e+03	1.714000000000000000e+03	1.924000000000000000e+03	2.129000000000000000e+03	2.304000000000000000e+03	2.469000000000000000e+03	2.619000000000000000e+03	2.734000000000000000e+03	2.838000000000000000e+03	2.906000000000000000e+03	2.984000000000000000e+03	3.059000000000000000e+03	3.106000000000000000e+03	3.141000000000000000e+03	3.168000000000000000e+03	3.184000000000000000e+03	3.215000000000000000e+03	3.231000000000000000e+03	3.218000000000000000e+03	3.224000000000000000e+03	3.192000000000000000e+03	3.195000000000000000e+03	3.170000000000000000e+03	3.166000000000000000e+03	3.153000000000000000e+03	3.118000000000000000e+03	3.078000000000000000e+03	3.041000000000000000e+03	2.998000000000000000e+03
[truncated: 350 more columns]
