# Supplementary material for: Omicron vs. the rest: Assessing the competitive dynamics and coinfection scenarios of COVID-19 strains on a social network
Source: PLoS One. 2024 Jan 25;19(1):e0287623. doi: 10.1371/journal.pone.0287623 (PMC10810514; doi:10.1371/journal.pone.0287623)
Supplement: S1 Data — (ZIP) [file pone.0287623.s001.zip › Data Figures/Fig8/c/Total infections.csv]

2.000000000000000000e+01	2.500000000000000000e+01	3.600000000000000000e+01	4.500000000000000000e+01	6.400000000000000000e+01	8.800000000000000000e+01	1.120000000000000000e+02	1.500000000000000000e+02	2.000000000000000000e+02	2.580000000000000000e+02	3.210000000000000000e+02	3.880000000000000000e+02	4.710000000000000000e+02	5.650000000000000000e+02	7.340000000000000000e+02	9.200000000000000000e+02	1.147000000000000000e+03	1.343000000000000000e+03	1.614000000000000000e+03	1.875000000000000000e+03	2.150000000000000000e+03	2.454000000000000000e+03	2.755000000000000000e+03	3.008000000000000000e+03	3.249000000000000000e+03	3.441000000000000000e+03	3.616000000000000000e+03	3.767000000000000000e+03	3.904000000000000000e+03	3.980000000000000000e+03	4.068000000000000000e+03	4.094000000000000000e+03	4.138000000000000000e+03	4.165000000000000000e+03	4.167000000000000000e+03	4.171000000000000000e+03	4.186000000000000000e+03	4.176000000000000000e+03	4.138000000000000000e+03	4.103000000000000000e+03	4.064000000000000000e+03	4.035000000000000000e+03	3.989000000000000000e+03	3.976000000000000000e+03	3.974000000000000000e+03	3.921000000000000000e+03	3.872000000000000000e+03	3.833000000000000000e+03	3.799000000000000000e+03	3.756000000000000000e+03
2.000000000000000000e+01	2.700000000000000000e+01	3.600000000000000000e+01	4.300000000000000000e+01	6.500000000000000000e+01	8.400000000000000000e+01	1.100000000000000000e+02	1.450000000000000000e+02	1.960000000000000000e+02	2.320000000000000000e+02	2.810000000000000000e+02	3.600000000000000000e+02	4.560000000000000000e+02	5.840000000000000000e+02	7.360000000000000000e+02	9.370000000000000000e+02	1.162000000000000000e+03	1.371000000000000000e+03	1.639000000000000000e+03	1.893000000000000000e+03	2.190000000000000000e+03	2.494000000000000000e+03	2.768000000000000000e+03	3.003000000000000000e+03	3.273000000000000000e+03	3.458000000000000000e+03	3.593000000000000000e+03	3.748000000000000000e+03	3.850000000000000000e+03	3.961000000000000000e+03	4.047000000000000000e+03	4.111000000000000000e+03	4.183000000000000000e+03	4.225000000000000000e+03	4.229000000000000000e+03	4.248000000000000000e+03	4.254000000000000000e+03	4.268000000000000000e+03	4.238000000000000000e+03	4.221000000000000000e+03	4.190000000000000000e+03	4.154000000000000000e+03	4.109000000000000000e+03	4.059000000000000000e+03	4.012000000000000000e+03	3.967000000000000000e+03	3.928000000000000000e+03	3.863000000000000000e+03	3.826000000000000000e+03	3.780000000000000000e+03
2.000000000000000000e+01	2.700000000000000000e+01	3.000000000000000000e+01	4.100000000000000000e+01	5.900000000000000000e+01	6.600000000000000000e+01	8.200000000000000000e+01	1.060000000000000000e+02	1.490000000000000000e+02	1.970000000000000000e+02	2.430000000000000000e+02	3.070000000000000000e+02	4.100000000000000000e+02	5.170000000000000000e+02	6.480000000000000000e+02	7.940000000000000000e+02	9.780000000000000000e+02	1.181000000000000000e+03	1.408000000000000000e+03	1.662000000000000000e+03	1.924000000000000000e+03	2.239000000000000000e+03	2.515000000000000000e+03	2.774000000000000000e+03	3.018000000000000000e+03	3.280000000000000000e+03	3.477000000000000000e+03	3.655000000000000000e+03	3.776000000000000000e+03	3.890000000000000000e+03	4.008000000000000000e+03	4.114000000000000000e+03	4.138000000000000000e+03	4.186000000000000000e+03	4.178000000000000000e+03	4.211000000000000000e+03	4.213000000000000000e+03	4.232000000000000000e+03	4.249000000000000000e+03	4.232000000000000000e+03	4.207000000000000000e+03	4.183000000000000000e+03	4.156000000000000000e+03	4.144000000000000000e+03	4.105000000000000000e+03	4.065000000000000000e+03	4.003000000000000000e+03	3.966000000000000000e+03	3.932000000000000000e+03	3.861000000000000000e+03
2.000000000000000000e+01	3.300000000000000000e+01	4.000000000000000000e+01	4.800000000000000000e+01	5.800000000000000000e+01	7.500000000000000000e+01	9.400000000000000000e+01	1.280000000000000000e+02	1.770000000000000000e+02	2.290000000000000000e+02	2.960000000000000000e+02	3.870000000000000000e+02	4.990000000000000000e+02	6.290000000000000000e+02	8.150000000000000000e+02	9.890000000000000000e+02	1.215000000000000000e+03	1.453000000000000000e+03	1.735000000000000000e+03	2.048000000000000000e+03	2.348000000000000000e+03	2.675000000000000000e+03	2.935000000000000000e+03	3.165000000000000000e+03	3.380000000000000000e+03	3.586000000000000000e+03	3.720000000000000000e+03	3.848000000000000000e+03	3.946000000000000000e+03	4.007000000000000000e+03	4.092000000000000000e+03	4.124000000000000000e+03	4.165000000000000000e+03	4.173000000000000000e+03	4.182000000000000000e+03	4.199000000000000000e+03	4.171000000000000000e+03	4.179000000000000000e+03	4.165000000000000000e+03	4.117000000000000000e+03	4.102000000000000000e+03	4.097000000000000000e+03	4.038000000000000000e+03	4.027000000000000000e+03	3.993000000000000000e+03	3.924000000000000000e+03	3.894000000000000000e+03	3.838000000000000000e+03	3.792000000000000000e+03	3.749000000000000000e+03
2.000000000000000000e+01	2.300000000000000000e+01	2.400000000000000000e+01	3.200000000000000000e+01	3.900000000000000000e+01	5.000000000000000000e+01	5.700000000000000000e+01	7.100000000000000000e+01	8.400000000000000000e+01	1.070000000000000000e+02	1.320000000000000000e+02	1.660000000000000000e+02	2.070000000000000000e+02	2.690000000000000000e+02	3.350000000000000000e+02	4.590000000000000000e+02	5.750000000000000000e+02	7.150000000000000000e+02	9.130000000000000000e+02	1.119000000000000000e+03	1.348000000000000000e+03	1.603000000000000000e+03	1.892000000000000000e+03	2.189000000000000000e+03	2.453000000000000000e+03	2.755000000000000000e+03	3.000000000000000000e+03	3.237000000000000000e+03	3.452000000000000000e+03	3.670000000000000000e+03	3.852000000000000000e+03	3.990000000000000000e+03	4.106000000000000000e+03	4.166000000000000000e+03	4.222000000000000000e+03	4.293000000000000000e+03	4.312000000000000000e+03	4.331000000000000000e+03	4.347000000000000000e+03	4.332000000000000000e+03	4.353000000000000000e+03	4.315000000000000000e+03	4.269000000000000000e+03	4.266000000000000000e+03	4.242000000000000000e+03	4.217000000000000000e+03	4.172000000000000000e+03	4.109000000000000000e+03	4.031000000000000000e+03	3.984000000000000000e+03
2.000000000000000000e+01	2.500000000000000000e+01	3.300000000000000000e+01	4.100000000000000000e+01	5.700000000000000000e+01	7.100000000000000000e+01	9.500000000000000000e+01	1.250000000000000000e+02	1.580000000000000000e+02	1.900000000000000000e+02	2.500000000000000000e+02	3.350000000000000000e+02	4.250000000000000000e+02	5.320000000000000000e+02	6.640000000000000000e+02	8.160000000000000000e+02	9.920000000000000000e+02	1.210000000000000000e+03	1.444000000000000000e+03	1.729000000000000000e+03	2.005000000000000000e+03	2.310000000000000000e+03	2.601000000000000000e+03	2.878000000000000000e+03	3.109000000000000000e+03	3.345000000000000000e+03	3.551000000000000000e+03	3.733000000000000000e+03	3.869000000000000000e+03	3.962000000000000000e+03	4.063000000000000000e+03	4.127000000000000000e+03	4.176000000000000000e+03	4.220000000000000000e+03	4.265000000000000000e+03	4.278000000000000000e+03	4.269000000000000000e+03	4.279000000000000000e+03	4.261000000000000000e+03	4.241000000000000000e+03	4.199000000000000000e+03	4.193000000000000000e+03	4.162000000000000000e+03	4.149000000000000000e+03	4.117000000000000000e+03	4.078000000000000000e+03	4.020000000000000000e+03	3.997000000000000000e+03	3.939000000000000000e+03	3.877000000000000000e+03
2.000000000000000000e+01	2.500000000000000000e+01	4.100000000000000000e+01	4.800000000000000000e+01	6.100000000000000000e+01	8.200000000000000000e+01	1.130000000000000000e+02	1.520000000000000000e+02	1.930000000000000000e+02	2.480000000000000000e+02	2.980000000000000000e+02	3.780000000000000000e+02	5.080000000000000000e+02	6.250000000000000000e+02	7.830000000000000000e+02	9.530000000000000000e+02	1.169000000000000000e+03	1.400000000000000000e+03	1.647000000000000000e+03	1.940000000000000000e+03	2.227000000000000000e+03	2.498000000000000000e+03	2.763000000000000000e+03	3.001000000000000000e+03	3.251000000000000000e+03	3.445000000000000000e+03	3.617000000000000000e+03	3.760000000000000000e+03	3.856000000000000000e+03	3.984000000000000000e+03	4.062000000000000000e+03	4.110000000000000000e+03	4.178000000000000000e+03	4.212000000000000000e+03	4.232000000000000000e+03	4.232000000000000000e+03	4.238000000000000000e+03	4.257000000000000000e+03	4.241000000000000000e+03	4.225000000000000000e+03	4.182000000000000000e+03	4.138000000000000000e+03	4.087000000000000000e+03	4.048000000000000000e+03	4.024000000000000000e+03	3.982000000000000000e+03	3.950000000000000000e+03	3.920000000000000000e+03	3.886000000000000000e+03	3.818000000000000000e+03
2.000000000000000000e+01	3.500000000000000000e+01	5.000000000000000000e+01	7.000000000000000000e+01	1.030000000000000000e+02	1.420000000000000000e+02	1.830000000000000000e+02	2.360000000000000000e+02	3.140000000000000000e+02	3.910000000000000000e+02	5.060000000000000000e+02	6.350000000000000000e+02	7.830000000000000000e+02	9.490000000000000000e+02	1.142000000000000000e+03	1.399000000000000000e+03	1.680000000000000000e+03	1.913000000000000000e+03	2.222000000000000000e+03	2.517000000000000000e+03	2.795000000000000000e+03	3.076000000000000000e+03	3.346000000000000000e+03	3.556000000000000000e+03	3.721000000000000000e+03	3.890000000000000000e+03	4.000000000000000000e+03	4.116000000000000000e+03	4.205000000000000000e+03	4.246000000000000000e+03	4.306000000000000000e+03	4.336000000000000000e+03	4.339000000000000000e+03	4.343000000000000000e+03	4.336000000000000000e+03	4.346000000000000000e+03	4.310000000000000000e+03	4.251000000000000000e+03	4.215000000000000000e+03	4.175000000000000000e+03	4.121000000000000000e+03	4.074000000000000000e+03	4.070000000000000000e+03	4.026000000000000000e+03	3.945000000000000000e+03	3.871000000000000000e+03	3.806000000000000000e+03	3.753000000000000000e+03	3.708000000000000000e+03	3.638000000000000000e+03
2.000000000000000000e+01	2.900000000000000000e+01	3.800000000000000000e+01	5.300000000000000000e+01	7.200000000000000000e+01	8.600000000000000000e+01	1.130000000000000000e+02	1.450000000000000000e+02	1.800000000000000000e+02	2.400000000000000000e+02	2.870000000000000000e+02	3.540000000000000000e+02	4.620000000000000000e+02	5.860000000000000000e+02	7.170000000000000000e+02	8.840000000000000000e+02	1.096000000000000000e+03	1.324000000000000000e+03	1.621000000000000000e+03	1.895000000000000000e+03	2.205000000000000000e+03	2.476000000000000000e+03	2.731000000000000000e+03	2.978000000000000000e+03	3.172000000000000000e+03	3.362000000000000000e+03	3.529000000000000000e+03	3.660000000000000000e+03	3.768000000000000000e+03	3.888000000000000000e+03	3.940000000000000000e+03	3.991000000000000000e+03	3.994000000000000000e+03	4.041000000000000000e+03	4.095000000000000000e+03	4.098000000000000000e+03	4.114000000000000000e+03	4.135000000000000000e+03	4.112000000000000000e+03	4.094000000000000000e+03	4.081000000000000000e+03	4.078000000000000000e+03	4.045000000000000000e+03	3.993000000000000000e+03	3.972000000000000000e+03	3.921000000000000000e+03	3.862000000000000000e+03	3.818000000000000000e+03	3.809000000000000000e+03	3.757000000000000000e+03
2.000000000000000000e+01	2.900000000000000000e+01	3.500000000000000000e+01	4.900000000000000000e+01	6.800000000000000000e+01	9.300000000000000000e+01	1.300000000000000000e+02	1.600000000000000000e+02	2.270000000000000000e+02	2.770000000000000000e+02	3.600000000000000000e+02	4.690000000000000000e+02	5.950000000000000000e+02	7.550000000000000000e+02	9.470000000000000000e+02	1.155000000000000000e+03	1.395000000000000000e+03	1.640000000000000000e+03	1.949000000000000000e+03	2.229000000000000000e+03	2.556000000000000000e+03	2.848000000000000000e+03	3.121000000000000000e+03	3.384000000000000000e+03	3.634000000000000000e+03	3.813000000000000000e+03	3.911000000000000000e+03	4.021000000000000000e+03	4.123000000000000000e+03	4.196000000000000000e+03	4.230000000000000000e+03	4.262000000000000000e+03	4.260000000000000000e+03	4.251000000000000000e+03	4.281000000000000000e+03	4.283000000000000000e+03	4.284000000000000000e+03	4.245000000000000000e+03	4.227000000000000000e+03	4.231000000000000000e+03	4.208000000000000000e+03	4.173000000000000000e+03	4.136000000000000000e+03	4.102000000000000000e+03	4.046000000000000000e+03	4.002000000000000000e+03	3.935000000000000000e+03	3.891000000000000000e+03	3.856000000000000000e+03	3.796000000000000000e+03
2.000000000000000000e+01	2.500000000000000000e+01	3.200000000000000000e+01	4.100000000000000000e+01	5.200000000000000000e+01	6.300000000000000000e+01	7.700000000000000000e+01	1.040000000000000000e+02	1.340000000000000000e+02	1.770000000000000000e+02	2.200000000000000000e+02	2.780000000000000000e+02	3.470000000000000000e+02	4.440000000000000000e+02	5.380000000000000000e+02	6.720000000000000000e+02	8.390000000000000000e+02	1.053000000000000000e+03	1.278000000000000000e+03	1.506000000000000000e+03	1.789000000000000000e+03	2.098000000000000000e+03	2.411000000000000000e+03	2.671000000000000000e+03	2.987000000000000000e+03	3.244000000000000000e+03	3.476000000000000000e+03	3.667000000000000000e+03	3.822000000000000000e+03	3.957000000000000000e+03	4.043000000000000000e+03	4.176000000000000000e+03	4.219000000000000000e+03	4.286000000000000000e+03	4.282000000000000000e+03	4.314000000000000000e+03	4.325000000000000000e+03	4.349000000000000000e+03	4.357000000000000000e+03	4.337000000000000000e+03	4.309000000000000000e+03	4.295000000000000000e+03	4.279000000000000000e+03	4.231000000000000000e+03	4.173000000000000000e+03	4.124000000000000000e+03	4.073000000000000000e+03	4.011000000000000000e+03	3.976000000000000000e+03	3.921000000000000000e+03
2.000000000000000000e+01	2.500000000000000000e+01	3.800000000000000000e+01	5.200000000000000000e+01	7.200000000000000000e+01	8.800000000000000000e+01	1.080000000000000000e+02	1.420000000000000000e+02	1.770000000000000000e+02	2.370000000000000000e+02	3.010000000000000000e+02	3.860000000000000000e+02	4.840000000000000000e+02	6.060000000000000000e+02	7.610000000000000000e+02	9.140000000000000000e+02	1.118000000000000000e+03	1.378000000000000000e+03	1.641000000000000000e+03	1.894000000000000000e+03	2.178000000000000000e+03	2.448000000000000000e+03	2.767000000000000000e+03	3.022000000000000000e+03	3.262000000000000000e+03	3.465000000000000000e+03	3.629000000000000000e+03	3.782000000000000000e+03	3.913000000000000000e+03	4.035000000000000000e+03	4.116000000000000000e+03	4.138000000000000000e+03	4.200000000000000000e+03	4.217000000000000000e+03	4.248000000000000000e+03	4.280000000000000000e+03	4.259000000000000000e+03	4.268000000000000000e+03	4.228000000000000000e+03	4.217000000000000000e+03	4.182000000000000000e+03	4.159000000000000000e+03	4.119000000000000000e+03	4.081000000000000000e+03	4.045000000000000000e+03	3.999000000000000000e+03	3.950000000000000000e+03	3.893000000000000000e+03	3.820000000000000000e+03	3.752000000000000000e+03
2.000000000000000000e+01	2.900000000000000000e+01	3.400000000000000000e+01	4.600000000000000000e+01	6.000000000000000000e+01	7.600000000000000000e+01	9.600000000000000000e+01	1.350000000000000000e+02	1.720000000000000000e+02	2.360000000000000000e+02	3.040000000000000000e+02	3.810000000000000000e+02	4.770000000000000000e+02	5.910000000000000000e+02	7.530000000000000000e+02	9.500000000000000000e+02	1.157000000000000000e+03	1.386000000000000000e+03	1.665000000000000000e+03	1.981000000000000000e+03	2.257000000000000000e+03	2.558000000000000000e+03	2.823000000000000000e+03	3.094000000000000000e+03	3.315000000000000000e+03	3.543000000000000000e+03	3.702000000000000000e+03	3.865000000000000000e+03	3.968000000000000000e+03	4.045000000000000000e+03	4.088000000000000000e+03	4.143000000000000000e+03	4.200000000000000000e+03	4.209000000000000000e+03	4.220000000000000000e+03	4.199000000000000000e+03	4.208000000000000000e+03	4.224000000000000000e+03	4.202000000000000000e+03	4.155000000000000000e+03	4.123000000000000000e+03	4.115000000000000000e+03	4.057000000000000000e+03	4.022000000000000000e+03	3.995000000000000000e+03	3.933000000000000000e+03	3.892000000000000000e+03	3.849000000000000000e+03	3.803000000000000000e+03	3.732000000000000000e+03
2.000000000000000000e+01	2.800000000000000000e+01	4.400000000000000000e+01	6.000000000000000000e+01	8.200000000000000000e+01	1.140000000000000000e+02	1.490000000000000000e+02	1.890000000000000000e+02	2.430000000000000000e+02	2.990000000000000000e+02	3.720000000000000000e+02	4.700000000000000000e+02	5.690000000000000000e+02	7.310000000000000000e+02	9.170000000000000000e+02	1.111000000000000000e+03	1.351000000000000000e+03	1.629000000000000000e+03	1.915000000000000000e+03	2.238000000000000000e+03	2.530000000000000000e+03	2.790000000000000000e+03	3.048000000000000000e+03	3.270000000000000000e+03	3.510000000000000000e+03	3.681000000000000000e+03	3.801000000000000000e+03	3.908000000000000000e+03	4.006000000000000000e+03	4.087000000000000000e+03	4.145000000000000000e+03	4.203000000000000000e+03	4.243000000000000000e+03	4.250000000000000000e+03	4.260000000000000000e+03	4.227000000000000000e+03	4.211000000000000000e+03	4.186000000000000000e+03	4.163000000000000000e+03	4.120000000000000000e+03	4.098000000000000000e+03	4.052000000000000000e+03	4.018000000000000000e+03	3.975000000000000000e+03	3.931000000000000000e+03	3.881000000000000000e+03	3.849000000000000000e+03	3.810000000000000000e+03	3.762000000000000000e+03	3.724000000000000000e+03
2.000000000000000000e+01	2.400000000000000000e+01	3.000000000000000000e+01	3.600000000000000000e+01	3.800000000000000000e+01	5.200000000000000000e+01	7.200000000000000000e+01	9.300000000000000000e+01	1.200000000000000000e+02	1.470000000000000000e+02	1.760000000000000000e+02	2.350000000000000000e+02	3.170000000000000000e+02	4.200000000000000000e+02	5.510000000000000000e+02	6.650000000000000000e+02	8.630000000000000000e+02	1.039000000000000000e+03	1.290000000000000000e+03	1.545000000000000000e+03	1.824000000000000000e+03	2.122000000000000000e+03	2.442000000000000000e+03	2.721000000000000000e+03	3.018000000000000000e+03	3.236000000000000000e+03	3.471000000000000000e+03	3.640000000000000000e+03	3.794000000000000000e+03	3.889000000000000000e+03	3.993000000000000000e+03	4.082000000000000000e+03	4.159000000000000000e+03	4.202000000000000000e+03	4.250000000000000000e+03	4.252000000000000000e+03	4.232000000000000000e+03	4.244000000000000000e+03	4.258000000000000000e+03	4.258000000000000000e+03	4.246000000000000000e+03	4.230000000000000000e+03	4.221000000000000000e+03	4.198000000000000000e+03	4.129000000000000000e+03	4.097000000000000000e+03	4.073000000000000000e+03	4.033000000000000000e+03	3.992000000000000000e+03	3.932000000000000000e+03
2.000000000000000000e+01	2.200000000000000000e+01	2.700000000000000000e+01	3.200000000000000000e+01	4.400000000000000000e+01	6.400000000000000000e+01	8.700000000000000000e+01	1.140000000000000000e+02	1.330000000000000000e+02	1.680000000000000000e+02	2.170000000000000000e+02	2.760000000000000000e+02	3.390000000000000000e+02	4.130000000000000000e+02	5.110000000000000000e+02	6.250000000000000000e+02	7.770000000000000000e+02	9.470000000000000000e+02	1.151000000000000000e+03	1.407000000000000000e+03	1.628000000000000000e+03	1.913000000000000000e+03	2.187000000000000000e+03	2.463000000000000000e+03	2.741000000000000000e+03	3.002000000000000000e+03	3.228000000000000000e+03	3.420000000000000000e+03	3.596000000000000000e+03	3.781000000000000000e+03	3.870000000000000000e+03	3.938000000000000000e+03	4.041000000000000000e+03	4.086000000000000000e+03	4.149000000000000000e+03	4.189000000000000000e+03	4.184000000000000000e+03	4.175000000000000000e+03	4.187000000000000000e+03	4.163000000000000000e+03	4.184000000000000000e+03	4.171000000000000000e+03	4.151000000000000000e+03	4.116000000000000000e+03	4.079000000000000000e+03	4.060000000000000000e+03	4.045000000000000000e+03	3.976000000000000000e+03	3.935000000000000000e+03	3.882000000000000000e+03
2.000000000000000000e+01	2.600000000000000000e+01	3.400000000000000000e+01	4.400000000000000000e+01	6.000000000000000000e+01	6.700000000000000000e+01	7.900000000000000000e+01	1.010000000000000000e+02	1.260000000000000000e+02	1.770000000000000000e+02	2.330000000000000000e+02	2.810000000000000000e+02	3.420000000000000000e+02	4.240000000000000000e+02	5.260000000000000000e+02	6.310000000000000000e+02	7.990000000000000000e+02	9.850000000000000000e+02	1.175000000000000000e+03	1.390000000000000000e+03	1.618000000000000000e+03	1.868000000000000000e+03	2.122000000000000000e+03	2.408000000000000000e+03	2.644000000000000000e+03	2.927000000000000000e+03	3.168000000000000000e+03	3.354000000000000000e+03	3.539000000000000000e+03	3.675000000000000000e+03	3.818000000000000000e+03	3.907000000000000000e+03	3.982000000000000000e+03	4.014000000000000000e+03	4.043000000000000000e+03	4.059000000000000000e+03	4.081000000000000000e+03	4.105000000000000000e+03	4.116000000000000000e+03	4.117000000000000000e+03	4.084000000000000000e+03	4.062000000000000000e+03	4.044000000000000000e+03	4.025000000000000000e+03	3.997000000000000000e+03	3.945000000000000000e+03	3.921000000000000000e+03	3.872000000000000000e+03	3.837000000000000000e+03	3.803000000000000000e+03
2.000000000000000000e+01	2.800000000000000000e+01	3.800000000000000000e+01	5.100000000000000000e+01	6.900000000000000000e+01	8.700000000000000000e+01	1.280000000000000000e+02	1.640000000000000000e+02	2.070000000000000000e+02	2.840000000000000000e+02	3.580000000000000000e+02	4.620000000000000000e+02	6.080000000000000000e+02	7.610000000000000000e+02	9.290000000000000000e+02	1.154000000000000000e+03	1.402000000000000000e+03	1.662000000000000000e+03	2.006000000000000000e+03	2.278000000000000000e+03	2.580000000000000000e+03	2.841000000000000000e+03	3.064000000000000000e+03	3.310000000000000000e+03	3.556000000000000000e+03	3.744000000000000000e+03	3.871000000000000000e+03	3.986000000000000000e+03	4.042000000000000000e+03	4.135000000000000000e+03	4.188000000000000000e+03	4.217000000000000000e+03	4.258000000000000000e+03	4.297000000000000000e+03	4.312000000000000000e+03	4.295000000000000000e+03	4.283000000000000000e+03	4.279000000000000000e+03	4.227000000000000000e+03	4.201000000000000000e+03	4.175000000000000000e+03	4.142000000000000000e+03	4.084000000000000000e+03	4.013000000000000000e+03	3.961000000000000000e+03	3.911000000000000000e+03	3.868000000000000000e+03	3.810000000000000000e+03	3.783000000000000000e+03	3.759000000000000000e+03
2.000000000000000000e+01	3.300000000000000000e+01	3.700000000000000000e+01	4.500000000000000000e+01	6.300000000000000000e+01	7.800000000000000000e+01	9.300000000000000000e+01	1.270000000000000000e+02	1.650000000000000000e+02	2.000000000000000000e+02	2.390000000000000000e+02	3.010000000000000000e+02	3.890000000000000000e+02	5.000000000000000000e+02	6.300000000000000000e+02	7.920000000000000000e+02	9.750000000000000000e+02	1.192000000000000000e+03	1.464000000000000000e+03	1.724000000000000000e+03	1.968000000000000000e+03	2.260000000000000000e+03	2.554000000000000000e+03	2.828000000000000000e+03	3.079000000000000000e+03	3.316000000000000000e+03	3.482000000000000000e+03	3.695000000000000000e+03	3.847000000000000000e+03	3.983000000000000000e+03	4.055000000000000000e+03	4.116000000000000000e+03	4.148000000000000000e+03	4.156000000000000000e+03	4.186000000000000000e+03	4.219000000000000000e+03	4.222000000000000000e+03	4.251000000000000000e+03	4.263000000000000000e+03	4.265000000000000000e+03	4.241000000000000000e+03	4.197000000000000000e+03	4.138000000000000000e+03	4.120000000000000000e+03	4.054000000000000000e+03	4.005000000000000000e+03	3.977000000000000000e+03	3.871000000000000000e+03	3.831000000000000000e+03	3.755000000000000000e+03
2.000000000000000000e+01	3.200000000000000000e+01	3.900000000000000000e+01	5.200000000000000000e+01	6.700000000000000000e+01	8.500000000000000000e+01	1.140000000000000000e+02	1.330000000000000000e+02	1.780000000000000000e+02	2.260000000000000000e+02	2.870000000000000000e+02	3.770000000000000000e+02	4.940000000000000000e+02	6.280000000000000000e+02	7.950000000000000000e+02	9.930000000000000000e+02	1.209000000000000000e+03	1.465000000000000000e+03	1.759000000000000000e+03	2.069000000000000000e+03	2.347000000000000000e+03	2.629000000000000000e+03	2.901000000000000000e+03	3.144000000000000000e+03	3.398000000000000000e+03	3.607000000000000000e+03	3.795000000000000000e+03	3.967000000000000000e+03	4.094000000000000000e+03	4.161000000000000000e+03	4.226000000000000000e+03	4.280000000000000000e+03	4.301000000000000000e+03	4.317000000000000000e+03	4.315000000000000000e+03	4.327000000000000000e+03	4.326000000000000000e+03	4.319000000000000000e+03	4.309000000000000000e+03	4.285000000000000000e+03	4.291000000000000000e+03	4.282000000000000000e+03	4.238000000000000000e+03	4.197000000000000000e+03	4.135000000000000000e+03	4.079000000000000000e+03	4.035000000000000000e+03	3.995000000000000000e+03	3.939000000000000000e+03	3.908000000000000000e+03
2.000000000000000000e+01	3.100000000000000000e+01	3.200000000000000000e+01	4.300000000000000000e+01	5.600000000000000000e+01	7.300000000000000000e+01	9.800000000000000000e+01	1.270000000000000000e+02	1.630000000000000000e+02	2.040000000000000000e+02	2.630000000000000000e+02	3.370000000000000000e+02	4.370000000000000000e+02	5.540000000000000000e+02	6.950000000000000000e+02	8.490000000000000000e+02	1.063000000000000000e+03	1.286000000000000000e+03	1.533000000000000000e+03	1.776000000000000000e+03	2.088000000000000000e+03	2.407000000000000000e+03	2.662000000000000000e+03	2.960000000000000000e+03	3.230000000000000000e+03	3.439000000000000000e+03	3.672000000000000000e+03	3.818000000000000000e+03	3.934000000000000000e+03	4.015000000000000000e+03	4.102000000000000000e+03	4.148000000000000000e+03	4.170000000000000000e+03	4.210000000000000000e+03	4.203000000000000000e+03	4.230000000000000000e+03	4.274000000000000000e+03	4.290000000000000000e+03	4.288000000000000000e+03	4.266000000000000000e+03	4.231000000000000000e+03	4.193000000000000000e+03	4.160000000000000000e+03	4.124000000000000000e+03	4.077000000000000000e+03	3.992000000000000000e+03	3.927000000000000000e+03	3.863000000000000000e+03	3.825000000000000000e+03	3.774000000000000000e+03
2.000000000000000000e+01	2.200000000000000000e+01	3.600000000000000000e+01	5.300000000000000000e+01	7.100000000000000000e+01	9.100000000000000000e+01	1.370000000000000000e+02	1.790000000000000000e+02	2.250000000000000000e+02	2.980000000000000000e+02	3.920000000000000000e+02	4.800000000000000000e+02	6.020000000000000000e+02	7.790000000000000000e+02	9.820000000000000000e+02	1.196000000000000000e+03	1.466000000000000000e+03	1.756000000000000000e+03	2.078000000000000000e+03	2.405000000000000000e+03	2.690000000000000000e+03	2.978000000000000000e+03	3.240000000000000000e+03	3.464000000000000000e+03	3.639000000000000000e+03	3.770000000000000000e+03	3.905000000000000000e+03	4.020000000000000000e+03	4.118000000000000000e+03	4.185000000000000000e+03	4.238000000000000000e+03	4.247000000000000000e+03	4.267000000000000000e+03	4.281000000000000000e+03	4.276000000000000000e+03	4.289000000000000000e+03	4.274000000000000000e+03	4.270000000000000000e+03	4.258000000000000000e+03	4.267000000000000000e+03	4.233000000000000000e+03	4.222000000000000000e+03	4.153000000000000000e+03	4.134000000000000000e+03	4.109000000000000000e+03	4.071000000000000000e+03	4.028000000000000000e+03	3.974000000000000000e+03	3.887000000000000000e+03	3.826000000000000000e+03
2.000000000000000000e+01	2.600000000000000000e+01	3.000000000000000000e+01	4.100000000000000000e+01	5.500000000000000000e+01	6.800000000000000000e+01	9.100000000000000000e+01	1.280000000000000000e+02	1.760000000000000000e+02	2.260000000000000000e+02	3.030000000000000000e+02	4.120000000000000000e+02	5.240000000000000000e+02	6.620000000000000000e+02	8.450000000000000000e+02	1.027000000000000000e+03	1.247000000000000000e+03	1.496000000000000000e+03	1.772000000000000000e+03	2.067000000000000000e+03	2.372000000000000000e+03	2.668000000000000000e+03	2.943000000000000000e+03	3.183000000000000000e+03	3.407000000000000000e+03	3.604000000000000000e+03	3.789000000000000000e+03	3.882000000000000000e+03	3.975000000000000000e+03	4.075000000000000000e+03	4.160000000000000000e+03	4.191000000000000000e+03	4.222000000000000000e+03	4.241000000000000000e+03	4.243000000000000000e+03	4.232000000000000000e+03	4.221000000000000000e+03	4.218000000000000000e+03	4.220000000000000000e+03	4.210000000000000000e+03	4.154000000000000000e+03	4.117000000000000000e+03	4.057000000000000000e+03	3.988000000000000000e+03	3.939000000000000000e+03	3.927000000000000000e+03	3.900000000000000000e+03	3.832000000000000000e+03	3.773000000000000000e+03	3.687000000000000000e+03
2.000000000000000000e+01	2.700000000000000000e+01	3.400000000000000000e+01	4.300000000000000000e+01	5.500000000000000000e+01	6.700000000000000000e+01	8.800000000000000000e+01	1.120000000000000000e+02	1.500000000000000000e+02	1.930000000000000000e+02	2.340000000000000000e+02	3.000000000000000000e+02	3.690000000000000000e+02	4.800000000000000000e+02	6.160000000000000000e+02	7.570000000000000000e+02	9.220000000000000000e+02	1.132000000000000000e+03	1.384000000000000000e+03	1.629000000000000000e+03	1.912000000000000000e+03	2.207000000000000000e+03	2.488000000000000000e+03	2.772000000000000000e+03	3.026000000000000000e+03	3.264000000000000000e+03	3.522000000000000000e+03	3.736000000000000000e+03	3.878000000000000000e+03	3.986000000000000000e+03	4.050000000000000000e+03	4.141000000000000000e+03	4.203000000000000000e+03	4.237000000000000000e+03	4.262000000000000000e+03	4.293000000000000000e+03	4.277000000000000000e+03	4.277000000000000000e+03	4.259000000000000000e+03	4.228000000000000000e+03	4.185000000000000000e+03	4.138000000000000000e+03	4.122000000000000000e+03	4.071000000000000000e+03	4.024000000000000000e+03	4.013000000000000000e+03	3.959000000000000000e+03	3.921000000000000000e+03	3.859000000000000000e+03	3.829000000000000000e+03
2.000000000000000000e+01	3.000000000000000000e+01	4.000000000000000000e+01	4.900000000000000000e+01	6.100000000000000000e+01	7.600000000000000000e+01	1.120000000000000000e+02	1.330000000000000000e+02	1.810000000000000000e+02	2.220000000000000000e+02	2.820000000000000000e+02	3.800000000000000000e+02	5.030000000000000000e+02	6.420000000000000000e+02	7.910000000000000000e+02	9.800000000000000000e+02	1.183000000000000000e+03	1.441000000000000000e+03	1.712000000000000000e+03	1.977000000000000000e+03	2.260000000000000000e+03	2.534000000000000000e+03	2.821000000000000000e+03	3.118000000000000000e+03	3.358000000000000000e+03	3.549000000000000000e+03	3.719000000000000000e+03	3.827000000000000000e+03	3.950000000000000000e+03	3.980000000000000000e+03	4.047000000000000000e+03	4.130000000000000000e+03	4.160000000000000000e+03	4.183000000000000000e+03	4.221000000000000000e+03	4.253000000000000000e+03	4.265000000000000000e+03	4.239000000000000000e+03	4.215000000000000000e+03	4.190000000000000000e+03	4.179000000000000000e+03	4.142000000000000000e+03	4.092000000000000000e+03	4.050000000000000000e+03	4.014000000000000000e+03	3.970000000000000000e+03	3.906000000000000000e+03	3.862000000000000000e+03	3.800000000000000000e+03	3.733000000000000000e+03
2.000000000000000000e+01	2.400000000000000000e+01	3.400000000000000000e+01	5.100000000000000000e+01	6.300000000000000000e+01	8.600000000000000000e+01	1.120000000000000000e+02	1.290000000000000000e+02	1.670000000000000000e+02	2.070000000000000000e+02	2.520000000000000000e+02	3.290000000000000000e+02	4.190000000000000000e+02	4.900000000000000000e+02	6.130000000000000000e+02	7.480000000000000000e+02	9.260000000000000000e+02	1.107000000000000000e+03	1.332000000000000000e+03	1.557000000000000000e+03	1.771000000000000000e+03	2.018000000000000000e+03	2.287000000000000000e+03	2.538000000000000000e+03	2.776000000000000000e+03	3.003000000000000000e+03	3.179000000000000000e+03	3.364000000000000000e+03	3.529000000000000000e+03	3.676000000000000000e+03	3.804000000000000000e+03	3.898000000000000000e+03	3.952000000000000000e+03	4.012000000000000000e+03	4.034000000000000000e+03	4.061000000000000000e+03	4.098000000000000000e+03	4.113000000000000000e+03	4.104000000000000000e+03	4.090000000000000000e+03	4.094000000000000000e+03	4.047000000000000000e+03	4.018000000000000000e+03	3.988000000000000000e+03	3.956000000000000000e+03	3.934000000000000000e+03	3.862000000000000000e+03	3.838000000000000000e+03	3.784000000000000000e+03	3.751000000000000000e+03
2.000000000000000000e+01	3.000000000000000000e+01	4.000000000000000000e+01	4.900000000000000000e+01	5.900000000000000000e+01	8.000000000000000000e+01	9.000000000000000000e+01	1.140000000000000000e+02	1.330000000000000000e+02	1.650000000000000000e+02	2.150000000000000000e+02	2.770000000000000000e+02	3.520000000000000000e+02	4.360000000000000000e+02	5.550000000000000000e+02	6.690000000000000000e+02	8.290000000000000000e+02	1.002000000000000000e+03	1.236000000000000000e+03	1.447000000000000000e+03	1.715000000000000000e+03	2.004000000000000000e+03	2.303000000000000000e+03	2.554000000000000000e+03	2.834000000000000000e+03	3.081000000000000000e+03	3.285000000000000000e+03	3.479000000000000000e+03	3.663000000000000000e+03	3.813000000000000000e+03	3.913000000000000000e+03	3.989000000000000000e+03	4.057000000000000000e+03	4.115000000000000000e+03	4.127000000000000000e+03	4.145000000000000000e+03	4.151000000000000000e+03	4.156000000000000000e+03	4.124000000000000000e+03	4.117000000000000000e+03	4.097000000000000000e+03	4.065000000000000000e+03	4.019000000000000000e+03	3.976000000000000000e+03	3.945000000000000000e+03	3.895000000000000000e+03	3.848000000000000000e+03	3.815000000000000000e+03	3.784000000000000000e+03	3.717000000000000000e+03
2.000000000000000000e+01	3.400000000000000000e+01	4.600000000000000000e+01	6.100000000000000000e+01	8.100000000000000000e+01	1.030000000000000000e+02	1.420000000000000000e+02	1.800000000000000000e+02	2.340000000000000000e+02	3.040000000000000000e+02	3.730000000000000000e+02	4.690000000000000000e+02	5.790000000000000000e+02	7.390000000000000000e+02	9.260000000000000000e+02	1.140000000000000000e+03	1.360000000000000000e+03	1.637000000000000000e+03	1.899000000000000000e+03	2.203000000000000000e+03	2.495000000000000000e+03	2.771000000000000000e+03	3.048000000000000000e+03	3.253000000000000000e+03	3.439000000000000000e+03	3.562000000000000000e+03	3.705000000000000000e+03	3.808000000000000000e+03	3.897000000000000000e+03	4.019000000000000000e+03	4.117000000000000000e+03	4.215000000000000000e+03	4.263000000000000000e+03	4.260000000000000000e+03	4.289000000000000000e+03	4.296000000000000000e+03	4.277000000000000000e+03	4.265000000000000000e+03	4.235000000000000000e+03	4.242000000000000000e+03	4.230000000000000000e+03	4.201000000000000000e+03	4.187000000000000000e+03	4.144000000000000000e+03	4.096000000000000000e+03	4.059000000000000000e+03	4.011000000000000000e+03	3.943000000000000000e+03	3.885000000000000000e+03	3.849000000000000000e+03
2.000000000000000000e+01	2.500000000000000000e+01	3.500000000000000000e+01	5.000000000000000000e+01	5.500000000000000000e+01	6.800000000000000000e+01	9.800000000000000000e+01	1.240000000000000000e+02	1.560000000000000000e+02	2.090000000000000000e+02	2.770000000000000000e+02	3.380000000000000000e+02	4.380000000000000000e+02	5.530000000000000000e+02	7.000000000000000000e+02	8.570000000000000000e+02	1.037000000000000000e+03	1.236000000000000000e+03	1.479000000000000000e+03	1.743000000000000000e+03	1.976000000000000000e+03	2.279000000000000000e+03	2.533000000000000000e+03	2.783000000000000000e+03	2.993000000000000000e+03	3.213000000000000000e+03	3.410000000000000000e+03	3.578000000000000000e+03	3.734000000000000000e+03	3.839000000000000000e+03	3.950000000000000000e+03	4.044000000000000000e+03	4.077000000000000000e+03	4.131000000000000000e+03	4.159000000000000000e+03	4.167000000000000000e+03	4.223000000000000000e+03	4.198000000000000000e+03	4.208000000000000000e+03	4.205000000000000000e+03	4.152000000000000000e+03	4.166000000000000000e+03	4.145000000000000000e+03	4.117000000000000000e+03	4.076000000000000000e+03	4.024000000000000000e+03	3.993000000000000000e+03	3.952000000000000000e+03	3.902000000000000000e+03	3.871000000000000000e+03
2.000000000000000000e+01	2.800000000000000000e+01	3.300000000000000000e+01	3.700000000000000000e+01	5.500000000000000000e+01	7.200000000000000000e+01	9.200000000000000000e+01	1.170000000000000000e+02	1.470000000000000000e+02	2.040000000000000000e+02	2.740000000000000000e+02	3.700000000000000000e+02	4.550000000000000000e+02	5.690000000000000000e+02	7.510000000000000000e+02	9.820000000000000000e+02	1.220000000000000000e+03	1.482000000000000000e+03	1.760000000000000000e+03	2.043000000000000000e+03	2.370000000000000000e+03	2.668000000000000000e+03	2.961000000000000000e+03	3.260000000000000000e+03	3.516000000000000000e+03	3.688000000000000000e+03	3.826000000000000000e+03	3.988000000000000000e+03	4.100000000000000000e+03	4.193000000000000000e+03	4.232000000000000000e+03	4.282000000000000000e+03	4.302000000000000000e+03	4.340000000000000000e+03	4.339000000000000000e+03	4.323000000000000000e+03	4.304000000000000000e+03	4.310000000000000000e+03	4.292000000000000000e+03	4.266000000000000000e+03	4.238000000000000000e+03	4.219000000000000000e+03	4.175000000000000000e+03	4.138000000000000000e+03	4.116000000000000000e+03	4.057000000000000000e+03	4.016000000000000000e+03	3.969000000000000000e+03	3.893000000000000000e+03	3.852000000000000000e+03
2.000000000000000000e+01	2.500000000000000000e+01	3.900000000000000000e+01	5.200000000000000000e+01	7.600000000000000000e+01	9.700000000000000000e+01	1.260000000000000000e+02	1.570000000000000000e+02	2.210000000000000000e+02	2.760000000000000000e+02	3.470000000000000000e+02	4.510000000000000000e+02	5.560000000000000000e+02	7.040000000000000000e+02	8.400000000000000000e+02	1.021000000000000000e+03	1.251000000000000000e+03	1.504000000000000000e+03	1.753000000000000000e+03	2.038000000000000000e+03	2.322000000000000000e+03	2.585000000000000000e+03	2.811000000000000000e+03	3.077000000000000000e+03	3.353000000000000000e+03	3.546000000000000000e+03	3.709000000000000000e+03	3.856000000000000000e+03	4.002000000000000000e+03	4.101000000000000000e+03	4.191000000000000000e+03	4.253000000000000000e+03	4.277000000000000000e+03	4.318000000000000000e+03	4.316000000000000000e+03	4.318000000000000000e+03	4.311000000000000000e+03	4.309000000000000000e+03	4.270000000000000000e+03	4.239000000000000000e+03	4.183000000000000000e+03	4.176000000000000000e+03	4.163000000000000000e+03	4.131000000000000000e+03	4.084000000000000000e+03	4.049000000000000000e+03	4.021000000000000000e+03	3.984000000000000000e+03	3.912000000000000000e+03	3.849000000000000000e+03
2.000000000000000000e+01	2.900000000000000000e+01	3.900000000000000000e+01	4.900000000000000000e+01	7.100000000000000000e+01	9.600000000000000000e+01	1.250000000000000000e+02	1.590000000000000000e+02	1.950000000000000000e+02	2.370000000000000000e+02	2.920000000000000000e+02	3.780000000000000000e+02	4.780000000000000000e+02	5.970000000000000000e+02	7.370000000000000000e+02	8.850000000000000000e+02	1.096000000000000000e+03	1.307000000000000000e+03	1.557000000000000000e+03	1.842000000000000000e+03	2.129000000000000000e+03	2.389000000000000000e+03	2.671000000000000000e+03	2.929000000000000000e+03	3.140000000000000000e+03	3.359000000000000000e+03	3.532000000000000000e+03	3.666000000000000000e+03	3.804000000000000000e+03	3.945000000000000000e+03	4.053000000000000000e+03	4.097000000000000000e+03	4.158000000000000000e+03	4.193000000000000000e+03	4.205000000000000000e+03	4.221000000000000000e+03	4.207000000000000000e+03	4.172000000000000000e+03	4.163000000000000000e+03	4.124000000000000000e+03	4.100000000000000000e+03	4.058000000000000000e+03	4.004000000000000000e+03	3.972000000000000000e+03	3.946000000000000000e+03	3.933000000000000000e+03	3.869000000000000000e+03	3.821000000000000000e+03	3.752000000000000000e+03	3.712000000000000000e+03
2.000000000000000000e+01	2.600000000000000000e+01	3.300000000000000000e+01	4.600000000000000000e+01	6.000000000000000000e+01	8.100000000000000000e+01	1.120000000000000000e+02	1.470000000000000000e+02	1.940000000000000000e+02	2.400000000000000000e+02	3.140000000000000000e+02	3.760000000000000000e+02	4.840000000000000000e+02	6.230000000000000000e+02	8.100000000000000000e+02	9.970000000000000000e+02	1.220000000000000000e+03	1.497000000000000000e+03	1.780000000000000000e+03	2.055000000000000000e+03	2.340000000000000000e+03	2.617000000000000000e+03	2.879000000000000000e+03	3.117000000000000000e+03	3.331000000000000000e+03	3.532000000000000000e+03	3.726000000000000000e+03	3.865000000000000000e+03	3.967000000000000000e+03	4.057000000000000000e+03	4.124000000000000000e+03	4.196000000000000000e+03	4.243000000000000000e+03	4.273000000000000000e+03	4.261000000000000000e+03	4.252000000000000000e+03	4.257000000000000000e+03	4.240000000000000000e+03	4.235000000000000000e+03	4.207000000000000000e+03	4.217000000000000000e+03	4.192000000000000000e+03	4.156000000000000000e+03	4.131000000000000000e+03	4.091000000000000000e+03	4.041000000000000000e+03	3.997000000000000000e+03	3.966000000000000000e+03	3.929000000000000000e+03	3.892000000000000000e+03
2.000000000000000000e+01	2.900000000000000000e+01	4.400000000000000000e+01	6.600000000000000000e+01	8.500000000000000000e+01	1.040000000000000000e+02	1.390000000000000000e+02	1.720000000000000000e+02	2.230000000000000000e+02	2.800000000000000000e+02	3.650000000000000000e+02	4.570000000000000000e+02	6.110000000000000000e+02	7.710000000000000000e+02	9.470000000000000000e+02	1.163000000000000000e+03	1.396000000000000000e+03	1.654000000000000000e+03	1.939000000000000000e+03	2.210000000000000000e+03	2.475000000000000000e+03	2.744000000000000000e+03	2.994000000000000000e+03	3.245000000000000000e+03	3.474000000000000000e+03	3.617000000000000000e+03	3.773000000000000000e+03	3.875000000000000000e+03	3.966000000000000000e+03	4.030000000000000000e+03	4.099000000000000000e+03	4.123000000000000000e+03	4.160000000000000000e+03	4.160000000000000000e+03	4.161000000000000000e+03	4.145000000000000000e+03	4.122000000000000000e+03	4.120000000000000000e+03	4.113000000000000000e+03	4.082000000000000000e+03	4.056000000000000000e+03	4.023000000000000000e+03	4.004000000000000000e+03	3.984000000000000000e+03	3.932000000000000000e+03	3.925000000000000000e+03	3.901000000000000000e+03	3.888000000000000000e+03	3.847000000000000000e+03	3.799000000000000000e+03
2.000000000000000000e+01	2.900000000000000000e+01	4.300000000000000000e+01	6.700000000000000000e+01	9.200000000000000000e+01	1.200000000000000000e+02	1.620000000000000000e+02	2.020000000000000000e+02	2.560000000000000000e+02	3.370000000000000000e+02	4.330000000000000000e+02	5.700000000000000000e+02	7.170000000000000000e+02	8.800000000000000000e+02	1.077000000000000000e+03	1.331000000000000000e+03	1.579000000000000000e+03	1.847000000000000000e+03	2.128000000000000000e+03	2.445000000000000000e+03	2.711000000000000000e+03	2.990000000000000000e+03	3.231000000000000000e+03	3.465000000000000000e+03	3.630000000000000000e+03	3.795000000000000000e+03	3.893000000000000000e+03	4.015000000000000000e+03	4.092000000000000000e+03	4.197000000000000000e+03	4.250000000000000000e+03	4.282000000000000000e+03	4.305000000000000000e+03	4.320000000000000000e+03	4.303000000000000000e+03	4.288000000000000000e+03	4.290000000000000000e+03	4.268000000000000000e+03	4.263000000000000000e+03	4.238000000000000000e+03	4.195000000000000000e+03	4.171000000000000000e+03	4.128000000000000000e+03	4.058000000000000000e+03	3.991000000000000000e+03	3.957000000000000000e+03	3.907000000000000000e+03	3.862000000000000000e+03	3.811000000000000000e+03	3.770000000000000000e+03
2.000000000000000000e+01	2.700000000000000000e+01	3.300000000000000000e+01	4.200000000000000000e+01	5.700000000000000000e+01	7.600000000000000000e+01	9.600000000000000000e+01	1.210000000000000000e+02	1.630000000000000000e+02	2.270000000000000000e+02	3.000000000000000000e+02	3.970000000000000000e+02	5.050000000000000000e+02	6.180000000000000000e+02	7.660000000000000000e+02	9.390000000000000000e+02	1.141000000000000000e+03	1.367000000000000000e+03	1.637000000000000000e+03	1.917000000000000000e+03	2.229000000000000000e+03	2.490000000000000000e+03	2.754000000000000000e+03	2.993000000000000000e+03	3.269000000000000000e+03	3.479000000000000000e+03	3.652000000000000000e+03	3.781000000000000000e+03	3.888000000000000000e+03	3.940000000000000000e+03	4.006000000000000000e+03	4.044000000000000000e+03	4.086000000000000000e+03	4.119000000000000000e+03	4.109000000000000000e+03	4.100000000000000000e+03	4.083000000000000000e+03	4.125000000000000000e+03	4.114000000000000000e+03	4.098000000000000000e+03	4.073000000000000000e+03	4.048000000000000000e+03	3.999000000000000000e+03	3.942000000000000000e+03	3.884000000000000000e+03	3.854000000000000000e+03	3.816000000000000000e+03	3.773000000000000000e+03	3.745000000000000000e+03	3.693000000000000000e+03
2.000000000000000000e+01	2.700000000000000000e+01	3.700000000000000000e+01	4.700000000000000000e+01	5.400000000000000000e+01	6.700000000000000000e+01	9.300000000000000000e+01	1.360000000000000000e+02	1.790000000000000000e+02	2.290000000000000000e+02	3.320000000000000000e+02	4.130000000000000000e+02	5.250000000000000000e+02	6.660000000000000000e+02	8.410000000000000000e+02	1.040000000000000000e+03	1.283000000000000000e+03	1.510000000000000000e+03	1.750000000000000000e+03	2.026000000000000000e+03	2.330000000000000000e+03	2.660000000000000000e+03	2.952000000000000000e+03	3.229000000000000000e+03	3.453000000000000000e+03	3.663000000000000000e+03	3.818000000000000000e+03	3.968000000000000000e+03	4.093000000000000000e+03	4.149000000000000000e+03	4.223000000000000000e+03	4.261000000000000000e+03	4.283000000000000000e+03	4.298000000000000000e+03	4.351000000000000000e+03	4.358000000000000000e+03	4.357000000000000000e+03	4.317000000000000000e+03	4.293000000000000000e+03	4.260000000000000000e+03	4.233000000000000000e+03	4.198000000000000000e+03	4.163000000000000000e+03	4.133000000000000000e+03	4.108000000000000000e+03	4.065000000000000000e+03	4.013000000000000000e+03	3.969000000000000000e+03	3.908000000000000000e+03	3.874000000000000000e+03
2.000000000000000000e+01	2.400000000000000000e+01	2.900000000000000000e+01	3.800000000000000000e+01	4.500000000000000000e+01	5.200000000000000000e+01	7.500000000000000000e+01	9.600000000000000000e+01	1.250000000000000000e+02	1.590000000000000000e+02	2.050000000000000000e+02	2.620000000000000000e+02	3.340000000000000000e+02	4.210000000000000000e+02	5.260000000000000000e+02	6.220000000000000000e+02	7.840000000000000000e+02	9.830000000000000000e+02	1.180000000000000000e+03	1.408000000000000000e+03	1.651000000000000000e+03	1.881000000000000000e+03	2.161000000000000000e+03	2.435000000000000000e+03	2.685000000000000000e+03	2.963000000000000000e+03	3.182000000000000000e+03	3.384000000000000000e+03	3.551000000000000000e+03	3.670000000000000000e+03	3.758000000000000000e+03	3.856000000000000000e+03	3.959000000000000000e+03	3.996000000000000000e+03	4.033000000000000000e+03	4.075000000000000000e+03	4.101000000000000000e+03	4.101000000000000000e+03	4.114000000000000000e+03	4.127000000000000000e+03	4.104000000000000000e+03	4.090000000000000000e+03	4.074000000000000000e+03	4.049000000000000000e+03	4.021000000000000000e+03	4.012000000000000000e+03	3.963000000000000000e+03	3.908000000000000000e+03	3.868000000000000000e+03	3.820000000000000000e+03
2.000000000000000000e+01	3.800000000000000000e+01	4.900000000000000000e+01	6.800000000000000000e+01	9.200000000000000000e+01	1.180000000000000000e+02	1.590000000000000000e+02	2.270000000000000000e+02	2.820000000000000000e+02	3.640000000000000000e+02	4.500000000000000000e+02	5.560000000000000000e+02	6.830000000000000000e+02	8.340000000000000000e+02	1.042000000000000000e+03	1.253000000000000000e+03	1.533000000000000000e+03	1.801000000000000000e+03	2.079000000000000000e+03	2.351000000000000000e+03	2.671000000000000000e+03	2.974000000000000000e+03	3.234000000000000000e+03	3.488000000000000000e+03	3.657000000000000000e+03	3.778000000000000000e+03	3.913000000000000000e+03	3.985000000000000000e+03	4.076000000000000000e+03	4.151000000000000000e+03	4.212000000000000000e+03	4.270000000000000000e+03	4.318000000000000000e+03	4.341000000000000000e+03	4.353000000000000000e+03	4.352000000000000000e+03	4.362000000000000000e+03	4.305000000000000000e+03	4.280000000000000000e+03	4.210000000000000000e+03	4.182000000000000000e+03	4.130000000000000000e+03	4.089000000000000000e+03	4.062000000000000000e+03	4.012000000000000000e+03	3.958000000000000000e+03	3.908000000000000000e+03	3.810000000000000000e+03	3.752000000000000000e+03	3.713000000000000000e+03
2.000000000000000000e+01	2.600000000000000000e+01	3.400000000000000000e+01	4.900000000000000000e+01	6.300000000000000000e+01	8.300000000000000000e+01	1.090000000000000000e+02	1.400000000000000000e+02	1.820000000000000000e+02	2.260000000000000000e+02	2.850000000000000000e+02	3.540000000000000000e+02	4.380000000000000000e+02	5.550000000000000000e+02	6.880000000000000000e+02	8.650000000000000000e+02	1.098000000000000000e+03	1.310000000000000000e+03	1.537000000000000000e+03	1.817000000000000000e+03	2.075000000000000000e+03	2.320000000000000000e+03	2.593000000000000000e+03	2.842000000000000000e+03	3.063000000000000000e+03	3.248000000000000000e+03	3.422000000000000000e+03	3.587000000000000000e+03	3.748000000000000000e+03	3.875000000000000000e+03	3.974000000000000000e+03	4.060000000000000000e+03	4.109000000000000000e+03	4.138000000000000000e+03	4.163000000000000000e+03	4.170000000000000000e+03	4.167000000000000000e+03	4.141000000000000000e+03	4.128000000000000000e+03	4.136000000000000000e+03	4.136000000000000000e+03	4.137000000000000000e+03	4.105000000000000000e+03	4.066000000000000000e+03	4.027000000000000000e+03	4.004000000000000000e+03	3.961000000000000000e+03	3.913000000000000000e+03	3.872000000000000000e+03	3.827000000000000000e+03
2.000000000000000000e+01	3.100000000000000000e+01	4.500000000000000000e+01	6.000000000000000000e+01	7.800000000000000000e+01	9.500000000000000000e+01	1.090000000000000000e+02	1.390000000000000000e+02	1.870000000000000000e+02	2.240000000000000000e+02	2.640000000000000000e+02	3.480000000000000000e+02	4.450000000000000000e+02	5.510000000000000000e+02	6.770000000000000000e+02	8.130000000000000000e+02	1.001000000000000000e+03	1.206000000000000000e+03	1.413000000000000000e+03	1.652000000000000000e+03	1.902000000000000000e+03	2.188000000000000000e+03	2.427000000000000000e+03	2.671000000000000000e+03	2.925000000000000000e+03	3.129000000000000000e+03	3.308000000000000000e+03	3.444000000000000000e+03	3.567000000000000000e+03	3.715000000000000000e+03	3.809000000000000000e+03	3.910000000000000000e+03	3.984000000000000000e+03	4.000000000000000000e+03	4.045000000000000000e+03	4.065000000000000000e+03	4.070000000000000000e+03	4.087000000000000000e+03	4.078000000000000000e+03	4.057000000000000000e+03	4.055000000000000000e+03	4.011000000000000000e+03	4.026000000000000000e+03	3.981000000000000000e+03	3.947000000000000000e+03	3.927000000000000000e+03	3.896000000000000000e+03	3.847000000000000000e+03	3.791000000000000000e+03	3.718000000000000000e+03
2.000000000000000000e+01	2.700000000000000000e+01	3.500000000000000000e+01	4.900000000000000000e+01	6.000000000000000000e+01	7.900000000000000000e+01	1.030000000000000000e+02	1.420000000000000000e+02	1.870000000000000000e+02	2.340000000000000000e+02	3.120000000000000000e+02	4.070000000000000000e+02	5.270000000000000000e+02	6.690000000000000000e+02	8.300000000000000000e+02	1.077000000000000000e+03	1.290000000000000000e+03	1.537000000000000000e+03	1.797000000000000000e+03	2.094000000000000000e+03	2.365000000000000000e+03	2.632000000000000000e+03	2.879000000000000000e+03	3.142000000000000000e+03	3.350000000000000000e+03	3.543000000000000000e+03	3.723000000000000000e+03	3.863000000000000000e+03	3.998000000000000000e+03	4.082000000000000000e+03	4.166000000000000000e+03	4.225000000000000000e+03	4.272000000000000000e+03	4.322000000000000000e+03	4.327000000000000000e+03	4.301000000000000000e+03	4.287000000000000000e+03	4.257000000000000000e+03	4.191000000000000000e+03	4.153000000000000000e+03	4.129000000000000000e+03	4.086000000000000000e+03	4.056000000000000000e+03	4.021000000000000000e+03	3.996000000000000000e+03	3.964000000000000000e+03	3.915000000000000000e+03	3.873000000000000000e+03	3.810000000000000000e+03	3.762000000000000000e+03
2.000000000000000000e+01	3.000000000000000000e+01	3.800000000000000000e+01	4.800000000000000000e+01	6.600000000000000000e+01	9.000000000000000000e+01	1.280000000000000000e+02	1.660000000000000000e+02	2.130000000000000000e+02	2.670000000000000000e+02	3.370000000000000000e+02	4.230000000000000000e+02	5.260000000000000000e+02	6.640000000000000000e+02	8.010000000000000000e+02	9.900000000000000000e+02	1.235000000000000000e+03	1.491000000000000000e+03	1.773000000000000000e+03	2.052000000000000000e+03	2.353000000000000000e+03	2.640000000000000000e+03	2.868000000000000000e+03	3.159000000000000000e+03	3.371000000000000000e+03	3.572000000000000000e+03	3.721000000000000000e+03	3.857000000000000000e+03	3.988000000000000000e+03	4.085000000000000000e+03	4.200000000000000000e+03	4.246000000000000000e+03	4.323000000000000000e+03	4.317000000000000000e+03	4.327000000000000000e+03	4.320000000000000000e+03	4.301000000000000000e+03	4.299000000000000000e+03	4.274000000000000000e+03	4.259000000000000000e+03	4.237000000000000000e+03	4.191000000000000000e+03	4.160000000000000000e+03	4.118000000000000000e+03	4.077000000000000000e+03	4.030000000000000000e+03	3.975000000000000000e+03	3.928000000000000000e+03	3.905000000000000000e+03	3.839000000000000000e+03
2.000000000000000000e+01	3.000000000000000000e+01	3.500000000000000000e+01	4.300000000000000000e+01	5.600000000000000000e+01	7.400000000000000000e+01	1.010000000000000000e+02	1.320000000000000000e+02	1.770000000000000000e+02	2.290000000000000000e+02	2.910000000000000000e+02	3.820000000000000000e+02	4.650000000000000000e+02	5.660000000000000000e+02	6.970000000000000000e+02	8.510000000000000000e+02	1.046000000000000000e+03	1.263000000000000000e+03	1.526000000000000000e+03	1.793000000000000000e+03	2.047000000000000000e+03	2.363000000000000000e+03	2.618000000000000000e+03	2.968000000000000000e+03	3.193000000000000000e+03	3.437000000000000000e+03	3.628000000000000000e+03	3.785000000000000000e+03	3.922000000000000000e+03	4.016000000000000000e+03	4.078000000000000000e+03	4.115000000000000000e+03	4.175000000000000000e+03	4.207000000000000000e+03	4.223000000000000000e+03	4.216000000000000000e+03	4.221000000000000000e+03	4.207000000000000000e+03	4.213000000000000000e+03	4.179000000000000000e+03	4.152000000000000000e+03	4.096000000000000000e+03	4.071000000000000000e+03	4.056000000000000000e+03	4.005000000000000000e+03	3.931000000000000000e+03	3.907000000000000000e+03	3.875000000000000000e+03	3.835000000000000000e+03	3.799000000000000000e+03
2.000000000000000000e+01	2.700000000000000000e+01	3.800000000000000000e+01	4.500000000000000000e+01	5.600000000000000000e+01	7.800000000000000000e+01	1.020000000000000000e+02	1.360000000000000000e+02	1.830000000000000000e+02	2.420000000000000000e+02	3.000000000000000000e+02	3.760000000000000000e+02	4.920000000000000000e+02	6.020000000000000000e+02	7.430000000000000000e+02	9.040000000000000000e+02	1.067000000000000000e+03	1.272000000000000000e+03	1.530000000000000000e+03	1.805000000000000000e+03	2.078000000000000000e+03	2.384000000000000000e+03	2.673000000000000000e+03	2.950000000000000000e+03	3.165000000000000000e+03	3.384000000000000000e+03	3.562000000000000000e+03	3.736000000000000000e+03	3.882000000000000000e+03	3.961000000000000000e+03	4.048000000000000000e+03	4.107000000000000000e+03	4.168000000000000000e+03	4.215000000000000000e+03	4.210000000000000000e+03	4.216000000000000000e+03	4.199000000000000000e+03	4.195000000000000000e+03	4.146000000000000000e+03	4.107000000000000000e+03	4.080000000000000000e+03	4.052000000000000000e+03	4.014000000000000000e+03	4.010000000000000000e+03	3.940000000000000000e+03	3.906000000000000000e+03	3.869000000000000000e+03	3.851000000000000000e+03	3.798000000000000000e+03	3.762000000000000000e+03
2.000000000000000000e+01	2.400000000000000000e+01	3.200000000000000000e+01	4.400000000000000000e+01	6.100000000000000000e+01	8.500000000000000000e+01	1.080000000000000000e+02	1.630000000000000000e+02	2.110000000000000000e+02	2.670000000000000000e+02	3.370000000000000000e+02	4.510000000000000000e+02	5.700000000000000000e+02	7.180000000000000000e+02	8.920000000000000000e+02	1.127000000000000000e+03	1.375000000000000000e+03	1.631000000000000000e+03	1.897000000000000000e+03	2.207000000000000000e+03	2.529000000000000000e+03	2.846000000000000000e+03	3.144000000000000000e+03	3.412000000000000000e+03	3.621000000000000000e+03	3.793000000000000000e+03	3.934000000000000000e+03	4.033000000000000000e+03	4.125000000000000000e+03	4.178000000000000000e+03	4.235000000000000000e+03	4.249000000000000000e+03	4.275000000000000000e+03	4.262000000000000000e+03	4.257000000000000000e+03	4.230000000000000000e+03	4.218000000000000000e+03	4.216000000000000000e+03	4.206000000000000000e+03	4.187000000000000000e+03	4.136000000000000000e+03	4.097000000000000000e+03	4.068000000000000000e+03	4.004000000000000000e+03	3.981000000000000000e+03	3.944000000000000000e+03	3.895000000000000000e+03	3.849000000000000000e+03	3.790000000000000000e+03	3.736000000000000000e+03
2.000000000000000000e+01	2.700000000000000000e+01	4.000000000000000000e+01	5.900000000000000000e+01	8.600000000000000000e+01	1.110000000000000000e+02	1.430000000000000000e+02	1.830000000000000000e+02	2.420000000000000000e+02	2.990000000000000000e+02	3.610000000000000000e+02	4.310000000000000000e+02	5.410000000000000000e+02	6.640000000000000000e+02	8.130000000000000000e+02	1.017000000000000000e+03	1.216000000000000000e+03	1.460000000000000000e+03	1.721000000000000000e+03	2.023000000000000000e+03	2.309000000000000000e+03	2.599000000000000000e+03	2.849000000000000000e+03	3.116000000000000000e+03	3.380000000000000000e+03	3.567000000000000000e+03	3.720000000000000000e+03	3.898000000000000000e+03	3.987000000000000000e+03	4.073000000000000000e+03	4.158000000000000000e+03	4.216000000000000000e+03	4.270000000000000000e+03	4.300000000000000000e+03	4.330000000000000000e+03	4.315000000000000000e+03	4.315000000000000000e+03	4.306000000000000000e+03	4.293000000000000000e+03	4.240000000000000000e+03	4.215000000000000000e+03	4.190000000000000000e+03	4.163000000000000000e+03	4.122000000000000000e+03	4.073000000000000000e+03	4.043000000000000000e+03	3.993000000000000000e+03	3.937000000000000000e+03	3.888000000000000000e+03	3.819000000000000000e+03
2.000000000000000000e+01	3.000000000000000000e+01	4.300000000000000000e+01	6.400000000000000000e+01	8.000000000000000000e+01	9.700000000000000000e+01	1.250000000000000000e+02	1.610000000000000000e+02	2.200000000000000000e+02	2.700000000000000000e+02	3.410000000000000000e+02	4.340000000000000000e+02	5.370000000000000000e+02	6.930000000000000000e+02	8.630000000000000000e+02	1.073000000000000000e+03	1.269000000000000000e+03	1.515000000000000000e+03	1.786000000000000000e+03	2.062000000000000000e+03	2.343000000000000000e+03	2.643000000000000000e+03	2.913000000000000000e+03	3.158000000000000000e+03	3.353000000000000000e+03	3.539000000000000000e+03	3.700000000000000000e+03	3.827000000000000000e+03	3.939000000000000000e+03	4.041000000000000000e+03	4.121000000000000000e+03	4.167000000000000000e+03	4.216000000000000000e+03	4.259000000000000000e+03	4.299000000000000000e+03	4.314000000000000000e+03	4.317000000000000000e+03	4.304000000000000000e+03	4.299000000000000000e+03	4.297000000000000000e+03	4.272000000000000000e+03	4.241000000000000000e+03	4.209000000000000000e+03	4.179000000000000000e+03	4.111000000000000000e+03	4.069000000000000000e+03	4.005000000000000000e+03	3.950000000000000000e+03	3.895000000000000000e+03	3.842000000000000000e+03
2.000000000000000000e+01	2.600000000000000000e+01	3.600000000000000000e+01	4.200000000000000000e+01	5.200000000000000000e+01	7.300000000000000000e+01	1.000000000000000000e+02	1.240000000000000000e+02	1.580000000000000000e+02	1.900000000000000000e+02	2.480000000000000000e+02	3.100000000000000000e+02	3.790000000000000000e+02	4.880000000000000000e+02	6.260000000000000000e+02	8.040000000000000000e+02	9.770000000000000000e+02	1.187000000000000000e+03	1.428000000000000000e+03	1.716000000000000000e+03	2.017000000000000000e+03	2.305000000000000000e+03	2.618000000000000000e+03	2.892000000000000000e+03	3.169000000000000000e+03	3.416000000000000000e+03	3.607000000000000000e+03	3.780000000000000000e+03	3.947000000000000000e+03	4.048000000000000000e+03	4.116000000000000000e+03	4.170000000000000000e+03	4.238000000000000000e+03	4.252000000000000000e+03	4.286000000000000000e+03	4.316000000000000000e+03	4.333000000000000000e+03	4.313000000000000000e+03	4.301000000000000000e+03	4.260000000000000000e+03	4.262000000000000000e+03	4.259000000000000000e+03	4.211000000000000000e+03	4.201000000000000000e+03	4.175000000000000000e+03	4.162000000000000000e+03	4.112000000000000000e+03	4.075000000000000000e+03	4.033000000000000000e+03	3.976000000000000000e+03
2.000000000000000000e+01	3.100000000000000000e+01	3.900000000000000000e+01	5.600000000000000000e+01	6.500000000000000000e+01	8.800000000000000000e+01	1.150000000000000000e+02	1.370000000000000000e+02	1.730000000000000000e+02	2.050000000000000000e+02	2.550000000000000000e+02	3.310000000000000000e+02	4.080000000000000000e+02	5.200000000000000000e+02	6.400000000000000000e+02	7.820000000000000000e+02	9.550000000000000000e+02	1.176000000000000000e+03	1.386000000000000000e+03	1.621000000000000000e+03	1.884000000000000000e+03	2.167000000000000000e+03	2.419000000000000000e+03	2.685000000000000000e+03	2.945000000000000000e+03	3.165000000000000000e+03	3.337000000000000000e+03	3.516000000000000000e+03	3.651000000000000000e+03	3.766000000000000000e+03	3.824000000000000000e+03	3.920000000000000000e+03	3.981000000000000000e+03	4.025000000000000000e+03	4.048000000000000000e+03	4.054000000000000000e+03	4.067000000000000000e+03	4.090000000000000000e+03	4.079000000000000000e+03	4.043000000000000000e+03	4.018000000000000000e+03	3.976000000000000000e+03	3.970000000000000000e+03	3.926000000000000000e+03	3.911000000000000000e+03	3.877000000000000000e+03	3.830000000000000000e+03	3.771000000000000000e+03	3.728000000000000000e+03	3.665000000000000000e+03
[truncated: 350 more columns]
