# Supplementary material for: Omicron vs. the rest: Assessing the competitive dynamics and coinfection scenarios of COVID-19 strains on a social network
Source: PLoS One. 2024 Jan 25;19(1):e0287623. doi: 10.1371/journal.pone.0287623 (PMC10810514; doi:10.1371/journal.pone.0287623)
Supplement: S1 Data — (ZIP) [file pone.0287623.s001.zip › Data Figures/Fig8/d/Infected(o).csv]

1.000000000000000000e+01	1.000000000000000000e+01	1.400000000000000000e+01	2.800000000000000000e+01	3.900000000000000000e+01	5.700000000000000000e+01	7.900000000000000000e+01	1.080000000000000000e+02	1.450000000000000000e+02	1.840000000000000000e+02	2.580000000000000000e+02	3.300000000000000000e+02	4.410000000000000000e+02	5.760000000000000000e+02	7.060000000000000000e+02	8.950000000000000000e+02	1.131000000000000000e+03	1.380000000000000000e+03	1.642000000000000000e+03	1.956000000000000000e+03	2.246000000000000000e+03	2.522000000000000000e+03	2.763000000000000000e+03	2.975000000000000000e+03	3.206000000000000000e+03	3.404000000000000000e+03	3.534000000000000000e+03	3.670000000000000000e+03	3.774000000000000000e+03	3.862000000000000000e+03	3.954000000000000000e+03	4.027000000000000000e+03	4.059000000000000000e+03	4.079000000000000000e+03	4.085000000000000000e+03	4.069000000000000000e+03	4.077000000000000000e+03	4.064000000000000000e+03	4.052000000000000000e+03	4.037000000000000000e+03	4.033000000000000000e+03	3.993000000000000000e+03	3.938000000000000000e+03	3.918000000000000000e+03	3.899000000000000000e+03	3.854000000000000000e+03	3.788000000000000000e+03	3.739000000000000000e+03	3.708000000000000000e+03	3.637000000000000000e+03
1.000000000000000000e+01	1.500000000000000000e+01	2.900000000000000000e+01	3.800000000000000000e+01	5.500000000000000000e+01	6.600000000000000000e+01	8.100000000000000000e+01	1.030000000000000000e+02	1.460000000000000000e+02	1.880000000000000000e+02	2.590000000000000000e+02	3.690000000000000000e+02	5.020000000000000000e+02	6.450000000000000000e+02	8.410000000000000000e+02	1.073000000000000000e+03	1.349000000000000000e+03	1.628000000000000000e+03	1.957000000000000000e+03	2.273000000000000000e+03	2.560000000000000000e+03	2.883000000000000000e+03	3.136000000000000000e+03	3.348000000000000000e+03	3.552000000000000000e+03	3.678000000000000000e+03	3.791000000000000000e+03	3.875000000000000000e+03	3.974000000000000000e+03	4.048000000000000000e+03	4.108000000000000000e+03	4.145000000000000000e+03	4.158000000000000000e+03	4.188000000000000000e+03	4.163000000000000000e+03	4.162000000000000000e+03	4.157000000000000000e+03	4.137000000000000000e+03	4.127000000000000000e+03	4.106000000000000000e+03	4.075000000000000000e+03	4.047000000000000000e+03	4.033000000000000000e+03	3.993000000000000000e+03	3.965000000000000000e+03	3.879000000000000000e+03	3.832000000000000000e+03	3.804000000000000000e+03	3.735000000000000000e+03	3.673000000000000000e+03
1.000000000000000000e+01	1.600000000000000000e+01	2.700000000000000000e+01	3.200000000000000000e+01	5.000000000000000000e+01	6.900000000000000000e+01	8.700000000000000000e+01	1.050000000000000000e+02	1.280000000000000000e+02	1.490000000000000000e+02	2.020000000000000000e+02	2.740000000000000000e+02	3.510000000000000000e+02	4.360000000000000000e+02	5.420000000000000000e+02	6.650000000000000000e+02	7.860000000000000000e+02	9.320000000000000000e+02	1.094000000000000000e+03	1.274000000000000000e+03	1.454000000000000000e+03	1.640000000000000000e+03	1.825000000000000000e+03	1.984000000000000000e+03	2.127000000000000000e+03	2.253000000000000000e+03	2.373000000000000000e+03	2.464000000000000000e+03	2.548000000000000000e+03	2.611000000000000000e+03	2.661000000000000000e+03	2.707000000000000000e+03	2.728000000000000000e+03	2.747000000000000000e+03	2.785000000000000000e+03	2.799000000000000000e+03	2.796000000000000000e+03	2.799000000000000000e+03	2.795000000000000000e+03	2.787000000000000000e+03	2.765000000000000000e+03	2.733000000000000000e+03	2.746000000000000000e+03	2.730000000000000000e+03	2.714000000000000000e+03	2.707000000000000000e+03	2.683000000000000000e+03	2.666000000000000000e+03	2.632000000000000000e+03	2.586000000000000000e+03
1.000000000000000000e+01	1.300000000000000000e+01	1.600000000000000000e+01	2.000000000000000000e+01	3.000000000000000000e+01	3.900000000000000000e+01	5.300000000000000000e+01	6.700000000000000000e+01	9.600000000000000000e+01	1.300000000000000000e+02	1.660000000000000000e+02	2.210000000000000000e+02	2.860000000000000000e+02	3.730000000000000000e+02	4.710000000000000000e+02	5.870000000000000000e+02	7.360000000000000000e+02	9.100000000000000000e+02	1.123000000000000000e+03	1.325000000000000000e+03	1.594000000000000000e+03	1.845000000000000000e+03	2.127000000000000000e+03	2.390000000000000000e+03	2.579000000000000000e+03	2.789000000000000000e+03	2.943000000000000000e+03	3.094000000000000000e+03	3.193000000000000000e+03	3.286000000000000000e+03	3.359000000000000000e+03	3.421000000000000000e+03	3.473000000000000000e+03	3.508000000000000000e+03	3.529000000000000000e+03	3.526000000000000000e+03	3.545000000000000000e+03	3.558000000000000000e+03	3.564000000000000000e+03	3.589000000000000000e+03	3.565000000000000000e+03	3.556000000000000000e+03	3.535000000000000000e+03	3.516000000000000000e+03	3.456000000000000000e+03	3.432000000000000000e+03	3.376000000000000000e+03	3.334000000000000000e+03	3.304000000000000000e+03	3.268000000000000000e+03
1.000000000000000000e+01	2.100000000000000000e+01	2.500000000000000000e+01	3.100000000000000000e+01	4.500000000000000000e+01	5.500000000000000000e+01	7.400000000000000000e+01	9.600000000000000000e+01	1.230000000000000000e+02	1.610000000000000000e+02	2.370000000000000000e+02	3.130000000000000000e+02	3.850000000000000000e+02	4.790000000000000000e+02	5.910000000000000000e+02	7.150000000000000000e+02	8.560000000000000000e+02	1.068000000000000000e+03	1.307000000000000000e+03	1.550000000000000000e+03	1.824000000000000000e+03	2.128000000000000000e+03	2.416000000000000000e+03	2.698000000000000000e+03	2.987000000000000000e+03	3.226000000000000000e+03	3.448000000000000000e+03	3.646000000000000000e+03	3.828000000000000000e+03	3.971000000000000000e+03	4.092000000000000000e+03	4.161000000000000000e+03	4.200000000000000000e+03	4.251000000000000000e+03	4.277000000000000000e+03	4.284000000000000000e+03	4.322000000000000000e+03	4.332000000000000000e+03	4.337000000000000000e+03	4.343000000000000000e+03	4.308000000000000000e+03	4.304000000000000000e+03	4.297000000000000000e+03	4.257000000000000000e+03	4.212000000000000000e+03	4.159000000000000000e+03	4.117000000000000000e+03	4.034000000000000000e+03	3.990000000000000000e+03	3.966000000000000000e+03
1.000000000000000000e+01	1.400000000000000000e+01	1.900000000000000000e+01	2.400000000000000000e+01	2.700000000000000000e+01	3.300000000000000000e+01	4.700000000000000000e+01	5.600000000000000000e+01	7.000000000000000000e+01	8.500000000000000000e+01	1.160000000000000000e+02	1.570000000000000000e+02	2.140000000000000000e+02	2.940000000000000000e+02	3.590000000000000000e+02	4.650000000000000000e+02	6.030000000000000000e+02	8.000000000000000000e+02	9.930000000000000000e+02	1.282000000000000000e+03	1.560000000000000000e+03	1.847000000000000000e+03	2.122000000000000000e+03	2.357000000000000000e+03	2.582000000000000000e+03	2.811000000000000000e+03	3.002000000000000000e+03	3.186000000000000000e+03	3.328000000000000000e+03	3.422000000000000000e+03	3.521000000000000000e+03	3.601000000000000000e+03	3.668000000000000000e+03	3.729000000000000000e+03	3.758000000000000000e+03	3.772000000000000000e+03	3.794000000000000000e+03	3.801000000000000000e+03	3.799000000000000000e+03	3.792000000000000000e+03	3.780000000000000000e+03	3.774000000000000000e+03	3.733000000000000000e+03	3.720000000000000000e+03	3.684000000000000000e+03	3.665000000000000000e+03	3.618000000000000000e+03	3.590000000000000000e+03	3.554000000000000000e+03	3.520000000000000000e+03
1.000000000000000000e+01	2.000000000000000000e+01	3.000000000000000000e+01	4.100000000000000000e+01	5.000000000000000000e+01	6.400000000000000000e+01	7.100000000000000000e+01	8.900000000000000000e+01	1.140000000000000000e+02	1.350000000000000000e+02	1.720000000000000000e+02	2.140000000000000000e+02	2.660000000000000000e+02	3.250000000000000000e+02	3.990000000000000000e+02	5.150000000000000000e+02	6.330000000000000000e+02	7.650000000000000000e+02	9.270000000000000000e+02	1.106000000000000000e+03	1.299000000000000000e+03	1.488000000000000000e+03	1.639000000000000000e+03	1.793000000000000000e+03	1.910000000000000000e+03	2.012000000000000000e+03	2.129000000000000000e+03	2.227000000000000000e+03	2.288000000000000000e+03	2.350000000000000000e+03	2.378000000000000000e+03	2.422000000000000000e+03	2.432000000000000000e+03	2.451000000000000000e+03	2.486000000000000000e+03	2.521000000000000000e+03	2.521000000000000000e+03	2.546000000000000000e+03	2.570000000000000000e+03	2.580000000000000000e+03	2.594000000000000000e+03	2.602000000000000000e+03	2.591000000000000000e+03	2.595000000000000000e+03	2.584000000000000000e+03	2.567000000000000000e+03	2.551000000000000000e+03	2.516000000000000000e+03	2.486000000000000000e+03	2.467000000000000000e+03
1.000000000000000000e+01	1.500000000000000000e+01	2.700000000000000000e+01	3.300000000000000000e+01	4.900000000000000000e+01	7.900000000000000000e+01	1.120000000000000000e+02	1.370000000000000000e+02	1.880000000000000000e+02	2.390000000000000000e+02	3.220000000000000000e+02	4.270000000000000000e+02	5.610000000000000000e+02	7.170000000000000000e+02	8.790000000000000000e+02	1.102000000000000000e+03	1.380000000000000000e+03	1.697000000000000000e+03	2.015000000000000000e+03	2.350000000000000000e+03	2.674000000000000000e+03	2.952000000000000000e+03	3.242000000000000000e+03	3.482000000000000000e+03	3.676000000000000000e+03	3.813000000000000000e+03	3.961000000000000000e+03	4.119000000000000000e+03	4.193000000000000000e+03	4.248000000000000000e+03	4.284000000000000000e+03	4.300000000000000000e+03	4.293000000000000000e+03	4.306000000000000000e+03	4.326000000000000000e+03	4.314000000000000000e+03	4.286000000000000000e+03	4.242000000000000000e+03	4.236000000000000000e+03	4.178000000000000000e+03	4.162000000000000000e+03	4.121000000000000000e+03	4.096000000000000000e+03	4.057000000000000000e+03	4.012000000000000000e+03	3.958000000000000000e+03	3.911000000000000000e+03	3.855000000000000000e+03	3.797000000000000000e+03	3.747000000000000000e+03
1.000000000000000000e+01	1.500000000000000000e+01	2.300000000000000000e+01	2.800000000000000000e+01	3.900000000000000000e+01	4.900000000000000000e+01	6.500000000000000000e+01	8.000000000000000000e+01	1.060000000000000000e+02	1.400000000000000000e+02	1.780000000000000000e+02	2.180000000000000000e+02	2.640000000000000000e+02	3.340000000000000000e+02	4.410000000000000000e+02	5.650000000000000000e+02	6.880000000000000000e+02	8.680000000000000000e+02	1.097000000000000000e+03	1.325000000000000000e+03	1.560000000000000000e+03	1.824000000000000000e+03	2.091000000000000000e+03	2.353000000000000000e+03	2.590000000000000000e+03	2.810000000000000000e+03	2.991000000000000000e+03	3.119000000000000000e+03	3.256000000000000000e+03	3.381000000000000000e+03	3.542000000000000000e+03	3.613000000000000000e+03	3.668000000000000000e+03	3.709000000000000000e+03	3.775000000000000000e+03	3.815000000000000000e+03	3.822000000000000000e+03	3.829000000000000000e+03	3.833000000000000000e+03	3.800000000000000000e+03	3.791000000000000000e+03	3.782000000000000000e+03	3.777000000000000000e+03	3.750000000000000000e+03	3.728000000000000000e+03	3.696000000000000000e+03	3.673000000000000000e+03	3.619000000000000000e+03	3.604000000000000000e+03	3.557000000000000000e+03
1.000000000000000000e+01	2.000000000000000000e+01	3.400000000000000000e+01	5.000000000000000000e+01	6.500000000000000000e+01	9.300000000000000000e+01	1.390000000000000000e+02	1.970000000000000000e+02	2.490000000000000000e+02	3.410000000000000000e+02	4.510000000000000000e+02	5.760000000000000000e+02	7.410000000000000000e+02	9.600000000000000000e+02	1.198000000000000000e+03	1.470000000000000000e+03	1.777000000000000000e+03	2.060000000000000000e+03	2.325000000000000000e+03	2.577000000000000000e+03	2.903000000000000000e+03	3.156000000000000000e+03	3.377000000000000000e+03	3.570000000000000000e+03	3.722000000000000000e+03	3.838000000000000000e+03	3.944000000000000000e+03	4.014000000000000000e+03	4.088000000000000000e+03	4.140000000000000000e+03	4.205000000000000000e+03	4.229000000000000000e+03	4.243000000000000000e+03	4.251000000000000000e+03	4.239000000000000000e+03	4.229000000000000000e+03	4.219000000000000000e+03	4.164000000000000000e+03	4.156000000000000000e+03	4.147000000000000000e+03	4.126000000000000000e+03	4.072000000000000000e+03	4.051000000000000000e+03	4.008000000000000000e+03	3.962000000000000000e+03	3.895000000000000000e+03	3.817000000000000000e+03	3.764000000000000000e+03	3.724000000000000000e+03	3.680000000000000000e+03
1.000000000000000000e+01	2.400000000000000000e+01	3.400000000000000000e+01	4.800000000000000000e+01	5.800000000000000000e+01	7.900000000000000000e+01	1.290000000000000000e+02	1.780000000000000000e+02	2.520000000000000000e+02	3.370000000000000000e+02	4.470000000000000000e+02	5.790000000000000000e+02	7.750000000000000000e+02	1.019000000000000000e+03	1.215000000000000000e+03	1.471000000000000000e+03	1.724000000000000000e+03	1.969000000000000000e+03	2.172000000000000000e+03	2.392000000000000000e+03	2.581000000000000000e+03	2.748000000000000000e+03	2.868000000000000000e+03	3.000000000000000000e+03	3.101000000000000000e+03	3.186000000000000000e+03	3.250000000000000000e+03	3.308000000000000000e+03	3.346000000000000000e+03	3.400000000000000000e+03	3.454000000000000000e+03	3.453000000000000000e+03	3.464000000000000000e+03	3.459000000000000000e+03	3.438000000000000000e+03	3.459000000000000000e+03	3.413000000000000000e+03	3.410000000000000000e+03	3.369000000000000000e+03	3.349000000000000000e+03	3.306000000000000000e+03	3.280000000000000000e+03	3.231000000000000000e+03	3.201000000000000000e+03	3.161000000000000000e+03	3.126000000000000000e+03	3.089000000000000000e+03	3.044000000000000000e+03	3.002000000000000000e+03	2.959000000000000000e+03
1.000000000000000000e+01	1.300000000000000000e+01	1.800000000000000000e+01	2.300000000000000000e+01	2.900000000000000000e+01	3.600000000000000000e+01	5.900000000000000000e+01	7.700000000000000000e+01	1.000000000000000000e+02	1.380000000000000000e+02	1.800000000000000000e+02	2.350000000000000000e+02	2.940000000000000000e+02	3.640000000000000000e+02	4.680000000000000000e+02	6.030000000000000000e+02	7.380000000000000000e+02	8.830000000000000000e+02	1.101000000000000000e+03	1.387000000000000000e+03	1.624000000000000000e+03	1.890000000000000000e+03	2.186000000000000000e+03	2.459000000000000000e+03	2.715000000000000000e+03	2.947000000000000000e+03	3.122000000000000000e+03	3.296000000000000000e+03	3.389000000000000000e+03	3.538000000000000000e+03	3.631000000000000000e+03	3.710000000000000000e+03	3.755000000000000000e+03	3.824000000000000000e+03	3.850000000000000000e+03	3.883000000000000000e+03	3.899000000000000000e+03	3.940000000000000000e+03	3.961000000000000000e+03	3.946000000000000000e+03	3.939000000000000000e+03	3.898000000000000000e+03	3.889000000000000000e+03	3.860000000000000000e+03	3.827000000000000000e+03	3.790000000000000000e+03	3.752000000000000000e+03	3.696000000000000000e+03	3.656000000000000000e+03	3.603000000000000000e+03
1.000000000000000000e+01	1.300000000000000000e+01	1.400000000000000000e+01	1.800000000000000000e+01	2.500000000000000000e+01	3.100000000000000000e+01	3.600000000000000000e+01	4.800000000000000000e+01	5.900000000000000000e+01	8.400000000000000000e+01	1.110000000000000000e+02	1.360000000000000000e+02	1.750000000000000000e+02	2.300000000000000000e+02	2.920000000000000000e+02	3.580000000000000000e+02	4.390000000000000000e+02	5.470000000000000000e+02	6.700000000000000000e+02	8.130000000000000000e+02	9.790000000000000000e+02	1.144000000000000000e+03	1.288000000000000000e+03	1.454000000000000000e+03	1.583000000000000000e+03	1.739000000000000000e+03	1.893000000000000000e+03	2.018000000000000000e+03	2.124000000000000000e+03	2.204000000000000000e+03	2.274000000000000000e+03	2.375000000000000000e+03	2.427000000000000000e+03	2.469000000000000000e+03	2.520000000000000000e+03	2.547000000000000000e+03	2.567000000000000000e+03	2.555000000000000000e+03	2.569000000000000000e+03	2.582000000000000000e+03	2.567000000000000000e+03	2.572000000000000000e+03	2.570000000000000000e+03	2.566000000000000000e+03	2.566000000000000000e+03	2.540000000000000000e+03	2.528000000000000000e+03	2.515000000000000000e+03	2.467000000000000000e+03	2.454000000000000000e+03
1.000000000000000000e+01	1.100000000000000000e+01	1.200000000000000000e+01	1.400000000000000000e+01	1.400000000000000000e+01	1.900000000000000000e+01	2.700000000000000000e+01	3.300000000000000000e+01	3.400000000000000000e+01	4.700000000000000000e+01	6.400000000000000000e+01	8.300000000000000000e+01	9.900000000000000000e+01	1.340000000000000000e+02	1.800000000000000000e+02	2.340000000000000000e+02	3.250000000000000000e+02	4.030000000000000000e+02	5.120000000000000000e+02	6.290000000000000000e+02	7.900000000000000000e+02	9.930000000000000000e+02	1.182000000000000000e+03	1.406000000000000000e+03	1.626000000000000000e+03	1.869000000000000000e+03	2.068000000000000000e+03	2.258000000000000000e+03	2.459000000000000000e+03	2.607000000000000000e+03	2.776000000000000000e+03	2.894000000000000000e+03	3.010000000000000000e+03	3.098000000000000000e+03	3.181000000000000000e+03	3.216000000000000000e+03	3.267000000000000000e+03	3.276000000000000000e+03	3.281000000000000000e+03	3.316000000000000000e+03	3.340000000000000000e+03	3.334000000000000000e+03	3.334000000000000000e+03	3.324000000000000000e+03	3.330000000000000000e+03	3.310000000000000000e+03	3.271000000000000000e+03	3.236000000000000000e+03	3.214000000000000000e+03	3.167000000000000000e+03
1.000000000000000000e+01	1.300000000000000000e+01	1.800000000000000000e+01	2.500000000000000000e+01	2.900000000000000000e+01	3.900000000000000000e+01	4.000000000000000000e+01	5.200000000000000000e+01	5.800000000000000000e+01	6.900000000000000000e+01	1.010000000000000000e+02	1.340000000000000000e+02	1.750000000000000000e+02	2.100000000000000000e+02	2.640000000000000000e+02	3.320000000000000000e+02	4.170000000000000000e+02	5.080000000000000000e+02	6.360000000000000000e+02	7.640000000000000000e+02	9.300000000000000000e+02	1.104000000000000000e+03	1.335000000000000000e+03	1.581000000000000000e+03	1.819000000000000000e+03	2.068000000000000000e+03	2.331000000000000000e+03	2.536000000000000000e+03	2.720000000000000000e+03	2.900000000000000000e+03	3.063000000000000000e+03	3.198000000000000000e+03	3.312000000000000000e+03	3.423000000000000000e+03	3.510000000000000000e+03	3.560000000000000000e+03	3.582000000000000000e+03	3.605000000000000000e+03	3.636000000000000000e+03	3.648000000000000000e+03	3.621000000000000000e+03	3.639000000000000000e+03	3.658000000000000000e+03	3.635000000000000000e+03	3.639000000000000000e+03	3.586000000000000000e+03	3.538000000000000000e+03	3.543000000000000000e+03	3.527000000000000000e+03	3.503000000000000000e+03
1.000000000000000000e+01	1.800000000000000000e+01	2.300000000000000000e+01	3.000000000000000000e+01	3.700000000000000000e+01	5.000000000000000000e+01	6.500000000000000000e+01	7.500000000000000000e+01	9.400000000000000000e+01	1.140000000000000000e+02	1.400000000000000000e+02	1.900000000000000000e+02	2.540000000000000000e+02	3.480000000000000000e+02	4.760000000000000000e+02	6.200000000000000000e+02	7.940000000000000000e+02	9.930000000000000000e+02	1.214000000000000000e+03	1.453000000000000000e+03	1.705000000000000000e+03	1.963000000000000000e+03	2.181000000000000000e+03	2.402000000000000000e+03	2.628000000000000000e+03	2.813000000000000000e+03	2.969000000000000000e+03	3.077000000000000000e+03	3.168000000000000000e+03	3.229000000000000000e+03	3.287000000000000000e+03	3.342000000000000000e+03	3.411000000000000000e+03	3.408000000000000000e+03	3.438000000000000000e+03	3.444000000000000000e+03	3.462000000000000000e+03	3.470000000000000000e+03	3.480000000000000000e+03	3.473000000000000000e+03	3.475000000000000000e+03	3.460000000000000000e+03	3.467000000000000000e+03	3.431000000000000000e+03	3.401000000000000000e+03	3.384000000000000000e+03	3.329000000000000000e+03	3.313000000000000000e+03	3.296000000000000000e+03	3.254000000000000000e+03
1.000000000000000000e+01	1.500000000000000000e+01	2.200000000000000000e+01	2.900000000000000000e+01	3.900000000000000000e+01	5.400000000000000000e+01	7.100000000000000000e+01	9.100000000000000000e+01	1.050000000000000000e+02	1.310000000000000000e+02	1.690000000000000000e+02	2.310000000000000000e+02	3.060000000000000000e+02	3.930000000000000000e+02	5.390000000000000000e+02	6.760000000000000000e+02	8.770000000000000000e+02	1.049000000000000000e+03	1.267000000000000000e+03	1.532000000000000000e+03	1.852000000000000000e+03	2.149000000000000000e+03	2.470000000000000000e+03	2.748000000000000000e+03	2.995000000000000000e+03	3.209000000000000000e+03	3.375000000000000000e+03	3.555000000000000000e+03	3.699000000000000000e+03	3.816000000000000000e+03	3.916000000000000000e+03	3.966000000000000000e+03	4.033000000000000000e+03	4.064000000000000000e+03	4.108000000000000000e+03	4.144000000000000000e+03	4.113000000000000000e+03	4.134000000000000000e+03	4.110000000000000000e+03	4.105000000000000000e+03	4.046000000000000000e+03	4.029000000000000000e+03	3.990000000000000000e+03	3.956000000000000000e+03	3.924000000000000000e+03	3.889000000000000000e+03	3.862000000000000000e+03	3.801000000000000000e+03	3.759000000000000000e+03	3.716000000000000000e+03
1.000000000000000000e+01	1.700000000000000000e+01	3.100000000000000000e+01	4.000000000000000000e+01	5.300000000000000000e+01	7.400000000000000000e+01	1.160000000000000000e+02	1.670000000000000000e+02	2.190000000000000000e+02	2.920000000000000000e+02	3.770000000000000000e+02	4.770000000000000000e+02	6.080000000000000000e+02	7.610000000000000000e+02	9.330000000000000000e+02	1.133000000000000000e+03	1.333000000000000000e+03	1.616000000000000000e+03	1.918000000000000000e+03	2.202000000000000000e+03	2.478000000000000000e+03	2.747000000000000000e+03	3.001000000000000000e+03	3.250000000000000000e+03	3.446000000000000000e+03	3.616000000000000000e+03	3.782000000000000000e+03	3.846000000000000000e+03	3.942000000000000000e+03	4.015000000000000000e+03	4.097000000000000000e+03	4.119000000000000000e+03	4.143000000000000000e+03	4.180000000000000000e+03	4.199000000000000000e+03	4.210000000000000000e+03	4.187000000000000000e+03	4.175000000000000000e+03	4.142000000000000000e+03	4.109000000000000000e+03	4.056000000000000000e+03	4.018000000000000000e+03	3.981000000000000000e+03	3.966000000000000000e+03	3.945000000000000000e+03	3.921000000000000000e+03	3.876000000000000000e+03	3.820000000000000000e+03	3.767000000000000000e+03	3.720000000000000000e+03
1.000000000000000000e+01	1.400000000000000000e+01	2.100000000000000000e+01	2.600000000000000000e+01	3.300000000000000000e+01	4.100000000000000000e+01	5.400000000000000000e+01	6.500000000000000000e+01	8.700000000000000000e+01	1.000000000000000000e+02	1.160000000000000000e+02	1.630000000000000000e+02	1.980000000000000000e+02	2.490000000000000000e+02	2.920000000000000000e+02	3.670000000000000000e+02	4.690000000000000000e+02	5.300000000000000000e+02	6.310000000000000000e+02	7.520000000000000000e+02	8.690000000000000000e+02	9.940000000000000000e+02	1.121000000000000000e+03	1.241000000000000000e+03	1.373000000000000000e+03	1.499000000000000000e+03	1.606000000000000000e+03	1.729000000000000000e+03	1.825000000000000000e+03	1.906000000000000000e+03	2.001000000000000000e+03	2.086000000000000000e+03	2.165000000000000000e+03	2.216000000000000000e+03	2.236000000000000000e+03	2.270000000000000000e+03	2.280000000000000000e+03	2.299000000000000000e+03	2.308000000000000000e+03	2.327000000000000000e+03	2.323000000000000000e+03	2.323000000000000000e+03	2.320000000000000000e+03	2.326000000000000000e+03	2.307000000000000000e+03	2.280000000000000000e+03	2.267000000000000000e+03	2.246000000000000000e+03	2.213000000000000000e+03	2.196000000000000000e+03
1.000000000000000000e+01	1.600000000000000000e+01	2.100000000000000000e+01	2.600000000000000000e+01	2.800000000000000000e+01	3.400000000000000000e+01	4.500000000000000000e+01	5.200000000000000000e+01	7.600000000000000000e+01	1.130000000000000000e+02	1.860000000000000000e+02	2.630000000000000000e+02	3.790000000000000000e+02	4.960000000000000000e+02	6.620000000000000000e+02	7.970000000000000000e+02	9.920000000000000000e+02	1.161000000000000000e+03	1.357000000000000000e+03	1.572000000000000000e+03	1.793000000000000000e+03	2.012000000000000000e+03	2.251000000000000000e+03	2.449000000000000000e+03	2.623000000000000000e+03	2.805000000000000000e+03	2.937000000000000000e+03	3.046000000000000000e+03	3.123000000000000000e+03	3.212000000000000000e+03	3.267000000000000000e+03	3.328000000000000000e+03	3.372000000000000000e+03	3.400000000000000000e+03	3.420000000000000000e+03	3.454000000000000000e+03	3.477000000000000000e+03	3.478000000000000000e+03	3.457000000000000000e+03	3.442000000000000000e+03	3.417000000000000000e+03	3.383000000000000000e+03	3.345000000000000000e+03	3.315000000000000000e+03	3.315000000000000000e+03	3.271000000000000000e+03	3.252000000000000000e+03	3.216000000000000000e+03	3.171000000000000000e+03	3.123000000000000000e+03
1.000000000000000000e+01	1.300000000000000000e+01	1.800000000000000000e+01	2.600000000000000000e+01	3.100000000000000000e+01	4.000000000000000000e+01	4.900000000000000000e+01	8.900000000000000000e+01	1.460000000000000000e+02	2.270000000000000000e+02	3.060000000000000000e+02	4.340000000000000000e+02	5.940000000000000000e+02	7.240000000000000000e+02	9.200000000000000000e+02	1.130000000000000000e+03	1.379000000000000000e+03	1.651000000000000000e+03	1.924000000000000000e+03	2.198000000000000000e+03	2.440000000000000000e+03	2.670000000000000000e+03	2.870000000000000000e+03	3.025000000000000000e+03	3.182000000000000000e+03	3.291000000000000000e+03	3.367000000000000000e+03	3.451000000000000000e+03	3.510000000000000000e+03	3.575000000000000000e+03	3.608000000000000000e+03	3.628000000000000000e+03	3.650000000000000000e+03	3.666000000000000000e+03	3.681000000000000000e+03	3.682000000000000000e+03	3.679000000000000000e+03	3.662000000000000000e+03	3.641000000000000000e+03	3.629000000000000000e+03	3.583000000000000000e+03	3.544000000000000000e+03	3.522000000000000000e+03	3.478000000000000000e+03	3.431000000000000000e+03	3.378000000000000000e+03	3.350000000000000000e+03	3.312000000000000000e+03	3.267000000000000000e+03	3.211000000000000000e+03
1.000000000000000000e+01	1.300000000000000000e+01	1.900000000000000000e+01	3.000000000000000000e+01	4.100000000000000000e+01	5.700000000000000000e+01	7.500000000000000000e+01	9.300000000000000000e+01	1.220000000000000000e+02	1.630000000000000000e+02	2.330000000000000000e+02	3.210000000000000000e+02	4.500000000000000000e+02	6.070000000000000000e+02	7.720000000000000000e+02	9.940000000000000000e+02	1.231000000000000000e+03	1.509000000000000000e+03	1.764000000000000000e+03	2.040000000000000000e+03	2.342000000000000000e+03	2.584000000000000000e+03	2.805000000000000000e+03	2.991000000000000000e+03	3.170000000000000000e+03	3.313000000000000000e+03	3.415000000000000000e+03	3.509000000000000000e+03	3.561000000000000000e+03	3.612000000000000000e+03	3.657000000000000000e+03	3.684000000000000000e+03	3.699000000000000000e+03	3.694000000000000000e+03	3.700000000000000000e+03	3.704000000000000000e+03	3.677000000000000000e+03	3.648000000000000000e+03	3.624000000000000000e+03	3.605000000000000000e+03	3.580000000000000000e+03	3.538000000000000000e+03	3.509000000000000000e+03	3.474000000000000000e+03	3.445000000000000000e+03	3.393000000000000000e+03	3.363000000000000000e+03	3.345000000000000000e+03	3.290000000000000000e+03	3.257000000000000000e+03
1.000000000000000000e+01	1.700000000000000000e+01	2.200000000000000000e+01	3.900000000000000000e+01	6.400000000000000000e+01	1.110000000000000000e+02	1.730000000000000000e+02	2.770000000000000000e+02	3.730000000000000000e+02	5.100000000000000000e+02	6.570000000000000000e+02	8.100000000000000000e+02	9.790000000000000000e+02	1.207000000000000000e+03	1.435000000000000000e+03	1.690000000000000000e+03	1.922000000000000000e+03	2.183000000000000000e+03	2.494000000000000000e+03	2.776000000000000000e+03	3.024000000000000000e+03	3.244000000000000000e+03	3.448000000000000000e+03	3.610000000000000000e+03	3.709000000000000000e+03	3.863000000000000000e+03	3.919000000000000000e+03	3.988000000000000000e+03	4.081000000000000000e+03	4.145000000000000000e+03	4.223000000000000000e+03	4.236000000000000000e+03	4.255000000000000000e+03	4.251000000000000000e+03	4.248000000000000000e+03	4.220000000000000000e+03	4.217000000000000000e+03	4.182000000000000000e+03	4.170000000000000000e+03	4.133000000000000000e+03	4.094000000000000000e+03	4.061000000000000000e+03	4.019000000000000000e+03	3.989000000000000000e+03	3.949000000000000000e+03	3.880000000000000000e+03	3.806000000000000000e+03	3.731000000000000000e+03	3.662000000000000000e+03	3.601000000000000000e+03
1.000000000000000000e+01	1.000000000000000000e+01	1.300000000000000000e+01	1.700000000000000000e+01	2.800000000000000000e+01	3.400000000000000000e+01	4.000000000000000000e+01	4.400000000000000000e+01	5.700000000000000000e+01	7.700000000000000000e+01	9.900000000000000000e+01	1.280000000000000000e+02	1.660000000000000000e+02	2.240000000000000000e+02	3.000000000000000000e+02	3.910000000000000000e+02	5.250000000000000000e+02	6.490000000000000000e+02	8.130000000000000000e+02	1.004000000000000000e+03	1.190000000000000000e+03	1.442000000000000000e+03	1.705000000000000000e+03	1.969000000000000000e+03	2.204000000000000000e+03	2.374000000000000000e+03	2.519000000000000000e+03	2.685000000000000000e+03	2.836000000000000000e+03	2.954000000000000000e+03	3.068000000000000000e+03	3.136000000000000000e+03	3.179000000000000000e+03	3.242000000000000000e+03	3.293000000000000000e+03	3.330000000000000000e+03	3.369000000000000000e+03	3.398000000000000000e+03	3.403000000000000000e+03	3.399000000000000000e+03	3.389000000000000000e+03	3.381000000000000000e+03	3.377000000000000000e+03	3.333000000000000000e+03	3.321000000000000000e+03	3.290000000000000000e+03	3.290000000000000000e+03	3.259000000000000000e+03	3.210000000000000000e+03	3.178000000000000000e+03
1.000000000000000000e+01	1.100000000000000000e+01	1.100000000000000000e+01	1.100000000000000000e+01	2.200000000000000000e+01	3.600000000000000000e+01	4.600000000000000000e+01	6.800000000000000000e+01	8.400000000000000000e+01	1.240000000000000000e+02	1.790000000000000000e+02	2.660000000000000000e+02	3.660000000000000000e+02	4.970000000000000000e+02	6.830000000000000000e+02	8.730000000000000000e+02	1.134000000000000000e+03	1.374000000000000000e+03	1.635000000000000000e+03	1.894000000000000000e+03	2.152000000000000000e+03	2.376000000000000000e+03	2.580000000000000000e+03	2.773000000000000000e+03	2.972000000000000000e+03	3.137000000000000000e+03	3.288000000000000000e+03	3.387000000000000000e+03	3.506000000000000000e+03	3.575000000000000000e+03	3.641000000000000000e+03	3.671000000000000000e+03	3.696000000000000000e+03	3.699000000000000000e+03	3.707000000000000000e+03	3.685000000000000000e+03	3.699000000000000000e+03	3.716000000000000000e+03	3.737000000000000000e+03	3.716000000000000000e+03	3.687000000000000000e+03	3.676000000000000000e+03	3.648000000000000000e+03	3.608000000000000000e+03	3.556000000000000000e+03	3.502000000000000000e+03	3.454000000000000000e+03	3.398000000000000000e+03	3.363000000000000000e+03	3.309000000000000000e+03
1.000000000000000000e+01	9.000000000000000000e+00	1.000000000000000000e+01	1.500000000000000000e+01	2.400000000000000000e+01	3.500000000000000000e+01	5.400000000000000000e+01	6.200000000000000000e+01	8.300000000000000000e+01	1.100000000000000000e+02	1.550000000000000000e+02	2.020000000000000000e+02	2.620000000000000000e+02	3.490000000000000000e+02	4.420000000000000000e+02	5.800000000000000000e+02	7.340000000000000000e+02	9.170000000000000000e+02	1.147000000000000000e+03	1.346000000000000000e+03	1.581000000000000000e+03	1.889000000000000000e+03	2.225000000000000000e+03	2.517000000000000000e+03	2.782000000000000000e+03	3.041000000000000000e+03	3.297000000000000000e+03	3.513000000000000000e+03	3.702000000000000000e+03	3.841000000000000000e+03	3.939000000000000000e+03	4.039000000000000000e+03	4.103000000000000000e+03	4.129000000000000000e+03	4.191000000000000000e+03	4.228000000000000000e+03	4.226000000000000000e+03	4.252000000000000000e+03	4.245000000000000000e+03	4.269000000000000000e+03	4.239000000000000000e+03	4.242000000000000000e+03	4.194000000000000000e+03	4.174000000000000000e+03	4.147000000000000000e+03	4.124000000000000000e+03	4.081000000000000000e+03	4.049000000000000000e+03	4.009000000000000000e+03	3.958000000000000000e+03
1.000000000000000000e+01	1.800000000000000000e+01	2.400000000000000000e+01	2.800000000000000000e+01	4.000000000000000000e+01	5.300000000000000000e+01	8.700000000000000000e+01	1.130000000000000000e+02	1.570000000000000000e+02	2.080000000000000000e+02	2.690000000000000000e+02	3.540000000000000000e+02	4.900000000000000000e+02	6.510000000000000000e+02	8.530000000000000000e+02	1.131000000000000000e+03	1.427000000000000000e+03	1.730000000000000000e+03	2.048000000000000000e+03	2.344000000000000000e+03	2.632000000000000000e+03	2.907000000000000000e+03	3.121000000000000000e+03	3.302000000000000000e+03	3.487000000000000000e+03	3.656000000000000000e+03	3.790000000000000000e+03	3.927000000000000000e+03	3.993000000000000000e+03	4.057000000000000000e+03	4.095000000000000000e+03	4.123000000000000000e+03	4.157000000000000000e+03	4.152000000000000000e+03	4.168000000000000000e+03	4.170000000000000000e+03	4.143000000000000000e+03	4.130000000000000000e+03	4.124000000000000000e+03	4.083000000000000000e+03	4.060000000000000000e+03	4.024000000000000000e+03	4.011000000000000000e+03	3.972000000000000000e+03	3.935000000000000000e+03	3.920000000000000000e+03	3.864000000000000000e+03	3.811000000000000000e+03	3.765000000000000000e+03	3.701000000000000000e+03
1.000000000000000000e+01	1.500000000000000000e+01	2.400000000000000000e+01	3.900000000000000000e+01	5.100000000000000000e+01	6.300000000000000000e+01	8.200000000000000000e+01	1.130000000000000000e+02	1.490000000000000000e+02	1.840000000000000000e+02	2.440000000000000000e+02	3.330000000000000000e+02	4.320000000000000000e+02	5.690000000000000000e+02	7.290000000000000000e+02	9.170000000000000000e+02	1.114000000000000000e+03	1.326000000000000000e+03	1.568000000000000000e+03	1.846000000000000000e+03	2.113000000000000000e+03	2.341000000000000000e+03	2.568000000000000000e+03	2.769000000000000000e+03	2.939000000000000000e+03	3.054000000000000000e+03	3.170000000000000000e+03	3.242000000000000000e+03	3.292000000000000000e+03	3.370000000000000000e+03	3.406000000000000000e+03	3.459000000000000000e+03	3.467000000000000000e+03	3.502000000000000000e+03	3.507000000000000000e+03	3.530000000000000000e+03	3.526000000000000000e+03	3.492000000000000000e+03	3.482000000000000000e+03	3.489000000000000000e+03	3.472000000000000000e+03	3.446000000000000000e+03	3.433000000000000000e+03	3.415000000000000000e+03	3.408000000000000000e+03	3.378000000000000000e+03	3.354000000000000000e+03	3.321000000000000000e+03	3.305000000000000000e+03	3.283000000000000000e+03
1.000000000000000000e+01	1.400000000000000000e+01	1.800000000000000000e+01	2.500000000000000000e+01	3.200000000000000000e+01	3.700000000000000000e+01	5.400000000000000000e+01	6.300000000000000000e+01	9.300000000000000000e+01	1.190000000000000000e+02	1.600000000000000000e+02	2.000000000000000000e+02	2.510000000000000000e+02	3.340000000000000000e+02	4.380000000000000000e+02	5.260000000000000000e+02	6.390000000000000000e+02	7.780000000000000000e+02	9.300000000000000000e+02	1.108000000000000000e+03	1.302000000000000000e+03	1.509000000000000000e+03	1.716000000000000000e+03	1.925000000000000000e+03	2.143000000000000000e+03	2.318000000000000000e+03	2.484000000000000000e+03	2.642000000000000000e+03	2.805000000000000000e+03	2.893000000000000000e+03	2.982000000000000000e+03	3.071000000000000000e+03	3.141000000000000000e+03	3.200000000000000000e+03	3.230000000000000000e+03	3.260000000000000000e+03	3.261000000000000000e+03	3.269000000000000000e+03	3.300000000000000000e+03	3.295000000000000000e+03	3.310000000000000000e+03	3.313000000000000000e+03	3.309000000000000000e+03	3.283000000000000000e+03	3.267000000000000000e+03	3.260000000000000000e+03	3.244000000000000000e+03	3.228000000000000000e+03	3.200000000000000000e+03	3.183000000000000000e+03
1.000000000000000000e+01	1.600000000000000000e+01	1.800000000000000000e+01	2.100000000000000000e+01	2.500000000000000000e+01	2.800000000000000000e+01	3.400000000000000000e+01	3.700000000000000000e+01	4.600000000000000000e+01	5.600000000000000000e+01	8.000000000000000000e+01	9.200000000000000000e+01	1.290000000000000000e+02	1.760000000000000000e+02	2.120000000000000000e+02	2.570000000000000000e+02	3.190000000000000000e+02	3.850000000000000000e+02	4.810000000000000000e+02	6.090000000000000000e+02	7.800000000000000000e+02	9.690000000000000000e+02	1.174000000000000000e+03	1.398000000000000000e+03	1.630000000000000000e+03	1.886000000000000000e+03	2.144000000000000000e+03	2.398000000000000000e+03	2.615000000000000000e+03	2.864000000000000000e+03	3.075000000000000000e+03	3.243000000000000000e+03	3.365000000000000000e+03	3.496000000000000000e+03	3.600000000000000000e+03	3.657000000000000000e+03	3.712000000000000000e+03	3.774000000000000000e+03	3.808000000000000000e+03	3.843000000000000000e+03	3.848000000000000000e+03	3.855000000000000000e+03	3.829000000000000000e+03	3.814000000000000000e+03	3.817000000000000000e+03	3.779000000000000000e+03	3.751000000000000000e+03	3.738000000000000000e+03	3.718000000000000000e+03	3.670000000000000000e+03
1.000000000000000000e+01	1.000000000000000000e+01	1.600000000000000000e+01	1.700000000000000000e+01	2.100000000000000000e+01	2.600000000000000000e+01	3.800000000000000000e+01	5.600000000000000000e+01	7.900000000000000000e+01	1.170000000000000000e+02	1.490000000000000000e+02	1.830000000000000000e+02	2.370000000000000000e+02	2.910000000000000000e+02	3.630000000000000000e+02	4.640000000000000000e+02	6.080000000000000000e+02	7.970000000000000000e+02	9.720000000000000000e+02	1.210000000000000000e+03	1.464000000000000000e+03	1.680000000000000000e+03	1.924000000000000000e+03	2.137000000000000000e+03	2.350000000000000000e+03	2.557000000000000000e+03	2.719000000000000000e+03	2.893000000000000000e+03	3.046000000000000000e+03	3.148000000000000000e+03	3.222000000000000000e+03	3.300000000000000000e+03	3.377000000000000000e+03	3.432000000000000000e+03	3.468000000000000000e+03	3.484000000000000000e+03	3.484000000000000000e+03	3.471000000000000000e+03	3.492000000000000000e+03	3.481000000000000000e+03	3.472000000000000000e+03	3.449000000000000000e+03	3.426000000000000000e+03	3.406000000000000000e+03	3.361000000000000000e+03	3.341000000000000000e+03	3.301000000000000000e+03	3.266000000000000000e+03	3.222000000000000000e+03	3.184000000000000000e+03
1.000000000000000000e+01	1.000000000000000000e+01	1.100000000000000000e+01	1.500000000000000000e+01	2.100000000000000000e+01	2.800000000000000000e+01	3.400000000000000000e+01	5.000000000000000000e+01	7.100000000000000000e+01	9.300000000000000000e+01	1.190000000000000000e+02	1.600000000000000000e+02	2.130000000000000000e+02	2.960000000000000000e+02	3.960000000000000000e+02	5.160000000000000000e+02	6.510000000000000000e+02	8.390000000000000000e+02	1.063000000000000000e+03	1.333000000000000000e+03	1.589000000000000000e+03	1.906000000000000000e+03	2.198000000000000000e+03	2.448000000000000000e+03	2.742000000000000000e+03	2.997000000000000000e+03	3.201000000000000000e+03	3.396000000000000000e+03	3.516000000000000000e+03	3.645000000000000000e+03	3.753000000000000000e+03	3.816000000000000000e+03	3.867000000000000000e+03	3.914000000000000000e+03	3.969000000000000000e+03	4.026000000000000000e+03	4.041000000000000000e+03	4.056000000000000000e+03	4.052000000000000000e+03	4.053000000000000000e+03	4.036000000000000000e+03	4.015000000000000000e+03	3.989000000000000000e+03	3.986000000000000000e+03	3.953000000000000000e+03	3.922000000000000000e+03	3.909000000000000000e+03	3.849000000000000000e+03	3.807000000000000000e+03	3.755000000000000000e+03
1.000000000000000000e+01	1.400000000000000000e+01	1.600000000000000000e+01	1.700000000000000000e+01	2.100000000000000000e+01	2.500000000000000000e+01	3.300000000000000000e+01	4.700000000000000000e+01	5.800000000000000000e+01	7.900000000000000000e+01	1.010000000000000000e+02	1.310000000000000000e+02	1.930000000000000000e+02	2.560000000000000000e+02	3.520000000000000000e+02	4.750000000000000000e+02	6.140000000000000000e+02	8.040000000000000000e+02	9.940000000000000000e+02	1.201000000000000000e+03	1.413000000000000000e+03	1.621000000000000000e+03	1.865000000000000000e+03	2.115000000000000000e+03	2.369000000000000000e+03	2.582000000000000000e+03	2.739000000000000000e+03	2.889000000000000000e+03	3.032000000000000000e+03	3.123000000000000000e+03	3.238000000000000000e+03	3.323000000000000000e+03	3.408000000000000000e+03	3.451000000000000000e+03	3.513000000000000000e+03	3.545000000000000000e+03	3.555000000000000000e+03	3.547000000000000000e+03	3.539000000000000000e+03	3.534000000000000000e+03	3.528000000000000000e+03	3.503000000000000000e+03	3.511000000000000000e+03	3.474000000000000000e+03	3.443000000000000000e+03	3.423000000000000000e+03	3.417000000000000000e+03	3.401000000000000000e+03	3.380000000000000000e+03	3.335000000000000000e+03
1.000000000000000000e+01	1.200000000000000000e+01	2.800000000000000000e+01	4.200000000000000000e+01	6.900000000000000000e+01	9.200000000000000000e+01	1.220000000000000000e+02	1.650000000000000000e+02	2.120000000000000000e+02	2.820000000000000000e+02	3.410000000000000000e+02	4.570000000000000000e+02	5.820000000000000000e+02	7.300000000000000000e+02	9.280000000000000000e+02	1.143000000000000000e+03	1.379000000000000000e+03	1.659000000000000000e+03	1.939000000000000000e+03	2.210000000000000000e+03	2.492000000000000000e+03	2.716000000000000000e+03	2.949000000000000000e+03	3.140000000000000000e+03	3.333000000000000000e+03	3.504000000000000000e+03	3.606000000000000000e+03	3.704000000000000000e+03	3.735000000000000000e+03	3.791000000000000000e+03	3.855000000000000000e+03	3.864000000000000000e+03	3.885000000000000000e+03	3.919000000000000000e+03	3.927000000000000000e+03	3.942000000000000000e+03	3.970000000000000000e+03	3.971000000000000000e+03	3.933000000000000000e+03	3.898000000000000000e+03	3.856000000000000000e+03	3.840000000000000000e+03	3.821000000000000000e+03	3.805000000000000000e+03	3.784000000000000000e+03	3.740000000000000000e+03	3.682000000000000000e+03	3.645000000000000000e+03	3.593000000000000000e+03	3.562000000000000000e+03
1.000000000000000000e+01	1.300000000000000000e+01	1.600000000000000000e+01	2.000000000000000000e+01	2.400000000000000000e+01	3.600000000000000000e+01	3.900000000000000000e+01	5.000000000000000000e+01	6.400000000000000000e+01	7.900000000000000000e+01	9.300000000000000000e+01	1.100000000000000000e+02	1.320000000000000000e+02	1.690000000000000000e+02	2.110000000000000000e+02	2.600000000000000000e+02	3.250000000000000000e+02	3.940000000000000000e+02	4.770000000000000000e+02	5.770000000000000000e+02	7.460000000000000000e+02	8.860000000000000000e+02	1.062000000000000000e+03	1.291000000000000000e+03	1.514000000000000000e+03	1.754000000000000000e+03	2.026000000000000000e+03	2.279000000000000000e+03	2.517000000000000000e+03	2.743000000000000000e+03	3.006000000000000000e+03	3.197000000000000000e+03	3.360000000000000000e+03	3.497000000000000000e+03	3.604000000000000000e+03	3.678000000000000000e+03	3.723000000000000000e+03	3.769000000000000000e+03	3.823000000000000000e+03	3.849000000000000000e+03	3.887000000000000000e+03	3.903000000000000000e+03	3.934000000000000000e+03	3.912000000000000000e+03	3.892000000000000000e+03	3.863000000000000000e+03	3.831000000000000000e+03	3.834000000000000000e+03	3.815000000000000000e+03	3.784000000000000000e+03
1.000000000000000000e+01	1.500000000000000000e+01	2.400000000000000000e+01	3.300000000000000000e+01	4.100000000000000000e+01	5.800000000000000000e+01	7.500000000000000000e+01	9.800000000000000000e+01	1.230000000000000000e+02	1.700000000000000000e+02	2.280000000000000000e+02	3.110000000000000000e+02	4.120000000000000000e+02	5.460000000000000000e+02	6.970000000000000000e+02	8.590000000000000000e+02	1.049000000000000000e+03	1.285000000000000000e+03	1.521000000000000000e+03	1.771000000000000000e+03	2.058000000000000000e+03	2.358000000000000000e+03	2.613000000000000000e+03	2.850000000000000000e+03	3.037000000000000000e+03	3.246000000000000000e+03	3.377000000000000000e+03	3.491000000000000000e+03	3.616000000000000000e+03	3.734000000000000000e+03	3.798000000000000000e+03	3.856000000000000000e+03	3.906000000000000000e+03	3.954000000000000000e+03	3.990000000000000000e+03	3.987000000000000000e+03	4.002000000000000000e+03	3.986000000000000000e+03	3.965000000000000000e+03	3.943000000000000000e+03	3.923000000000000000e+03	3.898000000000000000e+03	3.845000000000000000e+03	3.788000000000000000e+03	3.745000000000000000e+03	3.722000000000000000e+03	3.669000000000000000e+03	3.642000000000000000e+03	3.634000000000000000e+03	3.611000000000000000e+03
1.000000000000000000e+01	1.500000000000000000e+01	2.300000000000000000e+01	3.300000000000000000e+01	5.100000000000000000e+01	5.500000000000000000e+01	7.000000000000000000e+01	9.300000000000000000e+01	1.240000000000000000e+02	1.530000000000000000e+02	2.040000000000000000e+02	2.690000000000000000e+02	3.310000000000000000e+02	4.230000000000000000e+02	5.550000000000000000e+02	6.710000000000000000e+02	8.410000000000000000e+02	1.005000000000000000e+03	1.203000000000000000e+03	1.385000000000000000e+03	1.603000000000000000e+03	1.853000000000000000e+03	2.060000000000000000e+03	2.258000000000000000e+03	2.471000000000000000e+03	2.671000000000000000e+03	2.833000000000000000e+03	2.983000000000000000e+03	3.091000000000000000e+03	3.180000000000000000e+03	3.264000000000000000e+03	3.322000000000000000e+03	3.365000000000000000e+03	3.400000000000000000e+03	3.421000000000000000e+03	3.469000000000000000e+03	3.479000000000000000e+03	3.494000000000000000e+03	3.487000000000000000e+03	3.477000000000000000e+03	3.456000000000000000e+03	3.441000000000000000e+03	3.403000000000000000e+03	3.404000000000000000e+03	3.381000000000000000e+03	3.356000000000000000e+03	3.319000000000000000e+03	3.304000000000000000e+03	3.267000000000000000e+03	3.220000000000000000e+03
1.000000000000000000e+01	1.600000000000000000e+01	3.600000000000000000e+01	6.300000000000000000e+01	1.050000000000000000e+02	1.620000000000000000e+02	2.120000000000000000e+02	2.700000000000000000e+02	3.480000000000000000e+02	4.550000000000000000e+02	5.850000000000000000e+02	7.440000000000000000e+02	9.110000000000000000e+02	1.110000000000000000e+03	1.388000000000000000e+03	1.669000000000000000e+03	1.943000000000000000e+03	2.246000000000000000e+03	2.534000000000000000e+03	2.792000000000000000e+03	2.991000000000000000e+03	3.176000000000000000e+03	3.361000000000000000e+03	3.523000000000000000e+03	3.626000000000000000e+03	3.723000000000000000e+03	3.801000000000000000e+03	3.862000000000000000e+03	3.916000000000000000e+03	3.984000000000000000e+03	4.006000000000000000e+03	4.025000000000000000e+03	4.022000000000000000e+03	4.035000000000000000e+03	4.020000000000000000e+03	4.023000000000000000e+03	3.994000000000000000e+03	3.986000000000000000e+03	3.940000000000000000e+03	3.923000000000000000e+03	3.871000000000000000e+03	3.848000000000000000e+03	3.819000000000000000e+03	3.773000000000000000e+03	3.732000000000000000e+03	3.687000000000000000e+03	3.630000000000000000e+03	3.576000000000000000e+03	3.510000000000000000e+03	3.448000000000000000e+03
1.000000000000000000e+01	1.200000000000000000e+01	1.400000000000000000e+01	2.100000000000000000e+01	2.200000000000000000e+01	3.000000000000000000e+01	3.500000000000000000e+01	4.300000000000000000e+01	6.500000000000000000e+01	8.100000000000000000e+01	1.000000000000000000e+02	1.200000000000000000e+02	1.470000000000000000e+02	1.920000000000000000e+02	2.400000000000000000e+02	2.960000000000000000e+02	3.790000000000000000e+02	4.930000000000000000e+02	6.000000000000000000e+02	7.760000000000000000e+02	9.560000000000000000e+02	1.158000000000000000e+03	1.377000000000000000e+03	1.607000000000000000e+03	1.818000000000000000e+03	2.051000000000000000e+03	2.265000000000000000e+03	2.486000000000000000e+03	2.658000000000000000e+03	2.835000000000000000e+03	2.949000000000000000e+03	3.048000000000000000e+03	3.146000000000000000e+03	3.247000000000000000e+03	3.332000000000000000e+03	3.375000000000000000e+03	3.394000000000000000e+03	3.424000000000000000e+03	3.444000000000000000e+03	3.451000000000000000e+03	3.452000000000000000e+03	3.452000000000000000e+03	3.444000000000000000e+03	3.444000000000000000e+03	3.438000000000000000e+03	3.409000000000000000e+03	3.407000000000000000e+03	3.358000000000000000e+03	3.338000000000000000e+03	3.310000000000000000e+03
1.000000000000000000e+01	1.600000000000000000e+01	2.100000000000000000e+01	3.000000000000000000e+01	4.000000000000000000e+01	4.900000000000000000e+01	5.700000000000000000e+01	6.700000000000000000e+01	8.400000000000000000e+01	1.140000000000000000e+02	1.580000000000000000e+02	2.050000000000000000e+02	2.470000000000000000e+02	3.160000000000000000e+02	4.010000000000000000e+02	5.160000000000000000e+02	6.490000000000000000e+02	8.080000000000000000e+02	9.950000000000000000e+02	1.212000000000000000e+03	1.432000000000000000e+03	1.721000000000000000e+03	1.957000000000000000e+03	2.202000000000000000e+03	2.435000000000000000e+03	2.625000000000000000e+03	2.849000000000000000e+03	3.041000000000000000e+03	3.201000000000000000e+03	3.299000000000000000e+03	3.414000000000000000e+03	3.481000000000000000e+03	3.569000000000000000e+03	3.622000000000000000e+03	3.672000000000000000e+03	3.681000000000000000e+03	3.703000000000000000e+03	3.701000000000000000e+03	3.686000000000000000e+03	3.670000000000000000e+03	3.663000000000000000e+03	3.644000000000000000e+03	3.619000000000000000e+03	3.592000000000000000e+03	3.545000000000000000e+03	3.532000000000000000e+03	3.500000000000000000e+03	3.481000000000000000e+03	3.445000000000000000e+03	3.424000000000000000e+03
1.000000000000000000e+01	1.200000000000000000e+01	1.800000000000000000e+01	2.500000000000000000e+01	3.900000000000000000e+01	5.700000000000000000e+01	6.900000000000000000e+01	9.200000000000000000e+01	1.140000000000000000e+02	1.470000000000000000e+02	1.950000000000000000e+02	2.530000000000000000e+02	3.090000000000000000e+02	3.860000000000000000e+02	5.390000000000000000e+02	6.830000000000000000e+02	8.440000000000000000e+02	1.051000000000000000e+03	1.269000000000000000e+03	1.526000000000000000e+03	1.839000000000000000e+03	2.121000000000000000e+03	2.401000000000000000e+03	2.667000000000000000e+03	2.910000000000000000e+03	3.133000000000000000e+03	3.344000000000000000e+03	3.484000000000000000e+03	3.632000000000000000e+03	3.724000000000000000e+03	3.815000000000000000e+03	3.922000000000000000e+03	3.943000000000000000e+03	3.970000000000000000e+03	4.004000000000000000e+03	4.022000000000000000e+03	4.007000000000000000e+03	4.010000000000000000e+03	4.037000000000000000e+03	4.047000000000000000e+03	4.011000000000000000e+03	3.992000000000000000e+03	3.976000000000000000e+03	3.970000000000000000e+03	3.936000000000000000e+03	3.902000000000000000e+03	3.883000000000000000e+03	3.819000000000000000e+03	3.790000000000000000e+03	3.732000000000000000e+03
1.000000000000000000e+01	1.300000000000000000e+01	2.000000000000000000e+01	2.700000000000000000e+01	2.700000000000000000e+01	3.500000000000000000e+01	4.500000000000000000e+01	5.300000000000000000e+01	6.800000000000000000e+01	9.400000000000000000e+01	1.190000000000000000e+02	1.530000000000000000e+02	1.820000000000000000e+02	2.110000000000000000e+02	2.600000000000000000e+02	3.150000000000000000e+02	3.920000000000000000e+02	5.150000000000000000e+02	6.430000000000000000e+02	7.940000000000000000e+02	9.700000000000000000e+02	1.150000000000000000e+03	1.362000000000000000e+03	1.588000000000000000e+03	1.807000000000000000e+03	2.021000000000000000e+03	2.195000000000000000e+03	2.389000000000000000e+03	2.527000000000000000e+03	2.668000000000000000e+03	2.809000000000000000e+03	2.911000000000000000e+03	2.994000000000000000e+03	3.062000000000000000e+03	3.113000000000000000e+03	3.168000000000000000e+03	3.184000000000000000e+03	3.212000000000000000e+03	3.237000000000000000e+03	3.245000000000000000e+03	3.242000000000000000e+03	3.250000000000000000e+03	3.242000000000000000e+03	3.228000000000000000e+03	3.215000000000000000e+03	3.196000000000000000e+03	3.176000000000000000e+03	3.111000000000000000e+03	3.099000000000000000e+03	3.072000000000000000e+03
1.000000000000000000e+01	1.500000000000000000e+01	1.900000000000000000e+01	3.100000000000000000e+01	3.800000000000000000e+01	4.700000000000000000e+01	6.500000000000000000e+01	9.000000000000000000e+01	1.100000000000000000e+02	1.310000000000000000e+02	1.570000000000000000e+02	2.150000000000000000e+02	2.850000000000000000e+02	3.650000000000000000e+02	4.760000000000000000e+02	6.470000000000000000e+02	8.300000000000000000e+02	1.041000000000000000e+03	1.282000000000000000e+03	1.534000000000000000e+03	1.814000000000000000e+03	2.083000000000000000e+03	2.338000000000000000e+03	2.603000000000000000e+03	2.818000000000000000e+03	3.074000000000000000e+03	3.249000000000000000e+03	3.398000000000000000e+03	3.550000000000000000e+03	3.632000000000000000e+03	3.701000000000000000e+03	3.766000000000000000e+03	3.830000000000000000e+03	3.899000000000000000e+03	3.930000000000000000e+03	3.935000000000000000e+03	3.943000000000000000e+03	3.929000000000000000e+03	3.919000000000000000e+03	3.911000000000000000e+03	3.894000000000000000e+03	3.878000000000000000e+03	3.848000000000000000e+03	3.851000000000000000e+03	3.808000000000000000e+03	3.773000000000000000e+03	3.745000000000000000e+03	3.684000000000000000e+03	3.649000000000000000e+03	3.608000000000000000e+03
1.000000000000000000e+01	1.800000000000000000e+01	2.600000000000000000e+01	3.800000000000000000e+01	5.400000000000000000e+01	7.000000000000000000e+01	8.800000000000000000e+01	1.190000000000000000e+02	1.630000000000000000e+02	2.130000000000000000e+02	2.780000000000000000e+02	3.420000000000000000e+02	4.300000000000000000e+02	5.470000000000000000e+02	6.850000000000000000e+02	8.560000000000000000e+02	1.065000000000000000e+03	1.284000000000000000e+03	1.543000000000000000e+03	1.798000000000000000e+03	2.046000000000000000e+03	2.311000000000000000e+03	2.550000000000000000e+03	2.757000000000000000e+03	2.917000000000000000e+03	3.117000000000000000e+03	3.229000000000000000e+03	3.350000000000000000e+03	3.454000000000000000e+03	3.557000000000000000e+03	3.638000000000000000e+03	3.685000000000000000e+03	3.739000000000000000e+03	3.783000000000000000e+03	3.814000000000000000e+03	3.807000000000000000e+03	3.812000000000000000e+03	3.802000000000000000e+03	3.795000000000000000e+03	3.781000000000000000e+03	3.744000000000000000e+03	3.714000000000000000e+03	3.670000000000000000e+03	3.609000000000000000e+03	3.590000000000000000e+03	3.570000000000000000e+03	3.546000000000000000e+03	3.530000000000000000e+03	3.493000000000000000e+03	3.445000000000000000e+03
1.000000000000000000e+01	1.000000000000000000e+01	1.300000000000000000e+01	1.600000000000000000e+01	2.500000000000000000e+01	3.200000000000000000e+01	4.500000000000000000e+01	6.500000000000000000e+01	9.800000000000000000e+01	1.490000000000000000e+02	1.920000000000000000e+02	2.660000000000000000e+02	3.620000000000000000e+02	4.600000000000000000e+02	5.830000000000000000e+02	7.100000000000000000e+02	8.850000000000000000e+02	1.090000000000000000e+03	1.326000000000000000e+03	1.571000000000000000e+03	1.840000000000000000e+03	2.081000000000000000e+03	2.320000000000000000e+03	2.519000000000000000e+03	2.726000000000000000e+03	2.878000000000000000e+03	3.011000000000000000e+03	3.129000000000000000e+03	3.221000000000000000e+03	3.331000000000000000e+03	3.386000000000000000e+03	3.463000000000000000e+03	3.504000000000000000e+03	3.569000000000000000e+03	3.597000000000000000e+03	3.612000000000000000e+03	3.608000000000000000e+03	3.616000000000000000e+03	3.621000000000000000e+03	3.611000000000000000e+03	3.594000000000000000e+03	3.600000000000000000e+03	3.584000000000000000e+03	3.544000000000000000e+03	3.501000000000000000e+03	3.440000000000000000e+03	3.445000000000000000e+03	3.400000000000000000e+03	3.370000000000000000e+03	3.327000000000000000e+03
1.000000000000000000e+01	1.500000000000000000e+01	1.600000000000000000e+01	1.700000000000000000e+01	2.600000000000000000e+01	3.000000000000000000e+01	4.100000000000000000e+01	5.100000000000000000e+01	6.700000000000000000e+01	9.400000000000000000e+01	1.200000000000000000e+02	1.630000000000000000e+02	2.120000000000000000e+02	2.660000000000000000e+02	3.400000000000000000e+02	4.310000000000000000e+02	5.400000000000000000e+02	6.680000000000000000e+02	8.280000000000000000e+02	1.042000000000000000e+03	1.270000000000000000e+03	1.506000000000000000e+03	1.766000000000000000e+03	2.021000000000000000e+03	2.276000000000000000e+03	2.554000000000000000e+03	2.779000000000000000e+03	2.994000000000000000e+03	3.208000000000000000e+03	3.395000000000000000e+03	3.568000000000000000e+03	3.645000000000000000e+03	3.756000000000000000e+03	3.805000000000000000e+03	3.846000000000000000e+03	3.858000000000000000e+03	3.863000000000000000e+03	3.884000000000000000e+03	3.893000000000000000e+03	3.878000000000000000e+03	3.868000000000000000e+03	3.851000000000000000e+03	3.842000000000000000e+03	3.821000000000000000e+03	3.795000000000000000e+03	3.785000000000000000e+03	3.771000000000000000e+03	3.755000000000000000e+03	3.731000000000000000e+03	3.691000000000000000e+03
1.000000000000000000e+01	1.700000000000000000e+01	2.200000000000000000e+01	2.900000000000000000e+01	3.500000000000000000e+01	5.300000000000000000e+01	8.400000000000000000e+01	1.220000000000000000e+02	1.850000000000000000e+02	2.570000000000000000e+02	3.600000000000000000e+02	4.530000000000000000e+02	6.190000000000000000e+02	7.700000000000000000e+02	9.280000000000000000e+02	1.124000000000000000e+03	1.342000000000000000e+03	1.594000000000000000e+03	1.826000000000000000e+03	2.066000000000000000e+03	2.343000000000000000e+03	2.566000000000000000e+03	2.785000000000000000e+03	2.963000000000000000e+03	3.145000000000000000e+03	3.296000000000000000e+03	3.404000000000000000e+03	3.538000000000000000e+03	3.596000000000000000e+03	3.685000000000000000e+03	3.707000000000000000e+03	3.731000000000000000e+03	3.752000000000000000e+03	3.793000000000000000e+03	3.797000000000000000e+03	3.829000000000000000e+03	3.840000000000000000e+03	3.842000000000000000e+03	3.819000000000000000e+03	3.801000000000000000e+03	3.773000000000000000e+03	3.754000000000000000e+03	3.704000000000000000e+03	3.646000000000000000e+03	3.588000000000000000e+03	3.523000000000000000e+03	3.454000000000000000e+03	3.416000000000000000e+03	3.365000000000000000e+03	3.304000000000000000e+03
1.000000000000000000e+01	1.100000000000000000e+01	1.300000000000000000e+01	1.700000000000000000e+01	2.400000000000000000e+01	2.700000000000000000e+01	3.500000000000000000e+01	4.100000000000000000e+01	5.600000000000000000e+01	9.200000000000000000e+01	1.310000000000000000e+02	1.750000000000000000e+02	2.250000000000000000e+02	2.790000000000000000e+02	3.620000000000000000e+02	4.420000000000000000e+02	5.750000000000000000e+02	6.920000000000000000e+02	8.780000000000000000e+02	1.059000000000000000e+03	1.276000000000000000e+03	1.512000000000000000e+03	1.766000000000000000e+03	2.000000000000000000e+03	2.289000000000000000e+03	2.531000000000000000e+03	2.786000000000000000e+03	3.017000000000000000e+03	3.170000000000000000e+03	3.335000000000000000e+03	3.438000000000000000e+03	3.541000000000000000e+03	3.602000000000000000e+03	3.660000000000000000e+03	3.672000000000000000e+03	3.701000000000000000e+03	3.706000000000000000e+03	3.689000000000000000e+03	3.683000000000000000e+03	3.660000000000000000e+03	3.625000000000000000e+03	3.616000000000000000e+03	3.587000000000000000e+03	3.570000000000000000e+03	3.523000000000000000e+03	3.489000000000000000e+03	3.446000000000000000e+03	3.424000000000000000e+03	3.386000000000000000e+03	3.343000000000000000e+03
1.000000000000000000e+01	1.800000000000000000e+01	2.500000000000000000e+01	3.800000000000000000e+01	5.100000000000000000e+01	6.500000000000000000e+01	8.900000000000000000e+01	1.330000000000000000e+02	1.890000000000000000e+02	2.580000000000000000e+02	3.590000000000000000e+02	4.520000000000000000e+02	5.500000000000000000e+02	6.820000000000000000e+02	8.550000000000000000e+02	1.045000000000000000e+03	1.238000000000000000e+03	1.474000000000000000e+03	1.678000000000000000e+03	1.920000000000000000e+03	2.134000000000000000e+03	2.358000000000000000e+03	2.570000000000000000e+03	2.726000000000000000e+03	2.887000000000000000e+03	2.972000000000000000e+03	3.083000000000000000e+03	3.173000000000000000e+03	3.240000000000000000e+03	3.291000000000000000e+03	3.324000000000000000e+03	3.353000000000000000e+03	3.378000000000000000e+03	3.366000000000000000e+03	3.390000000000000000e+03	3.406000000000000000e+03	3.428000000000000000e+03	3.408000000000000000e+03	3.386000000000000000e+03	3.367000000000000000e+03	3.340000000000000000e+03	3.312000000000000000e+03	3.299000000000000000e+03	3.284000000000000000e+03	3.240000000000000000e+03	3.198000000000000000e+03	3.156000000000000000e+03	3.116000000000000000e+03	3.095000000000000000e+03	3.055000000000000000e+03
1.000000000000000000e+01	1.000000000000000000e+01	1.100000000000000000e+01	1.400000000000000000e+01	1.900000000000000000e+01	2.700000000000000000e+01	3.400000000000000000e+01	5.400000000000000000e+01	7.400000000000000000e+01	1.120000000000000000e+02	1.370000000000000000e+02	1.660000000000000000e+02	2.070000000000000000e+02	2.670000000000000000e+02	3.470000000000000000e+02	4.360000000000000000e+02	5.130000000000000000e+02	6.250000000000000000e+02	7.550000000000000000e+02	8.980000000000000000e+02	1.088000000000000000e+03	1.281000000000000000e+03	1.524000000000000000e+03	1.765000000000000000e+03	2.018000000000000000e+03	2.269000000000000000e+03	2.507000000000000000e+03	2.745000000000000000e+03	2.912000000000000000e+03	3.056000000000000000e+03	3.197000000000000000e+03	3.294000000000000000e+03	3.360000000000000000e+03	3.416000000000000000e+03	3.462000000000000000e+03	3.500000000000000000e+03	3.510000000000000000e+03	3.553000000000000000e+03	3.570000000000000000e+03	3.559000000000000000e+03	3.552000000000000000e+03	3.537000000000000000e+03	3.533000000000000000e+03	3.502000000000000000e+03	3.490000000000000000e+03	3.474000000000000000e+03	3.438000000000000000e+03	3.403000000000000000e+03	3.392000000000000000e+03	3.365000000000000000e+03
[truncated: 350 more columns]
