# Supplementary material for: Omicron vs. the rest: Assessing the competitive dynamics and coinfection scenarios of COVID-19 strains on a social network
Source: PLoS One. 2024 Jan 25;19(1):e0287623. doi: 10.1371/journal.pone.0287623 (PMC10810514; doi:10.1371/journal.pone.0287623)
Supplement: S1 Data — (ZIP) [file pone.0287623.s001.zip › Data Figures/Fig8/d/Total infections.csv]

2.000000000000000000e+01	2.000000000000000000e+01	2.700000000000000000e+01	4.500000000000000000e+01	5.900000000000000000e+01	7.900000000000000000e+01	1.070000000000000000e+02	1.370000000000000000e+02	1.780000000000000000e+02	2.200000000000000000e+02	2.980000000000000000e+02	3.770000000000000000e+02	5.000000000000000000e+02	6.420000000000000000e+02	7.830000000000000000e+02	9.850000000000000000e+02	1.232000000000000000e+03	1.492000000000000000e+03	1.763000000000000000e+03	2.090000000000000000e+03	2.399000000000000000e+03	2.689000000000000000e+03	2.942000000000000000e+03	3.171000000000000000e+03	3.402000000000000000e+03	3.600000000000000000e+03	3.742000000000000000e+03	3.883000000000000000e+03	3.989000000000000000e+03	4.073000000000000000e+03	4.164000000000000000e+03	4.236000000000000000e+03	4.265000000000000000e+03	4.284000000000000000e+03	4.287000000000000000e+03	4.264000000000000000e+03	4.269000000000000000e+03	4.253000000000000000e+03	4.238000000000000000e+03	4.221000000000000000e+03	4.219000000000000000e+03	4.170000000000000000e+03	4.113000000000000000e+03	4.093000000000000000e+03	4.068000000000000000e+03	4.019000000000000000e+03	3.947000000000000000e+03	3.894000000000000000e+03	3.859000000000000000e+03	3.787000000000000000e+03
2.000000000000000000e+01	2.600000000000000000e+01	4.400000000000000000e+01	5.900000000000000000e+01	7.800000000000000000e+01	8.800000000000000000e+01	1.050000000000000000e+02	1.320000000000000000e+02	1.770000000000000000e+02	2.250000000000000000e+02	2.980000000000000000e+02	4.180000000000000000e+02	5.650000000000000000e+02	7.200000000000000000e+02	9.420000000000000000e+02	1.200000000000000000e+03	1.502000000000000000e+03	1.805000000000000000e+03	2.160000000000000000e+03	2.505000000000000000e+03	2.798000000000000000e+03	3.131000000000000000e+03	3.394000000000000000e+03	3.604000000000000000e+03	3.814000000000000000e+03	3.943000000000000000e+03	4.050000000000000000e+03	4.136000000000000000e+03	4.236000000000000000e+03	4.299000000000000000e+03	4.362000000000000000e+03	4.399000000000000000e+03	4.406000000000000000e+03	4.429000000000000000e+03	4.404000000000000000e+03	4.406000000000000000e+03	4.396000000000000000e+03	4.380000000000000000e+03	4.369000000000000000e+03	4.343000000000000000e+03	4.310000000000000000e+03	4.279000000000000000e+03	4.257000000000000000e+03	4.209000000000000000e+03	4.168000000000000000e+03	4.080000000000000000e+03	4.027000000000000000e+03	3.999000000000000000e+03	3.928000000000000000e+03	3.858000000000000000e+03
2.000000000000000000e+01	3.100000000000000000e+01	4.600000000000000000e+01	5.300000000000000000e+01	7.800000000000000000e+01	1.050000000000000000e+02	1.330000000000000000e+02	1.670000000000000000e+02	2.030000000000000000e+02	2.560000000000000000e+02	3.450000000000000000e+02	4.690000000000000000e+02	6.130000000000000000e+02	7.610000000000000000e+02	9.190000000000000000e+02	1.097000000000000000e+03	1.285000000000000000e+03	1.522000000000000000e+03	1.744000000000000000e+03	2.006000000000000000e+03	2.260000000000000000e+03	2.539000000000000000e+03	2.826000000000000000e+03	3.076000000000000000e+03	3.285000000000000000e+03	3.455000000000000000e+03	3.603000000000000000e+03	3.710000000000000000e+03	3.828000000000000000e+03	3.923000000000000000e+03	3.967000000000000000e+03	3.996000000000000000e+03	4.027000000000000000e+03	4.038000000000000000e+03	4.062000000000000000e+03	4.062000000000000000e+03	4.031000000000000000e+03	4.011000000000000000e+03	3.987000000000000000e+03	3.954000000000000000e+03	3.904000000000000000e+03	3.865000000000000000e+03	3.858000000000000000e+03	3.817000000000000000e+03	3.784000000000000000e+03	3.749000000000000000e+03	3.707000000000000000e+03	3.668000000000000000e+03	3.607000000000000000e+03	3.547000000000000000e+03
2.000000000000000000e+01	2.400000000000000000e+01	3.000000000000000000e+01	3.600000000000000000e+01	4.900000000000000000e+01	6.300000000000000000e+01	8.800000000000000000e+01	1.160000000000000000e+02	1.590000000000000000e+02	2.080000000000000000e+02	2.640000000000000000e+02	3.390000000000000000e+02	4.290000000000000000e+02	5.460000000000000000e+02	6.730000000000000000e+02	8.180000000000000000e+02	9.950000000000000000e+02	1.220000000000000000e+03	1.494000000000000000e+03	1.757000000000000000e+03	2.073000000000000000e+03	2.366000000000000000e+03	2.683000000000000000e+03	2.981000000000000000e+03	3.208000000000000000e+03	3.448000000000000000e+03	3.638000000000000000e+03	3.797000000000000000e+03	3.904000000000000000e+03	3.988000000000000000e+03	4.054000000000000000e+03	4.105000000000000000e+03	4.150000000000000000e+03	4.182000000000000000e+03	4.192000000000000000e+03	4.174000000000000000e+03	4.194000000000000000e+03	4.182000000000000000e+03	4.177000000000000000e+03	4.188000000000000000e+03	4.146000000000000000e+03	4.123000000000000000e+03	4.089000000000000000e+03	4.055000000000000000e+03	3.990000000000000000e+03	3.951000000000000000e+03	3.893000000000000000e+03	3.842000000000000000e+03	3.797000000000000000e+03	3.751000000000000000e+03
2.000000000000000000e+01	3.200000000000000000e+01	3.800000000000000000e+01	4.300000000000000000e+01	6.000000000000000000e+01	7.000000000000000000e+01	9.300000000000000000e+01	1.170000000000000000e+02	1.430000000000000000e+02	1.790000000000000000e+02	2.560000000000000000e+02	3.330000000000000000e+02	4.040000000000000000e+02	5.000000000000000000e+02	6.120000000000000000e+02	7.370000000000000000e+02	8.850000000000000000e+02	1.097000000000000000e+03	1.340000000000000000e+03	1.583000000000000000e+03	1.855000000000000000e+03	2.160000000000000000e+03	2.443000000000000000e+03	2.726000000000000000e+03	3.017000000000000000e+03	3.258000000000000000e+03	3.479000000000000000e+03	3.676000000000000000e+03	3.861000000000000000e+03	4.003000000000000000e+03	4.126000000000000000e+03	4.196000000000000000e+03	4.234000000000000000e+03	4.285000000000000000e+03	4.311000000000000000e+03	4.315000000000000000e+03	4.353000000000000000e+03	4.364000000000000000e+03	4.371000000000000000e+03	4.378000000000000000e+03	4.341000000000000000e+03	4.335000000000000000e+03	4.328000000000000000e+03	4.288000000000000000e+03	4.243000000000000000e+03	4.190000000000000000e+03	4.146000000000000000e+03	4.062000000000000000e+03	4.016000000000000000e+03	3.989000000000000000e+03
2.000000000000000000e+01	2.500000000000000000e+01	3.400000000000000000e+01	3.900000000000000000e+01	4.300000000000000000e+01	5.500000000000000000e+01	7.500000000000000000e+01	9.400000000000000000e+01	1.150000000000000000e+02	1.370000000000000000e+02	1.730000000000000000e+02	2.250000000000000000e+02	3.000000000000000000e+02	3.950000000000000000e+02	4.790000000000000000e+02	6.050000000000000000e+02	7.640000000000000000e+02	9.890000000000000000e+02	1.202000000000000000e+03	1.519000000000000000e+03	1.834000000000000000e+03	2.160000000000000000e+03	2.463000000000000000e+03	2.725000000000000000e+03	2.989000000000000000e+03	3.249000000000000000e+03	3.456000000000000000e+03	3.647000000000000000e+03	3.803000000000000000e+03	3.901000000000000000e+03	3.999000000000000000e+03	4.092000000000000000e+03	4.158000000000000000e+03	4.225000000000000000e+03	4.246000000000000000e+03	4.243000000000000000e+03	4.266000000000000000e+03	4.279000000000000000e+03	4.271000000000000000e+03	4.255000000000000000e+03	4.225000000000000000e+03	4.214000000000000000e+03	4.171000000000000000e+03	4.150000000000000000e+03	4.104000000000000000e+03	4.081000000000000000e+03	4.033000000000000000e+03	3.991000000000000000e+03	3.948000000000000000e+03	3.903000000000000000e+03
2.000000000000000000e+01	4.100000000000000000e+01	6.000000000000000000e+01	8.700000000000000000e+01	1.140000000000000000e+02	1.430000000000000000e+02	1.720000000000000000e+02	2.100000000000000000e+02	2.610000000000000000e+02	3.190000000000000000e+02	3.950000000000000000e+02	4.940000000000000000e+02	6.010000000000000000e+02	7.450000000000000000e+02	8.910000000000000000e+02	1.107000000000000000e+03	1.308000000000000000e+03	1.527000000000000000e+03	1.787000000000000000e+03	2.059000000000000000e+03	2.338000000000000000e+03	2.631000000000000000e+03	2.840000000000000000e+03	3.057000000000000000e+03	3.214000000000000000e+03	3.375000000000000000e+03	3.505000000000000000e+03	3.629000000000000000e+03	3.696000000000000000e+03	3.754000000000000000e+03	3.777000000000000000e+03	3.794000000000000000e+03	3.810000000000000000e+03	3.826000000000000000e+03	3.859000000000000000e+03	3.862000000000000000e+03	3.852000000000000000e+03	3.865000000000000000e+03	3.859000000000000000e+03	3.872000000000000000e+03	3.863000000000000000e+03	3.840000000000000000e+03	3.795000000000000000e+03	3.769000000000000000e+03	3.740000000000000000e+03	3.691000000000000000e+03	3.662000000000000000e+03	3.600000000000000000e+03	3.547000000000000000e+03	3.499000000000000000e+03
2.000000000000000000e+01	2.600000000000000000e+01	4.000000000000000000e+01	4.800000000000000000e+01	6.600000000000000000e+01	1.000000000000000000e+02	1.330000000000000000e+02	1.660000000000000000e+02	2.180000000000000000e+02	2.760000000000000000e+02	3.590000000000000000e+02	4.740000000000000000e+02	6.120000000000000000e+02	7.730000000000000000e+02	9.370000000000000000e+02	1.160000000000000000e+03	1.440000000000000000e+03	1.766000000000000000e+03	2.093000000000000000e+03	2.433000000000000000e+03	2.767000000000000000e+03	3.050000000000000000e+03	3.340000000000000000e+03	3.584000000000000000e+03	3.783000000000000000e+03	3.920000000000000000e+03	4.073000000000000000e+03	4.231000000000000000e+03	4.307000000000000000e+03	4.362000000000000000e+03	4.396000000000000000e+03	4.412000000000000000e+03	4.410000000000000000e+03	4.419000000000000000e+03	4.439000000000000000e+03	4.426000000000000000e+03	4.397000000000000000e+03	4.354000000000000000e+03	4.342000000000000000e+03	4.284000000000000000e+03	4.267000000000000000e+03	4.222000000000000000e+03	4.196000000000000000e+03	4.155000000000000000e+03	4.112000000000000000e+03	4.057000000000000000e+03	4.005000000000000000e+03	3.946000000000000000e+03	3.886000000000000000e+03	3.834000000000000000e+03
2.000000000000000000e+01	3.000000000000000000e+01	4.200000000000000000e+01	5.100000000000000000e+01	6.600000000000000000e+01	8.000000000000000000e+01	1.030000000000000000e+02	1.240000000000000000e+02	1.620000000000000000e+02	2.040000000000000000e+02	2.490000000000000000e+02	3.000000000000000000e+02	3.610000000000000000e+02	4.460000000000000000e+02	5.680000000000000000e+02	7.170000000000000000e+02	8.700000000000000000e+02	1.078000000000000000e+03	1.332000000000000000e+03	1.584000000000000000e+03	1.856000000000000000e+03	2.148000000000000000e+03	2.449000000000000000e+03	2.723000000000000000e+03	2.967000000000000000e+03	3.197000000000000000e+03	3.389000000000000000e+03	3.521000000000000000e+03	3.672000000000000000e+03	3.799000000000000000e+03	3.961000000000000000e+03	4.033000000000000000e+03	4.083000000000000000e+03	4.118000000000000000e+03	4.175000000000000000e+03	4.208000000000000000e+03	4.215000000000000000e+03	4.211000000000000000e+03	4.211000000000000000e+03	4.168000000000000000e+03	4.148000000000000000e+03	4.139000000000000000e+03	4.121000000000000000e+03	4.084000000000000000e+03	4.062000000000000000e+03	4.026000000000000000e+03	4.000000000000000000e+03	3.938000000000000000e+03	3.917000000000000000e+03	3.857000000000000000e+03
2.000000000000000000e+01	2.900000000000000000e+01	4.700000000000000000e+01	6.400000000000000000e+01	8.400000000000000000e+01	1.130000000000000000e+02	1.620000000000000000e+02	2.260000000000000000e+02	2.830000000000000000e+02	3.810000000000000000e+02	5.000000000000000000e+02	6.340000000000000000e+02	8.060000000000000000e+02	1.037000000000000000e+03	1.291000000000000000e+03	1.572000000000000000e+03	1.885000000000000000e+03	2.181000000000000000e+03	2.461000000000000000e+03	2.728000000000000000e+03	3.065000000000000000e+03	3.319000000000000000e+03	3.547000000000000000e+03	3.747000000000000000e+03	3.899000000000000000e+03	4.011000000000000000e+03	4.109000000000000000e+03	4.176000000000000000e+03	4.251000000000000000e+03	4.298000000000000000e+03	4.360000000000000000e+03	4.383000000000000000e+03	4.395000000000000000e+03	4.402000000000000000e+03	4.388000000000000000e+03	4.374000000000000000e+03	4.359000000000000000e+03	4.300000000000000000e+03	4.289000000000000000e+03	4.273000000000000000e+03	4.248000000000000000e+03	4.193000000000000000e+03	4.171000000000000000e+03	4.125000000000000000e+03	4.078000000000000000e+03	4.009000000000000000e+03	3.927000000000000000e+03	3.874000000000000000e+03	3.834000000000000000e+03	3.785000000000000000e+03
2.000000000000000000e+01	3.800000000000000000e+01	5.800000000000000000e+01	8.400000000000000000e+01	1.020000000000000000e+02	1.360000000000000000e+02	2.100000000000000000e+02	2.920000000000000000e+02	3.990000000000000000e+02	5.230000000000000000e+02	6.780000000000000000e+02	8.610000000000000000e+02	1.108000000000000000e+03	1.412000000000000000e+03	1.669000000000000000e+03	1.968000000000000000e+03	2.284000000000000000e+03	2.573000000000000000e+03	2.840000000000000000e+03	3.097000000000000000e+03	3.327000000000000000e+03	3.528000000000000000e+03	3.673000000000000000e+03	3.833000000000000000e+03	3.950000000000000000e+03	4.045000000000000000e+03	4.098000000000000000e+03	4.148000000000000000e+03	4.183000000000000000e+03	4.252000000000000000e+03	4.303000000000000000e+03	4.299000000000000000e+03	4.311000000000000000e+03	4.297000000000000000e+03	4.246000000000000000e+03	4.263000000000000000e+03	4.205000000000000000e+03	4.189000000000000000e+03	4.136000000000000000e+03	4.104000000000000000e+03	4.052000000000000000e+03	4.017000000000000000e+03	3.949000000000000000e+03	3.912000000000000000e+03	3.857000000000000000e+03	3.814000000000000000e+03	3.765000000000000000e+03	3.708000000000000000e+03	3.645000000000000000e+03	3.588000000000000000e+03
2.000000000000000000e+01	2.500000000000000000e+01	3.100000000000000000e+01	3.800000000000000000e+01	5.100000000000000000e+01	6.500000000000000000e+01	9.800000000000000000e+01	1.260000000000000000e+02	1.590000000000000000e+02	2.050000000000000000e+02	2.560000000000000000e+02	3.220000000000000000e+02	3.990000000000000000e+02	4.840000000000000000e+02	6.030000000000000000e+02	7.490000000000000000e+02	8.980000000000000000e+02	1.078000000000000000e+03	1.307000000000000000e+03	1.623000000000000000e+03	1.889000000000000000e+03	2.180000000000000000e+03	2.511000000000000000e+03	2.805000000000000000e+03	3.083000000000000000e+03	3.319000000000000000e+03	3.515000000000000000e+03	3.685000000000000000e+03	3.786000000000000000e+03	3.948000000000000000e+03	4.041000000000000000e+03	4.118000000000000000e+03	4.166000000000000000e+03	4.237000000000000000e+03	4.262000000000000000e+03	4.285000000000000000e+03	4.293000000000000000e+03	4.328000000000000000e+03	4.338000000000000000e+03	4.313000000000000000e+03	4.295000000000000000e+03	4.235000000000000000e+03	4.225000000000000000e+03	4.192000000000000000e+03	4.148000000000000000e+03	4.102000000000000000e+03	4.060000000000000000e+03	3.999000000000000000e+03	3.951000000000000000e+03	3.893000000000000000e+03
2.000000000000000000e+01	2.500000000000000000e+01	3.200000000000000000e+01	4.500000000000000000e+01	6.900000000000000000e+01	9.100000000000000000e+01	1.200000000000000000e+02	1.560000000000000000e+02	2.030000000000000000e+02	2.610000000000000000e+02	3.430000000000000000e+02	4.290000000000000000e+02	5.100000000000000000e+02	6.260000000000000000e+02	7.720000000000000000e+02	9.030000000000000000e+02	1.036000000000000000e+03	1.236000000000000000e+03	1.452000000000000000e+03	1.660000000000000000e+03	1.887000000000000000e+03	2.120000000000000000e+03	2.356000000000000000e+03	2.601000000000000000e+03	2.814000000000000000e+03	3.025000000000000000e+03	3.221000000000000000e+03	3.388000000000000000e+03	3.554000000000000000e+03	3.668000000000000000e+03	3.758000000000000000e+03	3.874000000000000000e+03	3.922000000000000000e+03	3.958000000000000000e+03	4.003000000000000000e+03	4.027000000000000000e+03	4.013000000000000000e+03	4.001000000000000000e+03	3.990000000000000000e+03	3.973000000000000000e+03	3.950000000000000000e+03	3.921000000000000000e+03	3.894000000000000000e+03	3.858000000000000000e+03	3.832000000000000000e+03	3.779000000000000000e+03	3.745000000000000000e+03	3.694000000000000000e+03	3.628000000000000000e+03	3.580000000000000000e+03
2.000000000000000000e+01	2.300000000000000000e+01	2.800000000000000000e+01	2.900000000000000000e+01	3.100000000000000000e+01	4.100000000000000000e+01	5.400000000000000000e+01	6.300000000000000000e+01	6.700000000000000000e+01	8.700000000000000000e+01	1.120000000000000000e+02	1.420000000000000000e+02	1.710000000000000000e+02	2.190000000000000000e+02	2.810000000000000000e+02	3.580000000000000000e+02	4.680000000000000000e+02	5.680000000000000000e+02	7.150000000000000000e+02	8.750000000000000000e+02	1.086000000000000000e+03	1.346000000000000000e+03	1.589000000000000000e+03	1.860000000000000000e+03	2.138000000000000000e+03	2.422000000000000000e+03	2.657000000000000000e+03	2.889000000000000000e+03	3.117000000000000000e+03	3.280000000000000000e+03	3.477000000000000000e+03	3.613000000000000000e+03	3.758000000000000000e+03	3.866000000000000000e+03	3.973000000000000000e+03	4.016000000000000000e+03	4.078000000000000000e+03	4.071000000000000000e+03	4.074000000000000000e+03	4.105000000000000000e+03	4.134000000000000000e+03	4.110000000000000000e+03	4.107000000000000000e+03	4.082000000000000000e+03	4.070000000000000000e+03	4.030000000000000000e+03	3.976000000000000000e+03	3.925000000000000000e+03	3.890000000000000000e+03	3.828000000000000000e+03
2.000000000000000000e+01	2.700000000000000000e+01	3.400000000000000000e+01	4.500000000000000000e+01	5.200000000000000000e+01	6.700000000000000000e+01	8.000000000000000000e+01	9.500000000000000000e+01	1.080000000000000000e+02	1.260000000000000000e+02	1.710000000000000000e+02	2.110000000000000000e+02	2.610000000000000000e+02	3.040000000000000000e+02	3.730000000000000000e+02	4.540000000000000000e+02	5.620000000000000000e+02	6.740000000000000000e+02	8.270000000000000000e+02	9.890000000000000000e+02	1.197000000000000000e+03	1.405000000000000000e+03	1.669000000000000000e+03	1.959000000000000000e+03	2.245000000000000000e+03	2.524000000000000000e+03	2.828000000000000000e+03	3.055000000000000000e+03	3.272000000000000000e+03	3.457000000000000000e+03	3.628000000000000000e+03	3.770000000000000000e+03	3.878000000000000000e+03	3.982000000000000000e+03	4.071000000000000000e+03	4.110000000000000000e+03	4.132000000000000000e+03	4.153000000000000000e+03	4.175000000000000000e+03	4.177000000000000000e+03	4.135000000000000000e+03	4.137000000000000000e+03	4.152000000000000000e+03	4.119000000000000000e+03	4.116000000000000000e+03	4.057000000000000000e+03	3.995000000000000000e+03	3.984000000000000000e+03	3.965000000000000000e+03	3.939000000000000000e+03
2.000000000000000000e+01	3.300000000000000000e+01	4.100000000000000000e+01	5.400000000000000000e+01	6.600000000000000000e+01	8.700000000000000000e+01	1.150000000000000000e+02	1.360000000000000000e+02	1.650000000000000000e+02	2.040000000000000000e+02	2.520000000000000000e+02	3.210000000000000000e+02	4.200000000000000000e+02	5.470000000000000000e+02	6.990000000000000000e+02	8.790000000000000000e+02	1.102000000000000000e+03	1.350000000000000000e+03	1.617000000000000000e+03	1.920000000000000000e+03	2.209000000000000000e+03	2.504000000000000000e+03	2.760000000000000000e+03	3.017000000000000000e+03	3.277000000000000000e+03	3.502000000000000000e+03	3.667000000000000000e+03	3.773000000000000000e+03	3.871000000000000000e+03	3.939000000000000000e+03	4.008000000000000000e+03	4.043000000000000000e+03	4.097000000000000000e+03	4.087000000000000000e+03	4.101000000000000000e+03	4.101000000000000000e+03	4.106000000000000000e+03	4.101000000000000000e+03	4.099000000000000000e+03	4.092000000000000000e+03	4.088000000000000000e+03	4.071000000000000000e+03	4.063000000000000000e+03	4.016000000000000000e+03	3.976000000000000000e+03	3.949000000000000000e+03	3.888000000000000000e+03	3.867000000000000000e+03	3.834000000000000000e+03	3.778000000000000000e+03
2.000000000000000000e+01	2.700000000000000000e+01	3.700000000000000000e+01	4.400000000000000000e+01	5.700000000000000000e+01	7.500000000000000000e+01	9.700000000000000000e+01	1.190000000000000000e+02	1.360000000000000000e+02	1.710000000000000000e+02	2.080000000000000000e+02	2.730000000000000000e+02	3.530000000000000000e+02	4.410000000000000000e+02	5.980000000000000000e+02	7.470000000000000000e+02	9.680000000000000000e+02	1.151000000000000000e+03	1.392000000000000000e+03	1.674000000000000000e+03	2.013000000000000000e+03	2.319000000000000000e+03	2.647000000000000000e+03	2.931000000000000000e+03	3.184000000000000000e+03	3.405000000000000000e+03	3.572000000000000000e+03	3.759000000000000000e+03	3.909000000000000000e+03	4.027000000000000000e+03	4.127000000000000000e+03	4.178000000000000000e+03	4.247000000000000000e+03	4.275000000000000000e+03	4.319000000000000000e+03	4.356000000000000000e+03	4.327000000000000000e+03	4.343000000000000000e+03	4.319000000000000000e+03	4.312000000000000000e+03	4.247000000000000000e+03	4.223000000000000000e+03	4.181000000000000000e+03	4.140000000000000000e+03	4.106000000000000000e+03	4.063000000000000000e+03	4.035000000000000000e+03	3.970000000000000000e+03	3.922000000000000000e+03	3.874000000000000000e+03
2.000000000000000000e+01	2.800000000000000000e+01	4.400000000000000000e+01	5.300000000000000000e+01	7.000000000000000000e+01	9.300000000000000000e+01	1.370000000000000000e+02	1.900000000000000000e+02	2.450000000000000000e+02	3.210000000000000000e+02	4.080000000000000000e+02	5.140000000000000000e+02	6.570000000000000000e+02	8.120000000000000000e+02	9.940000000000000000e+02	1.196000000000000000e+03	1.413000000000000000e+03	1.724000000000000000e+03	2.031000000000000000e+03	2.324000000000000000e+03	2.604000000000000000e+03	2.876000000000000000e+03	3.132000000000000000e+03	3.385000000000000000e+03	3.586000000000000000e+03	3.756000000000000000e+03	3.923000000000000000e+03	3.990000000000000000e+03	4.092000000000000000e+03	4.162000000000000000e+03	4.243000000000000000e+03	4.262000000000000000e+03	4.283000000000000000e+03	4.317000000000000000e+03	4.335000000000000000e+03	4.343000000000000000e+03	4.318000000000000000e+03	4.305000000000000000e+03	4.269000000000000000e+03	4.235000000000000000e+03	4.182000000000000000e+03	4.140000000000000000e+03	4.099000000000000000e+03	4.082000000000000000e+03	4.061000000000000000e+03	4.034000000000000000e+03	3.988000000000000000e+03	3.930000000000000000e+03	3.871000000000000000e+03	3.822000000000000000e+03
2.000000000000000000e+01	2.700000000000000000e+01	4.400000000000000000e+01	5.700000000000000000e+01	7.300000000000000000e+01	8.500000000000000000e+01	1.090000000000000000e+02	1.460000000000000000e+02	1.880000000000000000e+02	2.360000000000000000e+02	2.870000000000000000e+02	3.760000000000000000e+02	4.410000000000000000e+02	5.340000000000000000e+02	6.370000000000000000e+02	7.820000000000000000e+02	9.490000000000000000e+02	1.096000000000000000e+03	1.294000000000000000e+03	1.520000000000000000e+03	1.764000000000000000e+03	2.016000000000000000e+03	2.242000000000000000e+03	2.458000000000000000e+03	2.714000000000000000e+03	2.934000000000000000e+03	3.111000000000000000e+03	3.297000000000000000e+03	3.433000000000000000e+03	3.526000000000000000e+03	3.641000000000000000e+03	3.733000000000000000e+03	3.811000000000000000e+03	3.850000000000000000e+03	3.861000000000000000e+03	3.886000000000000000e+03	3.887000000000000000e+03	3.896000000000000000e+03	3.909000000000000000e+03	3.900000000000000000e+03	3.875000000000000000e+03	3.844000000000000000e+03	3.837000000000000000e+03	3.818000000000000000e+03	3.767000000000000000e+03	3.696000000000000000e+03	3.650000000000000000e+03	3.613000000000000000e+03	3.546000000000000000e+03	3.496000000000000000e+03
2.000000000000000000e+01	2.900000000000000000e+01	3.600000000000000000e+01	4.600000000000000000e+01	5.400000000000000000e+01	6.400000000000000000e+01	7.900000000000000000e+01	9.600000000000000000e+01	1.350000000000000000e+02	1.900000000000000000e+02	2.810000000000000000e+02	3.860000000000000000e+02	5.250000000000000000e+02	6.620000000000000000e+02	8.680000000000000000e+02	1.062000000000000000e+03	1.300000000000000000e+03	1.513000000000000000e+03	1.755000000000000000e+03	2.015000000000000000e+03	2.270000000000000000e+03	2.543000000000000000e+03	2.819000000000000000e+03	3.063000000000000000e+03	3.278000000000000000e+03	3.495000000000000000e+03	3.646000000000000000e+03	3.777000000000000000e+03	3.875000000000000000e+03	3.967000000000000000e+03	4.009000000000000000e+03	4.083000000000000000e+03	4.129000000000000000e+03	4.148000000000000000e+03	4.167000000000000000e+03	4.202000000000000000e+03	4.211000000000000000e+03	4.198000000000000000e+03	4.158000000000000000e+03	4.140000000000000000e+03	4.120000000000000000e+03	4.083000000000000000e+03	4.026000000000000000e+03	3.982000000000000000e+03	3.971000000000000000e+03	3.902000000000000000e+03	3.876000000000000000e+03	3.822000000000000000e+03	3.771000000000000000e+03	3.710000000000000000e+03
2.000000000000000000e+01	3.000000000000000000e+01	4.400000000000000000e+01	6.500000000000000000e+01	7.700000000000000000e+01	9.900000000000000000e+01	1.150000000000000000e+02	1.670000000000000000e+02	2.400000000000000000e+02	3.430000000000000000e+02	4.400000000000000000e+02	6.030000000000000000e+02	7.870000000000000000e+02	9.580000000000000000e+02	1.202000000000000000e+03	1.469000000000000000e+03	1.763000000000000000e+03	2.080000000000000000e+03	2.388000000000000000e+03	2.707000000000000000e+03	2.979000000000000000e+03	3.233000000000000000e+03	3.455000000000000000e+03	3.621000000000000000e+03	3.786000000000000000e+03	3.880000000000000000e+03	3.956000000000000000e+03	4.035000000000000000e+03	4.099000000000000000e+03	4.172000000000000000e+03	4.204000000000000000e+03	4.219000000000000000e+03	4.229000000000000000e+03	4.248000000000000000e+03	4.255000000000000000e+03	4.246000000000000000e+03	4.227000000000000000e+03	4.200000000000000000e+03	4.168000000000000000e+03	4.151000000000000000e+03	4.092000000000000000e+03	4.050000000000000000e+03	4.015000000000000000e+03	3.953000000000000000e+03	3.899000000000000000e+03	3.839000000000000000e+03	3.792000000000000000e+03	3.733000000000000000e+03	3.674000000000000000e+03	3.605000000000000000e+03
2.000000000000000000e+01	2.700000000000000000e+01	3.600000000000000000e+01	5.300000000000000000e+01	6.300000000000000000e+01	8.100000000000000000e+01	1.040000000000000000e+02	1.300000000000000000e+02	1.690000000000000000e+02	2.270000000000000000e+02	3.110000000000000000e+02	4.130000000000000000e+02	5.760000000000000000e+02	7.710000000000000000e+02	9.700000000000000000e+02	1.212000000000000000e+03	1.479000000000000000e+03	1.801000000000000000e+03	2.099000000000000000e+03	2.414000000000000000e+03	2.738000000000000000e+03	3.023000000000000000e+03	3.266000000000000000e+03	3.477000000000000000e+03	3.670000000000000000e+03	3.818000000000000000e+03	3.933000000000000000e+03	4.037000000000000000e+03	4.087000000000000000e+03	4.139000000000000000e+03	4.177000000000000000e+03	4.200000000000000000e+03	4.203000000000000000e+03	4.192000000000000000e+03	4.187000000000000000e+03	4.184000000000000000e+03	4.150000000000000000e+03	4.120000000000000000e+03	4.098000000000000000e+03	4.070000000000000000e+03	4.036000000000000000e+03	3.981000000000000000e+03	3.937000000000000000e+03	3.894000000000000000e+03	3.855000000000000000e+03	3.794000000000000000e+03	3.761000000000000000e+03	3.729000000000000000e+03	3.666000000000000000e+03	3.629000000000000000e+03
2.000000000000000000e+01	2.900000000000000000e+01	3.600000000000000000e+01	5.200000000000000000e+01	8.200000000000000000e+01	1.360000000000000000e+02	2.060000000000000000e+02	3.150000000000000000e+02	4.180000000000000000e+02	5.620000000000000000e+02	7.160000000000000000e+02	8.840000000000000000e+02	1.064000000000000000e+03	1.299000000000000000e+03	1.540000000000000000e+03	1.809000000000000000e+03	2.049000000000000000e+03	2.324000000000000000e+03	2.649000000000000000e+03	2.933000000000000000e+03	3.190000000000000000e+03	3.417000000000000000e+03	3.637000000000000000e+03	3.800000000000000000e+03	3.898000000000000000e+03	4.052000000000000000e+03	4.111000000000000000e+03	4.178000000000000000e+03	4.267000000000000000e+03	4.330000000000000000e+03	4.411000000000000000e+03	4.424000000000000000e+03	4.436000000000000000e+03	4.428000000000000000e+03	4.422000000000000000e+03	4.390000000000000000e+03	4.383000000000000000e+03	4.344000000000000000e+03	4.331000000000000000e+03	4.291000000000000000e+03	4.249000000000000000e+03	4.215000000000000000e+03	4.170000000000000000e+03	4.133000000000000000e+03	4.093000000000000000e+03	4.018000000000000000e+03	3.939000000000000000e+03	3.859000000000000000e+03	3.790000000000000000e+03	3.723000000000000000e+03
2.000000000000000000e+01	2.500000000000000000e+01	2.800000000000000000e+01	3.600000000000000000e+01	5.200000000000000000e+01	6.800000000000000000e+01	8.400000000000000000e+01	9.800000000000000000e+01	1.250000000000000000e+02	1.600000000000000000e+02	1.960000000000000000e+02	2.470000000000000000e+02	3.110000000000000000e+02	3.990000000000000000e+02	5.050000000000000000e+02	6.360000000000000000e+02	8.030000000000000000e+02	9.800000000000000000e+02	1.208000000000000000e+03	1.467000000000000000e+03	1.712000000000000000e+03	2.019000000000000000e+03	2.332000000000000000e+03	2.644000000000000000e+03	2.923000000000000000e+03	3.128000000000000000e+03	3.314000000000000000e+03	3.514000000000000000e+03	3.680000000000000000e+03	3.809000000000000000e+03	3.939000000000000000e+03	4.008000000000000000e+03	4.053000000000000000e+03	4.104000000000000000e+03	4.146000000000000000e+03	4.180000000000000000e+03	4.205000000000000000e+03	4.230000000000000000e+03	4.224000000000000000e+03	4.197000000000000000e+03	4.177000000000000000e+03	4.153000000000000000e+03	4.128000000000000000e+03	4.067000000000000000e+03	4.050000000000000000e+03	4.008000000000000000e+03	3.984000000000000000e+03	3.938000000000000000e+03	3.879000000000000000e+03	3.841000000000000000e+03
2.000000000000000000e+01	2.800000000000000000e+01	3.500000000000000000e+01	3.800000000000000000e+01	5.800000000000000000e+01	7.800000000000000000e+01	9.400000000000000000e+01	1.330000000000000000e+02	1.560000000000000000e+02	2.130000000000000000e+02	2.880000000000000000e+02	4.050000000000000000e+02	5.230000000000000000e+02	6.880000000000000000e+02	9.020000000000000000e+02	1.133000000000000000e+03	1.446000000000000000e+03	1.731000000000000000e+03	2.021000000000000000e+03	2.325000000000000000e+03	2.600000000000000000e+03	2.860000000000000000e+03	3.089000000000000000e+03	3.324000000000000000e+03	3.544000000000000000e+03	3.726000000000000000e+03	3.891000000000000000e+03	3.999000000000000000e+03	4.126000000000000000e+03	4.190000000000000000e+03	4.259000000000000000e+03	4.278000000000000000e+03	4.295000000000000000e+03	4.273000000000000000e+03	4.284000000000000000e+03	4.257000000000000000e+03	4.262000000000000000e+03	4.267000000000000000e+03	4.276000000000000000e+03	4.251000000000000000e+03	4.219000000000000000e+03	4.190000000000000000e+03	4.152000000000000000e+03	4.105000000000000000e+03	4.043000000000000000e+03	3.976000000000000000e+03	3.914000000000000000e+03	3.847000000000000000e+03	3.798000000000000000e+03	3.737000000000000000e+03
2.000000000000000000e+01	2.000000000000000000e+01	2.100000000000000000e+01	2.800000000000000000e+01	3.700000000000000000e+01	5.000000000000000000e+01	6.900000000000000000e+01	7.800000000000000000e+01	1.020000000000000000e+02	1.290000000000000000e+02	1.750000000000000000e+02	2.220000000000000000e+02	2.830000000000000000e+02	3.720000000000000000e+02	4.790000000000000000e+02	6.180000000000000000e+02	7.790000000000000000e+02	9.680000000000000000e+02	1.206000000000000000e+03	1.409000000000000000e+03	1.648000000000000000e+03	1.955000000000000000e+03	2.292000000000000000e+03	2.581000000000000000e+03	2.849000000000000000e+03	3.110000000000000000e+03	3.367000000000000000e+03	3.583000000000000000e+03	3.769000000000000000e+03	3.908000000000000000e+03	4.006000000000000000e+03	4.108000000000000000e+03	4.171000000000000000e+03	4.196000000000000000e+03	4.258000000000000000e+03	4.291000000000000000e+03	4.287000000000000000e+03	4.314000000000000000e+03	4.306000000000000000e+03	4.330000000000000000e+03	4.298000000000000000e+03	4.297000000000000000e+03	4.248000000000000000e+03	4.228000000000000000e+03	4.202000000000000000e+03	4.178000000000000000e+03	4.136000000000000000e+03	4.102000000000000000e+03	4.061000000000000000e+03	4.008000000000000000e+03
2.000000000000000000e+01	2.800000000000000000e+01	3.500000000000000000e+01	4.300000000000000000e+01	6.300000000000000000e+01	8.200000000000000000e+01	1.220000000000000000e+02	1.610000000000000000e+02	2.200000000000000000e+02	2.790000000000000000e+02	3.480000000000000000e+02	4.420000000000000000e+02	5.860000000000000000e+02	7.630000000000000000e+02	9.760000000000000000e+02	1.261000000000000000e+03	1.572000000000000000e+03	1.888000000000000000e+03	2.218000000000000000e+03	2.527000000000000000e+03	2.824000000000000000e+03	3.108000000000000000e+03	3.330000000000000000e+03	3.515000000000000000e+03	3.705000000000000000e+03	3.877000000000000000e+03	4.013000000000000000e+03	4.153000000000000000e+03	4.219000000000000000e+03	4.285000000000000000e+03	4.320000000000000000e+03	4.348000000000000000e+03	4.372000000000000000e+03	4.364000000000000000e+03	4.377000000000000000e+03	4.375000000000000000e+03	4.344000000000000000e+03	4.329000000000000000e+03	4.313000000000000000e+03	4.272000000000000000e+03	4.246000000000000000e+03	4.203000000000000000e+03	4.191000000000000000e+03	4.145000000000000000e+03	4.103000000000000000e+03	4.083000000000000000e+03	4.024000000000000000e+03	3.966000000000000000e+03	3.915000000000000000e+03	3.851000000000000000e+03
2.000000000000000000e+01	2.800000000000000000e+01	4.700000000000000000e+01	6.500000000000000000e+01	8.000000000000000000e+01	1.060000000000000000e+02	1.340000000000000000e+02	1.860000000000000000e+02	2.370000000000000000e+02	2.940000000000000000e+02	3.940000000000000000e+02	5.070000000000000000e+02	6.520000000000000000e+02	8.200000000000000000e+02	1.021000000000000000e+03	1.262000000000000000e+03	1.507000000000000000e+03	1.782000000000000000e+03	2.086000000000000000e+03	2.410000000000000000e+03	2.717000000000000000e+03	2.977000000000000000e+03	3.220000000000000000e+03	3.435000000000000000e+03	3.618000000000000000e+03	3.742000000000000000e+03	3.864000000000000000e+03	3.934000000000000000e+03	3.979000000000000000e+03	4.042000000000000000e+03	4.063000000000000000e+03	4.104000000000000000e+03	4.104000000000000000e+03	4.131000000000000000e+03	4.138000000000000000e+03	4.157000000000000000e+03	4.137000000000000000e+03	4.094000000000000000e+03	4.075000000000000000e+03	4.072000000000000000e+03	4.042000000000000000e+03	3.999000000000000000e+03	3.970000000000000000e+03	3.935000000000000000e+03	3.916000000000000000e+03	3.880000000000000000e+03	3.846000000000000000e+03	3.801000000000000000e+03	3.771000000000000000e+03	3.735000000000000000e+03
2.000000000000000000e+01	2.600000000000000000e+01	3.100000000000000000e+01	4.000000000000000000e+01	4.800000000000000000e+01	5.900000000000000000e+01	8.300000000000000000e+01	1.030000000000000000e+02	1.460000000000000000e+02	1.810000000000000000e+02	2.300000000000000000e+02	2.950000000000000000e+02	3.650000000000000000e+02	4.730000000000000000e+02	6.080000000000000000e+02	7.340000000000000000e+02	8.910000000000000000e+02	1.080000000000000000e+03	1.261000000000000000e+03	1.485000000000000000e+03	1.739000000000000000e+03	2.003000000000000000e+03	2.256000000000000000e+03	2.511000000000000000e+03	2.769000000000000000e+03	2.999000000000000000e+03	3.196000000000000000e+03	3.375000000000000000e+03	3.565000000000000000e+03	3.667000000000000000e+03	3.759000000000000000e+03	3.858000000000000000e+03	3.939000000000000000e+03	3.995000000000000000e+03	4.006000000000000000e+03	4.034000000000000000e+03	4.023000000000000000e+03	4.029000000000000000e+03	4.053000000000000000e+03	4.043000000000000000e+03	4.037000000000000000e+03	4.028000000000000000e+03	4.018000000000000000e+03	3.989000000000000000e+03	3.949000000000000000e+03	3.934000000000000000e+03	3.902000000000000000e+03	3.884000000000000000e+03	3.847000000000000000e+03	3.809000000000000000e+03
2.000000000000000000e+01	2.800000000000000000e+01	3.000000000000000000e+01	3.400000000000000000e+01	4.200000000000000000e+01	4.800000000000000000e+01	5.500000000000000000e+01	6.200000000000000000e+01	7.600000000000000000e+01	9.400000000000000000e+01	1.210000000000000000e+02	1.440000000000000000e+02	1.940000000000000000e+02	2.550000000000000000e+02	2.980000000000000000e+02	3.520000000000000000e+02	4.300000000000000000e+02	5.160000000000000000e+02	6.200000000000000000e+02	7.640000000000000000e+02	9.580000000000000000e+02	1.179000000000000000e+03	1.407000000000000000e+03	1.654000000000000000e+03	1.920000000000000000e+03	2.203000000000000000e+03	2.494000000000000000e+03	2.774000000000000000e+03	3.017000000000000000e+03	3.282000000000000000e+03	3.503000000000000000e+03	3.688000000000000000e+03	3.811000000000000000e+03	3.946000000000000000e+03	4.051000000000000000e+03	4.105000000000000000e+03	4.157000000000000000e+03	4.218000000000000000e+03	4.249000000000000000e+03	4.278000000000000000e+03	4.282000000000000000e+03	4.281000000000000000e+03	4.244000000000000000e+03	4.227000000000000000e+03	4.219000000000000000e+03	4.175000000000000000e+03	4.146000000000000000e+03	4.121000000000000000e+03	4.095000000000000000e+03	4.038000000000000000e+03
2.000000000000000000e+01	2.000000000000000000e+01	2.700000000000000000e+01	3.000000000000000000e+01	3.900000000000000000e+01	4.900000000000000000e+01	6.900000000000000000e+01	1.000000000000000000e+02	1.380000000000000000e+02	1.820000000000000000e+02	2.280000000000000000e+02	2.900000000000000000e+02	3.670000000000000000e+02	4.500000000000000000e+02	5.700000000000000000e+02	7.210000000000000000e+02	9.150000000000000000e+02	1.149000000000000000e+03	1.368000000000000000e+03	1.676000000000000000e+03	1.993000000000000000e+03	2.267000000000000000e+03	2.533000000000000000e+03	2.789000000000000000e+03	3.048000000000000000e+03	3.285000000000000000e+03	3.465000000000000000e+03	3.651000000000000000e+03	3.818000000000000000e+03	3.921000000000000000e+03	3.997000000000000000e+03	4.060000000000000000e+03	4.133000000000000000e+03	4.195000000000000000e+03	4.215000000000000000e+03	4.212000000000000000e+03	4.198000000000000000e+03	4.183000000000000000e+03	4.190000000000000000e+03	4.176000000000000000e+03	4.141000000000000000e+03	4.104000000000000000e+03	4.064000000000000000e+03	4.027000000000000000e+03	3.970000000000000000e+03	3.928000000000000000e+03	3.872000000000000000e+03	3.824000000000000000e+03	3.768000000000000000e+03	3.716000000000000000e+03
2.000000000000000000e+01	2.400000000000000000e+01	2.800000000000000000e+01	3.400000000000000000e+01	4.500000000000000000e+01	5.300000000000000000e+01	6.200000000000000000e+01	8.200000000000000000e+01	1.060000000000000000e+02	1.300000000000000000e+02	1.670000000000000000e+02	2.150000000000000000e+02	2.730000000000000000e+02	3.620000000000000000e+02	4.700000000000000000e+02	6.000000000000000000e+02	7.490000000000000000e+02	9.520000000000000000e+02	1.197000000000000000e+03	1.484000000000000000e+03	1.759000000000000000e+03	2.103000000000000000e+03	2.430000000000000000e+03	2.705000000000000000e+03	3.026000000000000000e+03	3.297000000000000000e+03	3.513000000000000000e+03	3.726000000000000000e+03	3.857000000000000000e+03	3.999000000000000000e+03	4.095000000000000000e+03	4.157000000000000000e+03	4.207000000000000000e+03	4.257000000000000000e+03	4.312000000000000000e+03	4.366000000000000000e+03	4.379000000000000000e+03	4.394000000000000000e+03	4.382000000000000000e+03	4.372000000000000000e+03	4.354000000000000000e+03	4.326000000000000000e+03	4.294000000000000000e+03	4.282000000000000000e+03	4.242000000000000000e+03	4.202000000000000000e+03	4.182000000000000000e+03	4.117000000000000000e+03	4.065000000000000000e+03	4.004000000000000000e+03
2.000000000000000000e+01	2.800000000000000000e+01	3.100000000000000000e+01	3.600000000000000000e+01	4.800000000000000000e+01	5.900000000000000000e+01	8.100000000000000000e+01	1.000000000000000000e+02	1.270000000000000000e+02	1.590000000000000000e+02	2.050000000000000000e+02	2.500000000000000000e+02	3.270000000000000000e+02	4.110000000000000000e+02	5.380000000000000000e+02	6.910000000000000000e+02	8.770000000000000000e+02	1.106000000000000000e+03	1.344000000000000000e+03	1.582000000000000000e+03	1.830000000000000000e+03	2.076000000000000000e+03	2.358000000000000000e+03	2.634000000000000000e+03	2.917000000000000000e+03	3.152000000000000000e+03	3.337000000000000000e+03	3.498000000000000000e+03	3.653000000000000000e+03	3.746000000000000000e+03	3.856000000000000000e+03	3.946000000000000000e+03	4.024000000000000000e+03	4.061000000000000000e+03	4.118000000000000000e+03	4.132000000000000000e+03	4.132000000000000000e+03	4.116000000000000000e+03	4.105000000000000000e+03	4.092000000000000000e+03	4.075000000000000000e+03	4.026000000000000000e+03	4.024000000000000000e+03	3.975000000000000000e+03	3.935000000000000000e+03	3.896000000000000000e+03	3.870000000000000000e+03	3.848000000000000000e+03	3.819000000000000000e+03	3.759000000000000000e+03
2.000000000000000000e+01	2.300000000000000000e+01	4.400000000000000000e+01	6.200000000000000000e+01	9.500000000000000000e+01	1.230000000000000000e+02	1.610000000000000000e+02	2.090000000000000000e+02	2.660000000000000000e+02	3.470000000000000000e+02	4.280000000000000000e+02	5.690000000000000000e+02	7.190000000000000000e+02	9.050000000000000000e+02	1.135000000000000000e+03	1.391000000000000000e+03	1.665000000000000000e+03	1.971000000000000000e+03	2.283000000000000000e+03	2.591000000000000000e+03	2.882000000000000000e+03	3.126000000000000000e+03	3.379000000000000000e+03	3.589000000000000000e+03	3.773000000000000000e+03	3.949000000000000000e+03	4.046000000000000000e+03	4.151000000000000000e+03	4.181000000000000000e+03	4.227000000000000000e+03	4.275000000000000000e+03	4.279000000000000000e+03	4.295000000000000000e+03	4.323000000000000000e+03	4.323000000000000000e+03	4.326000000000000000e+03	4.356000000000000000e+03	4.345000000000000000e+03	4.298000000000000000e+03	4.247000000000000000e+03	4.195000000000000000e+03	4.172000000000000000e+03	4.146000000000000000e+03	4.126000000000000000e+03	4.097000000000000000e+03	4.045000000000000000e+03	3.973000000000000000e+03	3.924000000000000000e+03	3.857000000000000000e+03	3.826000000000000000e+03
2.000000000000000000e+01	2.400000000000000000e+01	2.800000000000000000e+01	3.800000000000000000e+01	4.300000000000000000e+01	5.700000000000000000e+01	6.400000000000000000e+01	7.600000000000000000e+01	8.900000000000000000e+01	1.050000000000000000e+02	1.270000000000000000e+02	1.520000000000000000e+02	1.790000000000000000e+02	2.220000000000000000e+02	2.690000000000000000e+02	3.210000000000000000e+02	3.980000000000000000e+02	4.770000000000000000e+02	5.840000000000000000e+02	7.050000000000000000e+02	8.870000000000000000e+02	1.049000000000000000e+03	1.245000000000000000e+03	1.480000000000000000e+03	1.725000000000000000e+03	1.987000000000000000e+03	2.287000000000000000e+03	2.555000000000000000e+03	2.812000000000000000e+03	3.043000000000000000e+03	3.321000000000000000e+03	3.516000000000000000e+03	3.682000000000000000e+03	3.822000000000000000e+03	3.937000000000000000e+03	4.015000000000000000e+03	4.062000000000000000e+03	4.110000000000000000e+03	4.165000000000000000e+03	4.186000000000000000e+03	4.218000000000000000e+03	4.234000000000000000e+03	4.251000000000000000e+03	4.228000000000000000e+03	4.205000000000000000e+03	4.169000000000000000e+03	4.132000000000000000e+03	4.127000000000000000e+03	4.095000000000000000e+03	4.061000000000000000e+03
2.000000000000000000e+01	2.600000000000000000e+01	3.600000000000000000e+01	4.600000000000000000e+01	5.400000000000000000e+01	7.300000000000000000e+01	9.200000000000000000e+01	1.190000000000000000e+02	1.460000000000000000e+02	1.980000000000000000e+02	2.640000000000000000e+02	3.560000000000000000e+02	4.700000000000000000e+02	6.200000000000000000e+02	7.980000000000000000e+02	9.780000000000000000e+02	1.205000000000000000e+03	1.462000000000000000e+03	1.721000000000000000e+03	1.995000000000000000e+03	2.300000000000000000e+03	2.620000000000000000e+03	2.893000000000000000e+03	3.140000000000000000e+03	3.335000000000000000e+03	3.543000000000000000e+03	3.688000000000000000e+03	3.799000000000000000e+03	3.929000000000000000e+03	4.048000000000000000e+03	4.108000000000000000e+03	4.163000000000000000e+03	4.219000000000000000e+03	4.262000000000000000e+03	4.295000000000000000e+03	4.287000000000000000e+03	4.291000000000000000e+03	4.272000000000000000e+03	4.251000000000000000e+03	4.221000000000000000e+03	4.202000000000000000e+03	4.169000000000000000e+03	4.111000000000000000e+03	4.046000000000000000e+03	3.994000000000000000e+03	3.964000000000000000e+03	3.904000000000000000e+03	3.872000000000000000e+03	3.853000000000000000e+03	3.826000000000000000e+03
2.000000000000000000e+01	2.900000000000000000e+01	4.000000000000000000e+01	5.300000000000000000e+01	7.800000000000000000e+01	8.300000000000000000e+01	1.080000000000000000e+02	1.420000000000000000e+02	1.860000000000000000e+02	2.320000000000000000e+02	3.080000000000000000e+02	3.980000000000000000e+02	4.750000000000000000e+02	5.870000000000000000e+02	7.720000000000000000e+02	9.190000000000000000e+02	1.146000000000000000e+03	1.361000000000000000e+03	1.607000000000000000e+03	1.853000000000000000e+03	2.115000000000000000e+03	2.425000000000000000e+03	2.680000000000000000e+03	2.926000000000000000e+03	3.160000000000000000e+03	3.357000000000000000e+03	3.529000000000000000e+03	3.689000000000000000e+03	3.828000000000000000e+03	3.926000000000000000e+03	4.010000000000000000e+03	4.065000000000000000e+03	4.111000000000000000e+03	4.155000000000000000e+03	4.171000000000000000e+03	4.212000000000000000e+03	4.225000000000000000e+03	4.238000000000000000e+03	4.216000000000000000e+03	4.202000000000000000e+03	4.180000000000000000e+03	4.164000000000000000e+03	4.118000000000000000e+03	4.097000000000000000e+03	4.062000000000000000e+03	4.029000000000000000e+03	3.981000000000000000e+03	3.946000000000000000e+03	3.899000000000000000e+03	3.826000000000000000e+03
2.000000000000000000e+01	3.200000000000000000e+01	5.900000000000000000e+01	8.900000000000000000e+01	1.320000000000000000e+02	1.950000000000000000e+02	2.590000000000000000e+02	3.240000000000000000e+02	4.140000000000000000e+02	5.280000000000000000e+02	6.690000000000000000e+02	8.470000000000000000e+02	1.030000000000000000e+03	1.240000000000000000e+03	1.536000000000000000e+03	1.838000000000000000e+03	2.129000000000000000e+03	2.453000000000000000e+03	2.755000000000000000e+03	3.013000000000000000e+03	3.216000000000000000e+03	3.412000000000000000e+03	3.597000000000000000e+03	3.759000000000000000e+03	3.861000000000000000e+03	3.964000000000000000e+03	4.041000000000000000e+03	4.105000000000000000e+03	4.161000000000000000e+03	4.225000000000000000e+03	4.239000000000000000e+03	4.253000000000000000e+03	4.242000000000000000e+03	4.252000000000000000e+03	4.242000000000000000e+03	4.243000000000000000e+03	4.214000000000000000e+03	4.208000000000000000e+03	4.154000000000000000e+03	4.135000000000000000e+03	4.081000000000000000e+03	4.047000000000000000e+03	4.010000000000000000e+03	3.959000000000000000e+03	3.910000000000000000e+03	3.862000000000000000e+03	3.802000000000000000e+03	3.747000000000000000e+03	3.675000000000000000e+03	3.603000000000000000e+03
2.000000000000000000e+01	2.600000000000000000e+01	3.100000000000000000e+01	4.000000000000000000e+01	4.900000000000000000e+01	5.900000000000000000e+01	6.600000000000000000e+01	7.900000000000000000e+01	1.060000000000000000e+02	1.270000000000000000e+02	1.490000000000000000e+02	1.830000000000000000e+02	2.210000000000000000e+02	2.870000000000000000e+02	3.500000000000000000e+02	4.250000000000000000e+02	5.410000000000000000e+02	7.080000000000000000e+02	8.540000000000000000e+02	1.088000000000000000e+03	1.328000000000000000e+03	1.581000000000000000e+03	1.866000000000000000e+03	2.154000000000000000e+03	2.410000000000000000e+03	2.679000000000000000e+03	2.921000000000000000e+03	3.182000000000000000e+03	3.394000000000000000e+03	3.586000000000000000e+03	3.734000000000000000e+03	3.836000000000000000e+03	3.944000000000000000e+03	4.038000000000000000e+03	4.105000000000000000e+03	4.143000000000000000e+03	4.152000000000000000e+03	4.164000000000000000e+03	4.167000000000000000e+03	4.170000000000000000e+03	4.166000000000000000e+03	4.148000000000000000e+03	4.131000000000000000e+03	4.116000000000000000e+03	4.108000000000000000e+03	4.078000000000000000e+03	4.074000000000000000e+03	4.010000000000000000e+03	3.978000000000000000e+03	3.940000000000000000e+03
2.000000000000000000e+01	2.600000000000000000e+01	3.400000000000000000e+01	4.300000000000000000e+01	6.100000000000000000e+01	7.400000000000000000e+01	8.500000000000000000e+01	1.020000000000000000e+02	1.250000000000000000e+02	1.670000000000000000e+02	2.180000000000000000e+02	2.760000000000000000e+02	3.340000000000000000e+02	4.230000000000000000e+02	5.410000000000000000e+02	6.700000000000000000e+02	8.370000000000000000e+02	1.037000000000000000e+03	1.255000000000000000e+03	1.501000000000000000e+03	1.756000000000000000e+03	2.105000000000000000e+03	2.385000000000000000e+03	2.659000000000000000e+03	2.914000000000000000e+03	3.126000000000000000e+03	3.371000000000000000e+03	3.572000000000000000e+03	3.763000000000000000e+03	3.869000000000000000e+03	4.000000000000000000e+03	4.059000000000000000e+03	4.140000000000000000e+03	4.194000000000000000e+03	4.243000000000000000e+03	4.250000000000000000e+03	4.264000000000000000e+03	4.247000000000000000e+03	4.221000000000000000e+03	4.203000000000000000e+03	4.188000000000000000e+03	4.158000000000000000e+03	4.118000000000000000e+03	4.082000000000000000e+03	4.033000000000000000e+03	4.017000000000000000e+03	3.978000000000000000e+03	3.949000000000000000e+03	3.905000000000000000e+03	3.878000000000000000e+03
2.000000000000000000e+01	2.800000000000000000e+01	3.700000000000000000e+01	4.600000000000000000e+01	6.500000000000000000e+01	8.600000000000000000e+01	9.800000000000000000e+01	1.240000000000000000e+02	1.460000000000000000e+02	1.840000000000000000e+02	2.410000000000000000e+02	3.030000000000000000e+02	3.720000000000000000e+02	4.670000000000000000e+02	6.320000000000000000e+02	7.950000000000000000e+02	9.690000000000000000e+02	1.193000000000000000e+03	1.428000000000000000e+03	1.700000000000000000e+03	2.036000000000000000e+03	2.330000000000000000e+03	2.628000000000000000e+03	2.909000000000000000e+03	3.170000000000000000e+03	3.399000000000000000e+03	3.624000000000000000e+03	3.766000000000000000e+03	3.914000000000000000e+03	4.003000000000000000e+03	4.099000000000000000e+03	4.206000000000000000e+03	4.218000000000000000e+03	4.242000000000000000e+03	4.278000000000000000e+03	4.296000000000000000e+03	4.279000000000000000e+03	4.278000000000000000e+03	4.298000000000000000e+03	4.306000000000000000e+03	4.265000000000000000e+03	4.244000000000000000e+03	4.226000000000000000e+03	4.217000000000000000e+03	4.174000000000000000e+03	4.139000000000000000e+03	4.117000000000000000e+03	4.049000000000000000e+03	4.014000000000000000e+03	3.952000000000000000e+03
2.000000000000000000e+01	2.100000000000000000e+01	3.000000000000000000e+01	3.900000000000000000e+01	4.000000000000000000e+01	4.900000000000000000e+01	5.800000000000000000e+01	7.300000000000000000e+01	1.020000000000000000e+02	1.420000000000000000e+02	1.870000000000000000e+02	2.410000000000000000e+02	2.860000000000000000e+02	3.390000000000000000e+02	4.130000000000000000e+02	5.200000000000000000e+02	6.490000000000000000e+02	8.140000000000000000e+02	1.001000000000000000e+03	1.215000000000000000e+03	1.453000000000000000e+03	1.678000000000000000e+03	1.953000000000000000e+03	2.228000000000000000e+03	2.506000000000000000e+03	2.759000000000000000e+03	2.974000000000000000e+03	3.211000000000000000e+03	3.365000000000000000e+03	3.528000000000000000e+03	3.692000000000000000e+03	3.795000000000000000e+03	3.883000000000000000e+03	3.955000000000000000e+03	4.000000000000000000e+03	4.035000000000000000e+03	4.048000000000000000e+03	4.071000000000000000e+03	4.081000000000000000e+03	4.080000000000000000e+03	4.074000000000000000e+03	4.079000000000000000e+03	4.062000000000000000e+03	4.039000000000000000e+03	4.021000000000000000e+03	3.991000000000000000e+03	3.950000000000000000e+03	3.873000000000000000e+03	3.848000000000000000e+03	3.803000000000000000e+03
2.000000000000000000e+01	2.800000000000000000e+01	3.500000000000000000e+01	4.900000000000000000e+01	5.800000000000000000e+01	7.200000000000000000e+01	9.600000000000000000e+01	1.300000000000000000e+02	1.610000000000000000e+02	1.870000000000000000e+02	2.190000000000000000e+02	2.890000000000000000e+02	3.640000000000000000e+02	4.600000000000000000e+02	5.980000000000000000e+02	7.910000000000000000e+02	1.010000000000000000e+03	1.253000000000000000e+03	1.525000000000000000e+03	1.823000000000000000e+03	2.126000000000000000e+03	2.426000000000000000e+03	2.707000000000000000e+03	2.992000000000000000e+03	3.230000000000000000e+03	3.500000000000000000e+03	3.680000000000000000e+03	3.837000000000000000e+03	3.987000000000000000e+03	4.068000000000000000e+03	4.129000000000000000e+03	4.190000000000000000e+03	4.247000000000000000e+03	4.312000000000000000e+03	4.340000000000000000e+03	4.346000000000000000e+03	4.352000000000000000e+03	4.334000000000000000e+03	4.313000000000000000e+03	4.298000000000000000e+03	4.272000000000000000e+03	4.253000000000000000e+03	4.218000000000000000e+03	4.218000000000000000e+03	4.168000000000000000e+03	4.124000000000000000e+03	4.088000000000000000e+03	4.022000000000000000e+03	3.978000000000000000e+03	3.924000000000000000e+03
2.000000000000000000e+01	3.500000000000000000e+01	5.100000000000000000e+01	6.500000000000000000e+01	8.300000000000000000e+01	1.060000000000000000e+02	1.360000000000000000e+02	1.780000000000000000e+02	2.320000000000000000e+02	3.070000000000000000e+02	3.990000000000000000e+02	4.810000000000000000e+02	5.890000000000000000e+02	7.290000000000000000e+02	8.970000000000000000e+02	1.117000000000000000e+03	1.370000000000000000e+03	1.630000000000000000e+03	1.926000000000000000e+03	2.211000000000000000e+03	2.495000000000000000e+03	2.798000000000000000e+03	3.068000000000000000e+03	3.303000000000000000e+03	3.467000000000000000e+03	3.683000000000000000e+03	3.800000000000000000e+03	3.925000000000000000e+03	4.030000000000000000e+03	4.130000000000000000e+03	4.213000000000000000e+03	4.249000000000000000e+03	4.297000000000000000e+03	4.336000000000000000e+03	4.360000000000000000e+03	4.350000000000000000e+03	4.343000000000000000e+03	4.319000000000000000e+03	4.301000000000000000e+03	4.279000000000000000e+03	4.226000000000000000e+03	4.193000000000000000e+03	4.149000000000000000e+03	4.071000000000000000e+03	4.039000000000000000e+03	4.018000000000000000e+03	3.975000000000000000e+03	3.948000000000000000e+03	3.907000000000000000e+03	3.854000000000000000e+03
2.000000000000000000e+01	3.000000000000000000e+01	4.100000000000000000e+01	4.700000000000000000e+01	6.500000000000000000e+01	8.700000000000000000e+01	1.100000000000000000e+02	1.370000000000000000e+02	1.800000000000000000e+02	2.490000000000000000e+02	3.160000000000000000e+02	4.270000000000000000e+02	5.630000000000000000e+02	6.950000000000000000e+02	8.560000000000000000e+02	1.029000000000000000e+03	1.235000000000000000e+03	1.482000000000000000e+03	1.754000000000000000e+03	2.062000000000000000e+03	2.381000000000000000e+03	2.646000000000000000e+03	2.922000000000000000e+03	3.142000000000000000e+03	3.367000000000000000e+03	3.541000000000000000e+03	3.686000000000000000e+03	3.804000000000000000e+03	3.907000000000000000e+03	4.023000000000000000e+03	4.084000000000000000e+03	4.165000000000000000e+03	4.203000000000000000e+03	4.272000000000000000e+03	4.287000000000000000e+03	4.294000000000000000e+03	4.287000000000000000e+03	4.296000000000000000e+03	4.283000000000000000e+03	4.264000000000000000e+03	4.232000000000000000e+03	4.231000000000000000e+03	4.197000000000000000e+03	4.143000000000000000e+03	4.096000000000000000e+03	4.021000000000000000e+03	4.017000000000000000e+03	3.951000000000000000e+03	3.912000000000000000e+03	3.853000000000000000e+03
2.000000000000000000e+01	2.500000000000000000e+01	3.000000000000000000e+01	3.500000000000000000e+01	4.700000000000000000e+01	5.400000000000000000e+01	7.000000000000000000e+01	9.000000000000000000e+01	1.140000000000000000e+02	1.530000000000000000e+02	1.870000000000000000e+02	2.400000000000000000e+02	3.030000000000000000e+02	3.680000000000000000e+02	4.500000000000000000e+02	5.580000000000000000e+02	6.940000000000000000e+02	8.380000000000000000e+02	1.021000000000000000e+03	1.257000000000000000e+03	1.495000000000000000e+03	1.758000000000000000e+03	2.046000000000000000e+03	2.335000000000000000e+03	2.617000000000000000e+03	2.911000000000000000e+03	3.145000000000000000e+03	3.359000000000000000e+03	3.577000000000000000e+03	3.769000000000000000e+03	3.958000000000000000e+03	4.033000000000000000e+03	4.141000000000000000e+03	4.187000000000000000e+03	4.231000000000000000e+03	4.251000000000000000e+03	4.250000000000000000e+03	4.273000000000000000e+03	4.274000000000000000e+03	4.250000000000000000e+03	4.235000000000000000e+03	4.211000000000000000e+03	4.196000000000000000e+03	4.167000000000000000e+03	4.131000000000000000e+03	4.113000000000000000e+03	4.098000000000000000e+03	4.068000000000000000e+03	4.028000000000000000e+03	3.979000000000000000e+03
2.000000000000000000e+01	2.900000000000000000e+01	3.800000000000000000e+01	5.400000000000000000e+01	7.000000000000000000e+01	9.100000000000000000e+01	1.340000000000000000e+02	1.810000000000000000e+02	2.590000000000000000e+02	3.290000000000000000e+02	4.450000000000000000e+02	5.580000000000000000e+02	7.430000000000000000e+02	9.220000000000000000e+02	1.110000000000000000e+03	1.328000000000000000e+03	1.595000000000000000e+03	1.873000000000000000e+03	2.142000000000000000e+03	2.408000000000000000e+03	2.726000000000000000e+03	2.982000000000000000e+03	3.220000000000000000e+03	3.410000000000000000e+03	3.605000000000000000e+03	3.776000000000000000e+03	3.901000000000000000e+03	4.049000000000000000e+03	4.112000000000000000e+03	4.207000000000000000e+03	4.233000000000000000e+03	4.249000000000000000e+03	4.270000000000000000e+03	4.308000000000000000e+03	4.304000000000000000e+03	4.335000000000000000e+03	4.335000000000000000e+03	4.328000000000000000e+03	4.296000000000000000e+03	4.273000000000000000e+03	4.235000000000000000e+03	4.205000000000000000e+03	4.147000000000000000e+03	4.067000000000000000e+03	3.995000000000000000e+03	3.924000000000000000e+03	3.847000000000000000e+03	3.810000000000000000e+03	3.748000000000000000e+03	3.677000000000000000e+03
2.000000000000000000e+01	2.600000000000000000e+01	3.200000000000000000e+01	3.600000000000000000e+01	4.500000000000000000e+01	4.800000000000000000e+01	6.400000000000000000e+01	7.200000000000000000e+01	1.020000000000000000e+02	1.490000000000000000e+02	2.000000000000000000e+02	2.550000000000000000e+02	3.310000000000000000e+02	4.000000000000000000e+02	5.050000000000000000e+02	6.110000000000000000e+02	7.750000000000000000e+02	9.240000000000000000e+02	1.144000000000000000e+03	1.375000000000000000e+03	1.626000000000000000e+03	1.914000000000000000e+03	2.224000000000000000e+03	2.508000000000000000e+03	2.847000000000000000e+03	3.133000000000000000e+03	3.404000000000000000e+03	3.654000000000000000e+03	3.828000000000000000e+03	4.007000000000000000e+03	4.104000000000000000e+03	4.204000000000000000e+03	4.274000000000000000e+03	4.320000000000000000e+03	4.331000000000000000e+03	4.373000000000000000e+03	4.372000000000000000e+03	4.339000000000000000e+03	4.328000000000000000e+03	4.298000000000000000e+03	4.256000000000000000e+03	4.232000000000000000e+03	4.182000000000000000e+03	4.158000000000000000e+03	4.102000000000000000e+03	4.069000000000000000e+03	4.010000000000000000e+03	3.960000000000000000e+03	3.905000000000000000e+03	3.854000000000000000e+03
2.000000000000000000e+01	3.400000000000000000e+01	4.600000000000000000e+01	6.400000000000000000e+01	8.200000000000000000e+01	9.800000000000000000e+01	1.360000000000000000e+02	1.930000000000000000e+02	2.830000000000000000e+02	3.900000000000000000e+02	5.150000000000000000e+02	6.520000000000000000e+02	7.930000000000000000e+02	9.870000000000000000e+02	1.215000000000000000e+03	1.463000000000000000e+03	1.713000000000000000e+03	1.994000000000000000e+03	2.242000000000000000e+03	2.523000000000000000e+03	2.779000000000000000e+03	3.044000000000000000e+03	3.284000000000000000e+03	3.472000000000000000e+03	3.657000000000000000e+03	3.751000000000000000e+03	3.881000000000000000e+03	3.967000000000000000e+03	4.042000000000000000e+03	4.097000000000000000e+03	4.128000000000000000e+03	4.138000000000000000e+03	4.155000000000000000e+03	4.132000000000000000e+03	4.142000000000000000e+03	4.152000000000000000e+03	4.179000000000000000e+03	4.151000000000000000e+03	4.122000000000000000e+03	4.088000000000000000e+03	4.050000000000000000e+03	3.995000000000000000e+03	3.973000000000000000e+03	3.942000000000000000e+03	3.877000000000000000e+03	3.821000000000000000e+03	3.767000000000000000e+03	3.707000000000000000e+03	3.664000000000000000e+03	3.607000000000000000e+03
2.000000000000000000e+01	2.200000000000000000e+01	2.800000000000000000e+01	3.600000000000000000e+01	4.600000000000000000e+01	6.100000000000000000e+01	7.700000000000000000e+01	1.010000000000000000e+02	1.290000000000000000e+02	1.760000000000000000e+02	2.070000000000000000e+02	2.540000000000000000e+02	3.100000000000000000e+02	3.820000000000000000e+02	4.830000000000000000e+02	5.920000000000000000e+02	7.070000000000000000e+02	8.530000000000000000e+02	1.038000000000000000e+03	1.231000000000000000e+03	1.459000000000000000e+03	1.694000000000000000e+03	1.978000000000000000e+03	2.260000000000000000e+03	2.559000000000000000e+03	2.842000000000000000e+03	3.117000000000000000e+03	3.380000000000000000e+03	3.554000000000000000e+03	3.734000000000000000e+03	3.878000000000000000e+03	3.991000000000000000e+03	4.049000000000000000e+03	4.101000000000000000e+03	4.137000000000000000e+03	4.162000000000000000e+03	4.169000000000000000e+03	4.209000000000000000e+03	4.217000000000000000e+03	4.199000000000000000e+03	4.192000000000000000e+03	4.160000000000000000e+03	4.148000000000000000e+03	4.116000000000000000e+03	4.094000000000000000e+03	4.068000000000000000e+03	4.009000000000000000e+03	3.963000000000000000e+03	3.937000000000000000e+03	3.896000000000000000e+03
[truncated: 350 more columns]
