# Supplementary material for: Omicron vs. the rest: Assessing the competitive dynamics and coinfection scenarios of COVID-19 strains on a social network
Source: PLoS One. 2024 Jan 25;19(1):e0287623. doi: 10.1371/journal.pone.0287623 (PMC10810514; doi:10.1371/journal.pone.0287623)
Supplement: S1 Data — (ZIP) [file pone.0287623.s001.zip › Data Figures/Fig9/susceptible_Barabási-Albert.csv]

9.980000000000000000e+03	9.980000000000000000e+03	9.973000000000000000e+03	9.955000000000000000e+03	9.941000000000000000e+03	9.921000000000000000e+03	9.893000000000000000e+03	9.862000000000000000e+03	9.820000000000000000e+03	9.778000000000000000e+03	9.699000000000000000e+03	9.620000000000000000e+03	9.497000000000000000e+03	9.354000000000000000e+03	9.213000000000000000e+03	9.010000000000000000e+03	8.762000000000000000e+03	8.500000000000000000e+03	8.226000000000000000e+03	7.896000000000000000e+03	7.585000000000000000e+03	7.293000000000000000e+03	7.037000000000000000e+03	6.805000000000000000e+03	6.571000000000000000e+03	6.369000000000000000e+03	6.224000000000000000e+03	6.080000000000000000e+03	5.970000000000000000e+03	5.880000000000000000e+03	5.786000000000000000e+03	5.707000000000000000e+03	5.670000000000000000e+03	5.649000000000000000e+03	5.641000000000000000e+03	5.660000000000000000e+03	5.649000000000000000e+03	5.659000000000000000e+03	5.668000000000000000e+03	5.681000000000000000e+03	5.679000000000000000e+03	5.723000000000000000e+03	5.776000000000000000e+03	5.794000000000000000e+03	5.816000000000000000e+03	5.863000000000000000e+03	5.930000000000000000e+03	5.977000000000000000e+03	6.008000000000000000e+03	6.072000000000000000e+03
9.980000000000000000e+03	9.974000000000000000e+03	9.956000000000000000e+03	9.941000000000000000e+03	9.920000000000000000e+03	9.910000000000000000e+03	9.893000000000000000e+03	9.866000000000000000e+03	9.821000000000000000e+03	9.773000000000000000e+03	9.699000000000000000e+03	9.579000000000000000e+03	9.432000000000000000e+03	9.274000000000000000e+03	9.051000000000000000e+03	8.792000000000000000e+03	8.486000000000000000e+03	8.179000000000000000e+03	7.821000000000000000e+03	7.473000000000000000e+03	7.173000000000000000e+03	6.835000000000000000e+03	6.565000000000000000e+03	6.347000000000000000e+03	6.133000000000000000e+03	6.001000000000000000e+03	5.890000000000000000e+03	5.800000000000000000e+03	5.694000000000000000e+03	5.619000000000000000e+03	5.554000000000000000e+03	5.512000000000000000e+03	5.500000000000000000e+03	5.466000000000000000e+03	5.488000000000000000e+03	5.477000000000000000e+03	5.483000000000000000e+03	5.495000000000000000e+03	5.500000000000000000e+03	5.517000000000000000e+03	5.544000000000000000e+03	5.569000000000000000e+03	5.583000000000000000e+03	5.624000000000000000e+03	5.660000000000000000e+03	5.742000000000000000e+03	5.794000000000000000e+03	5.818000000000000000e+03	5.882000000000000000e+03	5.949000000000000000e+03
9.980000000000000000e+03	9.968000000000000000e+03	9.953000000000000000e+03	9.945000000000000000e+03	9.920000000000000000e+03	9.893000000000000000e+03	9.865000000000000000e+03	9.831000000000000000e+03	9.794000000000000000e+03	9.738000000000000000e+03	9.645000000000000000e+03	9.520000000000000000e+03	9.375000000000000000e+03	9.224000000000000000e+03	9.061000000000000000e+03	8.878000000000000000e+03	8.686000000000000000e+03	8.444000000000000000e+03	8.216000000000000000e+03	7.944000000000000000e+03	7.682000000000000000e+03	7.399000000000000000e+03	7.101000000000000000e+03	6.843000000000000000e+03	6.627000000000000000e+03	6.452000000000000000e+03	6.290000000000000000e+03	6.164000000000000000e+03	6.037000000000000000e+03	5.925000000000000000e+03	5.867000000000000000e+03	5.814000000000000000e+03	5.772000000000000000e+03	5.743000000000000000e+03	5.703000000000000000e+03	5.683000000000000000e+03	5.693000000000000000e+03	5.701000000000000000e+03	5.717000000000000000e+03	5.740000000000000000e+03	5.775000000000000000e+03	5.802000000000000000e+03	5.801000000000000000e+03	5.832000000000000000e+03	5.859000000000000000e+03	5.882000000000000000e+03	5.914000000000000000e+03	5.945000000000000000e+03	6.002000000000000000e+03	6.053000000000000000e+03
9.980000000000000000e+03	9.976000000000000000e+03	9.970000000000000000e+03	9.964000000000000000e+03	9.951000000000000000e+03	9.937000000000000000e+03	9.912000000000000000e+03	9.884000000000000000e+03	9.841000000000000000e+03	9.792000000000000000e+03	9.735000000000000000e+03	9.658000000000000000e+03	9.568000000000000000e+03	9.450000000000000000e+03	9.319000000000000000e+03	9.173000000000000000e+03	8.994000000000000000e+03	8.765000000000000000e+03	8.489000000000000000e+03	8.220000000000000000e+03	7.900000000000000000e+03	7.602000000000000000e+03	7.278000000000000000e+03	6.979000000000000000e+03	6.749000000000000000e+03	6.505000000000000000e+03	6.310000000000000000e+03	6.145000000000000000e+03	6.033000000000000000e+03	5.942000000000000000e+03	5.867000000000000000e+03	5.810000000000000000e+03	5.757000000000000000e+03	5.718000000000000000e+03	5.701000000000000000e+03	5.706000000000000000e+03	5.677000000000000000e+03	5.681000000000000000e+03	5.682000000000000000e+03	5.665000000000000000e+03	5.693000000000000000e+03	5.709000000000000000e+03	5.735000000000000000e+03	5.761000000000000000e+03	5.820000000000000000e+03	5.852000000000000000e+03	5.902000000000000000e+03	5.945000000000000000e+03	5.984000000000000000e+03	6.021000000000000000e+03
9.980000000000000000e+03	9.968000000000000000e+03	9.962000000000000000e+03	9.957000000000000000e+03	9.940000000000000000e+03	9.930000000000000000e+03	9.907000000000000000e+03	9.882000000000000000e+03	9.856000000000000000e+03	9.818000000000000000e+03	9.741000000000000000e+03	9.664000000000000000e+03	9.592000000000000000e+03	9.496000000000000000e+03	9.382000000000000000e+03	9.257000000000000000e+03	9.108000000000000000e+03	8.894000000000000000e+03	8.651000000000000000e+03	8.407000000000000000e+03	8.130000000000000000e+03	7.824000000000000000e+03	7.538000000000000000e+03	7.253000000000000000e+03	6.961000000000000000e+03	6.717000000000000000e+03	6.492000000000000000e+03	6.292000000000000000e+03	6.101000000000000000e+03	5.958000000000000000e+03	5.835000000000000000e+03	5.760000000000000000e+03	5.718000000000000000e+03	5.659000000000000000e+03	5.629000000000000000e+03	5.622000000000000000e+03	5.584000000000000000e+03	5.571000000000000000e+03	5.562000000000000000e+03	5.553000000000000000e+03	5.586000000000000000e+03	5.588000000000000000e+03	5.595000000000000000e+03	5.631000000000000000e+03	5.676000000000000000e+03	5.723000000000000000e+03	5.764000000000000000e+03	5.844000000000000000e+03	5.887000000000000000e+03	5.909000000000000000e+03
9.980000000000000000e+03	9.975000000000000000e+03	9.966000000000000000e+03	9.960000000000000000e+03	9.956000000000000000e+03	9.944000000000000000e+03	9.924000000000000000e+03	9.905000000000000000e+03	9.884000000000000000e+03	9.861000000000000000e+03	9.825000000000000000e+03	9.772000000000000000e+03	9.697000000000000000e+03	9.598000000000000000e+03	9.512000000000000000e+03	9.383000000000000000e+03	9.222000000000000000e+03	8.997000000000000000e+03	8.780000000000000000e+03	8.461000000000000000e+03	8.144000000000000000e+03	7.815000000000000000e+03	7.506000000000000000e+03	7.241000000000000000e+03	6.970000000000000000e+03	6.707000000000000000e+03	6.496000000000000000e+03	6.297000000000000000e+03	6.128000000000000000e+03	6.023000000000000000e+03	5.918000000000000000e+03	5.817000000000000000e+03	5.740000000000000000e+03	5.667000000000000000e+03	5.634000000000000000e+03	5.629000000000000000e+03	5.596000000000000000e+03	5.577000000000000000e+03	5.576000000000000000e+03	5.588000000000000000e+03	5.611000000000000000e+03	5.613000000000000000e+03	5.648000000000000000e+03	5.664000000000000000e+03	5.704000000000000000e+03	5.721000000000000000e+03	5.762000000000000000e+03	5.797000000000000000e+03	5.838000000000000000e+03	5.876000000000000000e+03
9.980000000000000000e+03	9.959000000000000000e+03	9.940000000000000000e+03	9.913000000000000000e+03	9.885000000000000000e+03	9.856000000000000000e+03	9.826000000000000000e+03	9.785000000000000000e+03	9.733000000000000000e+03	9.673000000000000000e+03	9.595000000000000000e+03	9.496000000000000000e+03	9.387000000000000000e+03	9.237000000000000000e+03	9.086000000000000000e+03	8.865000000000000000e+03	8.658000000000000000e+03	8.432000000000000000e+03	8.159000000000000000e+03	7.877000000000000000e+03	7.590000000000000000e+03	7.292000000000000000e+03	7.065000000000000000e+03	6.836000000000000000e+03	6.665000000000000000e+03	6.493000000000000000e+03	6.346000000000000000e+03	6.212000000000000000e+03	6.128000000000000000e+03	6.055000000000000000e+03	6.015000000000000000e+03	5.981000000000000000e+03	5.956000000000000000e+03	5.924000000000000000e+03	5.881000000000000000e+03	5.861000000000000000e+03	5.857000000000000000e+03	5.835000000000000000e+03	5.831000000000000000e+03	5.811000000000000000e+03	5.803000000000000000e+03	5.815000000000000000e+03	5.845000000000000000e+03	5.856000000000000000e+03	5.871000000000000000e+03	5.908000000000000000e+03	5.929000000000000000e+03	5.976000000000000000e+03	6.016000000000000000e+03	6.054000000000000000e+03
9.980000000000000000e+03	9.974000000000000000e+03	9.960000000000000000e+03	9.952000000000000000e+03	9.933000000000000000e+03	9.899000000000000000e+03	9.865000000000000000e+03	9.831000000000000000e+03	9.777000000000000000e+03	9.719000000000000000e+03	9.636000000000000000e+03	9.521000000000000000e+03	9.383000000000000000e+03	9.220000000000000000e+03	9.052000000000000000e+03	8.823000000000000000e+03	8.540000000000000000e+03	8.214000000000000000e+03	7.886000000000000000e+03	7.542000000000000000e+03	7.205000000000000000e+03	6.918000000000000000e+03	6.627000000000000000e+03	6.379000000000000000e+03	6.177000000000000000e+03	6.039000000000000000e+03	5.883000000000000000e+03	5.721000000000000000e+03	5.644000000000000000e+03	5.584000000000000000e+03	5.547000000000000000e+03	5.525000000000000000e+03	5.524000000000000000e+03	5.509000000000000000e+03	5.489000000000000000e+03	5.502000000000000000e+03	5.524000000000000000e+03	5.565000000000000000e+03	5.573000000000000000e+03	5.625000000000000000e+03	5.638000000000000000e+03	5.678000000000000000e+03	5.701000000000000000e+03	5.739000000000000000e+03	5.778000000000000000e+03	5.830000000000000000e+03	5.876000000000000000e+03	5.931000000000000000e+03	5.988000000000000000e+03	6.037000000000000000e+03
9.980000000000000000e+03	9.970000000000000000e+03	9.957000000000000000e+03	9.948000000000000000e+03	9.933000000000000000e+03	9.918000000000000000e+03	9.895000000000000000e+03	9.874000000000000000e+03	9.836000000000000000e+03	9.794000000000000000e+03	9.749000000000000000e+03	9.698000000000000000e+03	9.635000000000000000e+03	9.549000000000000000e+03	9.427000000000000000e+03	9.277000000000000000e+03	9.123000000000000000e+03	8.913000000000000000e+03	8.658000000000000000e+03	8.401000000000000000e+03	8.120000000000000000e+03	7.823000000000000000e+03	7.518000000000000000e+03	7.238000000000000000e+03	6.988000000000000000e+03	6.755000000000000000e+03	6.559000000000000000e+03	6.419000000000000000e+03	6.259000000000000000e+03	6.123000000000000000e+03	5.954000000000000000e+03	5.877000000000000000e+03	5.816000000000000000e+03	5.769000000000000000e+03	5.707000000000000000e+03	5.671000000000000000e+03	5.655000000000000000e+03	5.653000000000000000e+03	5.645000000000000000e+03	5.684000000000000000e+03	5.695000000000000000e+03	5.698000000000000000e+03	5.707000000000000000e+03	5.738000000000000000e+03	5.754000000000000000e+03	5.787000000000000000e+03	5.806000000000000000e+03	5.863000000000000000e+03	5.882000000000000000e+03	5.934000000000000000e+03
9.980000000000000000e+03	9.970000000000000000e+03	9.952000000000000000e+03	9.935000000000000000e+03	9.915000000000000000e+03	9.886000000000000000e+03	9.837000000000000000e+03	9.771000000000000000e+03	9.714000000000000000e+03	9.616000000000000000e+03	9.495000000000000000e+03	9.361000000000000000e+03	9.189000000000000000e+03	8.957000000000000000e+03	8.703000000000000000e+03	8.418000000000000000e+03	8.101000000000000000e+03	7.804000000000000000e+03	7.521000000000000000e+03	7.253000000000000000e+03	6.913000000000000000e+03	6.655000000000000000e+03	6.422000000000000000e+03	6.215000000000000000e+03	6.057000000000000000e+03	5.942000000000000000e+03	5.832000000000000000e+03	5.753000000000000000e+03	5.674000000000000000e+03	5.623000000000000000e+03	5.559000000000000000e+03	5.533000000000000000e+03	5.516000000000000000e+03	5.501000000000000000e+03	5.514000000000000000e+03	5.521000000000000000e+03	5.531000000000000000e+03	5.582000000000000000e+03	5.588000000000000000e+03	5.599000000000000000e+03	5.620000000000000000e+03	5.671000000000000000e+03	5.690000000000000000e+03	5.733000000000000000e+03	5.778000000000000000e+03	5.842000000000000000e+03	5.918000000000000000e+03	5.965000000000000000e+03	5.999000000000000000e+03	6.047000000000000000e+03
9.980000000000000000e+03	9.962000000000000000e+03	9.942000000000000000e+03	9.916000000000000000e+03	9.897000000000000000e+03	9.862000000000000000e+03	9.788000000000000000e+03	9.706000000000000000e+03	9.597000000000000000e+03	9.472000000000000000e+03	9.315000000000000000e+03	9.129000000000000000e+03	8.879000000000000000e+03	8.571000000000000000e+03	8.309000000000000000e+03	8.003000000000000000e+03	7.685000000000000000e+03	7.389000000000000000e+03	7.115000000000000000e+03	6.848000000000000000e+03	6.609000000000000000e+03	6.398000000000000000e+03	6.245000000000000000e+03	6.080000000000000000e+03	5.953000000000000000e+03	5.846000000000000000e+03	5.783000000000000000e+03	5.721000000000000000e+03	5.672000000000000000e+03	5.597000000000000000e+03	5.532000000000000000e+03	5.530000000000000000e+03	5.511000000000000000e+03	5.520000000000000000e+03	5.560000000000000000e+03	5.536000000000000000e+03	5.586000000000000000e+03	5.598000000000000000e+03	5.639000000000000000e+03	5.663000000000000000e+03	5.704000000000000000e+03	5.731000000000000000e+03	5.791000000000000000e+03	5.825000000000000000e+03	5.874000000000000000e+03	5.911000000000000000e+03	5.955000000000000000e+03	6.004000000000000000e+03	6.056000000000000000e+03	6.105000000000000000e+03
9.980000000000000000e+03	9.975000000000000000e+03	9.968000000000000000e+03	9.961000000000000000e+03	9.948000000000000000e+03	9.934000000000000000e+03	9.900000000000000000e+03	9.872000000000000000e+03	9.838000000000000000e+03	9.792000000000000000e+03	9.740000000000000000e+03	9.673000000000000000e+03	9.596000000000000000e+03	9.508000000000000000e+03	9.386000000000000000e+03	9.238000000000000000e+03	9.088000000000000000e+03	8.904000000000000000e+03	8.672000000000000000e+03	8.353000000000000000e+03	8.085000000000000000e+03	7.793000000000000000e+03	7.460000000000000000e+03	7.160000000000000000e+03	6.876000000000000000e+03	6.632000000000000000e+03	6.432000000000000000e+03	6.258000000000000000e+03	6.152000000000000000e+03	5.984000000000000000e+03	5.882000000000000000e+03	5.802000000000000000e+03	5.751000000000000000e+03	5.679000000000000000e+03	5.647000000000000000e+03	5.621000000000000000e+03	5.606000000000000000e+03	5.570000000000000000e+03	5.552000000000000000e+03	5.568000000000000000e+03	5.582000000000000000e+03	5.630000000000000000e+03	5.634000000000000000e+03	5.661000000000000000e+03	5.700000000000000000e+03	5.743000000000000000e+03	5.780000000000000000e+03	5.838000000000000000e+03	5.880000000000000000e+03	5.931000000000000000e+03
9.980000000000000000e+03	9.975000000000000000e+03	9.968000000000000000e+03	9.955000000000000000e+03	9.930000000000000000e+03	9.908000000000000000e+03	9.879000000000000000e+03	9.842000000000000000e+03	9.793000000000000000e+03	9.733000000000000000e+03	9.650000000000000000e+03	9.563000000000000000e+03	9.474000000000000000e+03	9.352000000000000000e+03	9.201000000000000000e+03	9.066000000000000000e+03	8.926000000000000000e+03	8.721000000000000000e+03	8.498000000000000000e+03	8.285000000000000000e+03	8.052000000000000000e+03	7.806000000000000000e+03	7.562000000000000000e+03	7.302000000000000000e+03	7.073000000000000000e+03	6.850000000000000000e+03	6.644000000000000000e+03	6.462000000000000000e+03	6.289000000000000000e+03	6.168000000000000000e+03	6.066000000000000000e+03	5.932000000000000000e+03	5.862000000000000000e+03	5.817000000000000000e+03	5.759000000000000000e+03	5.726000000000000000e+03	5.724000000000000000e+03	5.719000000000000000e+03	5.714000000000000000e+03	5.708000000000000000e+03	5.716000000000000000e+03	5.731000000000000000e+03	5.750000000000000000e+03	5.775000000000000000e+03	5.786000000000000000e+03	5.826000000000000000e+03	5.847000000000000000e+03	5.886000000000000000e+03	5.941000000000000000e+03	5.979000000000000000e+03
9.980000000000000000e+03	9.977000000000000000e+03	9.972000000000000000e+03	9.971000000000000000e+03	9.969000000000000000e+03	9.959000000000000000e+03	9.945000000000000000e+03	9.935000000000000000e+03	9.931000000000000000e+03	9.911000000000000000e+03	9.886000000000000000e+03	9.855000000000000000e+03	9.824000000000000000e+03	9.774000000000000000e+03	9.711000000000000000e+03	9.633000000000000000e+03	9.521000000000000000e+03	9.420000000000000000e+03	9.273000000000000000e+03	9.107000000000000000e+03	8.891000000000000000e+03	8.625000000000000000e+03	8.379000000000000000e+03	8.099000000000000000e+03	7.816000000000000000e+03	7.521000000000000000e+03	7.278000000000000000e+03	7.041000000000000000e+03	6.803000000000000000e+03	6.631000000000000000e+03	6.425000000000000000e+03	6.277000000000000000e+03	6.126000000000000000e+03	6.009000000000000000e+03	5.894000000000000000e+03	5.843000000000000000e+03	5.777000000000000000e+03	5.775000000000000000e+03	5.766000000000000000e+03	5.728000000000000000e+03	5.693000000000000000e+03	5.705000000000000000e+03	5.705000000000000000e+03	5.716000000000000000e+03	5.719000000000000000e+03	5.753000000000000000e+03	5.791000000000000000e+03	5.834000000000000000e+03	5.867000000000000000e+03	5.920000000000000000e+03
9.980000000000000000e+03	9.973000000000000000e+03	9.966000000000000000e+03	9.954000000000000000e+03	9.947000000000000000e+03	9.932000000000000000e+03	9.919000000000000000e+03	9.903000000000000000e+03	9.890000000000000000e+03	9.871000000000000000e+03	9.825000000000000000e+03	9.785000000000000000e+03	9.735000000000000000e+03	9.691000000000000000e+03	9.621000000000000000e+03	9.538000000000000000e+03	9.427000000000000000e+03	9.315000000000000000e+03	9.158000000000000000e+03	8.995000000000000000e+03	8.787000000000000000e+03	8.579000000000000000e+03	8.313000000000000000e+03	8.014000000000000000e+03	7.718000000000000000e+03	7.435000000000000000e+03	7.121000000000000000e+03	6.888000000000000000e+03	6.667000000000000000e+03	6.474000000000000000e+03	6.291000000000000000e+03	6.135000000000000000e+03	6.019000000000000000e+03	5.907000000000000000e+03	5.813000000000000000e+03	5.763000000000000000e+03	5.736000000000000000e+03	5.709000000000000000e+03	5.672000000000000000e+03	5.662000000000000000e+03	5.690000000000000000e+03	5.681000000000000000e+03	5.662000000000000000e+03	5.688000000000000000e+03	5.681000000000000000e+03	5.734000000000000000e+03	5.788000000000000000e+03	5.793000000000000000e+03	5.809000000000000000e+03	5.828000000000000000e+03
9.980000000000000000e+03	9.967000000000000000e+03	9.959000000000000000e+03	9.946000000000000000e+03	9.934000000000000000e+03	9.913000000000000000e+03	9.885000000000000000e+03	9.864000000000000000e+03	9.834000000000000000e+03	9.793000000000000000e+03	9.744000000000000000e+03	9.673000000000000000e+03	9.571000000000000000e+03	9.439000000000000000e+03	9.284000000000000000e+03	9.104000000000000000e+03	8.877000000000000000e+03	8.624000000000000000e+03	8.355000000000000000e+03	8.046000000000000000e+03	7.752000000000000000e+03	7.452000000000000000e+03	7.188000000000000000e+03	6.924000000000000000e+03	6.659000000000000000e+03	6.429000000000000000e+03	6.254000000000000000e+03	6.139000000000000000e+03	6.031000000000000000e+03	5.954000000000000000e+03	5.876000000000000000e+03	5.827000000000000000e+03	5.763000000000000000e+03	5.759000000000000000e+03	5.734000000000000000e+03	5.727000000000000000e+03	5.717000000000000000e+03	5.716000000000000000e+03	5.705000000000000000e+03	5.705000000000000000e+03	5.700000000000000000e+03	5.707000000000000000e+03	5.707000000000000000e+03	5.748000000000000000e+03	5.781000000000000000e+03	5.803000000000000000e+03	5.861000000000000000e+03	5.874000000000000000e+03	5.899000000000000000e+03	5.945000000000000000e+03
9.980000000000000000e+03	9.973000000000000000e+03	9.963000000000000000e+03	9.954000000000000000e+03	9.940000000000000000e+03	9.922000000000000000e+03	9.900000000000000000e+03	9.878000000000000000e+03	9.860000000000000000e+03	9.825000000000000000e+03	9.787000000000000000e+03	9.722000000000000000e+03	9.642000000000000000e+03	9.553000000000000000e+03	9.396000000000000000e+03	9.245000000000000000e+03	9.023000000000000000e+03	8.840000000000000000e+03	8.599000000000000000e+03	8.315000000000000000e+03	7.973000000000000000e+03	7.663000000000000000e+03	7.332000000000000000e+03	7.042000000000000000e+03	6.786000000000000000e+03	6.563000000000000000e+03	6.394000000000000000e+03	6.202000000000000000e+03	6.045000000000000000e+03	5.924000000000000000e+03	5.817000000000000000e+03	5.765000000000000000e+03	5.694000000000000000e+03	5.660000000000000000e+03	5.614000000000000000e+03	5.574000000000000000e+03	5.598000000000000000e+03	5.574000000000000000e+03	5.595000000000000000e+03	5.597000000000000000e+03	5.653000000000000000e+03	5.674000000000000000e+03	5.713000000000000000e+03	5.752000000000000000e+03	5.784000000000000000e+03	5.825000000000000000e+03	5.849000000000000000e+03	5.908000000000000000e+03	5.950000000000000000e+03	5.989000000000000000e+03
9.980000000000000000e+03	9.971000000000000000e+03	9.955000000000000000e+03	9.945000000000000000e+03	9.928000000000000000e+03	9.905000000000000000e+03	9.861000000000000000e+03	9.808000000000000000e+03	9.753000000000000000e+03	9.674000000000000000e+03	9.587000000000000000e+03	9.481000000000000000e+03	9.337000000000000000e+03	9.180000000000000000e+03	8.997000000000000000e+03	8.793000000000000000e+03	8.575000000000000000e+03	8.263000000000000000e+03	7.954000000000000000e+03	7.659000000000000000e+03	7.377000000000000000e+03	7.102000000000000000e+03	6.844000000000000000e+03	6.589000000000000000e+03	6.384000000000000000e+03	6.213000000000000000e+03	6.045000000000000000e+03	5.970000000000000000e+03	5.867000000000000000e+03	5.792000000000000000e+03	5.711000000000000000e+03	5.689000000000000000e+03	5.663000000000000000e+03	5.623000000000000000e+03	5.600000000000000000e+03	5.587000000000000000e+03	5.608000000000000000e+03	5.616000000000000000e+03	5.651000000000000000e+03	5.679000000000000000e+03	5.730000000000000000e+03	5.769000000000000000e+03	5.808000000000000000e+03	5.819000000000000000e+03	5.837000000000000000e+03	5.858000000000000000e+03	5.902000000000000000e+03	5.957000000000000000e+03	6.014000000000000000e+03	6.060000000000000000e+03
9.980000000000000000e+03	9.973000000000000000e+03	9.956000000000000000e+03	9.943000000000000000e+03	9.927000000000000000e+03	9.915000000000000000e+03	9.891000000000000000e+03	9.852000000000000000e+03	9.809000000000000000e+03	9.761000000000000000e+03	9.710000000000000000e+03	9.620000000000000000e+03	9.553000000000000000e+03	9.459000000000000000e+03	9.353000000000000000e+03	9.208000000000000000e+03	9.038000000000000000e+03	8.889000000000000000e+03	8.685000000000000000e+03	8.452000000000000000e+03	8.203000000000000000e+03	7.941000000000000000e+03	7.701000000000000000e+03	7.474000000000000000e+03	7.205000000000000000e+03	6.972000000000000000e+03	6.783000000000000000e+03	6.585000000000000000e+03	6.433000000000000000e+03	6.321000000000000000e+03	6.190000000000000000e+03	6.085000000000000000e+03	5.997000000000000000e+03	5.939000000000000000e+03	5.906000000000000000e+03	5.865000000000000000e+03	5.844000000000000000e+03	5.816000000000000000e+03	5.789000000000000000e+03	5.779000000000000000e+03	5.792000000000000000e+03	5.805000000000000000e+03	5.802000000000000000e+03	5.806000000000000000e+03	5.842000000000000000e+03	5.898000000000000000e+03	5.931000000000000000e+03	5.960000000000000000e+03	6.009000000000000000e+03	6.047000000000000000e+03
9.980000000000000000e+03	9.971000000000000000e+03	9.964000000000000000e+03	9.954000000000000000e+03	9.946000000000000000e+03	9.936000000000000000e+03	9.921000000000000000e+03	9.902000000000000000e+03	9.862000000000000000e+03	9.806000000000000000e+03	9.713000000000000000e+03	9.608000000000000000e+03	9.464000000000000000e+03	9.325000000000000000e+03	9.117000000000000000e+03	8.920000000000000000e+03	8.680000000000000000e+03	8.466000000000000000e+03	8.220000000000000000e+03	7.955000000000000000e+03	7.694000000000000000e+03	7.415000000000000000e+03	7.134000000000000000e+03	6.877000000000000000e+03	6.658000000000000000e+03	6.434000000000000000e+03	6.276000000000000000e+03	6.141000000000000000e+03	6.037000000000000000e+03	5.933000000000000000e+03	5.879000000000000000e+03	5.796000000000000000e+03	5.742000000000000000e+03	5.714000000000000000e+03	5.686000000000000000e+03	5.645000000000000000e+03	5.622000000000000000e+03	5.628000000000000000e+03	5.666000000000000000e+03	5.679000000000000000e+03	5.693000000000000000e+03	5.719000000000000000e+03	5.767000000000000000e+03	5.800000000000000000e+03	5.802000000000000000e+03	5.864000000000000000e+03	5.884000000000000000e+03	5.933000000000000000e+03	5.976000000000000000e+03	6.028000000000000000e+03
9.980000000000000000e+03	9.970000000000000000e+03	9.956000000000000000e+03	9.935000000000000000e+03	9.922000000000000000e+03	9.900000000000000000e+03	9.884000000000000000e+03	9.832000000000000000e+03	9.758000000000000000e+03	9.653000000000000000e+03	9.553000000000000000e+03	9.384000000000000000e+03	9.193000000000000000e+03	9.021000000000000000e+03	8.773000000000000000e+03	8.502000000000000000e+03	8.201000000000000000e+03	7.881000000000000000e+03	7.569000000000000000e+03	7.242000000000000000e+03	6.960000000000000000e+03	6.699000000000000000e+03	6.472000000000000000e+03	6.297000000000000000e+03	6.122000000000000000e+03	6.016000000000000000e+03	5.931000000000000000e+03	5.842000000000000000e+03	5.767000000000000000e+03	5.690000000000000000e+03	5.655000000000000000e+03	5.637000000000000000e+03	5.620000000000000000e+03	5.599000000000000000e+03	5.586000000000000000e+03	5.586000000000000000e+03	5.597000000000000000e+03	5.613000000000000000e+03	5.639000000000000000e+03	5.645000000000000000e+03	5.701000000000000000e+03	5.737000000000000000e+03	5.764000000000000000e+03	5.815000000000000000e+03	5.865000000000000000e+03	5.918000000000000000e+03	5.958000000000000000e+03	6.012000000000000000e+03	6.060000000000000000e+03	6.121000000000000000e+03
9.980000000000000000e+03	9.973000000000000000e+03	9.964000000000000000e+03	9.947000000000000000e+03	9.937000000000000000e+03	9.917000000000000000e+03	9.894000000000000000e+03	9.867000000000000000e+03	9.827000000000000000e+03	9.768000000000000000e+03	9.684000000000000000e+03	9.582000000000000000e+03	9.418000000000000000e+03	9.221000000000000000e+03	9.021000000000000000e+03	8.771000000000000000e+03	8.500000000000000000e+03	8.174000000000000000e+03	7.871000000000000000e+03	7.550000000000000000e+03	7.221000000000000000e+03	6.933000000000000000e+03	6.685000000000000000e+03	6.466000000000000000e+03	6.267000000000000000e+03	6.111000000000000000e+03	5.990000000000000000e+03	5.883000000000000000e+03	5.829000000000000000e+03	5.769000000000000000e+03	5.724000000000000000e+03	5.697000000000000000e+03	5.688000000000000000e+03	5.692000000000000000e+03	5.689000000000000000e+03	5.679000000000000000e+03	5.703000000000000000e+03	5.727000000000000000e+03	5.745000000000000000e+03	5.766000000000000000e+03	5.786000000000000000e+03	5.834000000000000000e+03	5.876000000000000000e+03	5.913000000000000000e+03	5.947000000000000000e+03	6.002000000000000000e+03	6.034000000000000000e+03	6.055000000000000000e+03	6.114000000000000000e+03	6.146000000000000000e+03
9.980000000000000000e+03	9.971000000000000000e+03	9.964000000000000000e+03	9.948000000000000000e+03	9.918000000000000000e+03	9.864000000000000000e+03	9.793000000000000000e+03	9.683000000000000000e+03	9.579000000000000000e+03	9.435000000000000000e+03	9.280000000000000000e+03	9.112000000000000000e+03	8.931000000000000000e+03	8.695000000000000000e+03	8.451000000000000000e+03	8.181000000000000000e+03	7.937000000000000000e+03	7.662000000000000000e+03	7.333000000000000000e+03	7.045000000000000000e+03	6.783000000000000000e+03	6.552000000000000000e+03	6.327000000000000000e+03	6.161000000000000000e+03	6.056000000000000000e+03	5.899000000000000000e+03	5.837000000000000000e+03	5.766000000000000000e+03	5.672000000000000000e+03	5.604000000000000000e+03	5.521000000000000000e+03	5.505000000000000000e+03	5.484000000000000000e+03	5.488000000000000000e+03	5.489000000000000000e+03	5.518000000000000000e+03	5.523000000000000000e+03	5.559000000000000000e+03	5.567000000000000000e+03	5.604000000000000000e+03	5.644000000000000000e+03	5.675000000000000000e+03	5.713000000000000000e+03	5.748000000000000000e+03	5.784000000000000000e+03	5.849000000000000000e+03	5.919000000000000000e+03	5.996000000000000000e+03	6.060000000000000000e+03	6.123000000000000000e+03
9.980000000000000000e+03	9.975000000000000000e+03	9.972000000000000000e+03	9.964000000000000000e+03	9.948000000000000000e+03	9.932000000000000000e+03	9.916000000000000000e+03	9.902000000000000000e+03	9.875000000000000000e+03	9.840000000000000000e+03	9.803000000000000000e+03	9.751000000000000000e+03	9.686000000000000000e+03	9.596000000000000000e+03	9.488000000000000000e+03	9.355000000000000000e+03	9.184000000000000000e+03	9.004000000000000000e+03	8.773000000000000000e+03	8.510000000000000000e+03	8.260000000000000000e+03	7.949000000000000000e+03	7.624000000000000000e+03	7.307000000000000000e+03	7.021000000000000000e+03	6.810000000000000000e+03	6.620000000000000000e+03	6.409000000000000000e+03	6.233000000000000000e+03	6.093000000000000000e+03	5.957000000000000000e+03	5.881000000000000000e+03	5.831000000000000000e+03	5.771000000000000000e+03	5.717000000000000000e+03	5.674000000000000000e+03	5.640000000000000000e+03	5.608000000000000000e+03	5.602000000000000000e+03	5.621000000000000000e+03	5.632000000000000000e+03	5.650000000000000000e+03	5.662000000000000000e+03	5.713000000000000000e+03	5.725000000000000000e+03	5.758000000000000000e+03	5.780000000000000000e+03	5.812000000000000000e+03	5.862000000000000000e+03	5.895000000000000000e+03
9.980000000000000000e+03	9.972000000000000000e+03	9.963000000000000000e+03	9.960000000000000000e+03	9.940000000000000000e+03	9.919000000000000000e+03	9.902000000000000000e+03	9.863000000000000000e+03	9.839000000000000000e+03	9.781000000000000000e+03	9.705000000000000000e+03	9.586000000000000000e+03	9.466000000000000000e+03	9.299000000000000000e+03	9.084000000000000000e+03	8.850000000000000000e+03	8.534000000000000000e+03	8.244000000000000000e+03	7.949000000000000000e+03	7.641000000000000000e+03	7.361000000000000000e+03	7.096000000000000000e+03	6.866000000000000000e+03	6.627000000000000000e+03	6.402000000000000000e+03	6.213000000000000000e+03	6.043000000000000000e+03	5.926000000000000000e+03	5.794000000000000000e+03	5.720000000000000000e+03	5.645000000000000000e+03	5.618000000000000000e+03	5.593000000000000000e+03	5.604000000000000000e+03	5.585000000000000000e+03	5.607000000000000000e+03	5.597000000000000000e+03	5.574000000000000000e+03	5.556000000000000000e+03	5.575000000000000000e+03	5.601000000000000000e+03	5.619000000000000000e+03	5.653000000000000000e+03	5.698000000000000000e+03	5.753000000000000000e+03	5.807000000000000000e+03	5.865000000000000000e+03	5.926000000000000000e+03	5.967000000000000000e+03	6.024000000000000000e+03
9.980000000000000000e+03	9.979000000000000000e+03	9.977000000000000000e+03	9.970000000000000000e+03	9.961000000000000000e+03	9.947000000000000000e+03	9.928000000000000000e+03	9.919000000000000000e+03	9.895000000000000000e+03	9.868000000000000000e+03	9.821000000000000000e+03	9.773000000000000000e+03	9.711000000000000000e+03	9.620000000000000000e+03	9.512000000000000000e+03	9.373000000000000000e+03	9.212000000000000000e+03	9.023000000000000000e+03	8.784000000000000000e+03	8.581000000000000000e+03	8.341000000000000000e+03	8.033000000000000000e+03	7.693000000000000000e+03	7.400000000000000000e+03	7.130000000000000000e+03	6.866000000000000000e+03	6.606000000000000000e+03	6.385000000000000000e+03	6.198000000000000000e+03	6.054000000000000000e+03	5.953000000000000000e+03	5.846000000000000000e+03	5.775000000000000000e+03	5.749000000000000000e+03	5.686000000000000000e+03	5.649000000000000000e+03	5.648000000000000000e+03	5.616000000000000000e+03	5.615000000000000000e+03	5.589000000000000000e+03	5.617000000000000000e+03	5.612000000000000000e+03	5.661000000000000000e+03	5.678000000000000000e+03	5.703000000000000000e+03	5.724000000000000000e+03	5.763000000000000000e+03	5.796000000000000000e+03	5.834000000000000000e+03	5.885000000000000000e+03
9.980000000000000000e+03	9.972000000000000000e+03	9.965000000000000000e+03	9.957000000000000000e+03	9.936000000000000000e+03	9.917000000000000000e+03	9.877000000000000000e+03	9.838000000000000000e+03	9.778000000000000000e+03	9.718000000000000000e+03	9.649000000000000000e+03	9.554000000000000000e+03	9.410000000000000000e+03	9.231000000000000000e+03	9.017000000000000000e+03	8.730000000000000000e+03	8.418000000000000000e+03	8.101000000000000000e+03	7.768000000000000000e+03	7.454000000000000000e+03	7.152000000000000000e+03	6.865000000000000000e+03	6.638000000000000000e+03	6.451000000000000000e+03	6.256000000000000000e+03	6.080000000000000000e+03	5.939000000000000000e+03	5.792000000000000000e+03	5.720000000000000000e+03	5.650000000000000000e+03	5.605000000000000000e+03	5.572000000000000000e+03	5.544000000000000000e+03	5.549000000000000000e+03	5.529000000000000000e+03	5.524000000000000000e+03	5.549000000000000000e+03	5.560000000000000000e+03	5.572000000000000000e+03	5.605000000000000000e+03	5.628000000000000000e+03	5.666000000000000000e+03	5.670000000000000000e+03	5.711000000000000000e+03	5.744000000000000000e+03	5.759000000000000000e+03	5.811000000000000000e+03	5.866000000000000000e+03	5.915000000000000000e+03	5.975000000000000000e+03
9.980000000000000000e+03	9.972000000000000000e+03	9.952000000000000000e+03	9.933000000000000000e+03	9.917000000000000000e+03	9.891000000000000000e+03	9.863000000000000000e+03	9.811000000000000000e+03	9.760000000000000000e+03	9.703000000000000000e+03	9.603000000000000000e+03	9.489000000000000000e+03	9.343000000000000000e+03	9.170000000000000000e+03	8.968000000000000000e+03	8.721000000000000000e+03	8.471000000000000000e+03	8.193000000000000000e+03	7.886000000000000000e+03	7.556000000000000000e+03	7.241000000000000000e+03	6.978000000000000000e+03	6.730000000000000000e+03	6.506000000000000000e+03	6.311000000000000000e+03	6.178000000000000000e+03	6.052000000000000000e+03	5.969000000000000000e+03	5.911000000000000000e+03	5.843000000000000000e+03	5.808000000000000000e+03	5.758000000000000000e+03	5.748000000000000000e+03	5.711000000000000000e+03	5.700000000000000000e+03	5.678000000000000000e+03	5.689000000000000000e+03	5.726000000000000000e+03	5.740000000000000000e+03	5.737000000000000000e+03	5.760000000000000000e+03	5.794000000000000000e+03	5.815000000000000000e+03	5.844000000000000000e+03	5.857000000000000000e+03	5.888000000000000000e+03	5.913000000000000000e+03	5.950000000000000000e+03	5.975000000000000000e+03	6.007000000000000000e+03
9.980000000000000000e+03	9.974000000000000000e+03	9.969000000000000000e+03	9.960000000000000000e+03	9.952000000000000000e+03	9.941000000000000000e+03	9.917000000000000000e+03	9.897000000000000000e+03	9.854000000000000000e+03	9.817000000000000000e+03	9.763000000000000000e+03	9.696000000000000000e+03	9.623000000000000000e+03	9.515000000000000000e+03	9.379000000000000000e+03	9.252000000000000000e+03	9.089000000000000000e+03	8.899000000000000000e+03	8.714000000000000000e+03	8.487000000000000000e+03	8.226000000000000000e+03	7.960000000000000000e+03	7.699000000000000000e+03	7.437000000000000000e+03	7.170000000000000000e+03	6.933000000000000000e+03	6.727000000000000000e+03	6.539000000000000000e+03	6.335000000000000000e+03	6.227000000000000000e+03	6.125000000000000000e+03	6.019000000000000000e+03	5.927000000000000000e+03	5.863000000000000000e+03	5.842000000000000000e+03	5.806000000000000000e+03	5.808000000000000000e+03	5.798000000000000000e+03	5.768000000000000000e+03	5.768000000000000000e+03	5.761000000000000000e+03	5.761000000000000000e+03	5.765000000000000000e+03	5.790000000000000000e+03	5.817000000000000000e+03	5.823000000000000000e+03	5.843000000000000000e+03	5.858000000000000000e+03	5.888000000000000000e+03	5.921000000000000000e+03
9.980000000000000000e+03	9.972000000000000000e+03	9.970000000000000000e+03	9.965000000000000000e+03	9.957000000000000000e+03	9.951000000000000000e+03	9.944000000000000000e+03	9.937000000000000000e+03	9.921000000000000000e+03	9.903000000000000000e+03	9.876000000000000000e+03	9.853000000000000000e+03	9.803000000000000000e+03	9.742000000000000000e+03	9.698000000000000000e+03	9.643000000000000000e+03	9.564000000000000000e+03	9.478000000000000000e+03	9.372000000000000000e+03	9.227000000000000000e+03	9.031000000000000000e+03	8.807000000000000000e+03	8.577000000000000000e+03	8.328000000000000000e+03	8.060000000000000000e+03	7.772000000000000000e+03	7.479000000000000000e+03	7.196000000000000000e+03	6.947000000000000000e+03	6.679000000000000000e+03	6.455000000000000000e+03	6.263000000000000000e+03	6.133000000000000000e+03	5.987000000000000000e+03	5.878000000000000000e+03	5.821000000000000000e+03	5.754000000000000000e+03	5.685000000000000000e+03	5.648000000000000000e+03	5.613000000000000000e+03	5.604000000000000000e+03	5.596000000000000000e+03	5.628000000000000000e+03	5.640000000000000000e+03	5.642000000000000000e+03	5.679000000000000000e+03	5.703000000000000000e+03	5.723000000000000000e+03	5.745000000000000000e+03	5.795000000000000000e+03
9.980000000000000000e+03	9.980000000000000000e+03	9.972000000000000000e+03	9.969000000000000000e+03	9.960000000000000000e+03	9.950000000000000000e+03	9.930000000000000000e+03	9.899000000000000000e+03	9.861000000000000000e+03	9.816000000000000000e+03	9.769000000000000000e+03	9.707000000000000000e+03	9.629000000000000000e+03	9.543000000000000000e+03	9.422000000000000000e+03	9.270000000000000000e+03	9.074000000000000000e+03	8.837000000000000000e+03	8.617000000000000000e+03	8.306000000000000000e+03	7.984000000000000000e+03	7.701000000000000000e+03	7.425000000000000000e+03	7.159000000000000000e+03	6.888000000000000000e+03	6.646000000000000000e+03	6.456000000000000000e+03	6.263000000000000000e+03	6.087000000000000000e+03	5.978000000000000000e+03	5.891000000000000000e+03	5.822000000000000000e+03	5.740000000000000000e+03	5.670000000000000000e+03	5.642000000000000000e+03	5.635000000000000000e+03	5.644000000000000000e+03	5.650000000000000000e+03	5.635000000000000000e+03	5.641000000000000000e+03	5.667000000000000000e+03	5.699000000000000000e+03	5.729000000000000000e+03	5.757000000000000000e+03	5.811000000000000000e+03	5.841000000000000000e+03	5.885000000000000000e+03	5.930000000000000000e+03	5.983000000000000000e+03	6.028000000000000000e+03
9.980000000000000000e+03	9.976000000000000000e+03	9.972000000000000000e+03	9.966000000000000000e+03	9.955000000000000000e+03	9.947000000000000000e+03	9.938000000000000000e+03	9.917000000000000000e+03	9.889000000000000000e+03	9.865000000000000000e+03	9.828000000000000000e+03	9.780000000000000000e+03	9.721000000000000000e+03	9.631000000000000000e+03	9.520000000000000000e+03	9.389000000000000000e+03	9.238000000000000000e+03	9.035000000000000000e+03	8.789000000000000000e+03	8.500000000000000000e+03	8.223000000000000000e+03	7.875000000000000000e+03	7.548000000000000000e+03	7.268000000000000000e+03	6.946000000000000000e+03	6.667000000000000000e+03	6.446000000000000000e+03	6.229000000000000000e+03	6.090000000000000000e+03	5.945000000000000000e+03	5.839000000000000000e+03	5.769000000000000000e+03	5.716000000000000000e+03	5.662000000000000000e+03	5.597000000000000000e+03	5.536000000000000000e+03	5.514000000000000000e+03	5.493000000000000000e+03	5.501000000000000000e+03	5.502000000000000000e+03	5.513000000000000000e+03	5.533000000000000000e+03	5.561000000000000000e+03	5.567000000000000000e+03	5.598000000000000000e+03	5.630000000000000000e+03	5.646000000000000000e+03	5.707000000000000000e+03	5.755000000000000000e+03	5.812000000000000000e+03
9.980000000000000000e+03	9.972000000000000000e+03	9.969000000000000000e+03	9.964000000000000000e+03	9.952000000000000000e+03	9.941000000000000000e+03	9.919000000000000000e+03	9.899000000000000000e+03	9.872000000000000000e+03	9.840000000000000000e+03	9.794000000000000000e+03	9.746000000000000000e+03	9.668000000000000000e+03	9.583000000000000000e+03	9.456000000000000000e+03	9.299000000000000000e+03	9.111000000000000000e+03	8.879000000000000000e+03	8.637000000000000000e+03	8.391000000000000000e+03	8.138000000000000000e+03	7.886000000000000000e+03	7.602000000000000000e+03	7.320000000000000000e+03	7.033000000000000000e+03	6.788000000000000000e+03	6.595000000000000000e+03	6.431000000000000000e+03	6.269000000000000000e+03	6.169000000000000000e+03	6.053000000000000000e+03	5.958000000000000000e+03	5.874000000000000000e+03	5.831000000000000000e+03	5.766000000000000000e+03	5.745000000000000000e+03	5.738000000000000000e+03	5.742000000000000000e+03	5.747000000000000000e+03	5.750000000000000000e+03	5.757000000000000000e+03	5.799000000000000000e+03	5.793000000000000000e+03	5.839000000000000000e+03	5.877000000000000000e+03	5.906000000000000000e+03	5.923000000000000000e+03	5.939000000000000000e+03	5.964000000000000000e+03	6.018000000000000000e+03
9.980000000000000000e+03	9.977000000000000000e+03	9.956000000000000000e+03	9.938000000000000000e+03	9.905000000000000000e+03	9.877000000000000000e+03	9.839000000000000000e+03	9.790000000000000000e+03	9.733000000000000000e+03	9.650000000000000000e+03	9.568000000000000000e+03	9.423000000000000000e+03	9.271000000000000000e+03	9.085000000000000000e+03	8.853000000000000000e+03	8.595000000000000000e+03	8.316000000000000000e+03	8.005000000000000000e+03	7.687000000000000000e+03	7.376000000000000000e+03	7.077000000000000000e+03	6.829000000000000000e+03	6.571000000000000000e+03	6.356000000000000000e+03	6.164000000000000000e+03	5.983000000000000000e+03	5.878000000000000000e+03	5.770000000000000000e+03	5.728000000000000000e+03	5.674000000000000000e+03	5.617000000000000000e+03	5.608000000000000000e+03	5.589000000000000000e+03	5.559000000000000000e+03	5.553000000000000000e+03	5.545000000000000000e+03	5.512000000000000000e+03	5.517000000000000000e+03	5.558000000000000000e+03	5.600000000000000000e+03	5.648000000000000000e+03	5.667000000000000000e+03	5.690000000000000000e+03	5.706000000000000000e+03	5.730000000000000000e+03	5.777000000000000000e+03	5.839000000000000000e+03	5.883000000000000000e+03	5.945000000000000000e+03	5.974000000000000000e+03
9.980000000000000000e+03	9.976000000000000000e+03	9.971000000000000000e+03	9.961000000000000000e+03	9.956000000000000000e+03	9.942000000000000000e+03	9.935000000000000000e+03	9.923000000000000000e+03	9.909000000000000000e+03	9.893000000000000000e+03	9.871000000000000000e+03	9.845000000000000000e+03	9.817000000000000000e+03	9.774000000000000000e+03	9.723000000000000000e+03	9.670000000000000000e+03	9.593000000000000000e+03	9.512000000000000000e+03	9.404000000000000000e+03	9.281000000000000000e+03	9.095000000000000000e+03	8.932000000000000000e+03	8.734000000000000000e+03	8.494000000000000000e+03	8.245000000000000000e+03	7.982000000000000000e+03	7.680000000000000000e+03	7.407000000000000000e+03	7.147000000000000000e+03	6.909000000000000000e+03	6.628000000000000000e+03	6.433000000000000000e+03	6.254000000000000000e+03	6.110000000000000000e+03	5.988000000000000000e+03	5.904000000000000000e+03	5.853000000000000000e+03	5.799000000000000000e+03	5.738000000000000000e+03	5.710000000000000000e+03	5.672000000000000000e+03	5.651000000000000000e+03	5.628000000000000000e+03	5.645000000000000000e+03	5.664000000000000000e+03	5.693000000000000000e+03	5.729000000000000000e+03	5.728000000000000000e+03	5.753000000000000000e+03	5.786000000000000000e+03
9.980000000000000000e+03	9.973000000000000000e+03	9.963000000000000000e+03	9.953000000000000000e+03	9.945000000000000000e+03	9.926000000000000000e+03	9.907000000000000000e+03	9.879000000000000000e+03	9.852000000000000000e+03	9.800000000000000000e+03	9.734000000000000000e+03	9.640000000000000000e+03	9.526000000000000000e+03	9.374000000000000000e+03	9.193000000000000000e+03	9.010000000000000000e+03	8.780000000000000000e+03	8.521000000000000000e+03	8.259000000000000000e+03	7.981000000000000000e+03	7.669000000000000000e+03	7.342000000000000000e+03	7.064000000000000000e+03	6.811000000000000000e+03	6.614000000000000000e+03	6.400000000000000000e+03	6.252000000000000000e+03	6.135000000000000000e+03	6.000000000000000000e+03	5.878000000000000000e+03	5.808000000000000000e+03	5.750000000000000000e+03	5.686000000000000000e+03	5.638000000000000000e+03	5.599000000000000000e+03	5.605000000000000000e+03	5.598000000000000000e+03	5.610000000000000000e+03	5.625000000000000000e+03	5.649000000000000000e+03	5.661000000000000000e+03	5.691000000000000000e+03	5.747000000000000000e+03	5.805000000000000000e+03	5.852000000000000000e+03	5.876000000000000000e+03	5.932000000000000000e+03	5.960000000000000000e+03	5.972000000000000000e+03	5.996000000000000000e+03
9.980000000000000000e+03	9.971000000000000000e+03	9.960000000000000000e+03	9.947000000000000000e+03	9.922000000000000000e+03	9.915000000000000000e+03	9.890000000000000000e+03	9.854000000000000000e+03	9.810000000000000000e+03	9.764000000000000000e+03	9.687000000000000000e+03	9.597000000000000000e+03	9.519000000000000000e+03	9.405000000000000000e+03	9.218000000000000000e+03	9.070000000000000000e+03	8.837000000000000000e+03	8.616000000000000000e+03	8.368000000000000000e+03	8.118000000000000000e+03	7.851000000000000000e+03	7.535000000000000000e+03	7.275000000000000000e+03	7.016000000000000000e+03	6.771000000000000000e+03	6.564000000000000000e+03	6.380000000000000000e+03	6.213000000000000000e+03	6.068000000000000000e+03	5.956000000000000000e+03	5.865000000000000000e+03	5.799000000000000000e+03	5.748000000000000000e+03	5.701000000000000000e+03	5.675000000000000000e+03	5.621000000000000000e+03	5.600000000000000000e+03	5.581000000000000000e+03	5.597000000000000000e+03	5.607000000000000000e+03	5.619000000000000000e+03	5.623000000000000000e+03	5.663000000000000000e+03	5.671000000000000000e+03	5.700000000000000000e+03	5.722000000000000000e+03	5.760000000000000000e+03	5.790000000000000000e+03	5.828000000000000000e+03	5.893000000000000000e+03
9.980000000000000000e+03	9.968000000000000000e+03	9.941000000000000000e+03	9.911000000000000000e+03	9.867000000000000000e+03	9.803000000000000000e+03	9.738000000000000000e+03	9.672000000000000000e+03	9.582000000000000000e+03	9.465000000000000000e+03	9.324000000000000000e+03	9.144000000000000000e+03	8.960000000000000000e+03	8.748000000000000000e+03	8.451000000000000000e+03	8.147000000000000000e+03	7.855000000000000000e+03	7.527000000000000000e+03	7.221000000000000000e+03	6.955000000000000000e+03	6.746000000000000000e+03	6.544000000000000000e+03	6.355000000000000000e+03	6.189000000000000000e+03	6.083000000000000000e+03	5.978000000000000000e+03	5.895000000000000000e+03	5.826000000000000000e+03	5.762000000000000000e+03	5.697000000000000000e+03	5.675000000000000000e+03	5.656000000000000000e+03	5.662000000000000000e+03	5.649000000000000000e+03	5.653000000000000000e+03	5.648000000000000000e+03	5.675000000000000000e+03	5.679000000000000000e+03	5.727000000000000000e+03	5.741000000000000000e+03	5.788000000000000000e+03	5.819000000000000000e+03	5.849000000000000000e+03	5.896000000000000000e+03	5.941000000000000000e+03	5.986000000000000000e+03	6.043000000000000000e+03	6.092000000000000000e+03	6.160000000000000000e+03	6.230000000000000000e+03
9.980000000000000000e+03	9.974000000000000000e+03	9.968000000000000000e+03	9.958000000000000000e+03	9.949000000000000000e+03	9.938000000000000000e+03	9.931000000000000000e+03	9.918000000000000000e+03	9.891000000000000000e+03	9.870000000000000000e+03	9.848000000000000000e+03	9.814000000000000000e+03	9.776000000000000000e+03	9.708000000000000000e+03	9.645000000000000000e+03	9.569000000000000000e+03	9.452000000000000000e+03	9.284000000000000000e+03	9.137000000000000000e+03	8.897000000000000000e+03	8.655000000000000000e+03	8.397000000000000000e+03	8.105000000000000000e+03	7.808000000000000000e+03	7.546000000000000000e+03	7.273000000000000000e+03	7.027000000000000000e+03	6.758000000000000000e+03	6.540000000000000000e+03	6.338000000000000000e+03	6.182000000000000000e+03	6.071000000000000000e+03	5.956000000000000000e+03	5.855000000000000000e+03	5.776000000000000000e+03	5.730000000000000000e+03	5.707000000000000000e+03	5.680000000000000000e+03	5.669000000000000000e+03	5.651000000000000000e+03	5.644000000000000000e+03	5.650000000000000000e+03	5.660000000000000000e+03	5.666000000000000000e+03	5.669000000000000000e+03	5.694000000000000000e+03	5.689000000000000000e+03	5.747000000000000000e+03	5.772000000000000000e+03	5.799000000000000000e+03
9.980000000000000000e+03	9.974000000000000000e+03	9.966000000000000000e+03	9.956000000000000000e+03	9.938000000000000000e+03	9.925000000000000000e+03	9.914000000000000000e+03	9.897000000000000000e+03	9.873000000000000000e+03	9.831000000000000000e+03	9.780000000000000000e+03	9.722000000000000000e+03	9.662000000000000000e+03	9.573000000000000000e+03	9.453000000000000000e+03	9.322000000000000000e+03	9.153000000000000000e+03	8.951000000000000000e+03	8.728000000000000000e+03	8.475000000000000000e+03	8.212000000000000000e+03	7.862000000000000000e+03	7.581000000000000000e+03	7.302000000000000000e+03	7.036000000000000000e+03	6.816000000000000000e+03	6.567000000000000000e+03	6.361000000000000000e+03	6.165000000000000000e+03	6.054000000000000000e+03	5.918000000000000000e+03	5.855000000000000000e+03	5.761000000000000000e+03	5.695000000000000000e+03	5.638000000000000000e+03	5.622000000000000000e+03	5.604000000000000000e+03	5.610000000000000000e+03	5.622000000000000000e+03	5.633000000000000000e+03	5.641000000000000000e+03	5.665000000000000000e+03	5.697000000000000000e+03	5.728000000000000000e+03	5.772000000000000000e+03	5.784000000000000000e+03	5.816000000000000000e+03	5.838000000000000000e+03	5.875000000000000000e+03	5.894000000000000000e+03
9.980000000000000000e+03	9.972000000000000000e+03	9.963000000000000000e+03	9.954000000000000000e+03	9.935000000000000000e+03	9.913000000000000000e+03	9.900000000000000000e+03	9.874000000000000000e+03	9.852000000000000000e+03	9.813000000000000000e+03	9.753000000000000000e+03	9.689000000000000000e+03	9.620000000000000000e+03	9.524000000000000000e+03	9.359000000000000000e+03	9.195000000000000000e+03	9.021000000000000000e+03	8.796000000000000000e+03	8.556000000000000000e+03	8.281000000000000000e+03	7.941000000000000000e+03	7.641000000000000000e+03	7.337000000000000000e+03	7.052000000000000000e+03	6.788000000000000000e+03	6.553000000000000000e+03	6.327000000000000000e+03	6.180000000000000000e+03	6.030000000000000000e+03	5.935000000000000000e+03	5.836000000000000000e+03	5.726000000000000000e+03	5.707000000000000000e+03	5.679000000000000000e+03	5.638000000000000000e+03	5.615000000000000000e+03	5.627000000000000000e+03	5.625000000000000000e+03	5.601000000000000000e+03	5.585000000000000000e+03	5.620000000000000000e+03	5.639000000000000000e+03	5.653000000000000000e+03	5.658000000000000000e+03	5.692000000000000000e+03	5.723000000000000000e+03	5.735000000000000000e+03	5.798000000000000000e+03	5.830000000000000000e+03	5.884000000000000000e+03
9.980000000000000000e+03	9.979000000000000000e+03	9.970000000000000000e+03	9.961000000000000000e+03	9.960000000000000000e+03	9.951000000000000000e+03	9.942000000000000000e+03	9.927000000000000000e+03	9.897000000000000000e+03	9.856000000000000000e+03	9.811000000000000000e+03	9.757000000000000000e+03	9.709000000000000000e+03	9.656000000000000000e+03	9.582000000000000000e+03	9.475000000000000000e+03	9.345000000000000000e+03	9.179000000000000000e+03	8.988000000000000000e+03	8.768000000000000000e+03	8.530000000000000000e+03	8.297000000000000000e+03	8.018000000000000000e+03	7.737000000000000000e+03	7.452000000000000000e+03	7.195000000000000000e+03	6.972000000000000000e+03	6.728000000000000000e+03	6.563000000000000000e+03	6.395000000000000000e+03	6.222000000000000000e+03	6.114000000000000000e+03	6.020000000000000000e+03	5.942000000000000000e+03	5.889000000000000000e+03	5.848000000000000000e+03	5.827000000000000000e+03	5.798000000000000000e+03	5.782000000000000000e+03	5.780000000000000000e+03	5.775000000000000000e+03	5.760000000000000000e+03	5.769000000000000000e+03	5.781000000000000000e+03	5.788000000000000000e+03	5.810000000000000000e+03	5.841000000000000000e+03	5.909000000000000000e+03	5.929000000000000000e+03	5.969000000000000000e+03
9.980000000000000000e+03	9.972000000000000000e+03	9.965000000000000000e+03	9.951000000000000000e+03	9.942000000000000000e+03	9.928000000000000000e+03	9.903000000000000000e+03	9.869000000000000000e+03	9.838000000000000000e+03	9.811000000000000000e+03	9.777000000000000000e+03	9.707000000000000000e+03	9.632000000000000000e+03	9.533000000000000000e+03	9.395000000000000000e+03	9.202000000000000000e+03	8.980000000000000000e+03	8.736000000000000000e+03	8.461000000000000000e+03	8.161000000000000000e+03	7.850000000000000000e+03	7.547000000000000000e+03	7.262000000000000000e+03	6.972000000000000000e+03	6.729000000000000000e+03	6.456000000000000000e+03	6.265000000000000000e+03	6.101000000000000000e+03	5.946000000000000000e+03	5.860000000000000000e+03	5.792000000000000000e+03	5.725000000000000000e+03	5.660000000000000000e+03	5.584000000000000000e+03	5.551000000000000000e+03	5.541000000000000000e+03	5.526000000000000000e+03	5.537000000000000000e+03	5.551000000000000000e+03	5.561000000000000000e+03	5.582000000000000000e+03	5.597000000000000000e+03	5.625000000000000000e+03	5.622000000000000000e+03	5.670000000000000000e+03	5.708000000000000000e+03	5.740000000000000000e+03	5.804000000000000000e+03	5.845000000000000000e+03	5.890000000000000000e+03
9.980000000000000000e+03	9.965000000000000000e+03	9.948000000000000000e+03	9.934000000000000000e+03	9.916000000000000000e+03	9.892000000000000000e+03	9.862000000000000000e+03	9.820000000000000000e+03	9.765000000000000000e+03	9.689000000000000000e+03	9.596000000000000000e+03	9.513000000000000000e+03	9.403000000000000000e+03	9.262000000000000000e+03	9.089000000000000000e+03	8.867000000000000000e+03	8.609000000000000000e+03	8.347000000000000000e+03	8.048000000000000000e+03	7.758000000000000000e+03	7.472000000000000000e+03	7.160000000000000000e+03	6.888000000000000000e+03	6.647000000000000000e+03	6.474000000000000000e+03	6.246000000000000000e+03	6.121000000000000000e+03	5.987000000000000000e+03	5.875000000000000000e+03	5.769000000000000000e+03	5.679000000000000000e+03	5.637000000000000000e+03	5.585000000000000000e+03	5.543000000000000000e+03	5.512000000000000000e+03	5.508000000000000000e+03	5.512000000000000000e+03	5.529000000000000000e+03	5.540000000000000000e+03	5.558000000000000000e+03	5.607000000000000000e+03	5.632000000000000000e+03	5.669000000000000000e+03	5.739000000000000000e+03	5.768000000000000000e+03	5.782000000000000000e+03	5.818000000000000000e+03	5.839000000000000000e+03	5.876000000000000000e+03	5.922000000000000000e+03
9.980000000000000000e+03	9.970000000000000000e+03	9.959000000000000000e+03	9.953000000000000000e+03	9.935000000000000000e+03	9.912000000000000000e+03	9.888000000000000000e+03	9.860000000000000000e+03	9.816000000000000000e+03	9.745000000000000000e+03	9.678000000000000000e+03	9.567000000000000000e+03	9.430000000000000000e+03	9.295000000000000000e+03	9.131000000000000000e+03	8.955000000000000000e+03	8.743000000000000000e+03	8.492000000000000000e+03	8.216000000000000000e+03	7.902000000000000000e+03	7.579000000000000000e+03	7.305000000000000000e+03	7.026000000000000000e+03	6.800000000000000000e+03	6.566000000000000000e+03	6.386000000000000000e+03	6.238000000000000000e+03	6.105000000000000000e+03	5.995000000000000000e+03	5.869000000000000000e+03	5.801000000000000000e+03	5.713000000000000000e+03	5.668000000000000000e+03	5.593000000000000000e+03	5.568000000000000000e+03	5.553000000000000000e+03	5.554000000000000000e+03	5.535000000000000000e+03	5.540000000000000000e+03	5.550000000000000000e+03	5.573000000000000000e+03	5.570000000000000000e+03	5.593000000000000000e+03	5.637000000000000000e+03	5.678000000000000000e+03	5.746000000000000000e+03	5.743000000000000000e+03	5.796000000000000000e+03	5.826000000000000000e+03	5.877000000000000000e+03
9.980000000000000000e+03	9.975000000000000000e+03	9.970000000000000000e+03	9.965000000000000000e+03	9.952000000000000000e+03	9.943000000000000000e+03	9.927000000000000000e+03	9.907000000000000000e+03	9.882000000000000000e+03	9.842000000000000000e+03	9.808000000000000000e+03	9.755000000000000000e+03	9.692000000000000000e+03	9.626000000000000000e+03	9.542000000000000000e+03	9.432000000000000000e+03	9.294000000000000000e+03	9.149000000000000000e+03	8.964000000000000000e+03	8.725000000000000000e+03	8.485000000000000000e+03	8.217000000000000000e+03	7.923000000000000000e+03	7.633000000000000000e+03	7.348000000000000000e+03	7.051000000000000000e+03	6.817000000000000000e+03	6.594000000000000000e+03	6.372000000000000000e+03	6.173000000000000000e+03	5.980000000000000000e+03	5.898000000000000000e+03	5.788000000000000000e+03	5.737000000000000000e+03	5.690000000000000000e+03	5.664000000000000000e+03	5.658000000000000000e+03	5.630000000000000000e+03	5.622000000000000000e+03	5.639000000000000000e+03	5.651000000000000000e+03	5.668000000000000000e+03	5.673000000000000000e+03	5.696000000000000000e+03	5.723000000000000000e+03	5.737000000000000000e+03	5.747000000000000000e+03	5.773000000000000000e+03	5.803000000000000000e+03	5.845000000000000000e+03
9.980000000000000000e+03	9.971000000000000000e+03	9.962000000000000000e+03	9.946000000000000000e+03	9.930000000000000000e+03	9.907000000000000000e+03	9.864000000000000000e+03	9.817000000000000000e+03	9.739000000000000000e+03	9.666000000000000000e+03	9.550000000000000000e+03	9.437000000000000000e+03	9.252000000000000000e+03	9.073000000000000000e+03	8.880000000000000000e+03	8.658000000000000000e+03	8.388000000000000000e+03	8.106000000000000000e+03	7.834000000000000000e+03	7.561000000000000000e+03	7.241000000000000000e+03	6.981000000000000000e+03	6.739000000000000000e+03	6.544000000000000000e+03	6.343000000000000000e+03	6.167000000000000000e+03	6.037000000000000000e+03	5.885000000000000000e+03	5.816000000000000000e+03	5.717000000000000000e+03	5.682000000000000000e+03	5.657000000000000000e+03	5.627000000000000000e+03	5.582000000000000000e+03	5.573000000000000000e+03	5.538000000000000000e+03	5.532000000000000000e+03	5.530000000000000000e+03	5.555000000000000000e+03	5.570000000000000000e+03	5.598000000000000000e+03	5.620000000000000000e+03	5.674000000000000000e+03	5.746000000000000000e+03	5.814000000000000000e+03	5.871000000000000000e+03	5.942000000000000000e+03	5.973000000000000000e+03	6.032000000000000000e+03	6.097000000000000000e+03
9.980000000000000000e+03	9.974000000000000000e+03	9.968000000000000000e+03	9.964000000000000000e+03	9.955000000000000000e+03	9.952000000000000000e+03	9.935000000000000000e+03	9.927000000000000000e+03	9.897000000000000000e+03	9.850000000000000000e+03	9.798000000000000000e+03	9.743000000000000000e+03	9.667000000000000000e+03	9.597000000000000000e+03	9.490000000000000000e+03	9.383000000000000000e+03	9.217000000000000000e+03	9.066000000000000000e+03	8.844000000000000000e+03	8.611000000000000000e+03	8.355000000000000000e+03	8.058000000000000000e+03	7.746000000000000000e+03	7.453000000000000000e+03	7.102000000000000000e+03	6.808000000000000000e+03	6.526000000000000000e+03	6.272000000000000000e+03	6.091000000000000000e+03	5.906000000000000000e+03	5.800000000000000000e+03	5.689000000000000000e+03	5.609000000000000000e+03	5.555000000000000000e+03	5.539000000000000000e+03	5.494000000000000000e+03	5.481000000000000000e+03	5.501000000000000000e+03	5.505000000000000000e+03	5.531000000000000000e+03	5.566000000000000000e+03	5.584000000000000000e+03	5.621000000000000000e+03	5.640000000000000000e+03	5.685000000000000000e+03	5.713000000000000000e+03	5.765000000000000000e+03	5.808000000000000000e+03	5.850000000000000000e+03	5.896000000000000000e+03
9.980000000000000000e+03	9.966000000000000000e+03	9.954000000000000000e+03	9.935000000000000000e+03	9.917000000000000000e+03	9.901000000000000000e+03	9.861000000000000000e+03	9.804000000000000000e+03	9.712000000000000000e+03	9.603000000000000000e+03	9.475000000000000000e+03	9.337000000000000000e+03	9.194000000000000000e+03	8.997000000000000000e+03	8.768000000000000000e+03	8.510000000000000000e+03	8.256000000000000000e+03	7.967000000000000000e+03	7.716000000000000000e+03	7.428000000000000000e+03	7.168000000000000000e+03	6.896000000000000000e+03	6.648000000000000000e+03	6.450000000000000000e+03	6.258000000000000000e+03	6.153000000000000000e+03	6.017000000000000000e+03	5.922000000000000000e+03	5.840000000000000000e+03	5.773000000000000000e+03	5.735000000000000000e+03	5.713000000000000000e+03	5.687000000000000000e+03	5.697000000000000000e+03	5.677000000000000000e+03	5.660000000000000000e+03	5.626000000000000000e+03	5.648000000000000000e+03	5.670000000000000000e+03	5.692000000000000000e+03	5.718000000000000000e+03	5.770000000000000000e+03	5.786000000000000000e+03	5.811000000000000000e+03	5.862000000000000000e+03	5.910000000000000000e+03	5.957000000000000000e+03	6.011000000000000000e+03	6.051000000000000000e+03	6.102000000000000000e+03
9.980000000000000000e+03	9.977000000000000000e+03	9.971000000000000000e+03	9.963000000000000000e+03	9.953000000000000000e+03	9.937000000000000000e+03	9.921000000000000000e+03	9.897000000000000000e+03	9.869000000000000000e+03	9.821000000000000000e+03	9.790000000000000000e+03	9.742000000000000000e+03	9.685000000000000000e+03	9.613000000000000000e+03	9.510000000000000000e+03	9.400000000000000000e+03	9.285000000000000000e+03	9.136000000000000000e+03	8.948000000000000000e+03	8.749000000000000000e+03	8.516000000000000000e+03	8.278000000000000000e+03	7.991000000000000000e+03	7.695000000000000000e+03	7.389000000000000000e+03	7.102000000000000000e+03	6.821000000000000000e+03	6.551000000000000000e+03	6.371000000000000000e+03	6.181000000000000000e+03	6.028000000000000000e+03	5.906000000000000000e+03	5.839000000000000000e+03	5.773000000000000000e+03	5.731000000000000000e+03	5.702000000000000000e+03	5.686000000000000000e+03	5.638000000000000000e+03	5.620000000000000000e+03	5.633000000000000000e+03	5.627000000000000000e+03	5.651000000000000000e+03	5.658000000000000000e+03	5.683000000000000000e+03	5.700000000000000000e+03	5.714000000000000000e+03	5.764000000000000000e+03	5.805000000000000000e+03	5.824000000000000000e+03	5.859000000000000000e+03
[truncated: 350 more columns]
