# Supplementary material for: Omicron vs. the rest: Assessing the competitive dynamics and coinfection scenarios of COVID-19 strains on a social network
Source: PLoS One. 2024 Jan 25;19(1):e0287623. doi: 10.1371/journal.pone.0287623 (PMC10810514; doi:10.1371/journal.pone.0287623)
Supplement: S1 Data — (ZIP) [file pone.0287623.s001.zip › Data Figures/Fig9/susceptible_Watts-Strogatz with P=0.1.csv]

9.980000000000000000e+03	9.971000000000000000e+03	9.964000000000000000e+03	9.956000000000000000e+03	9.947000000000000000e+03	9.936000000000000000e+03	9.926000000000000000e+03	9.914000000000000000e+03	9.899000000000000000e+03	9.886000000000000000e+03	9.876000000000000000e+03	9.848000000000000000e+03	9.832000000000000000e+03	9.802000000000000000e+03	9.772000000000000000e+03	9.759000000000000000e+03	9.736000000000000000e+03	9.695000000000000000e+03	9.659000000000000000e+03	9.613000000000000000e+03	9.561000000000000000e+03	9.509000000000000000e+03	9.448000000000000000e+03	9.389000000000000000e+03	9.317000000000000000e+03	9.240000000000000000e+03	9.142000000000000000e+03	9.036000000000000000e+03	8.948000000000000000e+03	8.869000000000000000e+03	8.726000000000000000e+03	8.610000000000000000e+03	8.484000000000000000e+03	8.337000000000000000e+03	8.190000000000000000e+03	8.063000000000000000e+03	7.909000000000000000e+03	7.763000000000000000e+03	7.624000000000000000e+03	7.482000000000000000e+03	7.340000000000000000e+03	7.212000000000000000e+03	7.074000000000000000e+03	6.969000000000000000e+03	6.869000000000000000e+03	6.752000000000000000e+03	6.654000000000000000e+03	6.531000000000000000e+03	6.448000000000000000e+03	6.390000000000000000e+03
9.980000000000000000e+03	9.967000000000000000e+03	9.956000000000000000e+03	9.938000000000000000e+03	9.925000000000000000e+03	9.906000000000000000e+03	9.888000000000000000e+03	9.859000000000000000e+03	9.842000000000000000e+03	9.828000000000000000e+03	9.817000000000000000e+03	9.804000000000000000e+03	9.768000000000000000e+03	9.753000000000000000e+03	9.725000000000000000e+03	9.684000000000000000e+03	9.640000000000000000e+03	9.603000000000000000e+03	9.553000000000000000e+03	9.517000000000000000e+03	9.454000000000000000e+03	9.379000000000000000e+03	9.301000000000000000e+03	9.226000000000000000e+03	9.142000000000000000e+03	9.063000000000000000e+03	8.951000000000000000e+03	8.863000000000000000e+03	8.745000000000000000e+03	8.638000000000000000e+03	8.533000000000000000e+03	8.438000000000000000e+03	8.317000000000000000e+03	8.217000000000000000e+03	8.068000000000000000e+03	7.931000000000000000e+03	7.823000000000000000e+03	7.697000000000000000e+03	7.590000000000000000e+03	7.463000000000000000e+03	7.337000000000000000e+03	7.225000000000000000e+03	7.091000000000000000e+03	6.964000000000000000e+03	6.809000000000000000e+03	6.693000000000000000e+03	6.602000000000000000e+03	6.503000000000000000e+03	6.448000000000000000e+03	6.414000000000000000e+03
9.980000000000000000e+03	9.972000000000000000e+03	9.965000000000000000e+03	9.948000000000000000e+03	9.942000000000000000e+03	9.926000000000000000e+03	9.916000000000000000e+03	9.902000000000000000e+03	9.886000000000000000e+03	9.873000000000000000e+03	9.858000000000000000e+03	9.840000000000000000e+03	9.824000000000000000e+03	9.809000000000000000e+03	9.794000000000000000e+03	9.774000000000000000e+03	9.743000000000000000e+03	9.705000000000000000e+03	9.676000000000000000e+03	9.634000000000000000e+03	9.595000000000000000e+03	9.536000000000000000e+03	9.493000000000000000e+03	9.443000000000000000e+03	9.371000000000000000e+03	9.304000000000000000e+03	9.232000000000000000e+03	9.167000000000000000e+03	9.073000000000000000e+03	8.975000000000000000e+03	8.885000000000000000e+03	8.791000000000000000e+03	8.705000000000000000e+03	8.570000000000000000e+03	8.436000000000000000e+03	8.327000000000000000e+03	8.188000000000000000e+03	8.049000000000000000e+03	7.890000000000000000e+03	7.752000000000000000e+03	7.570000000000000000e+03	7.435000000000000000e+03	7.249000000000000000e+03	7.145000000000000000e+03	7.015000000000000000e+03	6.894000000000000000e+03	6.800000000000000000e+03	6.687000000000000000e+03	6.579000000000000000e+03	6.482000000000000000e+03
9.980000000000000000e+03	9.973000000000000000e+03	9.959000000000000000e+03	9.948000000000000000e+03	9.931000000000000000e+03	9.917000000000000000e+03	9.900000000000000000e+03	9.892000000000000000e+03	9.883000000000000000e+03	9.865000000000000000e+03	9.838000000000000000e+03	9.825000000000000000e+03	9.801000000000000000e+03	9.782000000000000000e+03	9.757000000000000000e+03	9.730000000000000000e+03	9.702000000000000000e+03	9.673000000000000000e+03	9.631000000000000000e+03	9.600000000000000000e+03	9.560000000000000000e+03	9.506000000000000000e+03	9.436000000000000000e+03	9.359000000000000000e+03	9.310000000000000000e+03	9.227000000000000000e+03	9.148000000000000000e+03	9.081000000000000000e+03	9.007000000000000000e+03	8.911000000000000000e+03	8.799000000000000000e+03	8.709000000000000000e+03	8.605000000000000000e+03	8.462000000000000000e+03	8.345000000000000000e+03	8.215000000000000000e+03	8.085000000000000000e+03	7.946000000000000000e+03	7.827000000000000000e+03	7.690000000000000000e+03	7.567000000000000000e+03	7.407000000000000000e+03	7.279000000000000000e+03	7.136000000000000000e+03	7.031000000000000000e+03	6.927000000000000000e+03	6.808000000000000000e+03	6.721000000000000000e+03	6.648000000000000000e+03	6.534000000000000000e+03
9.980000000000000000e+03	9.973000000000000000e+03	9.958000000000000000e+03	9.945000000000000000e+03	9.931000000000000000e+03	9.910000000000000000e+03	9.906000000000000000e+03	9.887000000000000000e+03	9.870000000000000000e+03	9.852000000000000000e+03	9.837000000000000000e+03	9.815000000000000000e+03	9.786000000000000000e+03	9.760000000000000000e+03	9.731000000000000000e+03	9.699000000000000000e+03	9.651000000000000000e+03	9.610000000000000000e+03	9.567000000000000000e+03	9.511000000000000000e+03	9.458000000000000000e+03	9.372000000000000000e+03	9.309000000000000000e+03	9.233000000000000000e+03	9.133000000000000000e+03	9.047000000000000000e+03	8.940000000000000000e+03	8.844000000000000000e+03	8.728000000000000000e+03	8.632000000000000000e+03	8.527000000000000000e+03	8.396000000000000000e+03	8.265000000000000000e+03	8.120000000000000000e+03	7.988000000000000000e+03	7.860000000000000000e+03	7.702000000000000000e+03	7.550000000000000000e+03	7.430000000000000000e+03	7.285000000000000000e+03	7.166000000000000000e+03	7.027000000000000000e+03	6.886000000000000000e+03	6.754000000000000000e+03	6.658000000000000000e+03	6.528000000000000000e+03	6.462000000000000000e+03	6.394000000000000000e+03	6.339000000000000000e+03	6.290000000000000000e+03
9.980000000000000000e+03	9.973000000000000000e+03	9.963000000000000000e+03	9.956000000000000000e+03	9.946000000000000000e+03	9.940000000000000000e+03	9.924000000000000000e+03	9.916000000000000000e+03	9.893000000000000000e+03	9.881000000000000000e+03	9.865000000000000000e+03	9.852000000000000000e+03	9.838000000000000000e+03	9.811000000000000000e+03	9.795000000000000000e+03	9.767000000000000000e+03	9.741000000000000000e+03	9.718000000000000000e+03	9.688000000000000000e+03	9.636000000000000000e+03	9.583000000000000000e+03	9.531000000000000000e+03	9.477000000000000000e+03	9.414000000000000000e+03	9.360000000000000000e+03	9.264000000000000000e+03	9.188000000000000000e+03	9.110000000000000000e+03	9.025000000000000000e+03	8.940000000000000000e+03	8.833000000000000000e+03	8.720000000000000000e+03	8.610000000000000000e+03	8.475000000000000000e+03	8.320000000000000000e+03	8.194000000000000000e+03	8.036000000000000000e+03	7.924000000000000000e+03	7.813000000000000000e+03	7.664000000000000000e+03	7.530000000000000000e+03	7.418000000000000000e+03	7.274000000000000000e+03	7.159000000000000000e+03	7.035000000000000000e+03	6.914000000000000000e+03	6.801000000000000000e+03	6.692000000000000000e+03	6.590000000000000000e+03	6.496000000000000000e+03
9.980000000000000000e+03	9.974000000000000000e+03	9.967000000000000000e+03	9.957000000000000000e+03	9.944000000000000000e+03	9.933000000000000000e+03	9.923000000000000000e+03	9.908000000000000000e+03	9.890000000000000000e+03	9.875000000000000000e+03	9.856000000000000000e+03	9.836000000000000000e+03	9.812000000000000000e+03	9.796000000000000000e+03	9.783000000000000000e+03	9.756000000000000000e+03	9.724000000000000000e+03	9.693000000000000000e+03	9.657000000000000000e+03	9.622000000000000000e+03	9.571000000000000000e+03	9.518000000000000000e+03	9.480000000000000000e+03	9.433000000000000000e+03	9.378000000000000000e+03	9.318000000000000000e+03	9.243000000000000000e+03	9.168000000000000000e+03	9.103000000000000000e+03	9.002000000000000000e+03	8.921000000000000000e+03	8.818000000000000000e+03	8.725000000000000000e+03	8.608000000000000000e+03	8.478000000000000000e+03	8.327000000000000000e+03	8.198000000000000000e+03	8.079000000000000000e+03	7.928000000000000000e+03	7.794000000000000000e+03	7.653000000000000000e+03	7.497000000000000000e+03	7.357000000000000000e+03	7.210000000000000000e+03	7.099000000000000000e+03	6.980000000000000000e+03	6.864000000000000000e+03	6.772000000000000000e+03	6.644000000000000000e+03	6.548000000000000000e+03
9.980000000000000000e+03	9.972000000000000000e+03	9.960000000000000000e+03	9.952000000000000000e+03	9.943000000000000000e+03	9.926000000000000000e+03	9.900000000000000000e+03	9.882000000000000000e+03	9.860000000000000000e+03	9.841000000000000000e+03	9.819000000000000000e+03	9.799000000000000000e+03	9.771000000000000000e+03	9.739000000000000000e+03	9.719000000000000000e+03	9.680000000000000000e+03	9.647000000000000000e+03	9.608000000000000000e+03	9.566000000000000000e+03	9.515000000000000000e+03	9.463000000000000000e+03	9.417000000000000000e+03	9.342000000000000000e+03	9.262000000000000000e+03	9.174000000000000000e+03	9.102000000000000000e+03	9.023000000000000000e+03	8.955000000000000000e+03	8.839000000000000000e+03	8.744000000000000000e+03	8.617000000000000000e+03	8.504000000000000000e+03	8.392000000000000000e+03	8.242000000000000000e+03	8.111000000000000000e+03	7.985000000000000000e+03	7.869000000000000000e+03	7.731000000000000000e+03	7.616000000000000000e+03	7.490000000000000000e+03	7.378000000000000000e+03	7.292000000000000000e+03	7.180000000000000000e+03	7.070000000000000000e+03	6.957000000000000000e+03	6.843000000000000000e+03	6.721000000000000000e+03	6.637000000000000000e+03	6.579000000000000000e+03	6.486000000000000000e+03
9.980000000000000000e+03	9.976000000000000000e+03	9.960000000000000000e+03	9.948000000000000000e+03	9.931000000000000000e+03	9.912000000000000000e+03	9.884000000000000000e+03	9.866000000000000000e+03	9.849000000000000000e+03	9.824000000000000000e+03	9.796000000000000000e+03	9.772000000000000000e+03	9.751000000000000000e+03	9.721000000000000000e+03	9.697000000000000000e+03	9.660000000000000000e+03	9.633000000000000000e+03	9.606000000000000000e+03	9.559000000000000000e+03	9.513000000000000000e+03	9.456000000000000000e+03	9.405000000000000000e+03	9.324000000000000000e+03	9.236000000000000000e+03	9.165000000000000000e+03	9.062000000000000000e+03	8.965000000000000000e+03	8.885000000000000000e+03	8.781000000000000000e+03	8.679000000000000000e+03	8.563000000000000000e+03	8.429000000000000000e+03	8.303000000000000000e+03	8.163000000000000000e+03	8.032000000000000000e+03	7.886000000000000000e+03	7.756000000000000000e+03	7.598000000000000000e+03	7.474000000000000000e+03	7.338000000000000000e+03	7.227000000000000000e+03	7.106000000000000000e+03	7.004000000000000000e+03	6.877000000000000000e+03	6.759000000000000000e+03	6.678000000000000000e+03	6.601000000000000000e+03	6.518000000000000000e+03	6.445000000000000000e+03	6.373000000000000000e+03
9.980000000000000000e+03	9.975000000000000000e+03	9.965000000000000000e+03	9.951000000000000000e+03	9.943000000000000000e+03	9.925000000000000000e+03	9.908000000000000000e+03	9.898000000000000000e+03	9.886000000000000000e+03	9.862000000000000000e+03	9.835000000000000000e+03	9.818000000000000000e+03	9.790000000000000000e+03	9.760000000000000000e+03	9.720000000000000000e+03	9.697000000000000000e+03	9.648000000000000000e+03	9.602000000000000000e+03	9.552000000000000000e+03	9.497000000000000000e+03	9.452000000000000000e+03	9.387000000000000000e+03	9.322000000000000000e+03	9.259000000000000000e+03	9.182000000000000000e+03	9.088000000000000000e+03	8.991000000000000000e+03	8.882000000000000000e+03	8.762000000000000000e+03	8.650000000000000000e+03	8.529000000000000000e+03	8.365000000000000000e+03	8.219000000000000000e+03	8.056000000000000000e+03	7.887000000000000000e+03	7.747000000000000000e+03	7.592000000000000000e+03	7.465000000000000000e+03	7.324000000000000000e+03	7.214000000000000000e+03	7.093000000000000000e+03	6.973000000000000000e+03	6.836000000000000000e+03	6.761000000000000000e+03	6.685000000000000000e+03	6.609000000000000000e+03	6.520000000000000000e+03	6.435000000000000000e+03	6.364000000000000000e+03	6.327000000000000000e+03
9.980000000000000000e+03	9.978000000000000000e+03	9.969000000000000000e+03	9.963000000000000000e+03	9.955000000000000000e+03	9.941000000000000000e+03	9.922000000000000000e+03	9.911000000000000000e+03	9.898000000000000000e+03	9.874000000000000000e+03	9.861000000000000000e+03	9.839000000000000000e+03	9.820000000000000000e+03	9.792000000000000000e+03	9.750000000000000000e+03	9.724000000000000000e+03	9.690000000000000000e+03	9.652000000000000000e+03	9.614000000000000000e+03	9.580000000000000000e+03	9.541000000000000000e+03	9.476000000000000000e+03	9.396000000000000000e+03	9.323000000000000000e+03	9.231000000000000000e+03	9.160000000000000000e+03	9.077000000000000000e+03	8.966000000000000000e+03	8.849000000000000000e+03	8.759000000000000000e+03	8.668000000000000000e+03	8.558000000000000000e+03	8.429000000000000000e+03	8.306000000000000000e+03	8.180000000000000000e+03	8.058000000000000000e+03	7.925000000000000000e+03	7.794000000000000000e+03	7.664000000000000000e+03	7.531000000000000000e+03	7.412000000000000000e+03	7.267000000000000000e+03	7.115000000000000000e+03	6.989000000000000000e+03	6.866000000000000000e+03	6.767000000000000000e+03	6.670000000000000000e+03	6.578000000000000000e+03	6.510000000000000000e+03	6.436000000000000000e+03
9.980000000000000000e+03	9.971000000000000000e+03	9.955000000000000000e+03	9.925000000000000000e+03	9.909000000000000000e+03	9.888000000000000000e+03	9.858000000000000000e+03	9.838000000000000000e+03	9.807000000000000000e+03	9.794000000000000000e+03	9.788000000000000000e+03	9.767000000000000000e+03	9.733000000000000000e+03	9.704000000000000000e+03	9.670000000000000000e+03	9.635000000000000000e+03	9.606000000000000000e+03	9.556000000000000000e+03	9.505000000000000000e+03	9.454000000000000000e+03	9.400000000000000000e+03	9.343000000000000000e+03	9.270000000000000000e+03	9.221000000000000000e+03	9.160000000000000000e+03	9.081000000000000000e+03	8.986000000000000000e+03	8.913000000000000000e+03	8.802000000000000000e+03	8.670000000000000000e+03	8.565000000000000000e+03	8.487000000000000000e+03	8.356000000000000000e+03	8.219000000000000000e+03	8.058000000000000000e+03	7.927000000000000000e+03	7.797000000000000000e+03	7.645000000000000000e+03	7.527000000000000000e+03	7.421000000000000000e+03	7.303000000000000000e+03	7.186000000000000000e+03	7.060000000000000000e+03	6.937000000000000000e+03	6.847000000000000000e+03	6.753000000000000000e+03	6.673000000000000000e+03	6.619000000000000000e+03	6.518000000000000000e+03	6.429000000000000000e+03
9.980000000000000000e+03	9.972000000000000000e+03	9.963000000000000000e+03	9.950000000000000000e+03	9.945000000000000000e+03	9.939000000000000000e+03	9.932000000000000000e+03	9.921000000000000000e+03	9.913000000000000000e+03	9.905000000000000000e+03	9.892000000000000000e+03	9.870000000000000000e+03	9.863000000000000000e+03	9.849000000000000000e+03	9.833000000000000000e+03	9.814000000000000000e+03	9.788000000000000000e+03	9.750000000000000000e+03	9.721000000000000000e+03	9.683000000000000000e+03	9.660000000000000000e+03	9.624000000000000000e+03	9.561000000000000000e+03	9.506000000000000000e+03	9.438000000000000000e+03	9.387000000000000000e+03	9.320000000000000000e+03	9.262000000000000000e+03	9.175000000000000000e+03	9.105000000000000000e+03	9.031000000000000000e+03	8.934000000000000000e+03	8.851000000000000000e+03	8.765000000000000000e+03	8.673000000000000000e+03	8.572000000000000000e+03	8.432000000000000000e+03	8.313000000000000000e+03	8.182000000000000000e+03	8.049000000000000000e+03	7.946000000000000000e+03	7.819000000000000000e+03	7.710000000000000000e+03	7.591000000000000000e+03	7.484000000000000000e+03	7.394000000000000000e+03	7.279000000000000000e+03	7.176000000000000000e+03	7.082000000000000000e+03	6.976000000000000000e+03
9.980000000000000000e+03	9.967000000000000000e+03	9.950000000000000000e+03	9.936000000000000000e+03	9.919000000000000000e+03	9.903000000000000000e+03	9.886000000000000000e+03	9.862000000000000000e+03	9.838000000000000000e+03	9.810000000000000000e+03	9.778000000000000000e+03	9.740000000000000000e+03	9.697000000000000000e+03	9.667000000000000000e+03	9.620000000000000000e+03	9.566000000000000000e+03	9.518000000000000000e+03	9.464000000000000000e+03	9.414000000000000000e+03	9.347000000000000000e+03	9.264000000000000000e+03	9.184000000000000000e+03	9.121000000000000000e+03	9.008000000000000000e+03	8.912000000000000000e+03	8.823000000000000000e+03	8.693000000000000000e+03	8.593000000000000000e+03	8.494000000000000000e+03	8.394000000000000000e+03	8.276000000000000000e+03	8.166000000000000000e+03	8.039000000000000000e+03	7.887000000000000000e+03	7.764000000000000000e+03	7.626000000000000000e+03	7.531000000000000000e+03	7.395000000000000000e+03	7.281000000000000000e+03	7.175000000000000000e+03	7.094000000000000000e+03	7.000000000000000000e+03	6.881000000000000000e+03	6.789000000000000000e+03	6.715000000000000000e+03	6.635000000000000000e+03	6.553000000000000000e+03	6.480000000000000000e+03	6.386000000000000000e+03	6.328000000000000000e+03
9.980000000000000000e+03	9.969000000000000000e+03	9.961000000000000000e+03	9.942000000000000000e+03	9.923000000000000000e+03	9.903000000000000000e+03	9.877000000000000000e+03	9.846000000000000000e+03	9.812000000000000000e+03	9.773000000000000000e+03	9.738000000000000000e+03	9.708000000000000000e+03	9.672000000000000000e+03	9.628000000000000000e+03	9.590000000000000000e+03	9.513000000000000000e+03	9.449000000000000000e+03	9.380000000000000000e+03	9.301000000000000000e+03	9.229000000000000000e+03	9.158000000000000000e+03	9.064000000000000000e+03	8.974000000000000000e+03	8.901000000000000000e+03	8.799000000000000000e+03	8.713000000000000000e+03	8.604000000000000000e+03	8.487000000000000000e+03	8.367000000000000000e+03	8.224000000000000000e+03	8.098000000000000000e+03	7.978000000000000000e+03	7.841000000000000000e+03	7.724000000000000000e+03	7.603000000000000000e+03	7.484000000000000000e+03	7.350000000000000000e+03	7.241000000000000000e+03	7.110000000000000000e+03	6.978000000000000000e+03	6.864000000000000000e+03	6.774000000000000000e+03	6.667000000000000000e+03	6.526000000000000000e+03	6.465000000000000000e+03	6.381000000000000000e+03	6.319000000000000000e+03	6.257000000000000000e+03	6.188000000000000000e+03	6.153000000000000000e+03
9.980000000000000000e+03	9.969000000000000000e+03	9.969000000000000000e+03	9.959000000000000000e+03	9.942000000000000000e+03	9.931000000000000000e+03	9.912000000000000000e+03	9.899000000000000000e+03	9.879000000000000000e+03	9.851000000000000000e+03	9.829000000000000000e+03	9.815000000000000000e+03	9.801000000000000000e+03	9.777000000000000000e+03	9.736000000000000000e+03	9.702000000000000000e+03	9.667000000000000000e+03	9.635000000000000000e+03	9.595000000000000000e+03	9.545000000000000000e+03	9.483000000000000000e+03	9.407000000000000000e+03	9.334000000000000000e+03	9.263000000000000000e+03	9.184000000000000000e+03	9.089000000000000000e+03	9.028000000000000000e+03	8.947000000000000000e+03	8.843000000000000000e+03	8.735000000000000000e+03	8.617000000000000000e+03	8.485000000000000000e+03	8.352000000000000000e+03	8.219000000000000000e+03	8.065000000000000000e+03	7.903000000000000000e+03	7.731000000000000000e+03	7.596000000000000000e+03	7.430000000000000000e+03	7.295000000000000000e+03	7.199000000000000000e+03	7.068000000000000000e+03	6.938000000000000000e+03	6.834000000000000000e+03	6.726000000000000000e+03	6.608000000000000000e+03	6.510000000000000000e+03	6.442000000000000000e+03	6.369000000000000000e+03	6.333000000000000000e+03
9.980000000000000000e+03	9.976000000000000000e+03	9.967000000000000000e+03	9.956000000000000000e+03	9.946000000000000000e+03	9.928000000000000000e+03	9.915000000000000000e+03	9.902000000000000000e+03	9.888000000000000000e+03	9.871000000000000000e+03	9.851000000000000000e+03	9.828000000000000000e+03	9.804000000000000000e+03	9.780000000000000000e+03	9.763000000000000000e+03	9.735000000000000000e+03	9.715000000000000000e+03	9.692000000000000000e+03	9.650000000000000000e+03	9.610000000000000000e+03	9.565000000000000000e+03	9.518000000000000000e+03	9.463000000000000000e+03	9.395000000000000000e+03	9.328000000000000000e+03	9.251000000000000000e+03	9.178000000000000000e+03	9.115000000000000000e+03	9.034000000000000000e+03	8.948000000000000000e+03	8.858000000000000000e+03	8.730000000000000000e+03	8.593000000000000000e+03	8.497000000000000000e+03	8.350000000000000000e+03	8.208000000000000000e+03	8.095000000000000000e+03	7.965000000000000000e+03	7.843000000000000000e+03	7.720000000000000000e+03	7.587000000000000000e+03	7.466000000000000000e+03	7.338000000000000000e+03	7.218000000000000000e+03	7.063000000000000000e+03	6.947000000000000000e+03	6.836000000000000000e+03	6.721000000000000000e+03	6.620000000000000000e+03	6.542000000000000000e+03
9.980000000000000000e+03	9.969000000000000000e+03	9.960000000000000000e+03	9.947000000000000000e+03	9.931000000000000000e+03	9.921000000000000000e+03	9.905000000000000000e+03	9.893000000000000000e+03	9.879000000000000000e+03	9.858000000000000000e+03	9.839000000000000000e+03	9.812000000000000000e+03	9.795000000000000000e+03	9.784000000000000000e+03	9.754000000000000000e+03	9.733000000000000000e+03	9.694000000000000000e+03	9.660000000000000000e+03	9.624000000000000000e+03	9.588000000000000000e+03	9.554000000000000000e+03	9.500000000000000000e+03	9.435000000000000000e+03	9.377000000000000000e+03	9.309000000000000000e+03	9.238000000000000000e+03	9.172000000000000000e+03	9.076000000000000000e+03	8.986000000000000000e+03	8.893000000000000000e+03	8.784000000000000000e+03	8.672000000000000000e+03	8.555000000000000000e+03	8.438000000000000000e+03	8.302000000000000000e+03	8.157000000000000000e+03	7.977000000000000000e+03	7.848000000000000000e+03	7.722000000000000000e+03	7.582000000000000000e+03	7.450000000000000000e+03	7.296000000000000000e+03	7.190000000000000000e+03	7.058000000000000000e+03	6.947000000000000000e+03	6.846000000000000000e+03	6.742000000000000000e+03	6.654000000000000000e+03	6.575000000000000000e+03	6.497000000000000000e+03
9.980000000000000000e+03	9.975000000000000000e+03	9.964000000000000000e+03	9.954000000000000000e+03	9.945000000000000000e+03	9.936000000000000000e+03	9.919000000000000000e+03	9.904000000000000000e+03	9.895000000000000000e+03	9.878000000000000000e+03	9.857000000000000000e+03	9.840000000000000000e+03	9.823000000000000000e+03	9.793000000000000000e+03	9.760000000000000000e+03	9.722000000000000000e+03	9.688000000000000000e+03	9.630000000000000000e+03	9.575000000000000000e+03	9.520000000000000000e+03	9.459000000000000000e+03	9.398000000000000000e+03	9.342000000000000000e+03	9.252000000000000000e+03	9.162000000000000000e+03	9.069000000000000000e+03	8.938000000000000000e+03	8.829000000000000000e+03	8.749000000000000000e+03	8.650000000000000000e+03	8.522000000000000000e+03	8.380000000000000000e+03	8.270000000000000000e+03	8.170000000000000000e+03	8.040000000000000000e+03	7.920000000000000000e+03	7.748000000000000000e+03	7.629000000000000000e+03	7.484000000000000000e+03	7.355000000000000000e+03	7.216000000000000000e+03	7.082000000000000000e+03	6.948000000000000000e+03	6.802000000000000000e+03	6.678000000000000000e+03	6.563000000000000000e+03	6.430000000000000000e+03	6.333000000000000000e+03	6.243000000000000000e+03	6.167000000000000000e+03
9.980000000000000000e+03	9.975000000000000000e+03	9.962000000000000000e+03	9.954000000000000000e+03	9.943000000000000000e+03	9.937000000000000000e+03	9.923000000000000000e+03	9.902000000000000000e+03	9.889000000000000000e+03	9.868000000000000000e+03	9.853000000000000000e+03	9.834000000000000000e+03	9.809000000000000000e+03	9.782000000000000000e+03	9.741000000000000000e+03	9.711000000000000000e+03	9.665000000000000000e+03	9.619000000000000000e+03	9.554000000000000000e+03	9.498000000000000000e+03	9.452000000000000000e+03	9.393000000000000000e+03	9.316000000000000000e+03	9.223000000000000000e+03	9.165000000000000000e+03	9.076000000000000000e+03	9.000000000000000000e+03	8.908000000000000000e+03	8.791000000000000000e+03	8.679000000000000000e+03	8.584000000000000000e+03	8.466000000000000000e+03	8.339000000000000000e+03	8.213000000000000000e+03	8.068000000000000000e+03	7.923000000000000000e+03	7.762000000000000000e+03	7.624000000000000000e+03	7.480000000000000000e+03	7.366000000000000000e+03	7.264000000000000000e+03	7.144000000000000000e+03	7.037000000000000000e+03	6.931000000000000000e+03	6.810000000000000000e+03	6.725000000000000000e+03	6.641000000000000000e+03	6.568000000000000000e+03	6.507000000000000000e+03	6.433000000000000000e+03
9.980000000000000000e+03	9.975000000000000000e+03	9.967000000000000000e+03	9.953000000000000000e+03	9.946000000000000000e+03	9.937000000000000000e+03	9.929000000000000000e+03	9.922000000000000000e+03	9.911000000000000000e+03	9.896000000000000000e+03	9.888000000000000000e+03	9.872000000000000000e+03	9.862000000000000000e+03	9.849000000000000000e+03	9.833000000000000000e+03	9.803000000000000000e+03	9.775000000000000000e+03	9.752000000000000000e+03	9.714000000000000000e+03	9.684000000000000000e+03	9.654000000000000000e+03	9.616000000000000000e+03	9.569000000000000000e+03	9.512000000000000000e+03	9.454000000000000000e+03	9.397000000000000000e+03	9.335000000000000000e+03	9.266000000000000000e+03	9.191000000000000000e+03	9.119000000000000000e+03	9.026000000000000000e+03	8.942000000000000000e+03	8.831000000000000000e+03	8.731000000000000000e+03	8.624000000000000000e+03	8.503000000000000000e+03	8.402000000000000000e+03	8.280000000000000000e+03	8.159000000000000000e+03	7.994000000000000000e+03	7.864000000000000000e+03	7.712000000000000000e+03	7.553000000000000000e+03	7.422000000000000000e+03	7.287000000000000000e+03	7.148000000000000000e+03	7.014000000000000000e+03	6.935000000000000000e+03	6.852000000000000000e+03	6.743000000000000000e+03
9.980000000000000000e+03	9.973000000000000000e+03	9.968000000000000000e+03	9.952000000000000000e+03	9.942000000000000000e+03	9.924000000000000000e+03	9.910000000000000000e+03	9.897000000000000000e+03	9.884000000000000000e+03	9.869000000000000000e+03	9.853000000000000000e+03	9.833000000000000000e+03	9.797000000000000000e+03	9.768000000000000000e+03	9.745000000000000000e+03	9.713000000000000000e+03	9.681000000000000000e+03	9.645000000000000000e+03	9.605000000000000000e+03	9.557000000000000000e+03	9.503000000000000000e+03	9.455000000000000000e+03	9.398000000000000000e+03	9.351000000000000000e+03	9.271000000000000000e+03	9.192000000000000000e+03	9.125000000000000000e+03	9.038000000000000000e+03	8.953000000000000000e+03	8.870000000000000000e+03	8.772000000000000000e+03	8.673000000000000000e+03	8.546000000000000000e+03	8.448000000000000000e+03	8.333000000000000000e+03	8.220000000000000000e+03	8.109000000000000000e+03	7.971000000000000000e+03	7.864000000000000000e+03	7.717000000000000000e+03	7.602000000000000000e+03	7.485000000000000000e+03	7.351000000000000000e+03	7.196000000000000000e+03	7.045000000000000000e+03	6.899000000000000000e+03	6.765000000000000000e+03	6.677000000000000000e+03	6.613000000000000000e+03	6.522000000000000000e+03
9.980000000000000000e+03	9.962000000000000000e+03	9.944000000000000000e+03	9.928000000000000000e+03	9.914000000000000000e+03	9.899000000000000000e+03	9.875000000000000000e+03	9.859000000000000000e+03	9.848000000000000000e+03	9.826000000000000000e+03	9.799000000000000000e+03	9.788000000000000000e+03	9.753000000000000000e+03	9.725000000000000000e+03	9.695000000000000000e+03	9.669000000000000000e+03	9.635000000000000000e+03	9.601000000000000000e+03	9.564000000000000000e+03	9.527000000000000000e+03	9.482000000000000000e+03	9.413000000000000000e+03	9.333000000000000000e+03	9.264000000000000000e+03	9.184000000000000000e+03	9.102000000000000000e+03	9.035000000000000000e+03	8.964000000000000000e+03	8.885000000000000000e+03	8.796000000000000000e+03	8.692000000000000000e+03	8.620000000000000000e+03	8.504000000000000000e+03	8.387000000000000000e+03	8.296000000000000000e+03	8.192000000000000000e+03	8.050000000000000000e+03	7.948000000000000000e+03	7.806000000000000000e+03	7.641000000000000000e+03	7.469000000000000000e+03	7.345000000000000000e+03	7.228000000000000000e+03	7.103000000000000000e+03	7.006000000000000000e+03	6.901000000000000000e+03	6.797000000000000000e+03	6.706000000000000000e+03	6.597000000000000000e+03	6.517000000000000000e+03
9.980000000000000000e+03	9.972000000000000000e+03	9.960000000000000000e+03	9.952000000000000000e+03	9.940000000000000000e+03	9.922000000000000000e+03	9.907000000000000000e+03	9.895000000000000000e+03	9.876000000000000000e+03	9.857000000000000000e+03	9.845000000000000000e+03	9.829000000000000000e+03	9.811000000000000000e+03	9.791000000000000000e+03	9.764000000000000000e+03	9.745000000000000000e+03	9.717000000000000000e+03	9.689000000000000000e+03	9.650000000000000000e+03	9.621000000000000000e+03	9.576000000000000000e+03	9.531000000000000000e+03	9.490000000000000000e+03	9.438000000000000000e+03	9.376000000000000000e+03	9.300000000000000000e+03	9.226000000000000000e+03	9.135000000000000000e+03	9.037000000000000000e+03	8.948000000000000000e+03	8.855000000000000000e+03	8.729000000000000000e+03	8.620000000000000000e+03	8.481000000000000000e+03	8.381000000000000000e+03	8.262000000000000000e+03	8.158000000000000000e+03	8.027000000000000000e+03	7.904000000000000000e+03	7.782000000000000000e+03	7.653000000000000000e+03	7.542000000000000000e+03	7.404000000000000000e+03	7.304000000000000000e+03	7.169000000000000000e+03	7.066000000000000000e+03	6.975000000000000000e+03	6.884000000000000000e+03	6.790000000000000000e+03	6.706000000000000000e+03
9.980000000000000000e+03	9.975000000000000000e+03	9.963000000000000000e+03	9.940000000000000000e+03	9.923000000000000000e+03	9.915000000000000000e+03	9.895000000000000000e+03	9.883000000000000000e+03	9.859000000000000000e+03	9.834000000000000000e+03	9.817000000000000000e+03	9.798000000000000000e+03	9.764000000000000000e+03	9.741000000000000000e+03	9.710000000000000000e+03	9.673000000000000000e+03	9.610000000000000000e+03	9.551000000000000000e+03	9.494000000000000000e+03	9.434000000000000000e+03	9.386000000000000000e+03	9.318000000000000000e+03	9.250000000000000000e+03	9.167000000000000000e+03	9.079000000000000000e+03	8.999000000000000000e+03	8.909000000000000000e+03	8.811000000000000000e+03	8.715000000000000000e+03	8.582000000000000000e+03	8.458000000000000000e+03	8.328000000000000000e+03	8.182000000000000000e+03	8.039000000000000000e+03	7.908000000000000000e+03	7.778000000000000000e+03	7.618000000000000000e+03	7.490000000000000000e+03	7.361000000000000000e+03	7.195000000000000000e+03	7.050000000000000000e+03	6.936000000000000000e+03	6.840000000000000000e+03	6.715000000000000000e+03	6.621000000000000000e+03	6.525000000000000000e+03	6.442000000000000000e+03	6.333000000000000000e+03	6.269000000000000000e+03	6.218000000000000000e+03
9.980000000000000000e+03	9.968000000000000000e+03	9.958000000000000000e+03	9.950000000000000000e+03	9.935000000000000000e+03	9.917000000000000000e+03	9.897000000000000000e+03	9.880000000000000000e+03	9.872000000000000000e+03	9.854000000000000000e+03	9.830000000000000000e+03	9.807000000000000000e+03	9.788000000000000000e+03	9.756000000000000000e+03	9.718000000000000000e+03	9.684000000000000000e+03	9.647000000000000000e+03	9.606000000000000000e+03	9.572000000000000000e+03	9.532000000000000000e+03	9.477000000000000000e+03	9.403000000000000000e+03	9.349000000000000000e+03	9.278000000000000000e+03	9.197000000000000000e+03	9.123000000000000000e+03	9.052000000000000000e+03	8.947000000000000000e+03	8.831000000000000000e+03	8.717000000000000000e+03	8.592000000000000000e+03	8.466000000000000000e+03	8.375000000000000000e+03	8.241000000000000000e+03	8.101000000000000000e+03	7.946000000000000000e+03	7.823000000000000000e+03	7.673000000000000000e+03	7.561000000000000000e+03	7.444000000000000000e+03	7.312000000000000000e+03	7.221000000000000000e+03	7.112000000000000000e+03	6.995000000000000000e+03	6.900000000000000000e+03	6.809000000000000000e+03	6.738000000000000000e+03	6.677000000000000000e+03	6.602000000000000000e+03	6.519000000000000000e+03
9.980000000000000000e+03	9.977000000000000000e+03	9.972000000000000000e+03	9.963000000000000000e+03	9.952000000000000000e+03	9.944000000000000000e+03	9.926000000000000000e+03	9.907000000000000000e+03	9.885000000000000000e+03	9.869000000000000000e+03	9.849000000000000000e+03	9.838000000000000000e+03	9.819000000000000000e+03	9.800000000000000000e+03	9.773000000000000000e+03	9.743000000000000000e+03	9.712000000000000000e+03	9.679000000000000000e+03	9.628000000000000000e+03	9.578000000000000000e+03	9.517000000000000000e+03	9.469000000000000000e+03	9.416000000000000000e+03	9.331000000000000000e+03	9.274000000000000000e+03	9.202000000000000000e+03	9.114000000000000000e+03	9.032000000000000000e+03	8.923000000000000000e+03	8.830000000000000000e+03	8.725000000000000000e+03	8.589000000000000000e+03	8.465000000000000000e+03	8.312000000000000000e+03	8.180000000000000000e+03	8.047000000000000000e+03	7.915000000000000000e+03	7.802000000000000000e+03	7.670000000000000000e+03	7.543000000000000000e+03	7.410000000000000000e+03	7.280000000000000000e+03	7.146000000000000000e+03	7.060000000000000000e+03	6.936000000000000000e+03	6.830000000000000000e+03	6.751000000000000000e+03	6.674000000000000000e+03	6.602000000000000000e+03	6.506000000000000000e+03
9.980000000000000000e+03	9.971000000000000000e+03	9.961000000000000000e+03	9.957000000000000000e+03	9.950000000000000000e+03	9.940000000000000000e+03	9.931000000000000000e+03	9.919000000000000000e+03	9.896000000000000000e+03	9.876000000000000000e+03	9.862000000000000000e+03	9.837000000000000000e+03	9.815000000000000000e+03	9.789000000000000000e+03	9.761000000000000000e+03	9.735000000000000000e+03	9.693000000000000000e+03	9.654000000000000000e+03	9.597000000000000000e+03	9.535000000000000000e+03	9.485000000000000000e+03	9.428000000000000000e+03	9.366000000000000000e+03	9.308000000000000000e+03	9.231000000000000000e+03	9.154000000000000000e+03	9.054000000000000000e+03	8.964000000000000000e+03	8.859000000000000000e+03	8.752000000000000000e+03	8.640000000000000000e+03	8.511000000000000000e+03	8.393000000000000000e+03	8.238000000000000000e+03	8.079000000000000000e+03	7.968000000000000000e+03	7.833000000000000000e+03	7.700000000000000000e+03	7.599000000000000000e+03	7.452000000000000000e+03	7.297000000000000000e+03	7.162000000000000000e+03	7.056000000000000000e+03	6.936000000000000000e+03	6.836000000000000000e+03	6.746000000000000000e+03	6.634000000000000000e+03	6.550000000000000000e+03	6.483000000000000000e+03	6.418000000000000000e+03
9.980000000000000000e+03	9.976000000000000000e+03	9.972000000000000000e+03	9.967000000000000000e+03	9.961000000000000000e+03	9.953000000000000000e+03	9.940000000000000000e+03	9.934000000000000000e+03	9.926000000000000000e+03	9.911000000000000000e+03	9.897000000000000000e+03	9.886000000000000000e+03	9.863000000000000000e+03	9.842000000000000000e+03	9.822000000000000000e+03	9.791000000000000000e+03	9.778000000000000000e+03	9.758000000000000000e+03	9.733000000000000000e+03	9.688000000000000000e+03	9.647000000000000000e+03	9.606000000000000000e+03	9.566000000000000000e+03	9.500000000000000000e+03	9.420000000000000000e+03	9.363000000000000000e+03	9.308000000000000000e+03	9.265000000000000000e+03	9.173000000000000000e+03	9.118000000000000000e+03	9.038000000000000000e+03	8.955000000000000000e+03	8.875000000000000000e+03	8.767000000000000000e+03	8.657000000000000000e+03	8.536000000000000000e+03	8.419000000000000000e+03	8.288000000000000000e+03	8.140000000000000000e+03	8.011000000000000000e+03	7.886000000000000000e+03	7.767000000000000000e+03	7.635000000000000000e+03	7.490000000000000000e+03	7.354000000000000000e+03	7.208000000000000000e+03	7.116000000000000000e+03	7.009000000000000000e+03	6.888000000000000000e+03	6.771000000000000000e+03
9.980000000000000000e+03	9.971000000000000000e+03	9.959000000000000000e+03	9.945000000000000000e+03	9.930000000000000000e+03	9.916000000000000000e+03	9.906000000000000000e+03	9.883000000000000000e+03	9.863000000000000000e+03	9.842000000000000000e+03	9.815000000000000000e+03	9.794000000000000000e+03	9.769000000000000000e+03	9.746000000000000000e+03	9.711000000000000000e+03	9.677000000000000000e+03	9.635000000000000000e+03	9.580000000000000000e+03	9.530000000000000000e+03	9.468000000000000000e+03	9.409000000000000000e+03	9.342000000000000000e+03	9.275000000000000000e+03	9.204000000000000000e+03	9.098000000000000000e+03	9.010000000000000000e+03	8.893000000000000000e+03	8.769000000000000000e+03	8.643000000000000000e+03	8.518000000000000000e+03	8.416000000000000000e+03	8.297000000000000000e+03	8.190000000000000000e+03	8.037000000000000000e+03	7.876000000000000000e+03	7.725000000000000000e+03	7.574000000000000000e+03	7.433000000000000000e+03	7.294000000000000000e+03	7.172000000000000000e+03	7.049000000000000000e+03	6.976000000000000000e+03	6.909000000000000000e+03	6.777000000000000000e+03	6.716000000000000000e+03	6.613000000000000000e+03	6.521000000000000000e+03	6.420000000000000000e+03	6.357000000000000000e+03	6.341000000000000000e+03
9.980000000000000000e+03	9.968000000000000000e+03	9.956000000000000000e+03	9.943000000000000000e+03	9.933000000000000000e+03	9.918000000000000000e+03	9.891000000000000000e+03	9.870000000000000000e+03	9.852000000000000000e+03	9.819000000000000000e+03	9.797000000000000000e+03	9.767000000000000000e+03	9.724000000000000000e+03	9.682000000000000000e+03	9.646000000000000000e+03	9.593000000000000000e+03	9.544000000000000000e+03	9.489000000000000000e+03	9.424000000000000000e+03	9.362000000000000000e+03	9.282000000000000000e+03	9.203000000000000000e+03	9.118000000000000000e+03	9.037000000000000000e+03	8.958000000000000000e+03	8.869000000000000000e+03	8.768000000000000000e+03	8.651000000000000000e+03	8.526000000000000000e+03	8.408000000000000000e+03	8.285000000000000000e+03	8.142000000000000000e+03	8.020000000000000000e+03	7.883000000000000000e+03	7.747000000000000000e+03	7.629000000000000000e+03	7.516000000000000000e+03	7.401000000000000000e+03	7.276000000000000000e+03	7.184000000000000000e+03	7.073000000000000000e+03	6.959000000000000000e+03	6.841000000000000000e+03	6.753000000000000000e+03	6.664000000000000000e+03	6.564000000000000000e+03	6.496000000000000000e+03	6.410000000000000000e+03	6.338000000000000000e+03	6.274000000000000000e+03
9.980000000000000000e+03	9.971000000000000000e+03	9.954000000000000000e+03	9.949000000000000000e+03	9.931000000000000000e+03	9.907000000000000000e+03	9.891000000000000000e+03	9.874000000000000000e+03	9.856000000000000000e+03	9.831000000000000000e+03	9.814000000000000000e+03	9.785000000000000000e+03	9.746000000000000000e+03	9.720000000000000000e+03	9.697000000000000000e+03	9.669000000000000000e+03	9.625000000000000000e+03	9.573000000000000000e+03	9.499000000000000000e+03	9.428000000000000000e+03	9.353000000000000000e+03	9.274000000000000000e+03	9.203000000000000000e+03	9.122000000000000000e+03	9.054000000000000000e+03	8.951000000000000000e+03	8.829000000000000000e+03	8.708000000000000000e+03	8.637000000000000000e+03	8.547000000000000000e+03	8.413000000000000000e+03	8.290000000000000000e+03	8.175000000000000000e+03	8.048000000000000000e+03	7.953000000000000000e+03	7.790000000000000000e+03	7.653000000000000000e+03	7.519000000000000000e+03	7.413000000000000000e+03	7.305000000000000000e+03	7.180000000000000000e+03	7.071000000000000000e+03	6.938000000000000000e+03	6.856000000000000000e+03	6.754000000000000000e+03	6.679000000000000000e+03	6.589000000000000000e+03	6.529000000000000000e+03	6.460000000000000000e+03	6.390000000000000000e+03
9.980000000000000000e+03	9.969000000000000000e+03	9.957000000000000000e+03	9.953000000000000000e+03	9.939000000000000000e+03	9.919000000000000000e+03	9.906000000000000000e+03	9.882000000000000000e+03	9.870000000000000000e+03	9.856000000000000000e+03	9.835000000000000000e+03	9.817000000000000000e+03	9.790000000000000000e+03	9.779000000000000000e+03	9.759000000000000000e+03	9.719000000000000000e+03	9.700000000000000000e+03	9.671000000000000000e+03	9.620000000000000000e+03	9.592000000000000000e+03	9.571000000000000000e+03	9.525000000000000000e+03	9.477000000000000000e+03	9.433000000000000000e+03	9.353000000000000000e+03	9.281000000000000000e+03	9.202000000000000000e+03	9.085000000000000000e+03	8.959000000000000000e+03	8.868000000000000000e+03	8.749000000000000000e+03	8.607000000000000000e+03	8.448000000000000000e+03	8.318000000000000000e+03	8.171000000000000000e+03	8.038000000000000000e+03	7.900000000000000000e+03	7.768000000000000000e+03	7.638000000000000000e+03	7.493000000000000000e+03	7.355000000000000000e+03	7.212000000000000000e+03	7.079000000000000000e+03	6.931000000000000000e+03	6.807000000000000000e+03	6.703000000000000000e+03	6.593000000000000000e+03	6.527000000000000000e+03	6.425000000000000000e+03	6.335000000000000000e+03
9.980000000000000000e+03	9.977000000000000000e+03	9.962000000000000000e+03	9.953000000000000000e+03	9.939000000000000000e+03	9.930000000000000000e+03	9.915000000000000000e+03	9.897000000000000000e+03	9.887000000000000000e+03	9.870000000000000000e+03	9.848000000000000000e+03	9.824000000000000000e+03	9.798000000000000000e+03	9.780000000000000000e+03	9.746000000000000000e+03	9.718000000000000000e+03	9.683000000000000000e+03	9.638000000000000000e+03	9.596000000000000000e+03	9.553000000000000000e+03	9.504000000000000000e+03	9.426000000000000000e+03	9.374000000000000000e+03	9.304000000000000000e+03	9.237000000000000000e+03	9.165000000000000000e+03	9.085000000000000000e+03	9.014000000000000000e+03	8.915000000000000000e+03	8.813000000000000000e+03	8.723000000000000000e+03	8.592000000000000000e+03	8.464000000000000000e+03	8.313000000000000000e+03	8.180000000000000000e+03	8.062000000000000000e+03	7.931000000000000000e+03	7.808000000000000000e+03	7.674000000000000000e+03	7.549000000000000000e+03	7.436000000000000000e+03	7.303000000000000000e+03	7.201000000000000000e+03	7.082000000000000000e+03	6.981000000000000000e+03	6.862000000000000000e+03	6.793000000000000000e+03	6.714000000000000000e+03	6.656000000000000000e+03	6.593000000000000000e+03
9.980000000000000000e+03	9.960000000000000000e+03	9.955000000000000000e+03	9.935000000000000000e+03	9.916000000000000000e+03	9.890000000000000000e+03	9.865000000000000000e+03	9.847000000000000000e+03	9.835000000000000000e+03	9.830000000000000000e+03	9.817000000000000000e+03	9.806000000000000000e+03	9.785000000000000000e+03	9.757000000000000000e+03	9.724000000000000000e+03	9.686000000000000000e+03	9.632000000000000000e+03	9.590000000000000000e+03	9.541000000000000000e+03	9.483000000000000000e+03	9.443000000000000000e+03	9.384000000000000000e+03	9.310000000000000000e+03	9.245000000000000000e+03	9.166000000000000000e+03	9.085000000000000000e+03	9.010000000000000000e+03	8.910000000000000000e+03	8.826000000000000000e+03	8.726000000000000000e+03	8.622000000000000000e+03	8.506000000000000000e+03	8.400000000000000000e+03	8.299000000000000000e+03	8.169000000000000000e+03	8.039000000000000000e+03	7.892000000000000000e+03	7.776000000000000000e+03	7.629000000000000000e+03	7.469000000000000000e+03	7.335000000000000000e+03	7.184000000000000000e+03	7.070000000000000000e+03	6.961000000000000000e+03	6.835000000000000000e+03	6.725000000000000000e+03	6.640000000000000000e+03	6.539000000000000000e+03	6.463000000000000000e+03	6.374000000000000000e+03
9.980000000000000000e+03	9.976000000000000000e+03	9.956000000000000000e+03	9.947000000000000000e+03	9.931000000000000000e+03	9.910000000000000000e+03	9.894000000000000000e+03	9.877000000000000000e+03	9.858000000000000000e+03	9.832000000000000000e+03	9.798000000000000000e+03	9.775000000000000000e+03	9.751000000000000000e+03	9.733000000000000000e+03	9.697000000000000000e+03	9.663000000000000000e+03	9.636000000000000000e+03	9.591000000000000000e+03	9.561000000000000000e+03	9.516000000000000000e+03	9.467000000000000000e+03	9.408000000000000000e+03	9.350000000000000000e+03	9.282000000000000000e+03	9.197000000000000000e+03	9.100000000000000000e+03	9.005000000000000000e+03	8.904000000000000000e+03	8.786000000000000000e+03	8.694000000000000000e+03	8.577000000000000000e+03	8.455000000000000000e+03	8.338000000000000000e+03	8.192000000000000000e+03	8.039000000000000000e+03	7.892000000000000000e+03	7.753000000000000000e+03	7.638000000000000000e+03	7.521000000000000000e+03	7.384000000000000000e+03	7.252000000000000000e+03	7.129000000000000000e+03	7.004000000000000000e+03	6.907000000000000000e+03	6.798000000000000000e+03	6.700000000000000000e+03	6.597000000000000000e+03	6.532000000000000000e+03	6.471000000000000000e+03	6.393000000000000000e+03
9.980000000000000000e+03	9.974000000000000000e+03	9.970000000000000000e+03	9.959000000000000000e+03	9.952000000000000000e+03	9.941000000000000000e+03	9.928000000000000000e+03	9.917000000000000000e+03	9.900000000000000000e+03	9.880000000000000000e+03	9.863000000000000000e+03	9.839000000000000000e+03	9.812000000000000000e+03	9.788000000000000000e+03	9.751000000000000000e+03	9.709000000000000000e+03	9.673000000000000000e+03	9.622000000000000000e+03	9.588000000000000000e+03	9.521000000000000000e+03	9.452000000000000000e+03	9.384000000000000000e+03	9.304000000000000000e+03	9.229000000000000000e+03	9.156000000000000000e+03	9.060000000000000000e+03	8.953000000000000000e+03	8.839000000000000000e+03	8.689000000000000000e+03	8.527000000000000000e+03	8.393000000000000000e+03	8.251000000000000000e+03	8.113000000000000000e+03	7.972000000000000000e+03	7.856000000000000000e+03	7.725000000000000000e+03	7.582000000000000000e+03	7.436000000000000000e+03	7.295000000000000000e+03	7.148000000000000000e+03	7.014000000000000000e+03	6.899000000000000000e+03	6.767000000000000000e+03	6.659000000000000000e+03	6.582000000000000000e+03	6.484000000000000000e+03	6.389000000000000000e+03	6.333000000000000000e+03	6.266000000000000000e+03	6.214000000000000000e+03
9.980000000000000000e+03	9.972000000000000000e+03	9.965000000000000000e+03	9.955000000000000000e+03	9.943000000000000000e+03	9.937000000000000000e+03	9.924000000000000000e+03	9.914000000000000000e+03	9.895000000000000000e+03	9.874000000000000000e+03	9.852000000000000000e+03	9.837000000000000000e+03	9.813000000000000000e+03	9.791000000000000000e+03	9.761000000000000000e+03	9.730000000000000000e+03	9.697000000000000000e+03	9.645000000000000000e+03	9.611000000000000000e+03	9.559000000000000000e+03	9.499000000000000000e+03	9.452000000000000000e+03	9.385000000000000000e+03	9.322000000000000000e+03	9.239000000000000000e+03	9.157000000000000000e+03	9.057000000000000000e+03	8.979000000000000000e+03	8.872000000000000000e+03	8.783000000000000000e+03	8.667000000000000000e+03	8.540000000000000000e+03	8.430000000000000000e+03	8.325000000000000000e+03	8.199000000000000000e+03	8.042000000000000000e+03	7.926000000000000000e+03	7.790000000000000000e+03	7.690000000000000000e+03	7.565000000000000000e+03	7.410000000000000000e+03	7.277000000000000000e+03	7.149000000000000000e+03	7.001000000000000000e+03	6.928000000000000000e+03	6.812000000000000000e+03	6.702000000000000000e+03	6.588000000000000000e+03	6.497000000000000000e+03	6.415000000000000000e+03
9.980000000000000000e+03	9.971000000000000000e+03	9.966000000000000000e+03	9.959000000000000000e+03	9.943000000000000000e+03	9.925000000000000000e+03	9.909000000000000000e+03	9.897000000000000000e+03	9.873000000000000000e+03	9.851000000000000000e+03	9.834000000000000000e+03	9.804000000000000000e+03	9.784000000000000000e+03	9.761000000000000000e+03	9.718000000000000000e+03	9.675000000000000000e+03	9.631000000000000000e+03	9.596000000000000000e+03	9.542000000000000000e+03	9.485000000000000000e+03	9.426000000000000000e+03	9.366000000000000000e+03	9.297000000000000000e+03	9.231000000000000000e+03	9.152000000000000000e+03	9.067000000000000000e+03	8.982000000000000000e+03	8.871000000000000000e+03	8.762000000000000000e+03	8.642000000000000000e+03	8.508000000000000000e+03	8.386000000000000000e+03	8.281000000000000000e+03	8.145000000000000000e+03	8.045000000000000000e+03	7.966000000000000000e+03	7.866000000000000000e+03	7.739000000000000000e+03	7.632000000000000000e+03	7.477000000000000000e+03	7.358000000000000000e+03	7.271000000000000000e+03	7.143000000000000000e+03	7.035000000000000000e+03	6.900000000000000000e+03	6.782000000000000000e+03	6.670000000000000000e+03	6.594000000000000000e+03	6.502000000000000000e+03	6.444000000000000000e+03
9.980000000000000000e+03	9.972000000000000000e+03	9.966000000000000000e+03	9.953000000000000000e+03	9.937000000000000000e+03	9.918000000000000000e+03	9.903000000000000000e+03	9.896000000000000000e+03	9.887000000000000000e+03	9.860000000000000000e+03	9.847000000000000000e+03	9.827000000000000000e+03	9.801000000000000000e+03	9.772000000000000000e+03	9.735000000000000000e+03	9.702000000000000000e+03	9.661000000000000000e+03	9.619000000000000000e+03	9.565000000000000000e+03	9.511000000000000000e+03	9.455000000000000000e+03	9.413000000000000000e+03	9.352000000000000000e+03	9.266000000000000000e+03	9.194000000000000000e+03	9.108000000000000000e+03	9.001000000000000000e+03	8.908000000000000000e+03	8.794000000000000000e+03	8.680000000000000000e+03	8.570000000000000000e+03	8.473000000000000000e+03	8.363000000000000000e+03	8.239000000000000000e+03	8.129000000000000000e+03	8.017000000000000000e+03	7.887000000000000000e+03	7.767000000000000000e+03	7.657000000000000000e+03	7.512000000000000000e+03	7.410000000000000000e+03	7.260000000000000000e+03	7.144000000000000000e+03	7.037000000000000000e+03	6.921000000000000000e+03	6.824000000000000000e+03	6.717000000000000000e+03	6.615000000000000000e+03	6.532000000000000000e+03	6.447000000000000000e+03
9.980000000000000000e+03	9.967000000000000000e+03	9.962000000000000000e+03	9.957000000000000000e+03	9.946000000000000000e+03	9.932000000000000000e+03	9.915000000000000000e+03	9.898000000000000000e+03	9.883000000000000000e+03	9.854000000000000000e+03	9.830000000000000000e+03	9.808000000000000000e+03	9.783000000000000000e+03	9.750000000000000000e+03	9.719000000000000000e+03	9.690000000000000000e+03	9.670000000000000000e+03	9.630000000000000000e+03	9.594000000000000000e+03	9.552000000000000000e+03	9.495000000000000000e+03	9.443000000000000000e+03	9.384000000000000000e+03	9.295000000000000000e+03	9.222000000000000000e+03	9.144000000000000000e+03	9.052000000000000000e+03	8.961000000000000000e+03	8.862000000000000000e+03	8.783000000000000000e+03	8.633000000000000000e+03	8.526000000000000000e+03	8.419000000000000000e+03	8.290000000000000000e+03	8.190000000000000000e+03	8.073000000000000000e+03	7.944000000000000000e+03	7.819000000000000000e+03	7.708000000000000000e+03	7.571000000000000000e+03	7.439000000000000000e+03	7.296000000000000000e+03	7.174000000000000000e+03	7.072000000000000000e+03	6.974000000000000000e+03	6.865000000000000000e+03	6.756000000000000000e+03	6.658000000000000000e+03	6.548000000000000000e+03	6.484000000000000000e+03
9.980000000000000000e+03	9.974000000000000000e+03	9.959000000000000000e+03	9.950000000000000000e+03	9.936000000000000000e+03	9.924000000000000000e+03	9.915000000000000000e+03	9.902000000000000000e+03	9.889000000000000000e+03	9.873000000000000000e+03	9.865000000000000000e+03	9.837000000000000000e+03	9.814000000000000000e+03	9.794000000000000000e+03	9.768000000000000000e+03	9.736000000000000000e+03	9.698000000000000000e+03	9.658000000000000000e+03	9.607000000000000000e+03	9.545000000000000000e+03	9.484000000000000000e+03	9.406000000000000000e+03	9.338000000000000000e+03	9.267000000000000000e+03	9.180000000000000000e+03	9.078000000000000000e+03	8.980000000000000000e+03	8.905000000000000000e+03	8.807000000000000000e+03	8.705000000000000000e+03	8.626000000000000000e+03	8.512000000000000000e+03	8.411000000000000000e+03	8.310000000000000000e+03	8.195000000000000000e+03	8.081000000000000000e+03	7.951000000000000000e+03	7.821000000000000000e+03	7.684000000000000000e+03	7.517000000000000000e+03	7.384000000000000000e+03	7.249000000000000000e+03	7.125000000000000000e+03	7.022000000000000000e+03	6.935000000000000000e+03	6.830000000000000000e+03	6.767000000000000000e+03	6.677000000000000000e+03	6.623000000000000000e+03	6.576000000000000000e+03
9.980000000000000000e+03	9.976000000000000000e+03	9.971000000000000000e+03	9.964000000000000000e+03	9.957000000000000000e+03	9.948000000000000000e+03	9.941000000000000000e+03	9.929000000000000000e+03	9.917000000000000000e+03	9.904000000000000000e+03	9.900000000000000000e+03	9.886000000000000000e+03	9.876000000000000000e+03	9.856000000000000000e+03	9.835000000000000000e+03	9.825000000000000000e+03	9.813000000000000000e+03	9.787000000000000000e+03	9.764000000000000000e+03	9.739000000000000000e+03	9.717000000000000000e+03	9.680000000000000000e+03	9.654000000000000000e+03	9.615000000000000000e+03	9.566000000000000000e+03	9.520000000000000000e+03	9.467000000000000000e+03	9.426000000000000000e+03	9.369000000000000000e+03	9.311000000000000000e+03	9.245000000000000000e+03	9.162000000000000000e+03	9.090000000000000000e+03	9.006000000000000000e+03	8.918000000000000000e+03	8.810000000000000000e+03	8.695000000000000000e+03	8.576000000000000000e+03	8.468000000000000000e+03	8.335000000000000000e+03	8.187000000000000000e+03	8.033000000000000000e+03	7.885000000000000000e+03	7.714000000000000000e+03	7.582000000000000000e+03	7.398000000000000000e+03	7.284000000000000000e+03	7.154000000000000000e+03	7.034000000000000000e+03	6.933000000000000000e+03
9.980000000000000000e+03	9.972000000000000000e+03	9.960000000000000000e+03	9.948000000000000000e+03	9.933000000000000000e+03	9.918000000000000000e+03	9.897000000000000000e+03	9.884000000000000000e+03	9.859000000000000000e+03	9.849000000000000000e+03	9.827000000000000000e+03	9.808000000000000000e+03	9.772000000000000000e+03	9.744000000000000000e+03	9.708000000000000000e+03	9.676000000000000000e+03	9.632000000000000000e+03	9.590000000000000000e+03	9.530000000000000000e+03	9.461000000000000000e+03	9.389000000000000000e+03	9.320000000000000000e+03	9.249000000000000000e+03	9.153000000000000000e+03	9.057000000000000000e+03	8.947000000000000000e+03	8.846000000000000000e+03	8.739000000000000000e+03	8.644000000000000000e+03	8.534000000000000000e+03	8.402000000000000000e+03	8.291000000000000000e+03	8.177000000000000000e+03	8.046000000000000000e+03	7.905000000000000000e+03	7.795000000000000000e+03	7.660000000000000000e+03	7.519000000000000000e+03	7.391000000000000000e+03	7.237000000000000000e+03	7.105000000000000000e+03	6.981000000000000000e+03	6.870000000000000000e+03	6.812000000000000000e+03	6.679000000000000000e+03	6.618000000000000000e+03	6.556000000000000000e+03	6.498000000000000000e+03	6.413000000000000000e+03	6.358000000000000000e+03
9.980000000000000000e+03	9.969000000000000000e+03	9.953000000000000000e+03	9.944000000000000000e+03	9.937000000000000000e+03	9.920000000000000000e+03	9.911000000000000000e+03	9.889000000000000000e+03	9.864000000000000000e+03	9.844000000000000000e+03	9.826000000000000000e+03	9.794000000000000000e+03	9.781000000000000000e+03	9.749000000000000000e+03	9.722000000000000000e+03	9.677000000000000000e+03	9.632000000000000000e+03	9.571000000000000000e+03	9.525000000000000000e+03	9.470000000000000000e+03	9.396000000000000000e+03	9.343000000000000000e+03	9.280000000000000000e+03	9.199000000000000000e+03	9.088000000000000000e+03	8.984000000000000000e+03	8.859000000000000000e+03	8.738000000000000000e+03	8.615000000000000000e+03	8.494000000000000000e+03	8.380000000000000000e+03	8.246000000000000000e+03	8.100000000000000000e+03	7.954000000000000000e+03	7.793000000000000000e+03	7.644000000000000000e+03	7.482000000000000000e+03	7.322000000000000000e+03	7.173000000000000000e+03	7.035000000000000000e+03	6.909000000000000000e+03	6.791000000000000000e+03	6.670000000000000000e+03	6.587000000000000000e+03	6.498000000000000000e+03	6.411000000000000000e+03	6.338000000000000000e+03	6.277000000000000000e+03	6.230000000000000000e+03	6.163000000000000000e+03
9.980000000000000000e+03	9.975000000000000000e+03	9.970000000000000000e+03	9.954000000000000000e+03	9.942000000000000000e+03	9.932000000000000000e+03	9.918000000000000000e+03	9.898000000000000000e+03	9.874000000000000000e+03	9.839000000000000000e+03	9.820000000000000000e+03	9.795000000000000000e+03	9.772000000000000000e+03	9.733000000000000000e+03	9.702000000000000000e+03	9.661000000000000000e+03	9.622000000000000000e+03	9.569000000000000000e+03	9.526000000000000000e+03	9.462000000000000000e+03	9.399000000000000000e+03	9.319000000000000000e+03	9.252000000000000000e+03	9.163000000000000000e+03	9.042000000000000000e+03	8.923000000000000000e+03	8.786000000000000000e+03	8.667000000000000000e+03	8.526000000000000000e+03	8.390000000000000000e+03	8.242000000000000000e+03	8.088000000000000000e+03	7.961000000000000000e+03	7.821000000000000000e+03	7.681000000000000000e+03	7.525000000000000000e+03	7.387000000000000000e+03	7.273000000000000000e+03	7.148000000000000000e+03	7.041000000000000000e+03	6.890000000000000000e+03	6.781000000000000000e+03	6.663000000000000000e+03	6.555000000000000000e+03	6.481000000000000000e+03	6.389000000000000000e+03	6.332000000000000000e+03	6.307000000000000000e+03	6.261000000000000000e+03	6.211000000000000000e+03
9.980000000000000000e+03	9.978000000000000000e+03	9.972000000000000000e+03	9.965000000000000000e+03	9.953000000000000000e+03	9.939000000000000000e+03	9.923000000000000000e+03	9.911000000000000000e+03	9.897000000000000000e+03	9.880000000000000000e+03	9.860000000000000000e+03	9.840000000000000000e+03	9.831000000000000000e+03	9.807000000000000000e+03	9.802000000000000000e+03	9.785000000000000000e+03	9.759000000000000000e+03	9.736000000000000000e+03	9.703000000000000000e+03	9.666000000000000000e+03	9.621000000000000000e+03	9.578000000000000000e+03	9.546000000000000000e+03	9.510000000000000000e+03	9.488000000000000000e+03	9.435000000000000000e+03	9.370000000000000000e+03	9.313000000000000000e+03	9.255000000000000000e+03	9.175000000000000000e+03	9.106000000000000000e+03	9.036000000000000000e+03	8.958000000000000000e+03	8.858000000000000000e+03	8.755000000000000000e+03	8.650000000000000000e+03	8.533000000000000000e+03	8.441000000000000000e+03	8.335000000000000000e+03	8.219000000000000000e+03	8.115000000000000000e+03	8.011000000000000000e+03	7.891000000000000000e+03	7.759000000000000000e+03	7.637000000000000000e+03	7.534000000000000000e+03	7.426000000000000000e+03	7.317000000000000000e+03	7.194000000000000000e+03	7.093000000000000000e+03
9.980000000000000000e+03	9.972000000000000000e+03	9.951000000000000000e+03	9.935000000000000000e+03	9.926000000000000000e+03	9.898000000000000000e+03	9.881000000000000000e+03	9.855000000000000000e+03	9.832000000000000000e+03	9.804000000000000000e+03	9.774000000000000000e+03	9.735000000000000000e+03	9.697000000000000000e+03	9.655000000000000000e+03	9.617000000000000000e+03	9.564000000000000000e+03	9.521000000000000000e+03	9.473000000000000000e+03	9.415000000000000000e+03	9.352000000000000000e+03	9.287000000000000000e+03	9.201000000000000000e+03	9.130000000000000000e+03	9.036000000000000000e+03	8.938000000000000000e+03	8.846000000000000000e+03	8.727000000000000000e+03	8.619000000000000000e+03	8.498000000000000000e+03	8.365000000000000000e+03	8.210000000000000000e+03	8.052000000000000000e+03	7.921000000000000000e+03	7.792000000000000000e+03	7.643000000000000000e+03	7.496000000000000000e+03	7.382000000000000000e+03	7.229000000000000000e+03	7.073000000000000000e+03	6.956000000000000000e+03	6.846000000000000000e+03	6.758000000000000000e+03	6.661000000000000000e+03	6.574000000000000000e+03	6.502000000000000000e+03	6.435000000000000000e+03	6.377000000000000000e+03	6.340000000000000000e+03	6.287000000000000000e+03	6.222000000000000000e+03
9.980000000000000000e+03	9.977000000000000000e+03	9.965000000000000000e+03	9.956000000000000000e+03	9.936000000000000000e+03	9.918000000000000000e+03	9.894000000000000000e+03	9.875000000000000000e+03	9.851000000000000000e+03	9.837000000000000000e+03	9.817000000000000000e+03	9.785000000000000000e+03	9.764000000000000000e+03	9.742000000000000000e+03	9.714000000000000000e+03	9.688000000000000000e+03	9.645000000000000000e+03	9.610000000000000000e+03	9.559000000000000000e+03	9.510000000000000000e+03	9.453000000000000000e+03	9.402000000000000000e+03	9.343000000000000000e+03	9.291000000000000000e+03	9.225000000000000000e+03	9.128000000000000000e+03	9.037000000000000000e+03	8.946000000000000000e+03	8.838000000000000000e+03	8.742000000000000000e+03	8.642000000000000000e+03	8.526000000000000000e+03	8.389000000000000000e+03	8.250000000000000000e+03	8.114000000000000000e+03	7.991000000000000000e+03	7.855000000000000000e+03	7.726000000000000000e+03	7.617000000000000000e+03	7.468000000000000000e+03	7.338000000000000000e+03	7.233000000000000000e+03	7.116000000000000000e+03	6.999000000000000000e+03	6.912000000000000000e+03	6.808000000000000000e+03	6.726000000000000000e+03	6.619000000000000000e+03	6.517000000000000000e+03	6.445000000000000000e+03
9.980000000000000000e+03	9.974000000000000000e+03	9.964000000000000000e+03	9.944000000000000000e+03	9.928000000000000000e+03	9.904000000000000000e+03	9.890000000000000000e+03	9.869000000000000000e+03	9.839000000000000000e+03	9.812000000000000000e+03	9.792000000000000000e+03	9.760000000000000000e+03	9.715000000000000000e+03	9.672000000000000000e+03	9.625000000000000000e+03	9.582000000000000000e+03	9.541000000000000000e+03	9.491000000000000000e+03	9.438000000000000000e+03	9.378000000000000000e+03	9.311000000000000000e+03	9.251000000000000000e+03	9.188000000000000000e+03	9.123000000000000000e+03	9.029000000000000000e+03	8.920000000000000000e+03	8.819000000000000000e+03	8.701000000000000000e+03	8.578000000000000000e+03	8.449000000000000000e+03	8.309000000000000000e+03	8.159000000000000000e+03	8.026000000000000000e+03	7.895000000000000000e+03	7.752000000000000000e+03	7.613000000000000000e+03	7.492000000000000000e+03	7.365000000000000000e+03	7.246000000000000000e+03	7.119000000000000000e+03	7.010000000000000000e+03	6.936000000000000000e+03	6.841000000000000000e+03	6.745000000000000000e+03	6.664000000000000000e+03	6.601000000000000000e+03	6.554000000000000000e+03	6.509000000000000000e+03	6.470000000000000000e+03	6.411000000000000000e+03
[truncated: 350 more columns]
