# Supplementary material for: Omicron vs. the rest: Assessing the competitive dynamics and coinfection scenarios of COVID-19 strains on a social network
Source: PLoS One. 2024 Jan 25;19(1):e0287623. doi: 10.1371/journal.pone.0287623 (PMC10810514; doi:10.1371/journal.pone.0287623)
Supplement: S1 Data — (ZIP) [file pone.0287623.s001.zip › Data Figures/Fig9/susceptible_Watts-Strogatz with P=0.csv]

9.980000000000000000e+03	9.970000000000000000e+03	9.960000000000000000e+03	9.949000000000000000e+03	9.941000000000000000e+03	9.931000000000000000e+03	9.921000000000000000e+03	9.898000000000000000e+03	9.878000000000000000e+03	9.868000000000000000e+03	9.861000000000000000e+03	9.854000000000000000e+03	9.842000000000000000e+03	9.834000000000000000e+03	9.819000000000000000e+03	9.807000000000000000e+03	9.797000000000000000e+03	9.787000000000000000e+03	9.777000000000000000e+03	9.769000000000000000e+03	9.759000000000000000e+03	9.747000000000000000e+03	9.741000000000000000e+03	9.729000000000000000e+03	9.715000000000000000e+03	9.706000000000000000e+03	9.704000000000000000e+03	9.699000000000000000e+03	9.700000000000000000e+03	9.690000000000000000e+03	9.682000000000000000e+03	9.669000000000000000e+03	9.663000000000000000e+03	9.650000000000000000e+03	9.643000000000000000e+03	9.638000000000000000e+03	9.644000000000000000e+03	9.641000000000000000e+03	9.638000000000000000e+03	9.638000000000000000e+03	9.635000000000000000e+03	9.630000000000000000e+03	9.630000000000000000e+03	9.620000000000000000e+03	9.620000000000000000e+03	9.620000000000000000e+03	9.625000000000000000e+03	9.623000000000000000e+03	9.630000000000000000e+03	9.630000000000000000e+03
9.980000000000000000e+03	9.977000000000000000e+03	9.970000000000000000e+03	9.956000000000000000e+03	9.945000000000000000e+03	9.932000000000000000e+03	9.927000000000000000e+03	9.915000000000000000e+03	9.899000000000000000e+03	9.896000000000000000e+03	9.885000000000000000e+03	9.881000000000000000e+03	9.868000000000000000e+03	9.859000000000000000e+03	9.848000000000000000e+03	9.842000000000000000e+03	9.833000000000000000e+03	9.828000000000000000e+03	9.816000000000000000e+03	9.805000000000000000e+03	9.798000000000000000e+03	9.790000000000000000e+03	9.786000000000000000e+03	9.779000000000000000e+03	9.775000000000000000e+03	9.770000000000000000e+03	9.766000000000000000e+03	9.759000000000000000e+03	9.753000000000000000e+03	9.756000000000000000e+03	9.749000000000000000e+03	9.749000000000000000e+03	9.743000000000000000e+03	9.738000000000000000e+03	9.735000000000000000e+03	9.735000000000000000e+03	9.737000000000000000e+03	9.741000000000000000e+03	9.741000000000000000e+03	9.740000000000000000e+03	9.733000000000000000e+03	9.728000000000000000e+03	9.730000000000000000e+03	9.727000000000000000e+03	9.720000000000000000e+03	9.716000000000000000e+03	9.711000000000000000e+03	9.712000000000000000e+03	9.714000000000000000e+03	9.715000000000000000e+03
9.980000000000000000e+03	9.966000000000000000e+03	9.964000000000000000e+03	9.954000000000000000e+03	9.942000000000000000e+03	9.935000000000000000e+03	9.917000000000000000e+03	9.908000000000000000e+03	9.902000000000000000e+03	9.895000000000000000e+03	9.884000000000000000e+03	9.872000000000000000e+03	9.861000000000000000e+03	9.851000000000000000e+03	9.849000000000000000e+03	9.845000000000000000e+03	9.838000000000000000e+03	9.825000000000000000e+03	9.822000000000000000e+03	9.813000000000000000e+03	9.805000000000000000e+03	9.798000000000000000e+03	9.796000000000000000e+03	9.790000000000000000e+03	9.784000000000000000e+03	9.780000000000000000e+03	9.774000000000000000e+03	9.765000000000000000e+03	9.761000000000000000e+03	9.770000000000000000e+03	9.765000000000000000e+03	9.770000000000000000e+03	9.767000000000000000e+03	9.763000000000000000e+03	9.761000000000000000e+03	9.758000000000000000e+03	9.755000000000000000e+03	9.756000000000000000e+03	9.759000000000000000e+03	9.755000000000000000e+03	9.755000000000000000e+03	9.752000000000000000e+03	9.753000000000000000e+03	9.760000000000000000e+03	9.765000000000000000e+03	9.768000000000000000e+03	9.763000000000000000e+03	9.761000000000000000e+03	9.760000000000000000e+03	9.763000000000000000e+03
9.980000000000000000e+03	9.971000000000000000e+03	9.955000000000000000e+03	9.936000000000000000e+03	9.915000000000000000e+03	9.904000000000000000e+03	9.893000000000000000e+03	9.885000000000000000e+03	9.869000000000000000e+03	9.862000000000000000e+03	9.852000000000000000e+03	9.836000000000000000e+03	9.828000000000000000e+03	9.814000000000000000e+03	9.809000000000000000e+03	9.808000000000000000e+03	9.800000000000000000e+03	9.794000000000000000e+03	9.787000000000000000e+03	9.778000000000000000e+03	9.766000000000000000e+03	9.750000000000000000e+03	9.739000000000000000e+03	9.738000000000000000e+03	9.740000000000000000e+03	9.735000000000000000e+03	9.726000000000000000e+03	9.721000000000000000e+03	9.720000000000000000e+03	9.714000000000000000e+03	9.706000000000000000e+03	9.698000000000000000e+03	9.694000000000000000e+03	9.686000000000000000e+03	9.677000000000000000e+03	9.662000000000000000e+03	9.652000000000000000e+03	9.650000000000000000e+03	9.656000000000000000e+03	9.658000000000000000e+03	9.654000000000000000e+03	9.648000000000000000e+03	9.640000000000000000e+03	9.638000000000000000e+03	9.638000000000000000e+03	9.629000000000000000e+03	9.620000000000000000e+03	9.625000000000000000e+03	9.617000000000000000e+03	9.602000000000000000e+03
9.980000000000000000e+03	9.974000000000000000e+03	9.967000000000000000e+03	9.962000000000000000e+03	9.948000000000000000e+03	9.937000000000000000e+03	9.925000000000000000e+03	9.916000000000000000e+03	9.898000000000000000e+03	9.886000000000000000e+03	9.879000000000000000e+03	9.863000000000000000e+03	9.850000000000000000e+03	9.834000000000000000e+03	9.827000000000000000e+03	9.827000000000000000e+03	9.813000000000000000e+03	9.791000000000000000e+03	9.778000000000000000e+03	9.770000000000000000e+03	9.765000000000000000e+03	9.766000000000000000e+03	9.757000000000000000e+03	9.748000000000000000e+03	9.744000000000000000e+03	9.743000000000000000e+03	9.728000000000000000e+03	9.730000000000000000e+03	9.732000000000000000e+03	9.725000000000000000e+03	9.719000000000000000e+03	9.718000000000000000e+03	9.714000000000000000e+03	9.713000000000000000e+03	9.715000000000000000e+03	9.713000000000000000e+03	9.714000000000000000e+03	9.718000000000000000e+03	9.715000000000000000e+03	9.708000000000000000e+03	9.701000000000000000e+03	9.703000000000000000e+03	9.710000000000000000e+03	9.703000000000000000e+03	9.703000000000000000e+03	9.699000000000000000e+03	9.695000000000000000e+03	9.693000000000000000e+03	9.695000000000000000e+03	9.699000000000000000e+03
9.980000000000000000e+03	9.979000000000000000e+03	9.977000000000000000e+03	9.968000000000000000e+03	9.958000000000000000e+03	9.950000000000000000e+03	9.937000000000000000e+03	9.925000000000000000e+03	9.914000000000000000e+03	9.910000000000000000e+03	9.900000000000000000e+03	9.893000000000000000e+03	9.890000000000000000e+03	9.886000000000000000e+03	9.890000000000000000e+03	9.891000000000000000e+03	9.885000000000000000e+03	9.878000000000000000e+03	9.873000000000000000e+03	9.870000000000000000e+03	9.862000000000000000e+03	9.859000000000000000e+03	9.855000000000000000e+03	9.850000000000000000e+03	9.836000000000000000e+03	9.833000000000000000e+03	9.825000000000000000e+03	9.820000000000000000e+03	9.816000000000000000e+03	9.806000000000000000e+03	9.794000000000000000e+03	9.792000000000000000e+03	9.780000000000000000e+03	9.780000000000000000e+03	9.772000000000000000e+03	9.770000000000000000e+03	9.771000000000000000e+03	9.767000000000000000e+03	9.765000000000000000e+03	9.763000000000000000e+03	9.764000000000000000e+03	9.757000000000000000e+03	9.751000000000000000e+03	9.752000000000000000e+03	9.746000000000000000e+03	9.748000000000000000e+03	9.747000000000000000e+03	9.744000000000000000e+03	9.747000000000000000e+03	9.751000000000000000e+03
9.980000000000000000e+03	9.966000000000000000e+03	9.959000000000000000e+03	9.949000000000000000e+03	9.935000000000000000e+03	9.921000000000000000e+03	9.907000000000000000e+03	9.892000000000000000e+03	9.882000000000000000e+03	9.871000000000000000e+03	9.863000000000000000e+03	9.864000000000000000e+03	9.858000000000000000e+03	9.851000000000000000e+03	9.849000000000000000e+03	9.844000000000000000e+03	9.843000000000000000e+03	9.839000000000000000e+03	9.832000000000000000e+03	9.828000000000000000e+03	9.821000000000000000e+03	9.810000000000000000e+03	9.804000000000000000e+03	9.804000000000000000e+03	9.802000000000000000e+03	9.803000000000000000e+03	9.802000000000000000e+03	9.804000000000000000e+03	9.800000000000000000e+03	9.794000000000000000e+03	9.790000000000000000e+03	9.783000000000000000e+03	9.774000000000000000e+03	9.772000000000000000e+03	9.774000000000000000e+03	9.770000000000000000e+03	9.766000000000000000e+03	9.762000000000000000e+03	9.756000000000000000e+03	9.753000000000000000e+03	9.751000000000000000e+03	9.754000000000000000e+03	9.750000000000000000e+03	9.750000000000000000e+03	9.753000000000000000e+03	9.753000000000000000e+03	9.757000000000000000e+03	9.758000000000000000e+03	9.753000000000000000e+03	9.752000000000000000e+03
9.980000000000000000e+03	9.973000000000000000e+03	9.964000000000000000e+03	9.958000000000000000e+03	9.944000000000000000e+03	9.938000000000000000e+03	9.923000000000000000e+03	9.909000000000000000e+03	9.896000000000000000e+03	9.886000000000000000e+03	9.878000000000000000e+03	9.869000000000000000e+03	9.865000000000000000e+03	9.856000000000000000e+03	9.852000000000000000e+03	9.852000000000000000e+03	9.844000000000000000e+03	9.834000000000000000e+03	9.839000000000000000e+03	9.836000000000000000e+03	9.832000000000000000e+03	9.833000000000000000e+03	9.826000000000000000e+03	9.823000000000000000e+03	9.819000000000000000e+03	9.816000000000000000e+03	9.816000000000000000e+03	9.817000000000000000e+03	9.811000000000000000e+03	9.808000000000000000e+03	9.800000000000000000e+03	9.797000000000000000e+03	9.790000000000000000e+03	9.790000000000000000e+03	9.789000000000000000e+03	9.787000000000000000e+03	9.788000000000000000e+03	9.789000000000000000e+03	9.791000000000000000e+03	9.791000000000000000e+03	9.791000000000000000e+03	9.789000000000000000e+03	9.790000000000000000e+03	9.790000000000000000e+03	9.781000000000000000e+03	9.777000000000000000e+03	9.776000000000000000e+03	9.780000000000000000e+03	9.778000000000000000e+03	9.785000000000000000e+03
9.980000000000000000e+03	9.972000000000000000e+03	9.962000000000000000e+03	9.950000000000000000e+03	9.939000000000000000e+03	9.925000000000000000e+03	9.914000000000000000e+03	9.904000000000000000e+03	9.902000000000000000e+03	9.898000000000000000e+03	9.889000000000000000e+03	9.873000000000000000e+03	9.873000000000000000e+03	9.867000000000000000e+03	9.861000000000000000e+03	9.851000000000000000e+03	9.834000000000000000e+03	9.822000000000000000e+03	9.813000000000000000e+03	9.810000000000000000e+03	9.807000000000000000e+03	9.795000000000000000e+03	9.794000000000000000e+03	9.787000000000000000e+03	9.779000000000000000e+03	9.765000000000000000e+03	9.770000000000000000e+03	9.764000000000000000e+03	9.762000000000000000e+03	9.753000000000000000e+03	9.750000000000000000e+03	9.743000000000000000e+03	9.745000000000000000e+03	9.739000000000000000e+03	9.731000000000000000e+03	9.725000000000000000e+03	9.723000000000000000e+03	9.718000000000000000e+03	9.715000000000000000e+03	9.711000000000000000e+03	9.705000000000000000e+03	9.691000000000000000e+03	9.688000000000000000e+03	9.693000000000000000e+03	9.701000000000000000e+03	9.696000000000000000e+03	9.695000000000000000e+03	9.692000000000000000e+03	9.691000000000000000e+03	9.684000000000000000e+03
9.980000000000000000e+03	9.975000000000000000e+03	9.967000000000000000e+03	9.962000000000000000e+03	9.952000000000000000e+03	9.941000000000000000e+03	9.931000000000000000e+03	9.923000000000000000e+03	9.923000000000000000e+03	9.915000000000000000e+03	9.907000000000000000e+03	9.898000000000000000e+03	9.889000000000000000e+03	9.884000000000000000e+03	9.877000000000000000e+03	9.866000000000000000e+03	9.861000000000000000e+03	9.858000000000000000e+03	9.849000000000000000e+03	9.847000000000000000e+03	9.846000000000000000e+03	9.844000000000000000e+03	9.836000000000000000e+03	9.830000000000000000e+03	9.818000000000000000e+03	9.810000000000000000e+03	9.808000000000000000e+03	9.801000000000000000e+03	9.791000000000000000e+03	9.782000000000000000e+03	9.774000000000000000e+03	9.773000000000000000e+03	9.766000000000000000e+03	9.768000000000000000e+03	9.772000000000000000e+03	9.772000000000000000e+03	9.770000000000000000e+03	9.768000000000000000e+03	9.764000000000000000e+03	9.762000000000000000e+03	9.760000000000000000e+03	9.760000000000000000e+03	9.760000000000000000e+03	9.748000000000000000e+03	9.751000000000000000e+03	9.751000000000000000e+03	9.740000000000000000e+03	9.741000000000000000e+03	9.740000000000000000e+03	9.738000000000000000e+03
9.980000000000000000e+03	9.972000000000000000e+03	9.960000000000000000e+03	9.950000000000000000e+03	9.938000000000000000e+03	9.933000000000000000e+03	9.925000000000000000e+03	9.915000000000000000e+03	9.902000000000000000e+03	9.894000000000000000e+03	9.887000000000000000e+03	9.881000000000000000e+03	9.875000000000000000e+03	9.862000000000000000e+03	9.857000000000000000e+03	9.843000000000000000e+03	9.838000000000000000e+03	9.822000000000000000e+03	9.814000000000000000e+03	9.810000000000000000e+03	9.798000000000000000e+03	9.793000000000000000e+03	9.786000000000000000e+03	9.774000000000000000e+03	9.770000000000000000e+03	9.768000000000000000e+03	9.762000000000000000e+03	9.758000000000000000e+03	9.759000000000000000e+03	9.755000000000000000e+03	9.753000000000000000e+03	9.754000000000000000e+03	9.753000000000000000e+03	9.747000000000000000e+03	9.742000000000000000e+03	9.736000000000000000e+03	9.724000000000000000e+03	9.728000000000000000e+03	9.720000000000000000e+03	9.716000000000000000e+03	9.714000000000000000e+03	9.714000000000000000e+03	9.708000000000000000e+03	9.706000000000000000e+03	9.703000000000000000e+03	9.696000000000000000e+03	9.686000000000000000e+03	9.685000000000000000e+03	9.679000000000000000e+03	9.673000000000000000e+03
9.980000000000000000e+03	9.972000000000000000e+03	9.968000000000000000e+03	9.954000000000000000e+03	9.942000000000000000e+03	9.932000000000000000e+03	9.916000000000000000e+03	9.905000000000000000e+03	9.890000000000000000e+03	9.876000000000000000e+03	9.863000000000000000e+03	9.854000000000000000e+03	9.838000000000000000e+03	9.823000000000000000e+03	9.817000000000000000e+03	9.808000000000000000e+03	9.805000000000000000e+03	9.797000000000000000e+03	9.791000000000000000e+03	9.784000000000000000e+03	9.778000000000000000e+03	9.773000000000000000e+03	9.762000000000000000e+03	9.750000000000000000e+03	9.738000000000000000e+03	9.732000000000000000e+03	9.722000000000000000e+03	9.717000000000000000e+03	9.711000000000000000e+03	9.704000000000000000e+03	9.696000000000000000e+03	9.694000000000000000e+03	9.711000000000000000e+03	9.710000000000000000e+03	9.713000000000000000e+03	9.712000000000000000e+03	9.711000000000000000e+03	9.709000000000000000e+03	9.698000000000000000e+03	9.694000000000000000e+03	9.688000000000000000e+03	9.681000000000000000e+03	9.668000000000000000e+03	9.671000000000000000e+03	9.672000000000000000e+03	9.671000000000000000e+03	9.669000000000000000e+03	9.663000000000000000e+03	9.659000000000000000e+03	9.663000000000000000e+03
9.980000000000000000e+03	9.973000000000000000e+03	9.968000000000000000e+03	9.957000000000000000e+03	9.949000000000000000e+03	9.937000000000000000e+03	9.929000000000000000e+03	9.922000000000000000e+03	9.919000000000000000e+03	9.903000000000000000e+03	9.898000000000000000e+03	9.891000000000000000e+03	9.874000000000000000e+03	9.870000000000000000e+03	9.856000000000000000e+03	9.850000000000000000e+03	9.838000000000000000e+03	9.833000000000000000e+03	9.827000000000000000e+03	9.824000000000000000e+03	9.814000000000000000e+03	9.806000000000000000e+03	9.798000000000000000e+03	9.791000000000000000e+03	9.785000000000000000e+03	9.784000000000000000e+03	9.768000000000000000e+03	9.771000000000000000e+03	9.771000000000000000e+03	9.757000000000000000e+03	9.752000000000000000e+03	9.745000000000000000e+03	9.736000000000000000e+03	9.738000000000000000e+03	9.730000000000000000e+03	9.723000000000000000e+03	9.717000000000000000e+03	9.718000000000000000e+03	9.710000000000000000e+03	9.707000000000000000e+03	9.707000000000000000e+03	9.707000000000000000e+03	9.699000000000000000e+03	9.683000000000000000e+03	9.677000000000000000e+03	9.679000000000000000e+03	9.680000000000000000e+03	9.682000000000000000e+03	9.675000000000000000e+03	9.674000000000000000e+03
9.980000000000000000e+03	9.972000000000000000e+03	9.961000000000000000e+03	9.947000000000000000e+03	9.936000000000000000e+03	9.920000000000000000e+03	9.906000000000000000e+03	9.896000000000000000e+03	9.878000000000000000e+03	9.868000000000000000e+03	9.855000000000000000e+03	9.841000000000000000e+03	9.832000000000000000e+03	9.822000000000000000e+03	9.817000000000000000e+03	9.810000000000000000e+03	9.809000000000000000e+03	9.803000000000000000e+03	9.800000000000000000e+03	9.785000000000000000e+03	9.783000000000000000e+03	9.776000000000000000e+03	9.777000000000000000e+03	9.773000000000000000e+03	9.770000000000000000e+03	9.765000000000000000e+03	9.765000000000000000e+03	9.757000000000000000e+03	9.754000000000000000e+03	9.755000000000000000e+03	9.753000000000000000e+03	9.750000000000000000e+03	9.738000000000000000e+03	9.728000000000000000e+03	9.722000000000000000e+03	9.722000000000000000e+03	9.716000000000000000e+03	9.708000000000000000e+03	9.699000000000000000e+03	9.690000000000000000e+03	9.687000000000000000e+03	9.688000000000000000e+03	9.688000000000000000e+03	9.683000000000000000e+03	9.687000000000000000e+03	9.679000000000000000e+03	9.677000000000000000e+03	9.677000000000000000e+03	9.675000000000000000e+03	9.678000000000000000e+03
9.980000000000000000e+03	9.971000000000000000e+03	9.967000000000000000e+03	9.961000000000000000e+03	9.953000000000000000e+03	9.937000000000000000e+03	9.928000000000000000e+03	9.916000000000000000e+03	9.908000000000000000e+03	9.902000000000000000e+03	9.888000000000000000e+03	9.886000000000000000e+03	9.877000000000000000e+03	9.868000000000000000e+03	9.861000000000000000e+03	9.856000000000000000e+03	9.851000000000000000e+03	9.846000000000000000e+03	9.837000000000000000e+03	9.833000000000000000e+03	9.822000000000000000e+03	9.818000000000000000e+03	9.804000000000000000e+03	9.801000000000000000e+03	9.786000000000000000e+03	9.769000000000000000e+03	9.772000000000000000e+03	9.768000000000000000e+03	9.762000000000000000e+03	9.759000000000000000e+03	9.756000000000000000e+03	9.742000000000000000e+03	9.738000000000000000e+03	9.729000000000000000e+03	9.724000000000000000e+03	9.724000000000000000e+03	9.726000000000000000e+03	9.725000000000000000e+03	9.722000000000000000e+03	9.720000000000000000e+03	9.716000000000000000e+03	9.713000000000000000e+03	9.710000000000000000e+03	9.708000000000000000e+03	9.710000000000000000e+03	9.712000000000000000e+03	9.712000000000000000e+03	9.711000000000000000e+03	9.712000000000000000e+03	9.716000000000000000e+03
9.980000000000000000e+03	9.972000000000000000e+03	9.960000000000000000e+03	9.948000000000000000e+03	9.936000000000000000e+03	9.925000000000000000e+03	9.915000000000000000e+03	9.910000000000000000e+03	9.891000000000000000e+03	9.882000000000000000e+03	9.867000000000000000e+03	9.848000000000000000e+03	9.838000000000000000e+03	9.823000000000000000e+03	9.802000000000000000e+03	9.798000000000000000e+03	9.793000000000000000e+03	9.781000000000000000e+03	9.769000000000000000e+03	9.762000000000000000e+03	9.753000000000000000e+03	9.754000000000000000e+03	9.749000000000000000e+03	9.747000000000000000e+03	9.746000000000000000e+03	9.744000000000000000e+03	9.741000000000000000e+03	9.744000000000000000e+03	9.743000000000000000e+03	9.738000000000000000e+03	9.732000000000000000e+03	9.736000000000000000e+03	9.733000000000000000e+03	9.731000000000000000e+03	9.725000000000000000e+03	9.725000000000000000e+03	9.723000000000000000e+03	9.718000000000000000e+03	9.718000000000000000e+03	9.715000000000000000e+03	9.711000000000000000e+03	9.710000000000000000e+03	9.707000000000000000e+03	9.698000000000000000e+03	9.694000000000000000e+03	9.695000000000000000e+03	9.699000000000000000e+03	9.700000000000000000e+03	9.697000000000000000e+03	9.694000000000000000e+03
9.980000000000000000e+03	9.971000000000000000e+03	9.957000000000000000e+03	9.944000000000000000e+03	9.931000000000000000e+03	9.925000000000000000e+03	9.915000000000000000e+03	9.905000000000000000e+03	9.899000000000000000e+03	9.886000000000000000e+03	9.878000000000000000e+03	9.871000000000000000e+03	9.872000000000000000e+03	9.863000000000000000e+03	9.860000000000000000e+03	9.850000000000000000e+03	9.839000000000000000e+03	9.839000000000000000e+03	9.829000000000000000e+03	9.826000000000000000e+03	9.821000000000000000e+03	9.818000000000000000e+03	9.812000000000000000e+03	9.806000000000000000e+03	9.798000000000000000e+03	9.790000000000000000e+03	9.787000000000000000e+03	9.777000000000000000e+03	9.780000000000000000e+03	9.780000000000000000e+03	9.772000000000000000e+03	9.764000000000000000e+03	9.763000000000000000e+03	9.761000000000000000e+03	9.762000000000000000e+03	9.759000000000000000e+03	9.753000000000000000e+03	9.749000000000000000e+03	9.745000000000000000e+03	9.745000000000000000e+03	9.741000000000000000e+03	9.740000000000000000e+03	9.742000000000000000e+03	9.736000000000000000e+03	9.737000000000000000e+03	9.733000000000000000e+03	9.729000000000000000e+03	9.729000000000000000e+03	9.724000000000000000e+03	9.722000000000000000e+03
9.980000000000000000e+03	9.977000000000000000e+03	9.974000000000000000e+03	9.960000000000000000e+03	9.955000000000000000e+03	9.946000000000000000e+03	9.934000000000000000e+03	9.922000000000000000e+03	9.909000000000000000e+03	9.904000000000000000e+03	9.883000000000000000e+03	9.876000000000000000e+03	9.865000000000000000e+03	9.855000000000000000e+03	9.848000000000000000e+03	9.848000000000000000e+03	9.842000000000000000e+03	9.829000000000000000e+03	9.821000000000000000e+03	9.817000000000000000e+03	9.799000000000000000e+03	9.786000000000000000e+03	9.774000000000000000e+03	9.774000000000000000e+03	9.769000000000000000e+03	9.765000000000000000e+03	9.762000000000000000e+03	9.763000000000000000e+03	9.757000000000000000e+03	9.758000000000000000e+03	9.762000000000000000e+03	9.763000000000000000e+03	9.760000000000000000e+03	9.764000000000000000e+03	9.767000000000000000e+03	9.767000000000000000e+03	9.766000000000000000e+03	9.771000000000000000e+03	9.775000000000000000e+03	9.774000000000000000e+03	9.774000000000000000e+03	9.777000000000000000e+03	9.778000000000000000e+03	9.779000000000000000e+03	9.780000000000000000e+03	9.778000000000000000e+03	9.778000000000000000e+03	9.778000000000000000e+03	9.781000000000000000e+03	9.780000000000000000e+03
9.980000000000000000e+03	9.973000000000000000e+03	9.965000000000000000e+03	9.956000000000000000e+03	9.948000000000000000e+03	9.937000000000000000e+03	9.921000000000000000e+03	9.913000000000000000e+03	9.911000000000000000e+03	9.901000000000000000e+03	9.889000000000000000e+03	9.883000000000000000e+03	9.870000000000000000e+03	9.857000000000000000e+03	9.855000000000000000e+03	9.848000000000000000e+03	9.842000000000000000e+03	9.830000000000000000e+03	9.827000000000000000e+03	9.815000000000000000e+03	9.809000000000000000e+03	9.794000000000000000e+03	9.792000000000000000e+03	9.790000000000000000e+03	9.789000000000000000e+03	9.782000000000000000e+03	9.782000000000000000e+03	9.776000000000000000e+03	9.766000000000000000e+03	9.763000000000000000e+03	9.762000000000000000e+03	9.758000000000000000e+03	9.754000000000000000e+03	9.744000000000000000e+03	9.740000000000000000e+03	9.737000000000000000e+03	9.725000000000000000e+03	9.716000000000000000e+03	9.709000000000000000e+03	9.706000000000000000e+03	9.698000000000000000e+03	9.697000000000000000e+03	9.692000000000000000e+03	9.693000000000000000e+03	9.693000000000000000e+03	9.692000000000000000e+03	9.689000000000000000e+03	9.678000000000000000e+03	9.674000000000000000e+03	9.667000000000000000e+03
9.980000000000000000e+03	9.971000000000000000e+03	9.965000000000000000e+03	9.959000000000000000e+03	9.957000000000000000e+03	9.951000000000000000e+03	9.940000000000000000e+03	9.934000000000000000e+03	9.924000000000000000e+03	9.915000000000000000e+03	9.903000000000000000e+03	9.895000000000000000e+03	9.886000000000000000e+03	9.877000000000000000e+03	9.861000000000000000e+03	9.856000000000000000e+03	9.848000000000000000e+03	9.834000000000000000e+03	9.824000000000000000e+03	9.810000000000000000e+03	9.804000000000000000e+03	9.800000000000000000e+03	9.787000000000000000e+03	9.786000000000000000e+03	9.785000000000000000e+03	9.775000000000000000e+03	9.767000000000000000e+03	9.774000000000000000e+03	9.776000000000000000e+03	9.780000000000000000e+03	9.779000000000000000e+03	9.775000000000000000e+03	9.772000000000000000e+03	9.766000000000000000e+03	9.762000000000000000e+03	9.769000000000000000e+03	9.770000000000000000e+03	9.768000000000000000e+03	9.768000000000000000e+03	9.771000000000000000e+03	9.765000000000000000e+03	9.761000000000000000e+03	9.760000000000000000e+03	9.756000000000000000e+03	9.753000000000000000e+03	9.752000000000000000e+03	9.753000000000000000e+03	9.756000000000000000e+03	9.765000000000000000e+03	9.760000000000000000e+03
9.980000000000000000e+03	9.969000000000000000e+03	9.965000000000000000e+03	9.953000000000000000e+03	9.939000000000000000e+03	9.932000000000000000e+03	9.923000000000000000e+03	9.908000000000000000e+03	9.903000000000000000e+03	9.895000000000000000e+03	9.878000000000000000e+03	9.872000000000000000e+03	9.865000000000000000e+03	9.859000000000000000e+03	9.855000000000000000e+03	9.853000000000000000e+03	9.851000000000000000e+03	9.848000000000000000e+03	9.835000000000000000e+03	9.821000000000000000e+03	9.806000000000000000e+03	9.803000000000000000e+03	9.798000000000000000e+03	9.790000000000000000e+03	9.785000000000000000e+03	9.775000000000000000e+03	9.770000000000000000e+03	9.768000000000000000e+03	9.761000000000000000e+03	9.750000000000000000e+03	9.747000000000000000e+03	9.737000000000000000e+03	9.729000000000000000e+03	9.725000000000000000e+03	9.718000000000000000e+03	9.712000000000000000e+03	9.703000000000000000e+03	9.695000000000000000e+03	9.691000000000000000e+03	9.684000000000000000e+03	9.675000000000000000e+03	9.673000000000000000e+03	9.685000000000000000e+03	9.684000000000000000e+03	9.679000000000000000e+03	9.673000000000000000e+03	9.676000000000000000e+03	9.670000000000000000e+03	9.665000000000000000e+03	9.658000000000000000e+03
9.980000000000000000e+03	9.966000000000000000e+03	9.953000000000000000e+03	9.952000000000000000e+03	9.938000000000000000e+03	9.913000000000000000e+03	9.890000000000000000e+03	9.883000000000000000e+03	9.866000000000000000e+03	9.858000000000000000e+03	9.847000000000000000e+03	9.832000000000000000e+03	9.819000000000000000e+03	9.807000000000000000e+03	9.796000000000000000e+03	9.789000000000000000e+03	9.783000000000000000e+03	9.777000000000000000e+03	9.768000000000000000e+03	9.758000000000000000e+03	9.752000000000000000e+03	9.748000000000000000e+03	9.743000000000000000e+03	9.735000000000000000e+03	9.734000000000000000e+03	9.741000000000000000e+03	9.731000000000000000e+03	9.714000000000000000e+03	9.705000000000000000e+03	9.703000000000000000e+03	9.697000000000000000e+03	9.688000000000000000e+03	9.688000000000000000e+03	9.680000000000000000e+03	9.674000000000000000e+03	9.676000000000000000e+03	9.676000000000000000e+03	9.665000000000000000e+03	9.665000000000000000e+03	9.664000000000000000e+03	9.665000000000000000e+03	9.666000000000000000e+03	9.661000000000000000e+03	9.656000000000000000e+03	9.653000000000000000e+03	9.648000000000000000e+03	9.638000000000000000e+03	9.636000000000000000e+03	9.634000000000000000e+03	9.626000000000000000e+03
9.980000000000000000e+03	9.973000000000000000e+03	9.967000000000000000e+03	9.957000000000000000e+03	9.951000000000000000e+03	9.939000000000000000e+03	9.926000000000000000e+03	9.920000000000000000e+03	9.910000000000000000e+03	9.906000000000000000e+03	9.890000000000000000e+03	9.880000000000000000e+03	9.874000000000000000e+03	9.863000000000000000e+03	9.853000000000000000e+03	9.848000000000000000e+03	9.846000000000000000e+03	9.834000000000000000e+03	9.834000000000000000e+03	9.833000000000000000e+03	9.827000000000000000e+03	9.818000000000000000e+03	9.813000000000000000e+03	9.815000000000000000e+03	9.805000000000000000e+03	9.805000000000000000e+03	9.802000000000000000e+03	9.804000000000000000e+03	9.800000000000000000e+03	9.795000000000000000e+03	9.792000000000000000e+03	9.790000000000000000e+03	9.783000000000000000e+03	9.783000000000000000e+03	9.772000000000000000e+03	9.772000000000000000e+03	9.771000000000000000e+03	9.767000000000000000e+03	9.765000000000000000e+03	9.758000000000000000e+03	9.757000000000000000e+03	9.754000000000000000e+03	9.751000000000000000e+03	9.746000000000000000e+03	9.742000000000000000e+03	9.743000000000000000e+03	9.738000000000000000e+03	9.733000000000000000e+03	9.726000000000000000e+03	9.723000000000000000e+03
9.980000000000000000e+03	9.972000000000000000e+03	9.968000000000000000e+03	9.956000000000000000e+03	9.943000000000000000e+03	9.934000000000000000e+03	9.924000000000000000e+03	9.915000000000000000e+03	9.907000000000000000e+03	9.891000000000000000e+03	9.883000000000000000e+03	9.875000000000000000e+03	9.866000000000000000e+03	9.858000000000000000e+03	9.856000000000000000e+03	9.849000000000000000e+03	9.844000000000000000e+03	9.839000000000000000e+03	9.831000000000000000e+03	9.831000000000000000e+03	9.825000000000000000e+03	9.824000000000000000e+03	9.816000000000000000e+03	9.807000000000000000e+03	9.802000000000000000e+03	9.799000000000000000e+03	9.794000000000000000e+03	9.788000000000000000e+03	9.781000000000000000e+03	9.778000000000000000e+03	9.772000000000000000e+03	9.765000000000000000e+03	9.751000000000000000e+03	9.748000000000000000e+03	9.747000000000000000e+03	9.748000000000000000e+03	9.736000000000000000e+03	9.733000000000000000e+03	9.728000000000000000e+03	9.726000000000000000e+03	9.726000000000000000e+03	9.722000000000000000e+03	9.715000000000000000e+03	9.713000000000000000e+03	9.704000000000000000e+03	9.698000000000000000e+03	9.689000000000000000e+03	9.678000000000000000e+03	9.674000000000000000e+03	9.674000000000000000e+03
9.980000000000000000e+03	9.974000000000000000e+03	9.968000000000000000e+03	9.951000000000000000e+03	9.945000000000000000e+03	9.935000000000000000e+03	9.926000000000000000e+03	9.918000000000000000e+03	9.903000000000000000e+03	9.883000000000000000e+03	9.870000000000000000e+03	9.855000000000000000e+03	9.848000000000000000e+03	9.839000000000000000e+03	9.820000000000000000e+03	9.801000000000000000e+03	9.790000000000000000e+03	9.781000000000000000e+03	9.773000000000000000e+03	9.766000000000000000e+03	9.762000000000000000e+03	9.743000000000000000e+03	9.729000000000000000e+03	9.717000000000000000e+03	9.714000000000000000e+03	9.711000000000000000e+03	9.707000000000000000e+03	9.700000000000000000e+03	9.699000000000000000e+03	9.693000000000000000e+03	9.686000000000000000e+03	9.678000000000000000e+03	9.677000000000000000e+03	9.685000000000000000e+03	9.684000000000000000e+03	9.674000000000000000e+03	9.673000000000000000e+03	9.664000000000000000e+03	9.655000000000000000e+03	9.663000000000000000e+03	9.657000000000000000e+03	9.660000000000000000e+03	9.652000000000000000e+03	9.648000000000000000e+03	9.643000000000000000e+03	9.653000000000000000e+03	9.651000000000000000e+03	9.648000000000000000e+03	9.645000000000000000e+03	9.650000000000000000e+03
9.980000000000000000e+03	9.975000000000000000e+03	9.971000000000000000e+03	9.965000000000000000e+03	9.953000000000000000e+03	9.935000000000000000e+03	9.928000000000000000e+03	9.915000000000000000e+03	9.901000000000000000e+03	9.888000000000000000e+03	9.868000000000000000e+03	9.855000000000000000e+03	9.839000000000000000e+03	9.835000000000000000e+03	9.825000000000000000e+03	9.813000000000000000e+03	9.807000000000000000e+03	9.805000000000000000e+03	9.794000000000000000e+03	9.788000000000000000e+03	9.776000000000000000e+03	9.766000000000000000e+03	9.760000000000000000e+03	9.757000000000000000e+03	9.752000000000000000e+03	9.748000000000000000e+03	9.741000000000000000e+03	9.733000000000000000e+03	9.729000000000000000e+03	9.728000000000000000e+03	9.728000000000000000e+03	9.732000000000000000e+03	9.728000000000000000e+03	9.732000000000000000e+03	9.735000000000000000e+03	9.736000000000000000e+03	9.735000000000000000e+03	9.734000000000000000e+03	9.735000000000000000e+03	9.735000000000000000e+03	9.743000000000000000e+03	9.738000000000000000e+03	9.741000000000000000e+03	9.741000000000000000e+03	9.732000000000000000e+03	9.726000000000000000e+03	9.727000000000000000e+03	9.728000000000000000e+03	9.734000000000000000e+03	9.732000000000000000e+03
9.980000000000000000e+03	9.975000000000000000e+03	9.960000000000000000e+03	9.950000000000000000e+03	9.943000000000000000e+03	9.931000000000000000e+03	9.920000000000000000e+03	9.911000000000000000e+03	9.903000000000000000e+03	9.891000000000000000e+03	9.884000000000000000e+03	9.869000000000000000e+03	9.850000000000000000e+03	9.834000000000000000e+03	9.828000000000000000e+03	9.830000000000000000e+03	9.826000000000000000e+03	9.819000000000000000e+03	9.807000000000000000e+03	9.797000000000000000e+03	9.795000000000000000e+03	9.787000000000000000e+03	9.783000000000000000e+03	9.778000000000000000e+03	9.769000000000000000e+03	9.764000000000000000e+03	9.762000000000000000e+03	9.763000000000000000e+03	9.748000000000000000e+03	9.742000000000000000e+03	9.734000000000000000e+03	9.731000000000000000e+03	9.733000000000000000e+03	9.728000000000000000e+03	9.726000000000000000e+03	9.719000000000000000e+03	9.713000000000000000e+03	9.712000000000000000e+03	9.707000000000000000e+03	9.697000000000000000e+03	9.696000000000000000e+03	9.692000000000000000e+03	9.694000000000000000e+03	9.690000000000000000e+03	9.689000000000000000e+03	9.689000000000000000e+03	9.691000000000000000e+03	9.691000000000000000e+03	9.689000000000000000e+03	9.690000000000000000e+03
9.980000000000000000e+03	9.971000000000000000e+03	9.960000000000000000e+03	9.946000000000000000e+03	9.927000000000000000e+03	9.916000000000000000e+03	9.900000000000000000e+03	9.886000000000000000e+03	9.878000000000000000e+03	9.862000000000000000e+03	9.846000000000000000e+03	9.844000000000000000e+03	9.837000000000000000e+03	9.821000000000000000e+03	9.814000000000000000e+03	9.804000000000000000e+03	9.789000000000000000e+03	9.777000000000000000e+03	9.764000000000000000e+03	9.756000000000000000e+03	9.752000000000000000e+03	9.744000000000000000e+03	9.731000000000000000e+03	9.729000000000000000e+03	9.723000000000000000e+03	9.712000000000000000e+03	9.710000000000000000e+03	9.704000000000000000e+03	9.701000000000000000e+03	9.690000000000000000e+03	9.687000000000000000e+03	9.680000000000000000e+03	9.676000000000000000e+03	9.670000000000000000e+03	9.669000000000000000e+03	9.667000000000000000e+03	9.664000000000000000e+03	9.660000000000000000e+03	9.655000000000000000e+03	9.644000000000000000e+03	9.645000000000000000e+03	9.640000000000000000e+03	9.630000000000000000e+03	9.637000000000000000e+03	9.632000000000000000e+03	9.629000000000000000e+03	9.623000000000000000e+03	9.622000000000000000e+03	9.617000000000000000e+03	9.609000000000000000e+03
9.980000000000000000e+03	9.972000000000000000e+03	9.963000000000000000e+03	9.954000000000000000e+03	9.938000000000000000e+03	9.922000000000000000e+03	9.908000000000000000e+03	9.896000000000000000e+03	9.879000000000000000e+03	9.868000000000000000e+03	9.849000000000000000e+03	9.839000000000000000e+03	9.832000000000000000e+03	9.824000000000000000e+03	9.816000000000000000e+03	9.810000000000000000e+03	9.811000000000000000e+03	9.806000000000000000e+03	9.793000000000000000e+03	9.787000000000000000e+03	9.786000000000000000e+03	9.780000000000000000e+03	9.772000000000000000e+03	9.771000000000000000e+03	9.766000000000000000e+03	9.755000000000000000e+03	9.750000000000000000e+03	9.742000000000000000e+03	9.734000000000000000e+03	9.730000000000000000e+03	9.728000000000000000e+03	9.731000000000000000e+03	9.726000000000000000e+03	9.717000000000000000e+03	9.714000000000000000e+03	9.716000000000000000e+03	9.706000000000000000e+03	9.701000000000000000e+03	9.700000000000000000e+03	9.695000000000000000e+03	9.685000000000000000e+03	9.688000000000000000e+03	9.681000000000000000e+03	9.681000000000000000e+03	9.677000000000000000e+03	9.676000000000000000e+03	9.675000000000000000e+03	9.679000000000000000e+03	9.676000000000000000e+03	9.672000000000000000e+03
9.980000000000000000e+03	9.969000000000000000e+03	9.952000000000000000e+03	9.933000000000000000e+03	9.927000000000000000e+03	9.912000000000000000e+03	9.897000000000000000e+03	9.886000000000000000e+03	9.875000000000000000e+03	9.860000000000000000e+03	9.851000000000000000e+03	9.842000000000000000e+03	9.829000000000000000e+03	9.824000000000000000e+03	9.817000000000000000e+03	9.815000000000000000e+03	9.810000000000000000e+03	9.811000000000000000e+03	9.799000000000000000e+03	9.791000000000000000e+03	9.781000000000000000e+03	9.767000000000000000e+03	9.750000000000000000e+03	9.750000000000000000e+03	9.750000000000000000e+03	9.742000000000000000e+03	9.739000000000000000e+03	9.734000000000000000e+03	9.734000000000000000e+03	9.725000000000000000e+03	9.724000000000000000e+03	9.712000000000000000e+03	9.713000000000000000e+03	9.713000000000000000e+03	9.714000000000000000e+03	9.705000000000000000e+03	9.697000000000000000e+03	9.686000000000000000e+03	9.682000000000000000e+03	9.674000000000000000e+03	9.668000000000000000e+03	9.656000000000000000e+03	9.655000000000000000e+03	9.650000000000000000e+03	9.641000000000000000e+03	9.633000000000000000e+03	9.632000000000000000e+03	9.633000000000000000e+03	9.633000000000000000e+03	9.623000000000000000e+03
9.980000000000000000e+03	9.965000000000000000e+03	9.955000000000000000e+03	9.943000000000000000e+03	9.934000000000000000e+03	9.928000000000000000e+03	9.922000000000000000e+03	9.906000000000000000e+03	9.904000000000000000e+03	9.902000000000000000e+03	9.890000000000000000e+03	9.892000000000000000e+03	9.881000000000000000e+03	9.873000000000000000e+03	9.869000000000000000e+03	9.853000000000000000e+03	9.848000000000000000e+03	9.840000000000000000e+03	9.827000000000000000e+03	9.817000000000000000e+03	9.807000000000000000e+03	9.792000000000000000e+03	9.784000000000000000e+03	9.773000000000000000e+03	9.767000000000000000e+03	9.759000000000000000e+03	9.751000000000000000e+03	9.754000000000000000e+03	9.749000000000000000e+03	9.746000000000000000e+03	9.753000000000000000e+03	9.747000000000000000e+03	9.748000000000000000e+03	9.739000000000000000e+03	9.737000000000000000e+03	9.728000000000000000e+03	9.717000000000000000e+03	9.713000000000000000e+03	9.714000000000000000e+03	9.701000000000000000e+03	9.704000000000000000e+03	9.706000000000000000e+03	9.701000000000000000e+03	9.702000000000000000e+03	9.692000000000000000e+03	9.685000000000000000e+03	9.683000000000000000e+03	9.682000000000000000e+03	9.669000000000000000e+03	9.661000000000000000e+03
9.980000000000000000e+03	9.977000000000000000e+03	9.972000000000000000e+03	9.963000000000000000e+03	9.948000000000000000e+03	9.937000000000000000e+03	9.916000000000000000e+03	9.903000000000000000e+03	9.884000000000000000e+03	9.873000000000000000e+03	9.858000000000000000e+03	9.846000000000000000e+03	9.844000000000000000e+03	9.827000000000000000e+03	9.808000000000000000e+03	9.793000000000000000e+03	9.777000000000000000e+03	9.774000000000000000e+03	9.769000000000000000e+03	9.762000000000000000e+03	9.758000000000000000e+03	9.757000000000000000e+03	9.753000000000000000e+03	9.753000000000000000e+03	9.752000000000000000e+03	9.753000000000000000e+03	9.749000000000000000e+03	9.738000000000000000e+03	9.739000000000000000e+03	9.734000000000000000e+03	9.728000000000000000e+03	9.727000000000000000e+03	9.727000000000000000e+03	9.722000000000000000e+03	9.720000000000000000e+03	9.719000000000000000e+03	9.716000000000000000e+03	9.709000000000000000e+03	9.700000000000000000e+03	9.701000000000000000e+03	9.700000000000000000e+03	9.698000000000000000e+03	9.698000000000000000e+03	9.694000000000000000e+03	9.687000000000000000e+03	9.678000000000000000e+03	9.672000000000000000e+03	9.660000000000000000e+03	9.661000000000000000e+03	9.658000000000000000e+03
9.980000000000000000e+03	9.976000000000000000e+03	9.969000000000000000e+03	9.958000000000000000e+03	9.950000000000000000e+03	9.936000000000000000e+03	9.922000000000000000e+03	9.904000000000000000e+03	9.895000000000000000e+03	9.888000000000000000e+03	9.878000000000000000e+03	9.867000000000000000e+03	9.859000000000000000e+03	9.852000000000000000e+03	9.846000000000000000e+03	9.841000000000000000e+03	9.833000000000000000e+03	9.824000000000000000e+03	9.815000000000000000e+03	9.804000000000000000e+03	9.796000000000000000e+03	9.787000000000000000e+03	9.777000000000000000e+03	9.782000000000000000e+03	9.776000000000000000e+03	9.772000000000000000e+03	9.771000000000000000e+03	9.762000000000000000e+03	9.761000000000000000e+03	9.760000000000000000e+03	9.747000000000000000e+03	9.744000000000000000e+03	9.736000000000000000e+03	9.727000000000000000e+03	9.719000000000000000e+03	9.718000000000000000e+03	9.718000000000000000e+03	9.712000000000000000e+03	9.710000000000000000e+03	9.711000000000000000e+03	9.706000000000000000e+03	9.703000000000000000e+03	9.702000000000000000e+03	9.702000000000000000e+03	9.706000000000000000e+03	9.712000000000000000e+03	9.712000000000000000e+03	9.712000000000000000e+03	9.709000000000000000e+03	9.716000000000000000e+03
9.980000000000000000e+03	9.965000000000000000e+03	9.955000000000000000e+03	9.940000000000000000e+03	9.926000000000000000e+03	9.913000000000000000e+03	9.905000000000000000e+03	9.890000000000000000e+03	9.872000000000000000e+03	9.863000000000000000e+03	9.848000000000000000e+03	9.834000000000000000e+03	9.825000000000000000e+03	9.812000000000000000e+03	9.802000000000000000e+03	9.799000000000000000e+03	9.782000000000000000e+03	9.770000000000000000e+03	9.755000000000000000e+03	9.748000000000000000e+03	9.738000000000000000e+03	9.728000000000000000e+03	9.723000000000000000e+03	9.714000000000000000e+03	9.711000000000000000e+03	9.713000000000000000e+03	9.704000000000000000e+03	9.697000000000000000e+03	9.681000000000000000e+03	9.675000000000000000e+03	9.667000000000000000e+03	9.667000000000000000e+03	9.661000000000000000e+03	9.651000000000000000e+03	9.643000000000000000e+03	9.632000000000000000e+03	9.620000000000000000e+03	9.622000000000000000e+03	9.622000000000000000e+03	9.624000000000000000e+03	9.623000000000000000e+03	9.618000000000000000e+03	9.619000000000000000e+03	9.621000000000000000e+03	9.616000000000000000e+03	9.622000000000000000e+03	9.625000000000000000e+03	9.628000000000000000e+03	9.636000000000000000e+03	9.634000000000000000e+03
9.980000000000000000e+03	9.975000000000000000e+03	9.967000000000000000e+03	9.951000000000000000e+03	9.935000000000000000e+03	9.922000000000000000e+03	9.912000000000000000e+03	9.899000000000000000e+03	9.879000000000000000e+03	9.868000000000000000e+03	9.861000000000000000e+03	9.858000000000000000e+03	9.851000000000000000e+03	9.844000000000000000e+03	9.833000000000000000e+03	9.827000000000000000e+03	9.819000000000000000e+03	9.812000000000000000e+03	9.799000000000000000e+03	9.795000000000000000e+03	9.789000000000000000e+03	9.780000000000000000e+03	9.765000000000000000e+03	9.760000000000000000e+03	9.745000000000000000e+03	9.732000000000000000e+03	9.719000000000000000e+03	9.698000000000000000e+03	9.693000000000000000e+03	9.690000000000000000e+03	9.682000000000000000e+03	9.673000000000000000e+03	9.668000000000000000e+03	9.670000000000000000e+03	9.674000000000000000e+03	9.662000000000000000e+03	9.655000000000000000e+03	9.646000000000000000e+03	9.637000000000000000e+03	9.632000000000000000e+03	9.627000000000000000e+03	9.632000000000000000e+03	9.634000000000000000e+03	9.636000000000000000e+03	9.635000000000000000e+03	9.631000000000000000e+03	9.634000000000000000e+03	9.632000000000000000e+03	9.620000000000000000e+03	9.617000000000000000e+03
9.980000000000000000e+03	9.977000000000000000e+03	9.972000000000000000e+03	9.959000000000000000e+03	9.954000000000000000e+03	9.941000000000000000e+03	9.930000000000000000e+03	9.924000000000000000e+03	9.915000000000000000e+03	9.901000000000000000e+03	9.889000000000000000e+03	9.882000000000000000e+03	9.878000000000000000e+03	9.865000000000000000e+03	9.857000000000000000e+03	9.844000000000000000e+03	9.834000000000000000e+03	9.821000000000000000e+03	9.816000000000000000e+03	9.803000000000000000e+03	9.798000000000000000e+03	9.797000000000000000e+03	9.791000000000000000e+03	9.787000000000000000e+03	9.781000000000000000e+03	9.779000000000000000e+03	9.778000000000000000e+03	9.767000000000000000e+03	9.764000000000000000e+03	9.759000000000000000e+03	9.749000000000000000e+03	9.741000000000000000e+03	9.734000000000000000e+03	9.729000000000000000e+03	9.733000000000000000e+03	9.730000000000000000e+03	9.723000000000000000e+03	9.725000000000000000e+03	9.720000000000000000e+03	9.722000000000000000e+03	9.719000000000000000e+03	9.714000000000000000e+03	9.714000000000000000e+03	9.714000000000000000e+03	9.710000000000000000e+03	9.701000000000000000e+03	9.699000000000000000e+03	9.691000000000000000e+03	9.680000000000000000e+03	9.683000000000000000e+03
9.980000000000000000e+03	9.972000000000000000e+03	9.959000000000000000e+03	9.945000000000000000e+03	9.933000000000000000e+03	9.928000000000000000e+03	9.919000000000000000e+03	9.916000000000000000e+03	9.904000000000000000e+03	9.895000000000000000e+03	9.876000000000000000e+03	9.874000000000000000e+03	9.862000000000000000e+03	9.856000000000000000e+03	9.845000000000000000e+03	9.847000000000000000e+03	9.836000000000000000e+03	9.823000000000000000e+03	9.810000000000000000e+03	9.792000000000000000e+03	9.782000000000000000e+03	9.766000000000000000e+03	9.757000000000000000e+03	9.746000000000000000e+03	9.734000000000000000e+03	9.727000000000000000e+03	9.721000000000000000e+03	9.708000000000000000e+03	9.706000000000000000e+03	9.706000000000000000e+03	9.698000000000000000e+03	9.686000000000000000e+03	9.685000000000000000e+03	9.681000000000000000e+03	9.673000000000000000e+03	9.671000000000000000e+03	9.667000000000000000e+03	9.663000000000000000e+03	9.653000000000000000e+03	9.648000000000000000e+03	9.648000000000000000e+03	9.648000000000000000e+03	9.643000000000000000e+03	9.640000000000000000e+03	9.632000000000000000e+03	9.627000000000000000e+03	9.636000000000000000e+03	9.629000000000000000e+03	9.628000000000000000e+03	9.622000000000000000e+03
9.980000000000000000e+03	9.970000000000000000e+03	9.962000000000000000e+03	9.953000000000000000e+03	9.940000000000000000e+03	9.923000000000000000e+03	9.915000000000000000e+03	9.908000000000000000e+03	9.900000000000000000e+03	9.884000000000000000e+03	9.868000000000000000e+03	9.861000000000000000e+03	9.854000000000000000e+03	9.841000000000000000e+03	9.834000000000000000e+03	9.818000000000000000e+03	9.814000000000000000e+03	9.806000000000000000e+03	9.797000000000000000e+03	9.794000000000000000e+03	9.785000000000000000e+03	9.775000000000000000e+03	9.773000000000000000e+03	9.768000000000000000e+03	9.762000000000000000e+03	9.756000000000000000e+03	9.752000000000000000e+03	9.752000000000000000e+03	9.739000000000000000e+03	9.735000000000000000e+03	9.738000000000000000e+03	9.735000000000000000e+03	9.720000000000000000e+03	9.716000000000000000e+03	9.713000000000000000e+03	9.713000000000000000e+03	9.711000000000000000e+03	9.711000000000000000e+03	9.705000000000000000e+03	9.703000000000000000e+03	9.708000000000000000e+03	9.711000000000000000e+03	9.702000000000000000e+03	9.698000000000000000e+03	9.699000000000000000e+03	9.702000000000000000e+03	9.702000000000000000e+03	9.705000000000000000e+03	9.706000000000000000e+03	9.717000000000000000e+03
9.980000000000000000e+03	9.973000000000000000e+03	9.964000000000000000e+03	9.956000000000000000e+03	9.946000000000000000e+03	9.925000000000000000e+03	9.909000000000000000e+03	9.899000000000000000e+03	9.886000000000000000e+03	9.876000000000000000e+03	9.868000000000000000e+03	9.856000000000000000e+03	9.849000000000000000e+03	9.839000000000000000e+03	9.825000000000000000e+03	9.824000000000000000e+03	9.808000000000000000e+03	9.796000000000000000e+03	9.788000000000000000e+03	9.782000000000000000e+03	9.774000000000000000e+03	9.770000000000000000e+03	9.769000000000000000e+03	9.772000000000000000e+03	9.759000000000000000e+03	9.752000000000000000e+03	9.748000000000000000e+03	9.731000000000000000e+03	9.719000000000000000e+03	9.717000000000000000e+03	9.713000000000000000e+03	9.711000000000000000e+03	9.700000000000000000e+03	9.696000000000000000e+03	9.699000000000000000e+03	9.696000000000000000e+03	9.701000000000000000e+03	9.695000000000000000e+03	9.696000000000000000e+03	9.696000000000000000e+03	9.697000000000000000e+03	9.697000000000000000e+03	9.697000000000000000e+03	9.701000000000000000e+03	9.696000000000000000e+03	9.690000000000000000e+03	9.696000000000000000e+03	9.697000000000000000e+03	9.694000000000000000e+03	9.691000000000000000e+03
9.980000000000000000e+03	9.964000000000000000e+03	9.955000000000000000e+03	9.945000000000000000e+03	9.936000000000000000e+03	9.925000000000000000e+03	9.909000000000000000e+03	9.893000000000000000e+03	9.875000000000000000e+03	9.864000000000000000e+03	9.845000000000000000e+03	9.838000000000000000e+03	9.825000000000000000e+03	9.811000000000000000e+03	9.802000000000000000e+03	9.798000000000000000e+03	9.788000000000000000e+03	9.775000000000000000e+03	9.768000000000000000e+03	9.757000000000000000e+03	9.755000000000000000e+03	9.742000000000000000e+03	9.733000000000000000e+03	9.734000000000000000e+03	9.730000000000000000e+03	9.719000000000000000e+03	9.714000000000000000e+03	9.704000000000000000e+03	9.699000000000000000e+03	9.691000000000000000e+03	9.677000000000000000e+03	9.669000000000000000e+03	9.657000000000000000e+03	9.651000000000000000e+03	9.645000000000000000e+03	9.643000000000000000e+03	9.638000000000000000e+03	9.635000000000000000e+03	9.631000000000000000e+03	9.636000000000000000e+03	9.623000000000000000e+03	9.617000000000000000e+03	9.617000000000000000e+03	9.620000000000000000e+03	9.614000000000000000e+03	9.614000000000000000e+03	9.613000000000000000e+03	9.613000000000000000e+03	9.613000000000000000e+03	9.612000000000000000e+03
9.980000000000000000e+03	9.972000000000000000e+03	9.963000000000000000e+03	9.943000000000000000e+03	9.929000000000000000e+03	9.915000000000000000e+03	9.898000000000000000e+03	9.886000000000000000e+03	9.876000000000000000e+03	9.865000000000000000e+03	9.856000000000000000e+03	9.846000000000000000e+03	9.843000000000000000e+03	9.834000000000000000e+03	9.834000000000000000e+03	9.829000000000000000e+03	9.829000000000000000e+03	9.823000000000000000e+03	9.817000000000000000e+03	9.815000000000000000e+03	9.811000000000000000e+03	9.803000000000000000e+03	9.794000000000000000e+03	9.788000000000000000e+03	9.776000000000000000e+03	9.774000000000000000e+03	9.762000000000000000e+03	9.753000000000000000e+03	9.745000000000000000e+03	9.737000000000000000e+03	9.735000000000000000e+03	9.731000000000000000e+03	9.725000000000000000e+03	9.717000000000000000e+03	9.716000000000000000e+03	9.708000000000000000e+03	9.698000000000000000e+03	9.690000000000000000e+03	9.684000000000000000e+03	9.680000000000000000e+03	9.679000000000000000e+03	9.672000000000000000e+03	9.677000000000000000e+03	9.680000000000000000e+03	9.681000000000000000e+03	9.687000000000000000e+03	9.691000000000000000e+03	9.686000000000000000e+03	9.680000000000000000e+03	9.679000000000000000e+03
9.980000000000000000e+03	9.974000000000000000e+03	9.968000000000000000e+03	9.958000000000000000e+03	9.958000000000000000e+03	9.946000000000000000e+03	9.937000000000000000e+03	9.922000000000000000e+03	9.916000000000000000e+03	9.902000000000000000e+03	9.893000000000000000e+03	9.884000000000000000e+03	9.882000000000000000e+03	9.870000000000000000e+03	9.860000000000000000e+03	9.845000000000000000e+03	9.831000000000000000e+03	9.825000000000000000e+03	9.812000000000000000e+03	9.809000000000000000e+03	9.801000000000000000e+03	9.779000000000000000e+03	9.765000000000000000e+03	9.752000000000000000e+03	9.743000000000000000e+03	9.728000000000000000e+03	9.724000000000000000e+03	9.721000000000000000e+03	9.720000000000000000e+03	9.714000000000000000e+03	9.710000000000000000e+03	9.699000000000000000e+03	9.696000000000000000e+03	9.687000000000000000e+03	9.689000000000000000e+03	9.689000000000000000e+03	9.683000000000000000e+03	9.678000000000000000e+03	9.677000000000000000e+03	9.678000000000000000e+03	9.678000000000000000e+03	9.670000000000000000e+03	9.675000000000000000e+03	9.673000000000000000e+03	9.671000000000000000e+03	9.667000000000000000e+03	9.663000000000000000e+03	9.656000000000000000e+03	9.659000000000000000e+03	9.663000000000000000e+03
9.980000000000000000e+03	9.973000000000000000e+03	9.967000000000000000e+03	9.960000000000000000e+03	9.953000000000000000e+03	9.943000000000000000e+03	9.928000000000000000e+03	9.916000000000000000e+03	9.907000000000000000e+03	9.897000000000000000e+03	9.887000000000000000e+03	9.877000000000000000e+03	9.867000000000000000e+03	9.854000000000000000e+03	9.838000000000000000e+03	9.824000000000000000e+03	9.821000000000000000e+03	9.801000000000000000e+03	9.791000000000000000e+03	9.776000000000000000e+03	9.764000000000000000e+03	9.760000000000000000e+03	9.746000000000000000e+03	9.735000000000000000e+03	9.728000000000000000e+03	9.723000000000000000e+03	9.717000000000000000e+03	9.707000000000000000e+03	9.696000000000000000e+03	9.694000000000000000e+03	9.691000000000000000e+03	9.690000000000000000e+03	9.688000000000000000e+03	9.678000000000000000e+03	9.686000000000000000e+03	9.689000000000000000e+03	9.683000000000000000e+03	9.679000000000000000e+03	9.673000000000000000e+03	9.669000000000000000e+03	9.664000000000000000e+03	9.657000000000000000e+03	9.656000000000000000e+03	9.643000000000000000e+03	9.637000000000000000e+03	9.633000000000000000e+03	9.627000000000000000e+03	9.621000000000000000e+03	9.624000000000000000e+03	9.622000000000000000e+03
9.980000000000000000e+03	9.975000000000000000e+03	9.968000000000000000e+03	9.955000000000000000e+03	9.942000000000000000e+03	9.930000000000000000e+03	9.919000000000000000e+03	9.903000000000000000e+03	9.887000000000000000e+03	9.871000000000000000e+03	9.863000000000000000e+03	9.845000000000000000e+03	9.837000000000000000e+03	9.823000000000000000e+03	9.812000000000000000e+03	9.801000000000000000e+03	9.789000000000000000e+03	9.774000000000000000e+03	9.773000000000000000e+03	9.766000000000000000e+03	9.761000000000000000e+03	9.756000000000000000e+03	9.753000000000000000e+03	9.747000000000000000e+03	9.737000000000000000e+03	9.730000000000000000e+03	9.728000000000000000e+03	9.714000000000000000e+03	9.705000000000000000e+03	9.703000000000000000e+03	9.689000000000000000e+03	9.693000000000000000e+03	9.692000000000000000e+03	9.690000000000000000e+03	9.688000000000000000e+03	9.682000000000000000e+03	9.674000000000000000e+03	9.669000000000000000e+03	9.667000000000000000e+03	9.667000000000000000e+03	9.660000000000000000e+03	9.660000000000000000e+03	9.658000000000000000e+03	9.654000000000000000e+03	9.657000000000000000e+03	9.671000000000000000e+03	9.670000000000000000e+03	9.664000000000000000e+03	9.663000000000000000e+03	9.667000000000000000e+03
9.980000000000000000e+03	9.972000000000000000e+03	9.968000000000000000e+03	9.964000000000000000e+03	9.950000000000000000e+03	9.941000000000000000e+03	9.937000000000000000e+03	9.923000000000000000e+03	9.912000000000000000e+03	9.899000000000000000e+03	9.887000000000000000e+03	9.877000000000000000e+03	9.873000000000000000e+03	9.857000000000000000e+03	9.846000000000000000e+03	9.840000000000000000e+03	9.843000000000000000e+03	9.833000000000000000e+03	9.827000000000000000e+03	9.815000000000000000e+03	9.810000000000000000e+03	9.808000000000000000e+03	9.803000000000000000e+03	9.804000000000000000e+03	9.794000000000000000e+03	9.792000000000000000e+03	9.797000000000000000e+03	9.798000000000000000e+03	9.803000000000000000e+03	9.793000000000000000e+03	9.792000000000000000e+03	9.783000000000000000e+03	9.789000000000000000e+03	9.787000000000000000e+03	9.774000000000000000e+03	9.772000000000000000e+03	9.775000000000000000e+03	9.770000000000000000e+03	9.770000000000000000e+03	9.770000000000000000e+03	9.771000000000000000e+03	9.767000000000000000e+03	9.766000000000000000e+03	9.758000000000000000e+03	9.751000000000000000e+03	9.750000000000000000e+03	9.748000000000000000e+03	9.748000000000000000e+03	9.754000000000000000e+03	9.750000000000000000e+03
9.980000000000000000e+03	9.971000000000000000e+03	9.957000000000000000e+03	9.949000000000000000e+03	9.942000000000000000e+03	9.935000000000000000e+03	9.914000000000000000e+03	9.901000000000000000e+03	9.881000000000000000e+03	9.858000000000000000e+03	9.845000000000000000e+03	9.836000000000000000e+03	9.822000000000000000e+03	9.802000000000000000e+03	9.792000000000000000e+03	9.786000000000000000e+03	9.780000000000000000e+03	9.767000000000000000e+03	9.762000000000000000e+03	9.755000000000000000e+03	9.742000000000000000e+03	9.743000000000000000e+03	9.729000000000000000e+03	9.728000000000000000e+03	9.727000000000000000e+03	9.718000000000000000e+03	9.715000000000000000e+03	9.704000000000000000e+03	9.690000000000000000e+03	9.691000000000000000e+03	9.692000000000000000e+03	9.696000000000000000e+03	9.687000000000000000e+03	9.687000000000000000e+03	9.681000000000000000e+03	9.675000000000000000e+03	9.665000000000000000e+03	9.668000000000000000e+03	9.664000000000000000e+03	9.664000000000000000e+03	9.664000000000000000e+03	9.660000000000000000e+03	9.655000000000000000e+03	9.656000000000000000e+03	9.645000000000000000e+03	9.635000000000000000e+03	9.628000000000000000e+03	9.626000000000000000e+03	9.624000000000000000e+03	9.624000000000000000e+03
9.980000000000000000e+03	9.975000000000000000e+03	9.963000000000000000e+03	9.953000000000000000e+03	9.943000000000000000e+03	9.924000000000000000e+03	9.913000000000000000e+03	9.898000000000000000e+03	9.887000000000000000e+03	9.879000000000000000e+03	9.868000000000000000e+03	9.858000000000000000e+03	9.854000000000000000e+03	9.849000000000000000e+03	9.842000000000000000e+03	9.835000000000000000e+03	9.830000000000000000e+03	9.824000000000000000e+03	9.825000000000000000e+03	9.821000000000000000e+03	9.817000000000000000e+03	9.813000000000000000e+03	9.806000000000000000e+03	9.795000000000000000e+03	9.788000000000000000e+03	9.783000000000000000e+03	9.779000000000000000e+03	9.776000000000000000e+03	9.769000000000000000e+03	9.769000000000000000e+03	9.756000000000000000e+03	9.756000000000000000e+03	9.757000000000000000e+03	9.751000000000000000e+03	9.739000000000000000e+03	9.738000000000000000e+03	9.743000000000000000e+03	9.745000000000000000e+03	9.738000000000000000e+03	9.731000000000000000e+03	9.730000000000000000e+03	9.735000000000000000e+03	9.734000000000000000e+03	9.730000000000000000e+03	9.724000000000000000e+03	9.719000000000000000e+03	9.713000000000000000e+03	9.709000000000000000e+03	9.704000000000000000e+03	9.709000000000000000e+03
9.980000000000000000e+03	9.972000000000000000e+03	9.962000000000000000e+03	9.946000000000000000e+03	9.937000000000000000e+03	9.925000000000000000e+03	9.919000000000000000e+03	9.904000000000000000e+03	9.891000000000000000e+03	9.882000000000000000e+03	9.872000000000000000e+03	9.863000000000000000e+03	9.849000000000000000e+03	9.838000000000000000e+03	9.828000000000000000e+03	9.818000000000000000e+03	9.815000000000000000e+03	9.810000000000000000e+03	9.808000000000000000e+03	9.803000000000000000e+03	9.799000000000000000e+03	9.794000000000000000e+03	9.784000000000000000e+03	9.769000000000000000e+03	9.756000000000000000e+03	9.745000000000000000e+03	9.733000000000000000e+03	9.732000000000000000e+03	9.723000000000000000e+03	9.709000000000000000e+03	9.702000000000000000e+03	9.700000000000000000e+03	9.693000000000000000e+03	9.696000000000000000e+03	9.696000000000000000e+03	9.689000000000000000e+03	9.686000000000000000e+03	9.683000000000000000e+03	9.677000000000000000e+03	9.674000000000000000e+03	9.674000000000000000e+03	9.685000000000000000e+03	9.675000000000000000e+03	9.675000000000000000e+03	9.674000000000000000e+03	9.668000000000000000e+03	9.665000000000000000e+03	9.660000000000000000e+03	9.663000000000000000e+03	9.662000000000000000e+03
9.980000000000000000e+03	9.973000000000000000e+03	9.965000000000000000e+03	9.943000000000000000e+03	9.929000000000000000e+03	9.919000000000000000e+03	9.906000000000000000e+03	9.896000000000000000e+03	9.881000000000000000e+03	9.873000000000000000e+03	9.869000000000000000e+03	9.858000000000000000e+03	9.845000000000000000e+03	9.836000000000000000e+03	9.834000000000000000e+03	9.817000000000000000e+03	9.802000000000000000e+03	9.797000000000000000e+03	9.790000000000000000e+03	9.781000000000000000e+03	9.770000000000000000e+03	9.767000000000000000e+03	9.756000000000000000e+03	9.751000000000000000e+03	9.744000000000000000e+03	9.738000000000000000e+03	9.732000000000000000e+03	9.723000000000000000e+03	9.719000000000000000e+03	9.712000000000000000e+03	9.710000000000000000e+03	9.706000000000000000e+03	9.695000000000000000e+03	9.687000000000000000e+03	9.687000000000000000e+03	9.679000000000000000e+03	9.681000000000000000e+03	9.672000000000000000e+03	9.666000000000000000e+03	9.672000000000000000e+03	9.673000000000000000e+03	9.667000000000000000e+03	9.663000000000000000e+03	9.657000000000000000e+03	9.654000000000000000e+03	9.659000000000000000e+03	9.660000000000000000e+03	9.659000000000000000e+03	9.666000000000000000e+03	9.662000000000000000e+03
9.980000000000000000e+03	9.974000000000000000e+03	9.958000000000000000e+03	9.944000000000000000e+03	9.944000000000000000e+03	9.930000000000000000e+03	9.909000000000000000e+03	9.899000000000000000e+03	9.891000000000000000e+03	9.886000000000000000e+03	9.881000000000000000e+03	9.875000000000000000e+03	9.865000000000000000e+03	9.856000000000000000e+03	9.841000000000000000e+03	9.836000000000000000e+03	9.828000000000000000e+03	9.820000000000000000e+03	9.809000000000000000e+03	9.804000000000000000e+03	9.796000000000000000e+03	9.792000000000000000e+03	9.789000000000000000e+03	9.775000000000000000e+03	9.759000000000000000e+03	9.747000000000000000e+03	9.737000000000000000e+03	9.724000000000000000e+03	9.715000000000000000e+03	9.715000000000000000e+03	9.710000000000000000e+03	9.707000000000000000e+03	9.700000000000000000e+03	9.686000000000000000e+03	9.683000000000000000e+03	9.678000000000000000e+03	9.676000000000000000e+03	9.667000000000000000e+03	9.659000000000000000e+03	9.650000000000000000e+03	9.644000000000000000e+03	9.644000000000000000e+03	9.645000000000000000e+03	9.633000000000000000e+03	9.626000000000000000e+03	9.628000000000000000e+03	9.617000000000000000e+03	9.616000000000000000e+03	9.616000000000000000e+03	9.616000000000000000e+03
9.980000000000000000e+03	9.973000000000000000e+03	9.971000000000000000e+03	9.964000000000000000e+03	9.949000000000000000e+03	9.939000000000000000e+03	9.931000000000000000e+03	9.923000000000000000e+03	9.911000000000000000e+03	9.905000000000000000e+03	9.898000000000000000e+03	9.894000000000000000e+03	9.892000000000000000e+03	9.882000000000000000e+03	9.879000000000000000e+03	9.874000000000000000e+03	9.873000000000000000e+03	9.862000000000000000e+03	9.861000000000000000e+03	9.852000000000000000e+03	9.843000000000000000e+03	9.837000000000000000e+03	9.830000000000000000e+03	9.825000000000000000e+03	9.811000000000000000e+03	9.801000000000000000e+03	9.800000000000000000e+03	9.794000000000000000e+03	9.789000000000000000e+03	9.778000000000000000e+03	9.773000000000000000e+03	9.771000000000000000e+03	9.770000000000000000e+03	9.760000000000000000e+03	9.758000000000000000e+03	9.753000000000000000e+03	9.745000000000000000e+03	9.741000000000000000e+03	9.734000000000000000e+03	9.740000000000000000e+03	9.731000000000000000e+03	9.733000000000000000e+03	9.734000000000000000e+03	9.733000000000000000e+03	9.722000000000000000e+03	9.722000000000000000e+03	9.724000000000000000e+03	9.725000000000000000e+03	9.715000000000000000e+03	9.701000000000000000e+03
9.980000000000000000e+03	9.976000000000000000e+03	9.967000000000000000e+03	9.962000000000000000e+03	9.953000000000000000e+03	9.948000000000000000e+03	9.937000000000000000e+03	9.923000000000000000e+03	9.906000000000000000e+03	9.902000000000000000e+03	9.892000000000000000e+03	9.882000000000000000e+03	9.880000000000000000e+03	9.870000000000000000e+03	9.855000000000000000e+03	9.843000000000000000e+03	9.837000000000000000e+03	9.825000000000000000e+03	9.820000000000000000e+03	9.815000000000000000e+03	9.805000000000000000e+03	9.803000000000000000e+03	9.796000000000000000e+03	9.789000000000000000e+03	9.790000000000000000e+03	9.785000000000000000e+03	9.783000000000000000e+03	9.779000000000000000e+03	9.778000000000000000e+03	9.778000000000000000e+03	9.765000000000000000e+03	9.754000000000000000e+03	9.742000000000000000e+03	9.733000000000000000e+03	9.728000000000000000e+03	9.723000000000000000e+03	9.715000000000000000e+03	9.712000000000000000e+03	9.708000000000000000e+03	9.703000000000000000e+03	9.704000000000000000e+03	9.703000000000000000e+03	9.702000000000000000e+03	9.700000000000000000e+03	9.694000000000000000e+03	9.689000000000000000e+03	9.682000000000000000e+03	9.675000000000000000e+03	9.676000000000000000e+03	9.670000000000000000e+03
9.980000000000000000e+03	9.963000000000000000e+03	9.945000000000000000e+03	9.929000000000000000e+03	9.917000000000000000e+03	9.904000000000000000e+03	9.900000000000000000e+03	9.892000000000000000e+03	9.879000000000000000e+03	9.869000000000000000e+03	9.855000000000000000e+03	9.845000000000000000e+03	9.833000000000000000e+03	9.817000000000000000e+03	9.805000000000000000e+03	9.793000000000000000e+03	9.791000000000000000e+03	9.779000000000000000e+03	9.769000000000000000e+03	9.766000000000000000e+03	9.760000000000000000e+03	9.755000000000000000e+03	9.759000000000000000e+03	9.755000000000000000e+03	9.740000000000000000e+03	9.728000000000000000e+03	9.724000000000000000e+03	9.709000000000000000e+03	9.694000000000000000e+03	9.685000000000000000e+03	9.681000000000000000e+03	9.674000000000000000e+03	9.660000000000000000e+03	9.651000000000000000e+03	9.637000000000000000e+03	9.626000000000000000e+03	9.618000000000000000e+03	9.621000000000000000e+03	9.628000000000000000e+03	9.624000000000000000e+03	9.620000000000000000e+03	9.616000000000000000e+03	9.615000000000000000e+03	9.613000000000000000e+03	9.605000000000000000e+03	9.610000000000000000e+03	9.612000000000000000e+03	9.617000000000000000e+03	9.610000000000000000e+03	9.618000000000000000e+03
9.980000000000000000e+03	9.969000000000000000e+03	9.952000000000000000e+03	9.941000000000000000e+03	9.932000000000000000e+03	9.924000000000000000e+03	9.919000000000000000e+03	9.908000000000000000e+03	9.899000000000000000e+03	9.894000000000000000e+03	9.883000000000000000e+03	9.875000000000000000e+03	9.870000000000000000e+03	9.864000000000000000e+03	9.861000000000000000e+03	9.850000000000000000e+03	9.841000000000000000e+03	9.832000000000000000e+03	9.820000000000000000e+03	9.817000000000000000e+03	9.804000000000000000e+03	9.791000000000000000e+03	9.784000000000000000e+03	9.776000000000000000e+03	9.771000000000000000e+03	9.764000000000000000e+03	9.758000000000000000e+03	9.739000000000000000e+03	9.734000000000000000e+03	9.721000000000000000e+03	9.719000000000000000e+03	9.704000000000000000e+03	9.706000000000000000e+03	9.697000000000000000e+03	9.682000000000000000e+03	9.676000000000000000e+03	9.672000000000000000e+03	9.679000000000000000e+03	9.672000000000000000e+03	9.671000000000000000e+03	9.667000000000000000e+03	9.661000000000000000e+03	9.657000000000000000e+03	9.647000000000000000e+03	9.634000000000000000e+03	9.629000000000000000e+03	9.618000000000000000e+03	9.612000000000000000e+03	9.616000000000000000e+03	9.623000000000000000e+03
9.980000000000000000e+03	9.971000000000000000e+03	9.958000000000000000e+03	9.940000000000000000e+03	9.924000000000000000e+03	9.914000000000000000e+03	9.903000000000000000e+03	9.890000000000000000e+03	9.879000000000000000e+03	9.867000000000000000e+03	9.860000000000000000e+03	9.851000000000000000e+03	9.842000000000000000e+03	9.831000000000000000e+03	9.826000000000000000e+03	9.812000000000000000e+03	9.801000000000000000e+03	9.791000000000000000e+03	9.781000000000000000e+03	9.773000000000000000e+03	9.763000000000000000e+03	9.755000000000000000e+03	9.743000000000000000e+03	9.731000000000000000e+03	9.725000000000000000e+03	9.720000000000000000e+03	9.717000000000000000e+03	9.707000000000000000e+03	9.700000000000000000e+03	9.700000000000000000e+03	9.695000000000000000e+03	9.689000000000000000e+03	9.686000000000000000e+03	9.674000000000000000e+03	9.666000000000000000e+03	9.661000000000000000e+03	9.660000000000000000e+03	9.646000000000000000e+03	9.638000000000000000e+03	9.634000000000000000e+03	9.621000000000000000e+03	9.619000000000000000e+03	9.609000000000000000e+03	9.607000000000000000e+03	9.588000000000000000e+03	9.585000000000000000e+03	9.584000000000000000e+03	9.582000000000000000e+03	9.577000000000000000e+03	9.572000000000000000e+03
9.980000000000000000e+03	9.975000000000000000e+03	9.967000000000000000e+03	9.957000000000000000e+03	9.945000000000000000e+03	9.939000000000000000e+03	9.926000000000000000e+03	9.916000000000000000e+03	9.902000000000000000e+03	9.895000000000000000e+03	9.876000000000000000e+03	9.863000000000000000e+03	9.856000000000000000e+03	9.850000000000000000e+03	9.850000000000000000e+03	9.846000000000000000e+03	9.837000000000000000e+03	9.829000000000000000e+03	9.811000000000000000e+03	9.806000000000000000e+03	9.802000000000000000e+03	9.802000000000000000e+03	9.800000000000000000e+03	9.798000000000000000e+03	9.793000000000000000e+03	9.788000000000000000e+03	9.787000000000000000e+03	9.779000000000000000e+03	9.777000000000000000e+03	9.773000000000000000e+03	9.774000000000000000e+03	9.776000000000000000e+03	9.768000000000000000e+03	9.759000000000000000e+03	9.758000000000000000e+03	9.754000000000000000e+03	9.744000000000000000e+03	9.731000000000000000e+03	9.727000000000000000e+03	9.729000000000000000e+03	9.718000000000000000e+03	9.711000000000000000e+03	9.706000000000000000e+03	9.706000000000000000e+03	9.694000000000000000e+03	9.699000000000000000e+03	9.698000000000000000e+03	9.700000000000000000e+03	9.695000000000000000e+03	9.691000000000000000e+03
9.980000000000000000e+03	9.967000000000000000e+03	9.960000000000000000e+03	9.945000000000000000e+03	9.940000000000000000e+03	9.923000000000000000e+03	9.911000000000000000e+03	9.896000000000000000e+03	9.892000000000000000e+03	9.885000000000000000e+03	9.876000000000000000e+03	9.867000000000000000e+03	9.864000000000000000e+03	9.858000000000000000e+03	9.848000000000000000e+03	9.845000000000000000e+03	9.840000000000000000e+03	9.836000000000000000e+03	9.838000000000000000e+03	9.835000000000000000e+03	9.833000000000000000e+03	9.829000000000000000e+03	9.819000000000000000e+03	9.822000000000000000e+03	9.816000000000000000e+03	9.811000000000000000e+03	9.815000000000000000e+03	9.814000000000000000e+03	9.815000000000000000e+03	9.811000000000000000e+03	9.812000000000000000e+03	9.810000000000000000e+03	9.806000000000000000e+03	9.803000000000000000e+03	9.800000000000000000e+03	9.794000000000000000e+03	9.790000000000000000e+03	9.786000000000000000e+03	9.788000000000000000e+03	9.783000000000000000e+03	9.782000000000000000e+03	9.781000000000000000e+03	9.771000000000000000e+03	9.770000000000000000e+03	9.767000000000000000e+03	9.764000000000000000e+03	9.761000000000000000e+03	9.761000000000000000e+03	9.756000000000000000e+03	9.754000000000000000e+03
9.980000000000000000e+03	9.971000000000000000e+03	9.959000000000000000e+03	9.951000000000000000e+03	9.935000000000000000e+03	9.914000000000000000e+03	9.902000000000000000e+03	9.888000000000000000e+03	9.875000000000000000e+03	9.866000000000000000e+03	9.856000000000000000e+03	9.842000000000000000e+03	9.823000000000000000e+03	9.800000000000000000e+03	9.786000000000000000e+03	9.777000000000000000e+03	9.768000000000000000e+03	9.762000000000000000e+03	9.761000000000000000e+03	9.752000000000000000e+03	9.745000000000000000e+03	9.738000000000000000e+03	9.732000000000000000e+03	9.726000000000000000e+03	9.721000000000000000e+03	9.715000000000000000e+03	9.708000000000000000e+03	9.697000000000000000e+03	9.686000000000000000e+03	9.691000000000000000e+03	9.689000000000000000e+03	9.687000000000000000e+03	9.688000000000000000e+03	9.682000000000000000e+03	9.682000000000000000e+03	9.671000000000000000e+03	9.665000000000000000e+03	9.664000000000000000e+03	9.652000000000000000e+03	9.648000000000000000e+03	9.645000000000000000e+03	9.645000000000000000e+03	9.641000000000000000e+03	9.633000000000000000e+03	9.624000000000000000e+03	9.621000000000000000e+03	9.626000000000000000e+03	9.622000000000000000e+03	9.622000000000000000e+03	9.621000000000000000e+03
9.980000000000000000e+03	9.967000000000000000e+03	9.963000000000000000e+03	9.955000000000000000e+03	9.941000000000000000e+03	9.933000000000000000e+03	9.918000000000000000e+03	9.902000000000000000e+03	9.889000000000000000e+03	9.888000000000000000e+03	9.877000000000000000e+03	9.871000000000000000e+03	9.860000000000000000e+03	9.854000000000000000e+03	9.844000000000000000e+03	9.836000000000000000e+03	9.832000000000000000e+03	9.819000000000000000e+03	9.810000000000000000e+03	9.805000000000000000e+03	9.808000000000000000e+03	9.804000000000000000e+03	9.799000000000000000e+03	9.797000000000000000e+03	9.784000000000000000e+03	9.784000000000000000e+03	9.783000000000000000e+03	9.778000000000000000e+03	9.771000000000000000e+03	9.766000000000000000e+03	9.758000000000000000e+03	9.760000000000000000e+03	9.761000000000000000e+03	9.750000000000000000e+03	9.749000000000000000e+03	9.746000000000000000e+03	9.747000000000000000e+03	9.742000000000000000e+03	9.744000000000000000e+03	9.743000000000000000e+03	9.742000000000000000e+03	9.743000000000000000e+03	9.738000000000000000e+03	9.746000000000000000e+03	9.747000000000000000e+03	9.744000000000000000e+03	9.747000000000000000e+03	9.736000000000000000e+03	9.733000000000000000e+03	9.729000000000000000e+03
9.980000000000000000e+03	9.973000000000000000e+03	9.961000000000000000e+03	9.951000000000000000e+03	9.945000000000000000e+03	9.934000000000000000e+03	9.915000000000000000e+03	9.900000000000000000e+03	9.884000000000000000e+03	9.878000000000000000e+03	9.862000000000000000e+03	9.837000000000000000e+03	9.826000000000000000e+03	9.810000000000000000e+03	9.808000000000000000e+03	9.799000000000000000e+03	9.793000000000000000e+03	9.787000000000000000e+03	9.769000000000000000e+03	9.768000000000000000e+03	9.762000000000000000e+03	9.759000000000000000e+03	9.751000000000000000e+03	9.746000000000000000e+03	9.735000000000000000e+03	9.725000000000000000e+03	9.717000000000000000e+03	9.710000000000000000e+03	9.701000000000000000e+03	9.701000000000000000e+03	9.698000000000000000e+03	9.692000000000000000e+03	9.685000000000000000e+03	9.682000000000000000e+03	9.688000000000000000e+03	9.689000000000000000e+03	9.684000000000000000e+03	9.684000000000000000e+03	9.671000000000000000e+03	9.668000000000000000e+03	9.655000000000000000e+03	9.647000000000000000e+03	9.642000000000000000e+03	9.639000000000000000e+03	9.634000000000000000e+03	9.635000000000000000e+03	9.639000000000000000e+03	9.636000000000000000e+03	9.636000000000000000e+03	9.638000000000000000e+03
9.980000000000000000e+03	9.976000000000000000e+03	9.967000000000000000e+03	9.958000000000000000e+03	9.947000000000000000e+03	9.941000000000000000e+03	9.932000000000000000e+03	9.917000000000000000e+03	9.905000000000000000e+03	9.896000000000000000e+03	9.887000000000000000e+03	9.871000000000000000e+03	9.863000000000000000e+03	9.855000000000000000e+03	9.842000000000000000e+03	9.835000000000000000e+03	9.829000000000000000e+03	9.820000000000000000e+03	9.805000000000000000e+03	9.800000000000000000e+03	9.790000000000000000e+03	9.776000000000000000e+03	9.771000000000000000e+03	9.762000000000000000e+03	9.758000000000000000e+03	9.752000000000000000e+03	9.745000000000000000e+03	9.743000000000000000e+03	9.746000000000000000e+03	9.744000000000000000e+03	9.741000000000000000e+03	9.738000000000000000e+03	9.733000000000000000e+03	9.733000000000000000e+03	9.723000000000000000e+03	9.718000000000000000e+03	9.726000000000000000e+03	9.730000000000000000e+03	9.722000000000000000e+03	9.716000000000000000e+03	9.711000000000000000e+03	9.707000000000000000e+03	9.707000000000000000e+03	9.711000000000000000e+03	9.718000000000000000e+03	9.713000000000000000e+03	9.713000000000000000e+03	9.711000000000000000e+03	9.709000000000000000e+03	9.698000000000000000e+03
9.980000000000000000e+03	9.976000000000000000e+03	9.965000000000000000e+03	9.948000000000000000e+03	9.930000000000000000e+03	9.921000000000000000e+03	9.906000000000000000e+03	9.894000000000000000e+03	9.890000000000000000e+03	9.878000000000000000e+03	9.865000000000000000e+03	9.856000000000000000e+03	9.856000000000000000e+03	9.850000000000000000e+03	9.845000000000000000e+03	9.835000000000000000e+03	9.832000000000000000e+03	9.829000000000000000e+03	9.821000000000000000e+03	9.816000000000000000e+03	9.814000000000000000e+03	9.809000000000000000e+03	9.809000000000000000e+03	9.805000000000000000e+03	9.801000000000000000e+03	9.798000000000000000e+03	9.790000000000000000e+03	9.790000000000000000e+03	9.789000000000000000e+03	9.788000000000000000e+03	9.785000000000000000e+03	9.785000000000000000e+03	9.781000000000000000e+03	9.776000000000000000e+03	9.774000000000000000e+03	9.772000000000000000e+03	9.760000000000000000e+03	9.754000000000000000e+03	9.749000000000000000e+03	9.748000000000000000e+03	9.745000000000000000e+03	9.738000000000000000e+03	9.744000000000000000e+03	9.745000000000000000e+03	9.748000000000000000e+03	9.751000000000000000e+03	9.750000000000000000e+03	9.749000000000000000e+03	9.744000000000000000e+03	9.747000000000000000e+03
9.980000000000000000e+03	9.973000000000000000e+03	9.961000000000000000e+03	9.954000000000000000e+03	9.940000000000000000e+03	9.928000000000000000e+03	9.913000000000000000e+03	9.900000000000000000e+03	9.889000000000000000e+03	9.872000000000000000e+03	9.864000000000000000e+03	9.862000000000000000e+03	9.839000000000000000e+03	9.829000000000000000e+03	9.808000000000000000e+03	9.803000000000000000e+03	9.801000000000000000e+03	9.798000000000000000e+03	9.787000000000000000e+03	9.782000000000000000e+03	9.782000000000000000e+03	9.778000000000000000e+03	9.772000000000000000e+03	9.769000000000000000e+03	9.769000000000000000e+03	9.770000000000000000e+03	9.766000000000000000e+03	9.766000000000000000e+03	9.770000000000000000e+03	9.769000000000000000e+03	9.766000000000000000e+03	9.763000000000000000e+03	9.760000000000000000e+03	9.764000000000000000e+03	9.760000000000000000e+03	9.756000000000000000e+03	9.755000000000000000e+03	9.757000000000000000e+03	9.750000000000000000e+03	9.751000000000000000e+03	9.746000000000000000e+03	9.743000000000000000e+03	9.741000000000000000e+03	9.744000000000000000e+03	9.739000000000000000e+03	9.739000000000000000e+03	9.736000000000000000e+03	9.729000000000000000e+03	9.728000000000000000e+03	9.719000000000000000e+03
9.980000000000000000e+03	9.974000000000000000e+03	9.965000000000000000e+03	9.958000000000000000e+03	9.947000000000000000e+03	9.943000000000000000e+03	9.935000000000000000e+03	9.928000000000000000e+03	9.913000000000000000e+03	9.897000000000000000e+03	9.884000000000000000e+03	9.873000000000000000e+03	9.865000000000000000e+03	9.856000000000000000e+03	9.849000000000000000e+03	9.844000000000000000e+03	9.838000000000000000e+03	9.830000000000000000e+03	9.825000000000000000e+03	9.822000000000000000e+03	9.814000000000000000e+03	9.804000000000000000e+03	9.790000000000000000e+03	9.777000000000000000e+03	9.771000000000000000e+03	9.763000000000000000e+03	9.759000000000000000e+03	9.751000000000000000e+03	9.751000000000000000e+03	9.750000000000000000e+03	9.748000000000000000e+03	9.744000000000000000e+03	9.733000000000000000e+03	9.729000000000000000e+03	9.729000000000000000e+03	9.721000000000000000e+03	9.719000000000000000e+03	9.726000000000000000e+03	9.723000000000000000e+03	9.725000000000000000e+03	9.725000000000000000e+03	9.718000000000000000e+03	9.708000000000000000e+03	9.696000000000000000e+03	9.698000000000000000e+03	9.691000000000000000e+03	9.682000000000000000e+03	9.682000000000000000e+03	9.675000000000000000e+03	9.673000000000000000e+03
9.980000000000000000e+03	9.974000000000000000e+03	9.962000000000000000e+03	9.957000000000000000e+03	9.945000000000000000e+03	9.928000000000000000e+03	9.911000000000000000e+03	9.900000000000000000e+03	9.888000000000000000e+03	9.879000000000000000e+03	9.861000000000000000e+03	9.851000000000000000e+03	9.832000000000000000e+03	9.821000000000000000e+03	9.816000000000000000e+03	9.806000000000000000e+03	9.796000000000000000e+03	9.784000000000000000e+03	9.777000000000000000e+03	9.777000000000000000e+03	9.773000000000000000e+03	9.773000000000000000e+03	9.774000000000000000e+03	9.777000000000000000e+03	9.776000000000000000e+03	9.769000000000000000e+03	9.761000000000000000e+03	9.752000000000000000e+03	9.752000000000000000e+03	9.743000000000000000e+03	9.730000000000000000e+03	9.726000000000000000e+03	9.721000000000000000e+03	9.717000000000000000e+03	9.708000000000000000e+03	9.703000000000000000e+03	9.700000000000000000e+03	9.695000000000000000e+03	9.689000000000000000e+03	9.691000000000000000e+03	9.686000000000000000e+03	9.691000000000000000e+03	9.689000000000000000e+03	9.682000000000000000e+03	9.682000000000000000e+03	9.685000000000000000e+03	9.684000000000000000e+03	9.689000000000000000e+03	9.676000000000000000e+03	9.676000000000000000e+03
9.980000000000000000e+03	9.975000000000000000e+03	9.962000000000000000e+03	9.957000000000000000e+03	9.952000000000000000e+03	9.940000000000000000e+03	9.933000000000000000e+03	9.924000000000000000e+03	9.916000000000000000e+03	9.904000000000000000e+03	9.899000000000000000e+03	9.890000000000000000e+03	9.891000000000000000e+03	9.888000000000000000e+03	9.878000000000000000e+03	9.866000000000000000e+03	9.858000000000000000e+03	9.851000000000000000e+03	9.835000000000000000e+03	9.833000000000000000e+03	9.827000000000000000e+03	9.817000000000000000e+03	9.804000000000000000e+03	9.800000000000000000e+03	9.799000000000000000e+03	9.795000000000000000e+03	9.786000000000000000e+03	9.778000000000000000e+03	9.767000000000000000e+03	9.761000000000000000e+03	9.751000000000000000e+03	9.745000000000000000e+03	9.740000000000000000e+03	9.737000000000000000e+03	9.731000000000000000e+03	9.721000000000000000e+03	9.718000000000000000e+03	9.711000000000000000e+03	9.711000000000000000e+03	9.706000000000000000e+03	9.705000000000000000e+03	9.707000000000000000e+03	9.706000000000000000e+03	9.709000000000000000e+03	9.715000000000000000e+03	9.708000000000000000e+03	9.705000000000000000e+03	9.706000000000000000e+03	9.697000000000000000e+03	9.691000000000000000e+03
9.980000000000000000e+03	9.973000000000000000e+03	9.964000000000000000e+03	9.958000000000000000e+03	9.949000000000000000e+03	9.939000000000000000e+03	9.922000000000000000e+03	9.912000000000000000e+03	9.899000000000000000e+03	9.888000000000000000e+03	9.880000000000000000e+03	9.866000000000000000e+03	9.854000000000000000e+03	9.839000000000000000e+03	9.837000000000000000e+03	9.819000000000000000e+03	9.811000000000000000e+03	9.804000000000000000e+03	9.804000000000000000e+03	9.808000000000000000e+03	9.797000000000000000e+03	9.788000000000000000e+03	9.783000000000000000e+03	9.777000000000000000e+03	9.775000000000000000e+03	9.776000000000000000e+03	9.764000000000000000e+03	9.753000000000000000e+03	9.734000000000000000e+03	9.727000000000000000e+03	9.721000000000000000e+03	9.716000000000000000e+03	9.710000000000000000e+03	9.711000000000000000e+03	9.706000000000000000e+03	9.702000000000000000e+03	9.705000000000000000e+03	9.695000000000000000e+03	9.691000000000000000e+03	9.691000000000000000e+03	9.703000000000000000e+03	9.704000000000000000e+03	9.705000000000000000e+03	9.701000000000000000e+03	9.697000000000000000e+03	9.702000000000000000e+03	9.703000000000000000e+03	9.699000000000000000e+03	9.696000000000000000e+03	9.692000000000000000e+03
9.980000000000000000e+03	9.971000000000000000e+03	9.960000000000000000e+03	9.951000000000000000e+03	9.941000000000000000e+03	9.928000000000000000e+03	9.927000000000000000e+03	9.914000000000000000e+03	9.907000000000000000e+03	9.895000000000000000e+03	9.882000000000000000e+03	9.871000000000000000e+03	9.858000000000000000e+03	9.848000000000000000e+03	9.839000000000000000e+03	9.824000000000000000e+03	9.812000000000000000e+03	9.798000000000000000e+03	9.777000000000000000e+03	9.770000000000000000e+03	9.761000000000000000e+03	9.758000000000000000e+03	9.757000000000000000e+03	9.751000000000000000e+03	9.741000000000000000e+03	9.741000000000000000e+03	9.736000000000000000e+03	9.731000000000000000e+03	9.729000000000000000e+03	9.717000000000000000e+03	9.714000000000000000e+03	9.703000000000000000e+03	9.703000000000000000e+03	9.695000000000000000e+03	9.694000000000000000e+03	9.693000000000000000e+03	9.694000000000000000e+03	9.692000000000000000e+03	9.698000000000000000e+03	9.698000000000000000e+03	9.703000000000000000e+03	9.704000000000000000e+03	9.701000000000000000e+03	9.699000000000000000e+03	9.705000000000000000e+03	9.697000000000000000e+03	9.691000000000000000e+03	9.692000000000000000e+03	9.690000000000000000e+03	9.686000000000000000e+03
9.980000000000000000e+03	9.967000000000000000e+03	9.960000000000000000e+03	9.950000000000000000e+03	9.936000000000000000e+03	9.931000000000000000e+03	9.916000000000000000e+03	9.897000000000000000e+03	9.883000000000000000e+03	9.874000000000000000e+03	9.866000000000000000e+03	9.866000000000000000e+03	9.868000000000000000e+03	9.861000000000000000e+03	9.858000000000000000e+03	9.843000000000000000e+03	9.833000000000000000e+03	9.830000000000000000e+03	9.823000000000000000e+03	9.810000000000000000e+03	9.809000000000000000e+03	9.801000000000000000e+03	9.799000000000000000e+03	9.793000000000000000e+03	9.789000000000000000e+03	9.779000000000000000e+03	9.772000000000000000e+03	9.767000000000000000e+03	9.765000000000000000e+03	9.763000000000000000e+03	9.756000000000000000e+03	9.754000000000000000e+03	9.751000000000000000e+03	9.745000000000000000e+03	9.742000000000000000e+03	9.743000000000000000e+03	9.742000000000000000e+03	9.743000000000000000e+03	9.741000000000000000e+03	9.732000000000000000e+03	9.722000000000000000e+03	9.716000000000000000e+03	9.711000000000000000e+03	9.705000000000000000e+03	9.703000000000000000e+03	9.698000000000000000e+03	9.694000000000000000e+03	9.691000000000000000e+03	9.683000000000000000e+03	9.678000000000000000e+03
9.980000000000000000e+03	9.973000000000000000e+03	9.963000000000000000e+03	9.952000000000000000e+03	9.936000000000000000e+03	9.922000000000000000e+03	9.901000000000000000e+03	9.894000000000000000e+03	9.887000000000000000e+03	9.878000000000000000e+03	9.871000000000000000e+03	9.870000000000000000e+03	9.866000000000000000e+03	9.856000000000000000e+03	9.837000000000000000e+03	9.830000000000000000e+03	9.817000000000000000e+03	9.814000000000000000e+03	9.812000000000000000e+03	9.801000000000000000e+03	9.797000000000000000e+03	9.780000000000000000e+03	9.770000000000000000e+03	9.766000000000000000e+03	9.765000000000000000e+03	9.764000000000000000e+03	9.756000000000000000e+03	9.749000000000000000e+03	9.743000000000000000e+03	9.733000000000000000e+03	9.726000000000000000e+03	9.723000000000000000e+03	9.713000000000000000e+03	9.701000000000000000e+03	9.690000000000000000e+03	9.679000000000000000e+03	9.672000000000000000e+03	9.667000000000000000e+03	9.662000000000000000e+03	9.656000000000000000e+03	9.648000000000000000e+03	9.646000000000000000e+03	9.640000000000000000e+03	9.632000000000000000e+03	9.631000000000000000e+03	9.626000000000000000e+03	9.613000000000000000e+03	9.606000000000000000e+03	9.606000000000000000e+03	9.602000000000000000e+03
9.980000000000000000e+03	9.974000000000000000e+03	9.969000000000000000e+03	9.958000000000000000e+03	9.942000000000000000e+03	9.931000000000000000e+03	9.923000000000000000e+03	9.915000000000000000e+03	9.907000000000000000e+03	9.897000000000000000e+03	9.888000000000000000e+03	9.867000000000000000e+03	9.860000000000000000e+03	9.842000000000000000e+03	9.830000000000000000e+03	9.819000000000000000e+03	9.806000000000000000e+03	9.798000000000000000e+03	9.792000000000000000e+03	9.789000000000000000e+03	9.786000000000000000e+03	9.780000000000000000e+03	9.776000000000000000e+03	9.769000000000000000e+03	9.756000000000000000e+03	9.748000000000000000e+03	9.742000000000000000e+03	9.736000000000000000e+03	9.731000000000000000e+03	9.717000000000000000e+03	9.702000000000000000e+03	9.695000000000000000e+03	9.693000000000000000e+03	9.696000000000000000e+03	9.692000000000000000e+03	9.679000000000000000e+03	9.675000000000000000e+03	9.671000000000000000e+03	9.660000000000000000e+03	9.651000000000000000e+03	9.647000000000000000e+03	9.643000000000000000e+03	9.648000000000000000e+03	9.641000000000000000e+03	9.646000000000000000e+03	9.643000000000000000e+03	9.643000000000000000e+03	9.637000000000000000e+03	9.631000000000000000e+03	9.633000000000000000e+03
9.980000000000000000e+03	9.968000000000000000e+03	9.957000000000000000e+03	9.944000000000000000e+03	9.936000000000000000e+03	9.931000000000000000e+03	9.911000000000000000e+03	9.903000000000000000e+03	9.891000000000000000e+03	9.890000000000000000e+03	9.884000000000000000e+03	9.879000000000000000e+03	9.874000000000000000e+03	9.870000000000000000e+03	9.872000000000000000e+03	9.868000000000000000e+03	9.852000000000000000e+03	9.850000000000000000e+03	9.833000000000000000e+03	9.835000000000000000e+03	9.819000000000000000e+03	9.806000000000000000e+03	9.799000000000000000e+03	9.797000000000000000e+03	9.788000000000000000e+03	9.782000000000000000e+03	9.783000000000000000e+03	9.772000000000000000e+03	9.760000000000000000e+03	9.752000000000000000e+03	9.750000000000000000e+03	9.749000000000000000e+03	9.742000000000000000e+03	9.739000000000000000e+03	9.736000000000000000e+03	9.734000000000000000e+03	9.736000000000000000e+03	9.733000000000000000e+03	9.733000000000000000e+03	9.729000000000000000e+03	9.728000000000000000e+03	9.720000000000000000e+03	9.710000000000000000e+03	9.712000000000000000e+03	9.708000000000000000e+03	9.707000000000000000e+03	9.701000000000000000e+03	9.705000000000000000e+03	9.706000000000000000e+03	9.708000000000000000e+03
9.980000000000000000e+03	9.975000000000000000e+03	9.968000000000000000e+03	9.959000000000000000e+03	9.943000000000000000e+03	9.932000000000000000e+03	9.917000000000000000e+03	9.896000000000000000e+03	9.882000000000000000e+03	9.875000000000000000e+03	9.870000000000000000e+03	9.862000000000000000e+03	9.853000000000000000e+03	9.844000000000000000e+03	9.837000000000000000e+03	9.828000000000000000e+03	9.821000000000000000e+03	9.813000000000000000e+03	9.812000000000000000e+03	9.804000000000000000e+03	9.790000000000000000e+03	9.785000000000000000e+03	9.779000000000000000e+03	9.780000000000000000e+03	9.778000000000000000e+03	9.770000000000000000e+03	9.770000000000000000e+03	9.770000000000000000e+03	9.763000000000000000e+03	9.763000000000000000e+03	9.758000000000000000e+03	9.751000000000000000e+03	9.740000000000000000e+03	9.736000000000000000e+03	9.731000000000000000e+03	9.726000000000000000e+03	9.717000000000000000e+03	9.713000000000000000e+03	9.706000000000000000e+03	9.702000000000000000e+03	9.701000000000000000e+03	9.706000000000000000e+03	9.706000000000000000e+03	9.702000000000000000e+03	9.702000000000000000e+03	9.703000000000000000e+03	9.707000000000000000e+03	9.717000000000000000e+03	9.716000000000000000e+03	9.716000000000000000e+03
9.980000000000000000e+03	9.973000000000000000e+03	9.963000000000000000e+03	9.955000000000000000e+03	9.941000000000000000e+03	9.929000000000000000e+03	9.913000000000000000e+03	9.904000000000000000e+03	9.895000000000000000e+03	9.882000000000000000e+03	9.875000000000000000e+03	9.871000000000000000e+03	9.865000000000000000e+03	9.857000000000000000e+03	9.849000000000000000e+03	9.848000000000000000e+03	9.837000000000000000e+03	9.825000000000000000e+03	9.816000000000000000e+03	9.805000000000000000e+03	9.803000000000000000e+03	9.800000000000000000e+03	9.788000000000000000e+03	9.781000000000000000e+03	9.778000000000000000e+03	9.766000000000000000e+03	9.761000000000000000e+03	9.761000000000000000e+03	9.755000000000000000e+03	9.757000000000000000e+03	9.754000000000000000e+03	9.745000000000000000e+03	9.749000000000000000e+03	9.748000000000000000e+03	9.743000000000000000e+03	9.739000000000000000e+03	9.735000000000000000e+03	9.730000000000000000e+03	9.727000000000000000e+03	9.727000000000000000e+03	9.718000000000000000e+03	9.711000000000000000e+03	9.716000000000000000e+03	9.717000000000000000e+03	9.717000000000000000e+03	9.721000000000000000e+03	9.712000000000000000e+03	9.705000000000000000e+03	9.706000000000000000e+03	9.701000000000000000e+03
9.980000000000000000e+03	9.974000000000000000e+03	9.964000000000000000e+03	9.954000000000000000e+03	9.943000000000000000e+03	9.931000000000000000e+03	9.925000000000000000e+03	9.913000000000000000e+03	9.904000000000000000e+03	9.895000000000000000e+03	9.887000000000000000e+03	9.882000000000000000e+03	9.880000000000000000e+03	9.875000000000000000e+03	9.873000000000000000e+03	9.869000000000000000e+03	9.863000000000000000e+03	9.857000000000000000e+03	9.851000000000000000e+03	9.837000000000000000e+03	9.831000000000000000e+03	9.824000000000000000e+03	9.818000000000000000e+03	9.816000000000000000e+03	9.807000000000000000e+03	9.804000000000000000e+03	9.797000000000000000e+03	9.788000000000000000e+03	9.788000000000000000e+03	9.778000000000000000e+03	9.766000000000000000e+03	9.759000000000000000e+03	9.756000000000000000e+03	9.747000000000000000e+03	9.739000000000000000e+03	9.732000000000000000e+03	9.732000000000000000e+03	9.735000000000000000e+03	9.729000000000000000e+03	9.727000000000000000e+03	9.726000000000000000e+03	9.731000000000000000e+03	9.728000000000000000e+03	9.724000000000000000e+03	9.727000000000000000e+03	9.724000000000000000e+03	9.729000000000000000e+03	9.725000000000000000e+03	9.729000000000000000e+03	9.728000000000000000e+03
9.980000000000000000e+03	9.971000000000000000e+03	9.960000000000000000e+03	9.947000000000000000e+03	9.936000000000000000e+03	9.929000000000000000e+03	9.928000000000000000e+03	9.917000000000000000e+03	9.909000000000000000e+03	9.905000000000000000e+03	9.898000000000000000e+03	9.892000000000000000e+03	9.888000000000000000e+03	9.882000000000000000e+03	9.878000000000000000e+03	9.870000000000000000e+03	9.861000000000000000e+03	9.855000000000000000e+03	9.842000000000000000e+03	9.828000000000000000e+03	9.821000000000000000e+03	9.816000000000000000e+03	9.805000000000000000e+03	9.803000000000000000e+03	9.798000000000000000e+03	9.796000000000000000e+03	9.797000000000000000e+03	9.799000000000000000e+03	9.796000000000000000e+03	9.791000000000000000e+03	9.785000000000000000e+03	9.784000000000000000e+03	9.778000000000000000e+03	9.772000000000000000e+03	9.764000000000000000e+03	9.773000000000000000e+03	9.775000000000000000e+03	9.773000000000000000e+03	9.766000000000000000e+03	9.769000000000000000e+03	9.762000000000000000e+03	9.761000000000000000e+03	9.755000000000000000e+03	9.755000000000000000e+03	9.761000000000000000e+03	9.768000000000000000e+03	9.766000000000000000e+03	9.758000000000000000e+03	9.752000000000000000e+03	9.750000000000000000e+03
9.980000000000000000e+03	9.979000000000000000e+03	9.971000000000000000e+03	9.969000000000000000e+03	9.961000000000000000e+03	9.952000000000000000e+03	9.946000000000000000e+03	9.938000000000000000e+03	9.931000000000000000e+03	9.923000000000000000e+03	9.908000000000000000e+03	9.898000000000000000e+03	9.888000000000000000e+03	9.882000000000000000e+03	9.876000000000000000e+03	9.867000000000000000e+03	9.852000000000000000e+03	9.844000000000000000e+03	9.841000000000000000e+03	9.834000000000000000e+03	9.832000000000000000e+03	9.829000000000000000e+03	9.822000000000000000e+03	9.816000000000000000e+03	9.805000000000000000e+03	9.806000000000000000e+03	9.801000000000000000e+03	9.797000000000000000e+03	9.780000000000000000e+03	9.775000000000000000e+03	9.771000000000000000e+03	9.770000000000000000e+03	9.766000000000000000e+03	9.762000000000000000e+03	9.765000000000000000e+03	9.767000000000000000e+03	9.756000000000000000e+03	9.753000000000000000e+03	9.753000000000000000e+03	9.758000000000000000e+03	9.751000000000000000e+03	9.748000000000000000e+03	9.745000000000000000e+03	9.743000000000000000e+03	9.740000000000000000e+03	9.738000000000000000e+03	9.733000000000000000e+03	9.731000000000000000e+03	9.738000000000000000e+03	9.727000000000000000e+03
9.980000000000000000e+03	9.964000000000000000e+03	9.948000000000000000e+03	9.932000000000000000e+03	9.918000000000000000e+03	9.906000000000000000e+03	9.894000000000000000e+03	9.879000000000000000e+03	9.867000000000000000e+03	9.860000000000000000e+03	9.848000000000000000e+03	9.837000000000000000e+03	9.819000000000000000e+03	9.812000000000000000e+03	9.797000000000000000e+03	9.792000000000000000e+03	9.780000000000000000e+03	9.772000000000000000e+03	9.762000000000000000e+03	9.757000000000000000e+03	9.749000000000000000e+03	9.739000000000000000e+03	9.731000000000000000e+03	9.726000000000000000e+03	9.719000000000000000e+03	9.721000000000000000e+03	9.710000000000000000e+03	9.710000000000000000e+03	9.706000000000000000e+03	9.708000000000000000e+03	9.702000000000000000e+03	9.704000000000000000e+03	9.707000000000000000e+03	9.708000000000000000e+03	9.700000000000000000e+03	9.697000000000000000e+03	9.691000000000000000e+03	9.685000000000000000e+03	9.678000000000000000e+03	9.675000000000000000e+03	9.674000000000000000e+03	9.663000000000000000e+03	9.657000000000000000e+03	9.651000000000000000e+03	9.646000000000000000e+03	9.642000000000000000e+03	9.646000000000000000e+03	9.646000000000000000e+03	9.642000000000000000e+03	9.636000000000000000e+03
9.980000000000000000e+03	9.973000000000000000e+03	9.967000000000000000e+03	9.959000000000000000e+03	9.957000000000000000e+03	9.944000000000000000e+03	9.936000000000000000e+03	9.927000000000000000e+03	9.913000000000000000e+03	9.908000000000000000e+03	9.898000000000000000e+03	9.893000000000000000e+03	9.881000000000000000e+03	9.874000000000000000e+03	9.869000000000000000e+03	9.857000000000000000e+03	9.850000000000000000e+03	9.841000000000000000e+03	9.838000000000000000e+03	9.838000000000000000e+03	9.829000000000000000e+03	9.816000000000000000e+03	9.816000000000000000e+03	9.806000000000000000e+03	9.803000000000000000e+03	9.792000000000000000e+03	9.789000000000000000e+03	9.771000000000000000e+03	9.766000000000000000e+03	9.756000000000000000e+03	9.748000000000000000e+03	9.747000000000000000e+03	9.747000000000000000e+03	9.745000000000000000e+03	9.746000000000000000e+03	9.746000000000000000e+03	9.747000000000000000e+03	9.736000000000000000e+03	9.729000000000000000e+03	9.725000000000000000e+03	9.722000000000000000e+03	9.716000000000000000e+03	9.707000000000000000e+03	9.705000000000000000e+03	9.698000000000000000e+03	9.691000000000000000e+03	9.678000000000000000e+03	9.673000000000000000e+03	9.674000000000000000e+03	9.671000000000000000e+03
9.980000000000000000e+03	9.971000000000000000e+03	9.964000000000000000e+03	9.953000000000000000e+03	9.939000000000000000e+03	9.927000000000000000e+03	9.910000000000000000e+03	9.895000000000000000e+03	9.887000000000000000e+03	9.874000000000000000e+03	9.868000000000000000e+03	9.862000000000000000e+03	9.852000000000000000e+03	9.842000000000000000e+03	9.837000000000000000e+03	9.825000000000000000e+03	9.818000000000000000e+03	9.809000000000000000e+03	9.800000000000000000e+03	9.794000000000000000e+03	9.784000000000000000e+03	9.781000000000000000e+03	9.773000000000000000e+03	9.768000000000000000e+03	9.765000000000000000e+03	9.758000000000000000e+03	9.749000000000000000e+03	9.744000000000000000e+03	9.744000000000000000e+03	9.739000000000000000e+03	9.734000000000000000e+03	9.725000000000000000e+03	9.720000000000000000e+03	9.704000000000000000e+03	9.703000000000000000e+03	9.705000000000000000e+03	9.694000000000000000e+03	9.684000000000000000e+03	9.685000000000000000e+03	9.678000000000000000e+03	9.673000000000000000e+03	9.666000000000000000e+03	9.662000000000000000e+03	9.650000000000000000e+03	9.647000000000000000e+03	9.638000000000000000e+03	9.636000000000000000e+03	9.628000000000000000e+03	9.618000000000000000e+03	9.614000000000000000e+03
9.980000000000000000e+03	9.971000000000000000e+03	9.960000000000000000e+03	9.948000000000000000e+03	9.936000000000000000e+03	9.926000000000000000e+03	9.916000000000000000e+03	9.910000000000000000e+03	9.899000000000000000e+03	9.885000000000000000e+03	9.875000000000000000e+03	9.868000000000000000e+03	9.854000000000000000e+03	9.845000000000000000e+03	9.840000000000000000e+03	9.840000000000000000e+03	9.827000000000000000e+03	9.810000000000000000e+03	9.798000000000000000e+03	9.791000000000000000e+03	9.789000000000000000e+03	9.783000000000000000e+03	9.776000000000000000e+03	9.773000000000000000e+03	9.773000000000000000e+03	9.771000000000000000e+03	9.760000000000000000e+03	9.750000000000000000e+03	9.750000000000000000e+03	9.749000000000000000e+03	9.747000000000000000e+03	9.750000000000000000e+03	9.745000000000000000e+03	9.741000000000000000e+03	9.738000000000000000e+03	9.741000000000000000e+03	9.732000000000000000e+03	9.733000000000000000e+03	9.737000000000000000e+03	9.734000000000000000e+03	9.732000000000000000e+03	9.730000000000000000e+03	9.732000000000000000e+03	9.733000000000000000e+03	9.732000000000000000e+03	9.733000000000000000e+03	9.726000000000000000e+03	9.720000000000000000e+03	9.712000000000000000e+03	9.714000000000000000e+03
9.980000000000000000e+03	9.973000000000000000e+03	9.964000000000000000e+03	9.951000000000000000e+03	9.942000000000000000e+03	9.929000000000000000e+03	9.924000000000000000e+03	9.915000000000000000e+03	9.909000000000000000e+03	9.900000000000000000e+03	9.895000000000000000e+03	9.889000000000000000e+03	9.885000000000000000e+03	9.867000000000000000e+03	9.858000000000000000e+03	9.845000000000000000e+03	9.832000000000000000e+03	9.820000000000000000e+03	9.807000000000000000e+03	9.794000000000000000e+03	9.782000000000000000e+03	9.783000000000000000e+03	9.778000000000000000e+03	9.765000000000000000e+03	9.766000000000000000e+03	9.762000000000000000e+03	9.759000000000000000e+03	9.753000000000000000e+03	9.739000000000000000e+03	9.736000000000000000e+03	9.724000000000000000e+03	9.714000000000000000e+03	9.719000000000000000e+03	9.707000000000000000e+03	9.697000000000000000e+03	9.697000000000000000e+03	9.696000000000000000e+03	9.684000000000000000e+03	9.676000000000000000e+03	9.673000000000000000e+03	9.668000000000000000e+03	9.658000000000000000e+03	9.655000000000000000e+03	9.652000000000000000e+03	9.649000000000000000e+03	9.650000000000000000e+03	9.649000000000000000e+03	9.650000000000000000e+03	9.639000000000000000e+03	9.635000000000000000e+03
9.980000000000000000e+03	9.971000000000000000e+03	9.955000000000000000e+03	9.936000000000000000e+03	9.917000000000000000e+03	9.901000000000000000e+03	9.881000000000000000e+03	9.868000000000000000e+03	9.859000000000000000e+03	9.851000000000000000e+03	9.836000000000000000e+03	9.824000000000000000e+03	9.822000000000000000e+03	9.809000000000000000e+03	9.811000000000000000e+03	9.794000000000000000e+03	9.787000000000000000e+03	9.778000000000000000e+03	9.767000000000000000e+03	9.759000000000000000e+03	9.751000000000000000e+03	9.733000000000000000e+03	9.721000000000000000e+03	9.715000000000000000e+03	9.710000000000000000e+03	9.705000000000000000e+03	9.695000000000000000e+03	9.697000000000000000e+03	9.695000000000000000e+03	9.694000000000000000e+03	9.690000000000000000e+03	9.691000000000000000e+03	9.681000000000000000e+03	9.678000000000000000e+03	9.674000000000000000e+03	9.675000000000000000e+03	9.674000000000000000e+03	9.678000000000000000e+03	9.674000000000000000e+03	9.679000000000000000e+03	9.675000000000000000e+03	9.671000000000000000e+03	9.674000000000000000e+03	9.673000000000000000e+03	9.676000000000000000e+03	9.683000000000000000e+03	9.679000000000000000e+03	9.673000000000000000e+03	9.678000000000000000e+03	9.668000000000000000e+03
9.980000000000000000e+03	9.975000000000000000e+03	9.963000000000000000e+03	9.955000000000000000e+03	9.946000000000000000e+03	9.932000000000000000e+03	9.911000000000000000e+03	9.901000000000000000e+03	9.893000000000000000e+03	9.886000000000000000e+03	9.877000000000000000e+03	9.874000000000000000e+03	9.862000000000000000e+03	9.856000000000000000e+03	9.855000000000000000e+03	9.842000000000000000e+03	9.834000000000000000e+03	9.825000000000000000e+03	9.814000000000000000e+03	9.804000000000000000e+03	9.800000000000000000e+03	9.791000000000000000e+03	9.787000000000000000e+03	9.776000000000000000e+03	9.770000000000000000e+03	9.772000000000000000e+03	9.773000000000000000e+03	9.770000000000000000e+03	9.769000000000000000e+03	9.764000000000000000e+03	9.765000000000000000e+03	9.754000000000000000e+03	9.748000000000000000e+03	9.747000000000000000e+03	9.737000000000000000e+03	9.735000000000000000e+03	9.733000000000000000e+03	9.733000000000000000e+03	9.721000000000000000e+03	9.710000000000000000e+03	9.704000000000000000e+03	9.691000000000000000e+03	9.688000000000000000e+03	9.684000000000000000e+03	9.679000000000000000e+03	9.681000000000000000e+03	9.679000000000000000e+03	9.676000000000000000e+03	9.676000000000000000e+03	9.672000000000000000e+03
9.980000000000000000e+03	9.976000000000000000e+03	9.967000000000000000e+03	9.963000000000000000e+03	9.951000000000000000e+03	9.942000000000000000e+03	9.931000000000000000e+03	9.915000000000000000e+03	9.904000000000000000e+03	9.901000000000000000e+03	9.891000000000000000e+03	9.876000000000000000e+03	9.861000000000000000e+03	9.851000000000000000e+03	9.846000000000000000e+03	9.844000000000000000e+03	9.840000000000000000e+03	9.831000000000000000e+03	9.825000000000000000e+03	9.818000000000000000e+03	9.805000000000000000e+03	9.793000000000000000e+03	9.780000000000000000e+03	9.781000000000000000e+03	9.772000000000000000e+03	9.766000000000000000e+03	9.762000000000000000e+03	9.753000000000000000e+03	9.751000000000000000e+03	9.749000000000000000e+03	9.745000000000000000e+03	9.736000000000000000e+03	9.728000000000000000e+03	9.727000000000000000e+03	9.721000000000000000e+03	9.722000000000000000e+03	9.724000000000000000e+03	9.723000000000000000e+03	9.721000000000000000e+03	9.712000000000000000e+03	9.711000000000000000e+03	9.709000000000000000e+03	9.704000000000000000e+03	9.700000000000000000e+03	9.696000000000000000e+03	9.694000000000000000e+03	9.692000000000000000e+03	9.691000000000000000e+03	9.695000000000000000e+03	9.691000000000000000e+03
9.980000000000000000e+03	9.975000000000000000e+03	9.970000000000000000e+03	9.958000000000000000e+03	9.953000000000000000e+03	9.936000000000000000e+03	9.924000000000000000e+03	9.913000000000000000e+03	9.894000000000000000e+03	9.884000000000000000e+03	9.877000000000000000e+03	9.860000000000000000e+03	9.850000000000000000e+03	9.836000000000000000e+03	9.820000000000000000e+03	9.800000000000000000e+03	9.790000000000000000e+03	9.774000000000000000e+03	9.772000000000000000e+03	9.761000000000000000e+03	9.754000000000000000e+03	9.749000000000000000e+03	9.745000000000000000e+03	9.742000000000000000e+03	9.735000000000000000e+03	9.737000000000000000e+03	9.736000000000000000e+03	9.734000000000000000e+03	9.730000000000000000e+03	9.725000000000000000e+03	9.721000000000000000e+03	9.726000000000000000e+03	9.727000000000000000e+03	9.719000000000000000e+03	9.714000000000000000e+03	9.713000000000000000e+03	9.713000000000000000e+03	9.715000000000000000e+03	9.710000000000000000e+03	9.710000000000000000e+03	9.707000000000000000e+03	9.712000000000000000e+03	9.708000000000000000e+03	9.707000000000000000e+03	9.713000000000000000e+03	9.714000000000000000e+03	9.714000000000000000e+03	9.720000000000000000e+03	9.723000000000000000e+03	9.728000000000000000e+03
9.980000000000000000e+03	9.972000000000000000e+03	9.959000000000000000e+03	9.951000000000000000e+03	9.938000000000000000e+03	9.925000000000000000e+03	9.908000000000000000e+03	9.893000000000000000e+03	9.884000000000000000e+03	9.872000000000000000e+03	9.863000000000000000e+03	9.856000000000000000e+03	9.851000000000000000e+03	9.850000000000000000e+03	9.848000000000000000e+03	9.842000000000000000e+03	9.838000000000000000e+03	9.831000000000000000e+03	9.826000000000000000e+03	9.821000000000000000e+03	9.808000000000000000e+03	9.800000000000000000e+03	9.799000000000000000e+03	9.791000000000000000e+03	9.779000000000000000e+03	9.773000000000000000e+03	9.774000000000000000e+03	9.773000000000000000e+03	9.771000000000000000e+03	9.773000000000000000e+03	9.762000000000000000e+03	9.756000000000000000e+03	9.747000000000000000e+03	9.742000000000000000e+03	9.732000000000000000e+03	9.721000000000000000e+03	9.715000000000000000e+03	9.710000000000000000e+03	9.711000000000000000e+03	9.711000000000000000e+03	9.709000000000000000e+03	9.704000000000000000e+03	9.697000000000000000e+03	9.692000000000000000e+03	9.692000000000000000e+03	9.694000000000000000e+03	9.695000000000000000e+03	9.687000000000000000e+03	9.681000000000000000e+03	9.685000000000000000e+03
9.980000000000000000e+03	9.972000000000000000e+03	9.951000000000000000e+03	9.941000000000000000e+03	9.928000000000000000e+03	9.917000000000000000e+03	9.900000000000000000e+03	9.885000000000000000e+03	9.871000000000000000e+03	9.853000000000000000e+03	9.843000000000000000e+03	9.833000000000000000e+03	9.825000000000000000e+03	9.816000000000000000e+03	9.806000000000000000e+03	9.798000000000000000e+03	9.783000000000000000e+03	9.786000000000000000e+03	9.776000000000000000e+03	9.765000000000000000e+03	9.757000000000000000e+03	9.751000000000000000e+03	9.734000000000000000e+03	9.727000000000000000e+03	9.713000000000000000e+03	9.702000000000000000e+03	9.701000000000000000e+03	9.692000000000000000e+03	9.697000000000000000e+03	9.690000000000000000e+03	9.683000000000000000e+03	9.675000000000000000e+03	9.664000000000000000e+03	9.659000000000000000e+03	9.648000000000000000e+03	9.638000000000000000e+03	9.631000000000000000e+03	9.629000000000000000e+03	9.629000000000000000e+03	9.641000000000000000e+03	9.635000000000000000e+03	9.635000000000000000e+03	9.628000000000000000e+03	9.620000000000000000e+03	9.622000000000000000e+03	9.617000000000000000e+03	9.616000000000000000e+03	9.624000000000000000e+03	9.629000000000000000e+03	9.631000000000000000e+03
9.980000000000000000e+03	9.973000000000000000e+03	9.968000000000000000e+03	9.963000000000000000e+03	9.947000000000000000e+03	9.936000000000000000e+03	9.919000000000000000e+03	9.908000000000000000e+03	9.893000000000000000e+03	9.879000000000000000e+03	9.869000000000000000e+03	9.858000000000000000e+03	9.858000000000000000e+03	9.846000000000000000e+03	9.843000000000000000e+03	9.842000000000000000e+03	9.835000000000000000e+03	9.827000000000000000e+03	9.826000000000000000e+03	9.817000000000000000e+03	9.812000000000000000e+03	9.804000000000000000e+03	9.795000000000000000e+03	9.791000000000000000e+03	9.780000000000000000e+03	9.767000000000000000e+03	9.762000000000000000e+03	9.752000000000000000e+03	9.746000000000000000e+03	9.739000000000000000e+03	9.733000000000000000e+03	9.724000000000000000e+03	9.719000000000000000e+03	9.714000000000000000e+03	9.710000000000000000e+03	9.708000000000000000e+03	9.703000000000000000e+03	9.696000000000000000e+03	9.694000000000000000e+03	9.694000000000000000e+03	9.686000000000000000e+03	9.676000000000000000e+03	9.662000000000000000e+03	9.655000000000000000e+03	9.650000000000000000e+03	9.650000000000000000e+03	9.651000000000000000e+03	9.646000000000000000e+03	9.642000000000000000e+03	9.648000000000000000e+03
9.980000000000000000e+03	9.974000000000000000e+03	9.962000000000000000e+03	9.959000000000000000e+03	9.948000000000000000e+03	9.940000000000000000e+03	9.931000000000000000e+03	9.925000000000000000e+03	9.912000000000000000e+03	9.896000000000000000e+03	9.884000000000000000e+03	9.875000000000000000e+03	9.869000000000000000e+03	9.866000000000000000e+03	9.858000000000000000e+03	9.852000000000000000e+03	9.851000000000000000e+03	9.845000000000000000e+03	9.837000000000000000e+03	9.827000000000000000e+03	9.816000000000000000e+03	9.807000000000000000e+03	9.806000000000000000e+03	9.799000000000000000e+03	9.797000000000000000e+03	9.801000000000000000e+03	9.782000000000000000e+03	9.778000000000000000e+03	9.772000000000000000e+03	9.773000000000000000e+03	9.773000000000000000e+03	9.768000000000000000e+03	9.754000000000000000e+03	9.745000000000000000e+03	9.738000000000000000e+03	9.738000000000000000e+03	9.740000000000000000e+03	9.730000000000000000e+03	9.720000000000000000e+03	9.721000000000000000e+03	9.721000000000000000e+03	9.712000000000000000e+03	9.707000000000000000e+03	9.705000000000000000e+03	9.703000000000000000e+03	9.699000000000000000e+03	9.700000000000000000e+03	9.689000000000000000e+03	9.691000000000000000e+03	9.690000000000000000e+03
9.980000000000000000e+03	9.966000000000000000e+03	9.951000000000000000e+03	9.943000000000000000e+03	9.936000000000000000e+03	9.919000000000000000e+03	9.911000000000000000e+03	9.895000000000000000e+03	9.884000000000000000e+03	9.878000000000000000e+03	9.864000000000000000e+03	9.855000000000000000e+03	9.841000000000000000e+03	9.829000000000000000e+03	9.817000000000000000e+03	9.811000000000000000e+03	9.808000000000000000e+03	9.819000000000000000e+03	9.812000000000000000e+03	9.804000000000000000e+03	9.796000000000000000e+03	9.789000000000000000e+03	9.785000000000000000e+03	9.781000000000000000e+03	9.781000000000000000e+03	9.774000000000000000e+03	9.773000000000000000e+03	9.767000000000000000e+03	9.759000000000000000e+03	9.751000000000000000e+03	9.742000000000000000e+03	9.742000000000000000e+03	9.725000000000000000e+03	9.718000000000000000e+03	9.716000000000000000e+03	9.716000000000000000e+03	9.716000000000000000e+03	9.712000000000000000e+03	9.715000000000000000e+03	9.718000000000000000e+03	9.722000000000000000e+03	9.719000000000000000e+03	9.715000000000000000e+03	9.717000000000000000e+03	9.715000000000000000e+03	9.713000000000000000e+03	9.711000000000000000e+03	9.706000000000000000e+03	9.707000000000000000e+03	9.705000000000000000e+03
9.980000000000000000e+03	9.975000000000000000e+03	9.966000000000000000e+03	9.962000000000000000e+03	9.950000000000000000e+03	9.944000000000000000e+03	9.939000000000000000e+03	9.924000000000000000e+03	9.920000000000000000e+03	9.911000000000000000e+03	9.903000000000000000e+03	9.896000000000000000e+03	9.892000000000000000e+03	9.885000000000000000e+03	9.882000000000000000e+03	9.871000000000000000e+03	9.868000000000000000e+03	9.857000000000000000e+03	9.854000000000000000e+03	9.848000000000000000e+03	9.838000000000000000e+03	9.832000000000000000e+03	9.824000000000000000e+03	9.821000000000000000e+03	9.816000000000000000e+03	9.811000000000000000e+03	9.808000000000000000e+03	9.814000000000000000e+03	9.808000000000000000e+03	9.808000000000000000e+03	9.809000000000000000e+03	9.807000000000000000e+03	9.799000000000000000e+03	9.791000000000000000e+03	9.791000000000000000e+03	9.797000000000000000e+03	9.793000000000000000e+03	9.790000000000000000e+03	9.783000000000000000e+03	9.784000000000000000e+03	9.779000000000000000e+03	9.780000000000000000e+03	9.774000000000000000e+03	9.768000000000000000e+03	9.764000000000000000e+03	9.761000000000000000e+03	9.760000000000000000e+03	9.755000000000000000e+03	9.747000000000000000e+03	9.747000000000000000e+03
9.980000000000000000e+03	9.974000000000000000e+03	9.964000000000000000e+03	9.956000000000000000e+03	9.944000000000000000e+03	9.938000000000000000e+03	9.920000000000000000e+03	9.901000000000000000e+03	9.900000000000000000e+03	9.895000000000000000e+03	9.892000000000000000e+03	9.886000000000000000e+03	9.878000000000000000e+03	9.871000000000000000e+03	9.865000000000000000e+03	9.864000000000000000e+03	9.861000000000000000e+03	9.855000000000000000e+03	9.849000000000000000e+03	9.846000000000000000e+03	9.838000000000000000e+03	9.835000000000000000e+03	9.826000000000000000e+03	9.815000000000000000e+03	9.807000000000000000e+03	9.810000000000000000e+03	9.806000000000000000e+03	9.807000000000000000e+03	9.800000000000000000e+03	9.788000000000000000e+03	9.789000000000000000e+03	9.784000000000000000e+03	9.779000000000000000e+03	9.780000000000000000e+03	9.770000000000000000e+03	9.765000000000000000e+03	9.766000000000000000e+03	9.762000000000000000e+03	9.756000000000000000e+03	9.757000000000000000e+03	9.756000000000000000e+03	9.753000000000000000e+03	9.748000000000000000e+03	9.752000000000000000e+03	9.752000000000000000e+03	9.752000000000000000e+03	9.750000000000000000e+03	9.749000000000000000e+03	9.746000000000000000e+03	9.749000000000000000e+03
9.980000000000000000e+03	9.978000000000000000e+03	9.969000000000000000e+03	9.963000000000000000e+03	9.953000000000000000e+03	9.937000000000000000e+03	9.922000000000000000e+03	9.913000000000000000e+03	9.904000000000000000e+03	9.898000000000000000e+03	9.883000000000000000e+03	9.872000000000000000e+03	9.867000000000000000e+03	9.860000000000000000e+03	9.859000000000000000e+03	9.849000000000000000e+03	9.839000000000000000e+03	9.831000000000000000e+03	9.821000000000000000e+03	9.815000000000000000e+03	9.803000000000000000e+03	9.794000000000000000e+03	9.783000000000000000e+03	9.780000000000000000e+03	9.775000000000000000e+03	9.770000000000000000e+03	9.768000000000000000e+03	9.762000000000000000e+03	9.760000000000000000e+03	9.761000000000000000e+03	9.753000000000000000e+03	9.755000000000000000e+03	9.749000000000000000e+03	9.746000000000000000e+03	9.740000000000000000e+03	9.738000000000000000e+03	9.741000000000000000e+03	9.736000000000000000e+03	9.731000000000000000e+03	9.724000000000000000e+03	9.725000000000000000e+03	9.724000000000000000e+03	9.730000000000000000e+03	9.742000000000000000e+03	9.738000000000000000e+03	9.733000000000000000e+03	9.735000000000000000e+03	9.738000000000000000e+03	9.738000000000000000e+03	9.745000000000000000e+03
9.980000000000000000e+03	9.975000000000000000e+03	9.972000000000000000e+03	9.966000000000000000e+03	9.961000000000000000e+03	9.953000000000000000e+03	9.947000000000000000e+03	9.937000000000000000e+03	9.930000000000000000e+03	9.920000000000000000e+03	9.909000000000000000e+03	9.896000000000000000e+03	9.884000000000000000e+03	9.870000000000000000e+03	9.864000000000000000e+03	9.850000000000000000e+03	9.838000000000000000e+03	9.836000000000000000e+03	9.823000000000000000e+03	9.812000000000000000e+03	9.808000000000000000e+03	9.802000000000000000e+03	9.800000000000000000e+03	9.794000000000000000e+03	9.790000000000000000e+03	9.782000000000000000e+03	9.772000000000000000e+03	9.764000000000000000e+03	9.758000000000000000e+03	9.740000000000000000e+03	9.724000000000000000e+03	9.710000000000000000e+03	9.694000000000000000e+03	9.682000000000000000e+03	9.683000000000000000e+03	9.677000000000000000e+03	9.669000000000000000e+03	9.663000000000000000e+03	9.649000000000000000e+03	9.635000000000000000e+03	9.631000000000000000e+03	9.623000000000000000e+03	9.621000000000000000e+03	9.616000000000000000e+03	9.617000000000000000e+03	9.622000000000000000e+03	9.620000000000000000e+03	9.613000000000000000e+03	9.611000000000000000e+03	9.610000000000000000e+03
9.980000000000000000e+03	9.968000000000000000e+03	9.956000000000000000e+03	9.946000000000000000e+03	9.934000000000000000e+03	9.915000000000000000e+03	9.901000000000000000e+03	9.893000000000000000e+03	9.881000000000000000e+03	9.874000000000000000e+03	9.863000000000000000e+03	9.845000000000000000e+03	9.836000000000000000e+03	9.830000000000000000e+03	9.820000000000000000e+03	9.814000000000000000e+03	9.804000000000000000e+03	9.802000000000000000e+03	9.786000000000000000e+03	9.779000000000000000e+03	9.775000000000000000e+03	9.761000000000000000e+03	9.753000000000000000e+03	9.743000000000000000e+03	9.739000000000000000e+03	9.733000000000000000e+03	9.723000000000000000e+03	9.715000000000000000e+03	9.716000000000000000e+03	9.713000000000000000e+03	9.707000000000000000e+03	9.710000000000000000e+03	9.709000000000000000e+03	9.704000000000000000e+03	9.702000000000000000e+03	9.700000000000000000e+03	9.698000000000000000e+03	9.697000000000000000e+03	9.702000000000000000e+03	9.699000000000000000e+03	9.698000000000000000e+03	9.698000000000000000e+03	9.690000000000000000e+03	9.691000000000000000e+03	9.691000000000000000e+03	9.690000000000000000e+03	9.683000000000000000e+03	9.678000000000000000e+03	9.673000000000000000e+03	9.670000000000000000e+03
9.980000000000000000e+03	9.972000000000000000e+03	9.962000000000000000e+03	9.955000000000000000e+03	9.945000000000000000e+03	9.937000000000000000e+03	9.926000000000000000e+03	9.910000000000000000e+03	9.898000000000000000e+03	9.893000000000000000e+03	9.885000000000000000e+03	9.879000000000000000e+03	9.867000000000000000e+03	9.860000000000000000e+03	9.854000000000000000e+03	9.854000000000000000e+03	9.842000000000000000e+03	9.833000000000000000e+03	9.836000000000000000e+03	9.830000000000000000e+03	9.819000000000000000e+03	9.814000000000000000e+03	9.805000000000000000e+03	9.800000000000000000e+03	9.803000000000000000e+03	9.800000000000000000e+03	9.795000000000000000e+03	9.784000000000000000e+03	9.786000000000000000e+03	9.789000000000000000e+03	9.786000000000000000e+03	9.774000000000000000e+03	9.761000000000000000e+03	9.760000000000000000e+03	9.755000000000000000e+03	9.758000000000000000e+03	9.749000000000000000e+03	9.740000000000000000e+03	9.733000000000000000e+03	9.725000000000000000e+03	9.722000000000000000e+03	9.718000000000000000e+03	9.710000000000000000e+03	9.714000000000000000e+03	9.717000000000000000e+03	9.719000000000000000e+03	9.713000000000000000e+03	9.704000000000000000e+03	9.701000000000000000e+03	9.701000000000000000e+03
9.980000000000000000e+03	9.971000000000000000e+03	9.960000000000000000e+03	9.948000000000000000e+03	9.925000000000000000e+03	9.909000000000000000e+03	9.903000000000000000e+03	9.881000000000000000e+03	9.870000000000000000e+03	9.858000000000000000e+03	9.848000000000000000e+03	9.840000000000000000e+03	9.829000000000000000e+03	9.808000000000000000e+03	9.794000000000000000e+03	9.783000000000000000e+03	9.768000000000000000e+03	9.772000000000000000e+03	9.762000000000000000e+03	9.769000000000000000e+03	9.761000000000000000e+03	9.750000000000000000e+03	9.741000000000000000e+03	9.733000000000000000e+03	9.721000000000000000e+03	9.718000000000000000e+03	9.714000000000000000e+03	9.712000000000000000e+03	9.709000000000000000e+03	9.702000000000000000e+03	9.696000000000000000e+03	9.695000000000000000e+03	9.686000000000000000e+03	9.687000000000000000e+03	9.677000000000000000e+03	9.667000000000000000e+03	9.658000000000000000e+03	9.652000000000000000e+03	9.650000000000000000e+03	9.656000000000000000e+03	9.649000000000000000e+03	9.647000000000000000e+03	9.646000000000000000e+03	9.643000000000000000e+03	9.645000000000000000e+03	9.653000000000000000e+03	9.647000000000000000e+03	9.653000000000000000e+03	9.647000000000000000e+03	9.645000000000000000e+03
9.980000000000000000e+03	9.974000000000000000e+03	9.968000000000000000e+03	9.959000000000000000e+03	9.942000000000000000e+03	9.922000000000000000e+03	9.914000000000000000e+03	9.897000000000000000e+03	9.885000000000000000e+03	9.871000000000000000e+03	9.869000000000000000e+03	9.857000000000000000e+03	9.855000000000000000e+03	9.849000000000000000e+03	9.841000000000000000e+03	9.834000000000000000e+03	9.836000000000000000e+03	9.827000000000000000e+03	9.824000000000000000e+03	9.820000000000000000e+03	9.812000000000000000e+03	9.813000000000000000e+03	9.800000000000000000e+03	9.785000000000000000e+03	9.769000000000000000e+03	9.762000000000000000e+03	9.759000000000000000e+03	9.756000000000000000e+03	9.744000000000000000e+03	9.740000000000000000e+03	9.739000000000000000e+03	9.739000000000000000e+03	9.734000000000000000e+03	9.725000000000000000e+03	9.715000000000000000e+03	9.704000000000000000e+03	9.704000000000000000e+03	9.701000000000000000e+03	9.702000000000000000e+03	9.700000000000000000e+03	9.691000000000000000e+03	9.688000000000000000e+03	9.686000000000000000e+03	9.679000000000000000e+03	9.679000000000000000e+03	9.681000000000000000e+03	9.677000000000000000e+03	9.677000000000000000e+03	9.676000000000000000e+03	9.675000000000000000e+03
9.980000000000000000e+03	9.970000000000000000e+03	9.965000000000000000e+03	9.959000000000000000e+03	9.949000000000000000e+03	9.939000000000000000e+03	9.922000000000000000e+03	9.906000000000000000e+03	9.897000000000000000e+03	9.890000000000000000e+03	9.874000000000000000e+03	9.863000000000000000e+03	9.862000000000000000e+03	9.855000000000000000e+03	9.852000000000000000e+03	9.843000000000000000e+03	9.835000000000000000e+03	9.823000000000000000e+03	9.819000000000000000e+03	9.815000000000000000e+03	9.809000000000000000e+03	9.808000000000000000e+03	9.805000000000000000e+03	9.801000000000000000e+03	9.791000000000000000e+03	9.788000000000000000e+03	9.780000000000000000e+03	9.773000000000000000e+03	9.769000000000000000e+03	9.764000000000000000e+03	9.756000000000000000e+03	9.757000000000000000e+03	9.749000000000000000e+03	9.746000000000000000e+03	9.737000000000000000e+03	9.733000000000000000e+03	9.721000000000000000e+03	9.717000000000000000e+03	9.711000000000000000e+03	9.704000000000000000e+03	9.695000000000000000e+03	9.698000000000000000e+03	9.692000000000000000e+03	9.691000000000000000e+03	9.696000000000000000e+03	9.699000000000000000e+03	9.697000000000000000e+03	9.698000000000000000e+03	9.700000000000000000e+03	9.704000000000000000e+03
[truncated: 950 more columns]
