# Supplementary material for: Omicron vs. the rest: Assessing the competitive dynamics and coinfection scenarios of COVID-19 strains on a social network
Source: PLoS One. 2024 Jan 25;19(1):e0287623. doi: 10.1371/journal.pone.0287623 (PMC10810514; doi:10.1371/journal.pone.0287623)
Supplement: S1 Data — (ZIP) [file pone.0287623.s001.zip › Data Figures/Fig9/susceptible_Watts-Strogatz with P=1.csv]

9.980000000000000000e+03	9.975000000000000000e+03	9.964000000000000000e+03	9.955000000000000000e+03	9.936000000000000000e+03	9.912000000000000000e+03	9.888000000000000000e+03	9.850000000000000000e+03	9.800000000000000000e+03	9.742000000000000000e+03	9.678000000000000000e+03	9.609000000000000000e+03	9.526000000000000000e+03	9.430000000000000000e+03	9.259000000000000000e+03	9.071000000000000000e+03	8.841000000000000000e+03	8.643000000000000000e+03	8.370000000000000000e+03	8.106000000000000000e+03	7.824000000000000000e+03	7.512000000000000000e+03	7.204000000000000000e+03	6.943000000000000000e+03	6.696000000000000000e+03	6.496000000000000000e+03	6.309000000000000000e+03	6.151000000000000000e+03	6.008000000000000000e+03	5.920000000000000000e+03	5.821000000000000000e+03	5.786000000000000000e+03	5.736000000000000000e+03	5.702000000000000000e+03	5.687000000000000000e+03	5.672000000000000000e+03	5.649000000000000000e+03	5.652000000000000000e+03	5.681000000000000000e+03	5.707000000000000000e+03	5.738000000000000000e+03	5.754000000000000000e+03	5.788000000000000000e+03	5.794000000000000000e+03	5.789000000000000000e+03	5.835000000000000000e+03	5.877000000000000000e+03	5.910000000000000000e+03	5.940000000000000000e+03	5.978000000000000000e+03
9.980000000000000000e+03	9.973000000000000000e+03	9.964000000000000000e+03	9.957000000000000000e+03	9.935000000000000000e+03	9.915000000000000000e+03	9.889000000000000000e+03	9.853000000000000000e+03	9.802000000000000000e+03	9.765000000000000000e+03	9.715000000000000000e+03	9.635000000000000000e+03	9.538000000000000000e+03	9.409000000000000000e+03	9.257000000000000000e+03	9.054000000000000000e+03	8.825000000000000000e+03	8.613000000000000000e+03	8.343000000000000000e+03	8.085000000000000000e+03	7.784000000000000000e+03	7.477000000000000000e+03	7.201000000000000000e+03	6.959000000000000000e+03	6.686000000000000000e+03	6.493000000000000000e+03	6.353000000000000000e+03	6.189000000000000000e+03	6.079000000000000000e+03	5.958000000000000000e+03	5.865000000000000000e+03	5.796000000000000000e+03	5.712000000000000000e+03	5.661000000000000000e+03	5.653000000000000000e+03	5.629000000000000000e+03	5.619000000000000000e+03	5.600000000000000000e+03	5.623000000000000000e+03	5.638000000000000000e+03	5.662000000000000000e+03	5.688000000000000000e+03	5.727000000000000000e+03	5.773000000000000000e+03	5.812000000000000000e+03	5.846000000000000000e+03	5.877000000000000000e+03	5.933000000000000000e+03	5.965000000000000000e+03	6.001000000000000000e+03
9.980000000000000000e+03	9.973000000000000000e+03	9.970000000000000000e+03	9.959000000000000000e+03	9.941000000000000000e+03	9.933000000000000000e+03	9.917000000000000000e+03	9.893000000000000000e+03	9.850000000000000000e+03	9.800000000000000000e+03	9.754000000000000000e+03	9.690000000000000000e+03	9.585000000000000000e+03	9.478000000000000000e+03	9.345000000000000000e+03	9.197000000000000000e+03	9.012000000000000000e+03	8.804000000000000000e+03	8.573000000000000000e+03	8.314000000000000000e+03	8.047000000000000000e+03	7.723000000000000000e+03	7.445000000000000000e+03	7.182000000000000000e+03	6.934000000000000000e+03	6.667000000000000000e+03	6.464000000000000000e+03	6.281000000000000000e+03	6.153000000000000000e+03	6.032000000000000000e+03	5.906000000000000000e+03	5.794000000000000000e+03	5.763000000000000000e+03	5.710000000000000000e+03	5.711000000000000000e+03	5.672000000000000000e+03	5.664000000000000000e+03	5.637000000000000000e+03	5.616000000000000000e+03	5.627000000000000000e+03	5.645000000000000000e+03	5.663000000000000000e+03	5.686000000000000000e+03	5.693000000000000000e+03	5.730000000000000000e+03	5.766000000000000000e+03	5.820000000000000000e+03	5.851000000000000000e+03	5.877000000000000000e+03	5.941000000000000000e+03
9.980000000000000000e+03	9.967000000000000000e+03	9.959000000000000000e+03	9.950000000000000000e+03	9.940000000000000000e+03	9.923000000000000000e+03	9.904000000000000000e+03	9.870000000000000000e+03	9.821000000000000000e+03	9.768000000000000000e+03	9.700000000000000000e+03	9.607000000000000000e+03	9.495000000000000000e+03	9.364000000000000000e+03	9.173000000000000000e+03	8.998000000000000000e+03	8.769000000000000000e+03	8.528000000000000000e+03	8.243000000000000000e+03	7.929000000000000000e+03	7.625000000000000000e+03	7.288000000000000000e+03	7.022000000000000000e+03	6.788000000000000000e+03	6.570000000000000000e+03	6.352000000000000000e+03	6.211000000000000000e+03	6.073000000000000000e+03	5.962000000000000000e+03	5.890000000000000000e+03	5.800000000000000000e+03	5.761000000000000000e+03	5.709000000000000000e+03	5.690000000000000000e+03	5.672000000000000000e+03	5.646000000000000000e+03	5.664000000000000000e+03	5.651000000000000000e+03	5.659000000000000000e+03	5.697000000000000000e+03	5.702000000000000000e+03	5.699000000000000000e+03	5.753000000000000000e+03	5.757000000000000000e+03	5.779000000000000000e+03	5.837000000000000000e+03	5.857000000000000000e+03	5.906000000000000000e+03	5.944000000000000000e+03	5.985000000000000000e+03
9.980000000000000000e+03	9.976000000000000000e+03	9.973000000000000000e+03	9.965000000000000000e+03	9.958000000000000000e+03	9.947000000000000000e+03	9.940000000000000000e+03	9.925000000000000000e+03	9.912000000000000000e+03	9.889000000000000000e+03	9.864000000000000000e+03	9.828000000000000000e+03	9.786000000000000000e+03	9.724000000000000000e+03	9.658000000000000000e+03	9.532000000000000000e+03	9.416000000000000000e+03	9.275000000000000000e+03	9.075000000000000000e+03	8.866000000000000000e+03	8.633000000000000000e+03	8.376000000000000000e+03	8.085000000000000000e+03	7.784000000000000000e+03	7.516000000000000000e+03	7.211000000000000000e+03	6.961000000000000000e+03	6.719000000000000000e+03	6.497000000000000000e+03	6.273000000000000000e+03	6.086000000000000000e+03	5.940000000000000000e+03	5.818000000000000000e+03	5.752000000000000000e+03	5.685000000000000000e+03	5.606000000000000000e+03	5.582000000000000000e+03	5.552000000000000000e+03	5.531000000000000000e+03	5.538000000000000000e+03	5.510000000000000000e+03	5.536000000000000000e+03	5.569000000000000000e+03	5.568000000000000000e+03	5.586000000000000000e+03	5.600000000000000000e+03	5.638000000000000000e+03	5.694000000000000000e+03	5.767000000000000000e+03	5.809000000000000000e+03
9.980000000000000000e+03	9.975000000000000000e+03	9.966000000000000000e+03	9.958000000000000000e+03	9.942000000000000000e+03	9.927000000000000000e+03	9.902000000000000000e+03	9.872000000000000000e+03	9.839000000000000000e+03	9.807000000000000000e+03	9.747000000000000000e+03	9.661000000000000000e+03	9.569000000000000000e+03	9.462000000000000000e+03	9.326000000000000000e+03	9.173000000000000000e+03	8.996000000000000000e+03	8.773000000000000000e+03	8.538000000000000000e+03	8.249000000000000000e+03	7.967000000000000000e+03	7.660000000000000000e+03	7.358000000000000000e+03	7.075000000000000000e+03	6.842000000000000000e+03	6.599000000000000000e+03	6.390000000000000000e+03	6.199000000000000000e+03	6.060000000000000000e+03	5.958000000000000000e+03	5.851000000000000000e+03	5.778000000000000000e+03	5.723000000000000000e+03	5.675000000000000000e+03	5.624000000000000000e+03	5.596000000000000000e+03	5.596000000000000000e+03	5.583000000000000000e+03	5.595000000000000000e+03	5.607000000000000000e+03	5.643000000000000000e+03	5.642000000000000000e+03	5.669000000000000000e+03	5.676000000000000000e+03	5.704000000000000000e+03	5.737000000000000000e+03	5.793000000000000000e+03	5.813000000000000000e+03	5.867000000000000000e+03	5.924000000000000000e+03
9.980000000000000000e+03	9.975000000000000000e+03	9.959000000000000000e+03	9.952000000000000000e+03	9.939000000000000000e+03	9.918000000000000000e+03	9.887000000000000000e+03	9.848000000000000000e+03	9.807000000000000000e+03	9.750000000000000000e+03	9.697000000000000000e+03	9.617000000000000000e+03	9.485000000000000000e+03	9.367000000000000000e+03	9.206000000000000000e+03	9.035000000000000000e+03	8.818000000000000000e+03	8.584000000000000000e+03	8.332000000000000000e+03	8.036000000000000000e+03	7.749000000000000000e+03	7.471000000000000000e+03	7.203000000000000000e+03	6.960000000000000000e+03	6.707000000000000000e+03	6.509000000000000000e+03	6.330000000000000000e+03	6.182000000000000000e+03	6.076000000000000000e+03	5.945000000000000000e+03	5.863000000000000000e+03	5.809000000000000000e+03	5.732000000000000000e+03	5.691000000000000000e+03	5.659000000000000000e+03	5.652000000000000000e+03	5.635000000000000000e+03	5.613000000000000000e+03	5.618000000000000000e+03	5.625000000000000000e+03	5.660000000000000000e+03	5.694000000000000000e+03	5.732000000000000000e+03	5.765000000000000000e+03	5.781000000000000000e+03	5.817000000000000000e+03	5.845000000000000000e+03	5.869000000000000000e+03	5.901000000000000000e+03	5.963000000000000000e+03
9.980000000000000000e+03	9.965000000000000000e+03	9.950000000000000000e+03	9.930000000000000000e+03	9.897000000000000000e+03	9.858000000000000000e+03	9.817000000000000000e+03	9.763000000000000000e+03	9.684000000000000000e+03	9.606000000000000000e+03	9.489000000000000000e+03	9.359000000000000000e+03	9.208000000000000000e+03	9.040000000000000000e+03	8.845000000000000000e+03	8.585000000000000000e+03	8.302000000000000000e+03	8.064000000000000000e+03	7.752000000000000000e+03	7.452000000000000000e+03	7.164000000000000000e+03	6.878000000000000000e+03	6.601000000000000000e+03	6.389000000000000000e+03	6.216000000000000000e+03	6.041000000000000000e+03	5.925000000000000000e+03	5.806000000000000000e+03	5.714000000000000000e+03	5.663000000000000000e+03	5.600000000000000000e+03	5.565000000000000000e+03	5.549000000000000000e+03	5.536000000000000000e+03	5.532000000000000000e+03	5.519000000000000000e+03	5.545000000000000000e+03	5.592000000000000000e+03	5.619000000000000000e+03	5.655000000000000000e+03	5.704000000000000000e+03	5.745000000000000000e+03	5.748000000000000000e+03	5.789000000000000000e+03	5.861000000000000000e+03	5.930000000000000000e+03	5.989000000000000000e+03	6.036000000000000000e+03	6.076000000000000000e+03	6.141000000000000000e+03
9.980000000000000000e+03	9.971000000000000000e+03	9.961000000000000000e+03	9.946000000000000000e+03	9.927000000000000000e+03	9.913000000000000000e+03	9.886000000000000000e+03	9.853000000000000000e+03	9.817000000000000000e+03	9.757000000000000000e+03	9.710000000000000000e+03	9.641000000000000000e+03	9.532000000000000000e+03	9.406000000000000000e+03	9.273000000000000000e+03	9.105000000000000000e+03	8.888000000000000000e+03	8.657000000000000000e+03	8.359000000000000000e+03	8.079000000000000000e+03	7.764000000000000000e+03	7.484000000000000000e+03	7.219000000000000000e+03	6.967000000000000000e+03	6.768000000000000000e+03	6.563000000000000000e+03	6.385000000000000000e+03	6.246000000000000000e+03	6.131000000000000000e+03	6.007000000000000000e+03	5.947000000000000000e+03	5.881000000000000000e+03	5.869000000000000000e+03	5.816000000000000000e+03	5.758000000000000000e+03	5.742000000000000000e+03	5.715000000000000000e+03	5.685000000000000000e+03	5.701000000000000000e+03	5.713000000000000000e+03	5.719000000000000000e+03	5.716000000000000000e+03	5.741000000000000000e+03	5.778000000000000000e+03	5.793000000000000000e+03	5.839000000000000000e+03	5.892000000000000000e+03	5.931000000000000000e+03	5.933000000000000000e+03	5.980000000000000000e+03
9.980000000000000000e+03	9.971000000000000000e+03	9.965000000000000000e+03	9.951000000000000000e+03	9.932000000000000000e+03	9.907000000000000000e+03	9.870000000000000000e+03	9.839000000000000000e+03	9.771000000000000000e+03	9.720000000000000000e+03	9.637000000000000000e+03	9.527000000000000000e+03	9.400000000000000000e+03	9.238000000000000000e+03	9.045000000000000000e+03	8.836000000000000000e+03	8.592000000000000000e+03	8.344000000000000000e+03	8.030000000000000000e+03	7.748000000000000000e+03	7.417000000000000000e+03	7.119000000000000000e+03	6.838000000000000000e+03	6.571000000000000000e+03	6.316000000000000000e+03	6.131000000000000000e+03	6.027000000000000000e+03	5.914000000000000000e+03	5.805000000000000000e+03	5.726000000000000000e+03	5.689000000000000000e+03	5.653000000000000000e+03	5.649000000000000000e+03	5.646000000000000000e+03	5.613000000000000000e+03	5.605000000000000000e+03	5.593000000000000000e+03	5.630000000000000000e+03	5.639000000000000000e+03	5.627000000000000000e+03	5.643000000000000000e+03	5.668000000000000000e+03	5.702000000000000000e+03	5.729000000000000000e+03	5.781000000000000000e+03	5.818000000000000000e+03	5.881000000000000000e+03	5.923000000000000000e+03	5.953000000000000000e+03	6.008000000000000000e+03
9.980000000000000000e+03	9.975000000000000000e+03	9.968000000000000000e+03	9.959000000000000000e+03	9.948000000000000000e+03	9.937000000000000000e+03	9.923000000000000000e+03	9.896000000000000000e+03	9.865000000000000000e+03	9.822000000000000000e+03	9.779000000000000000e+03	9.721000000000000000e+03	9.649000000000000000e+03	9.552000000000000000e+03	9.453000000000000000e+03	9.317000000000000000e+03	9.148000000000000000e+03	8.934000000000000000e+03	8.707000000000000000e+03	8.476000000000000000e+03	8.187000000000000000e+03	7.876000000000000000e+03	7.560000000000000000e+03	7.295000000000000000e+03	6.977000000000000000e+03	6.716000000000000000e+03	6.478000000000000000e+03	6.281000000000000000e+03	6.117000000000000000e+03	5.975000000000000000e+03	5.884000000000000000e+03	5.747000000000000000e+03	5.697000000000000000e+03	5.622000000000000000e+03	5.612000000000000000e+03	5.573000000000000000e+03	5.557000000000000000e+03	5.529000000000000000e+03	5.518000000000000000e+03	5.534000000000000000e+03	5.561000000000000000e+03	5.570000000000000000e+03	5.581000000000000000e+03	5.623000000000000000e+03	5.675000000000000000e+03	5.714000000000000000e+03	5.756000000000000000e+03	5.812000000000000000e+03	5.844000000000000000e+03	5.894000000000000000e+03
9.980000000000000000e+03	9.975000000000000000e+03	9.962000000000000000e+03	9.948000000000000000e+03	9.928000000000000000e+03	9.911000000000000000e+03	9.891000000000000000e+03	9.857000000000000000e+03	9.821000000000000000e+03	9.760000000000000000e+03	9.695000000000000000e+03	9.609000000000000000e+03	9.508000000000000000e+03	9.384000000000000000e+03	9.228000000000000000e+03	9.070000000000000000e+03	8.862000000000000000e+03	8.602000000000000000e+03	8.335000000000000000e+03	8.078000000000000000e+03	7.785000000000000000e+03	7.510000000000000000e+03	7.180000000000000000e+03	6.918000000000000000e+03	6.672000000000000000e+03	6.455000000000000000e+03	6.281000000000000000e+03	6.119000000000000000e+03	5.979000000000000000e+03	5.848000000000000000e+03	5.761000000000000000e+03	5.728000000000000000e+03	5.654000000000000000e+03	5.631000000000000000e+03	5.585000000000000000e+03	5.544000000000000000e+03	5.555000000000000000e+03	5.541000000000000000e+03	5.569000000000000000e+03	5.573000000000000000e+03	5.600000000000000000e+03	5.615000000000000000e+03	5.644000000000000000e+03	5.676000000000000000e+03	5.705000000000000000e+03	5.745000000000000000e+03	5.786000000000000000e+03	5.832000000000000000e+03	5.899000000000000000e+03	5.959000000000000000e+03
9.980000000000000000e+03	9.971000000000000000e+03	9.966000000000000000e+03	9.954000000000000000e+03	9.939000000000000000e+03	9.923000000000000000e+03	9.903000000000000000e+03	9.864000000000000000e+03	9.827000000000000000e+03	9.762000000000000000e+03	9.694000000000000000e+03	9.616000000000000000e+03	9.518000000000000000e+03	9.401000000000000000e+03	9.237000000000000000e+03	9.037000000000000000e+03	8.823000000000000000e+03	8.592000000000000000e+03	8.310000000000000000e+03	7.985000000000000000e+03	7.705000000000000000e+03	7.396000000000000000e+03	7.123000000000000000e+03	6.848000000000000000e+03	6.617000000000000000e+03	6.384000000000000000e+03	6.215000000000000000e+03	6.044000000000000000e+03	5.934000000000000000e+03	5.851000000000000000e+03	5.797000000000000000e+03	5.737000000000000000e+03	5.674000000000000000e+03	5.656000000000000000e+03	5.638000000000000000e+03	5.649000000000000000e+03	5.632000000000000000e+03	5.611000000000000000e+03	5.624000000000000000e+03	5.666000000000000000e+03	5.692000000000000000e+03	5.695000000000000000e+03	5.747000000000000000e+03	5.773000000000000000e+03	5.792000000000000000e+03	5.849000000000000000e+03	5.885000000000000000e+03	5.922000000000000000e+03	5.965000000000000000e+03	6.028000000000000000e+03
9.980000000000000000e+03	9.972000000000000000e+03	9.956000000000000000e+03	9.940000000000000000e+03	9.918000000000000000e+03	9.885000000000000000e+03	9.850000000000000000e+03	9.809000000000000000e+03	9.754000000000000000e+03	9.698000000000000000e+03	9.623000000000000000e+03	9.520000000000000000e+03	9.420000000000000000e+03	9.255000000000000000e+03	9.067000000000000000e+03	8.872000000000000000e+03	8.627000000000000000e+03	8.345000000000000000e+03	8.051000000000000000e+03	7.726000000000000000e+03	7.429000000000000000e+03	7.157000000000000000e+03	6.893000000000000000e+03	6.659000000000000000e+03	6.415000000000000000e+03	6.239000000000000000e+03	6.112000000000000000e+03	5.991000000000000000e+03	5.890000000000000000e+03	5.798000000000000000e+03	5.732000000000000000e+03	5.664000000000000000e+03	5.617000000000000000e+03	5.602000000000000000e+03	5.585000000000000000e+03	5.606000000000000000e+03	5.615000000000000000e+03	5.629000000000000000e+03	5.643000000000000000e+03	5.682000000000000000e+03	5.698000000000000000e+03	5.735000000000000000e+03	5.763000000000000000e+03	5.801000000000000000e+03	5.840000000000000000e+03	5.881000000000000000e+03	5.902000000000000000e+03	5.934000000000000000e+03	5.976000000000000000e+03	6.010000000000000000e+03
9.980000000000000000e+03	9.976000000000000000e+03	9.970000000000000000e+03	9.964000000000000000e+03	9.962000000000000000e+03	9.948000000000000000e+03	9.928000000000000000e+03	9.906000000000000000e+03	9.879000000000000000e+03	9.852000000000000000e+03	9.820000000000000000e+03	9.761000000000000000e+03	9.677000000000000000e+03	9.574000000000000000e+03	9.443000000000000000e+03	9.328000000000000000e+03	9.129000000000000000e+03	8.951000000000000000e+03	8.698000000000000000e+03	8.441000000000000000e+03	8.160000000000000000e+03	7.862000000000000000e+03	7.537000000000000000e+03	7.251000000000000000e+03	6.948000000000000000e+03	6.728000000000000000e+03	6.485000000000000000e+03	6.313000000000000000e+03	6.150000000000000000e+03	6.044000000000000000e+03	5.935000000000000000e+03	5.839000000000000000e+03	5.755000000000000000e+03	5.708000000000000000e+03	5.652000000000000000e+03	5.644000000000000000e+03	5.661000000000000000e+03	5.644000000000000000e+03	5.626000000000000000e+03	5.619000000000000000e+03	5.627000000000000000e+03	5.633000000000000000e+03	5.636000000000000000e+03	5.653000000000000000e+03	5.719000000000000000e+03	5.747000000000000000e+03	5.763000000000000000e+03	5.794000000000000000e+03	5.832000000000000000e+03	5.887000000000000000e+03
9.980000000000000000e+03	9.978000000000000000e+03	9.973000000000000000e+03	9.968000000000000000e+03	9.956000000000000000e+03	9.935000000000000000e+03	9.911000000000000000e+03	9.883000000000000000e+03	9.862000000000000000e+03	9.827000000000000000e+03	9.776000000000000000e+03	9.715000000000000000e+03	9.647000000000000000e+03	9.572000000000000000e+03	9.474000000000000000e+03	9.357000000000000000e+03	9.203000000000000000e+03	9.029000000000000000e+03	8.824000000000000000e+03	8.565000000000000000e+03	8.341000000000000000e+03	8.052000000000000000e+03	7.771000000000000000e+03	7.487000000000000000e+03	7.203000000000000000e+03	6.929000000000000000e+03	6.699000000000000000e+03	6.502000000000000000e+03	6.321000000000000000e+03	6.127000000000000000e+03	6.027000000000000000e+03	5.954000000000000000e+03	5.842000000000000000e+03	5.789000000000000000e+03	5.713000000000000000e+03	5.666000000000000000e+03	5.664000000000000000e+03	5.666000000000000000e+03	5.647000000000000000e+03	5.663000000000000000e+03	5.637000000000000000e+03	5.640000000000000000e+03	5.650000000000000000e+03	5.675000000000000000e+03	5.706000000000000000e+03	5.720000000000000000e+03	5.732000000000000000e+03	5.788000000000000000e+03	5.824000000000000000e+03	5.867000000000000000e+03
9.980000000000000000e+03	9.974000000000000000e+03	9.966000000000000000e+03	9.956000000000000000e+03	9.940000000000000000e+03	9.933000000000000000e+03	9.921000000000000000e+03	9.899000000000000000e+03	9.874000000000000000e+03	9.822000000000000000e+03	9.765000000000000000e+03	9.716000000000000000e+03	9.655000000000000000e+03	9.572000000000000000e+03	9.468000000000000000e+03	9.357000000000000000e+03	9.183000000000000000e+03	8.994000000000000000e+03	8.801000000000000000e+03	8.582000000000000000e+03	8.349000000000000000e+03	8.096000000000000000e+03	7.838000000000000000e+03	7.551000000000000000e+03	7.308000000000000000e+03	7.023000000000000000e+03	6.774000000000000000e+03	6.579000000000000000e+03	6.387000000000000000e+03	6.243000000000000000e+03	6.097000000000000000e+03	6.005000000000000000e+03	5.920000000000000000e+03	5.879000000000000000e+03	5.845000000000000000e+03	5.826000000000000000e+03	5.798000000000000000e+03	5.765000000000000000e+03	5.746000000000000000e+03	5.740000000000000000e+03	5.760000000000000000e+03	5.774000000000000000e+03	5.788000000000000000e+03	5.804000000000000000e+03	5.829000000000000000e+03	5.873000000000000000e+03	5.888000000000000000e+03	5.925000000000000000e+03	5.955000000000000000e+03	5.982000000000000000e+03
9.980000000000000000e+03	9.972000000000000000e+03	9.962000000000000000e+03	9.948000000000000000e+03	9.930000000000000000e+03	9.912000000000000000e+03	9.870000000000000000e+03	9.834000000000000000e+03	9.791000000000000000e+03	9.714000000000000000e+03	9.638000000000000000e+03	9.534000000000000000e+03	9.388000000000000000e+03	9.235000000000000000e+03	9.065000000000000000e+03	8.835000000000000000e+03	8.583000000000000000e+03	8.319000000000000000e+03	7.971000000000000000e+03	7.697000000000000000e+03	7.391000000000000000e+03	7.120000000000000000e+03	6.891000000000000000e+03	6.635000000000000000e+03	6.381000000000000000e+03	6.192000000000000000e+03	6.061000000000000000e+03	5.943000000000000000e+03	5.879000000000000000e+03	5.774000000000000000e+03	5.716000000000000000e+03	5.674000000000000000e+03	5.627000000000000000e+03	5.578000000000000000e+03	5.555000000000000000e+03	5.560000000000000000e+03	5.567000000000000000e+03	5.561000000000000000e+03	5.607000000000000000e+03	5.624000000000000000e+03	5.644000000000000000e+03	5.670000000000000000e+03	5.718000000000000000e+03	5.780000000000000000e+03	5.828000000000000000e+03	5.873000000000000000e+03	5.906000000000000000e+03	5.957000000000000000e+03	5.982000000000000000e+03	6.001000000000000000e+03
9.980000000000000000e+03	9.967000000000000000e+03	9.963000000000000000e+03	9.954000000000000000e+03	9.936000000000000000e+03	9.921000000000000000e+03	9.906000000000000000e+03	9.872000000000000000e+03	9.833000000000000000e+03	9.798000000000000000e+03	9.759000000000000000e+03	9.696000000000000000e+03	9.607000000000000000e+03	9.495000000000000000e+03	9.363000000000000000e+03	9.201000000000000000e+03	9.014000000000000000e+03	8.795000000000000000e+03	8.519000000000000000e+03	8.256000000000000000e+03	8.008000000000000000e+03	7.706000000000000000e+03	7.409000000000000000e+03	7.123000000000000000e+03	6.867000000000000000e+03	6.622000000000000000e+03	6.439000000000000000e+03	6.223000000000000000e+03	6.059000000000000000e+03	5.916000000000000000e+03	5.838000000000000000e+03	5.768000000000000000e+03	5.731000000000000000e+03	5.708000000000000000e+03	5.673000000000000000e+03	5.632000000000000000e+03	5.625000000000000000e+03	5.581000000000000000e+03	5.565000000000000000e+03	5.558000000000000000e+03	5.575000000000000000e+03	5.612000000000000000e+03	5.663000000000000000e+03	5.673000000000000000e+03	5.729000000000000000e+03	5.767000000000000000e+03	5.789000000000000000e+03	5.887000000000000000e+03	5.921000000000000000e+03	5.987000000000000000e+03
9.980000000000000000e+03	9.968000000000000000e+03	9.961000000000000000e+03	9.948000000000000000e+03	9.933000000000000000e+03	9.915000000000000000e+03	9.886000000000000000e+03	9.866000000000000000e+03	9.821000000000000000e+03	9.773000000000000000e+03	9.712000000000000000e+03	9.621000000000000000e+03	9.503000000000000000e+03	9.366000000000000000e+03	9.197000000000000000e+03	8.998000000000000000e+03	8.782000000000000000e+03	8.524000000000000000e+03	8.228000000000000000e+03	7.915000000000000000e+03	7.635000000000000000e+03	7.347000000000000000e+03	7.069000000000000000e+03	6.821000000000000000e+03	6.555000000000000000e+03	6.341000000000000000e+03	6.148000000000000000e+03	5.970000000000000000e+03	5.837000000000000000e+03	5.764000000000000000e+03	5.692000000000000000e+03	5.630000000000000000e+03	5.598000000000000000e+03	5.579000000000000000e+03	5.577000000000000000e+03	5.558000000000000000e+03	5.554000000000000000e+03	5.556000000000000000e+03	5.560000000000000000e+03	5.577000000000000000e+03	5.567000000000000000e+03	5.574000000000000000e+03	5.614000000000000000e+03	5.650000000000000000e+03	5.707000000000000000e+03	5.754000000000000000e+03	5.795000000000000000e+03	5.830000000000000000e+03	5.878000000000000000e+03	5.899000000000000000e+03
9.980000000000000000e+03	9.968000000000000000e+03	9.966000000000000000e+03	9.955000000000000000e+03	9.942000000000000000e+03	9.924000000000000000e+03	9.898000000000000000e+03	9.868000000000000000e+03	9.832000000000000000e+03	9.791000000000000000e+03	9.732000000000000000e+03	9.657000000000000000e+03	9.557000000000000000e+03	9.440000000000000000e+03	9.296000000000000000e+03	9.141000000000000000e+03	8.920000000000000000e+03	8.695000000000000000e+03	8.446000000000000000e+03	8.199000000000000000e+03	7.885000000000000000e+03	7.564000000000000000e+03	7.302000000000000000e+03	7.001000000000000000e+03	6.726000000000000000e+03	6.504000000000000000e+03	6.265000000000000000e+03	6.113000000000000000e+03	5.992000000000000000e+03	5.901000000000000000e+03	5.808000000000000000e+03	5.752000000000000000e+03	5.723000000000000000e+03	5.682000000000000000e+03	5.679000000000000000e+03	5.648000000000000000e+03	5.602000000000000000e+03	5.581000000000000000e+03	5.573000000000000000e+03	5.590000000000000000e+03	5.614000000000000000e+03	5.646000000000000000e+03	5.676000000000000000e+03	5.703000000000000000e+03	5.744000000000000000e+03	5.824000000000000000e+03	5.883000000000000000e+03	5.940000000000000000e+03	5.972000000000000000e+03	6.015000000000000000e+03
9.980000000000000000e+03	9.978000000000000000e+03	9.963000000000000000e+03	9.946000000000000000e+03	9.928000000000000000e+03	9.908000000000000000e+03	9.862000000000000000e+03	9.820000000000000000e+03	9.774000000000000000e+03	9.700000000000000000e+03	9.604000000000000000e+03	9.516000000000000000e+03	9.392000000000000000e+03	9.214000000000000000e+03	9.010000000000000000e+03	8.795000000000000000e+03	8.520000000000000000e+03	8.224000000000000000e+03	7.898000000000000000e+03	7.570000000000000000e+03	7.279000000000000000e+03	6.986000000000000000e+03	6.717000000000000000e+03	6.485000000000000000e+03	6.304000000000000000e+03	6.163000000000000000e+03	6.022000000000000000e+03	5.898000000000000000e+03	5.796000000000000000e+03	5.722000000000000000e+03	5.664000000000000000e+03	5.648000000000000000e+03	5.621000000000000000e+03	5.601000000000000000e+03	5.601000000000000000e+03	5.582000000000000000e+03	5.593000000000000000e+03	5.588000000000000000e+03	5.596000000000000000e+03	5.584000000000000000e+03	5.613000000000000000e+03	5.613000000000000000e+03	5.671000000000000000e+03	5.688000000000000000e+03	5.706000000000000000e+03	5.735000000000000000e+03	5.774000000000000000e+03	5.823000000000000000e+03	5.902000000000000000e+03	5.957000000000000000e+03
9.980000000000000000e+03	9.973000000000000000e+03	9.969000000000000000e+03	9.958000000000000000e+03	9.943000000000000000e+03	9.930000000000000000e+03	9.906000000000000000e+03	9.869000000000000000e+03	9.821000000000000000e+03	9.771000000000000000e+03	9.694000000000000000e+03	9.583000000000000000e+03	9.469000000000000000e+03	9.331000000000000000e+03	9.145000000000000000e+03	8.962000000000000000e+03	8.740000000000000000e+03	8.487000000000000000e+03	8.208000000000000000e+03	7.908000000000000000e+03	7.598000000000000000e+03	7.297000000000000000e+03	7.012000000000000000e+03	6.768000000000000000e+03	6.538000000000000000e+03	6.336000000000000000e+03	6.144000000000000000e+03	6.045000000000000000e+03	5.947000000000000000e+03	5.842000000000000000e+03	5.750000000000000000e+03	5.710000000000000000e+03	5.670000000000000000e+03	5.649000000000000000e+03	5.644000000000000000e+03	5.648000000000000000e+03	5.650000000000000000e+03	5.648000000000000000e+03	5.641000000000000000e+03	5.643000000000000000e+03	5.690000000000000000e+03	5.723000000000000000e+03	5.775000000000000000e+03	5.837000000000000000e+03	5.884000000000000000e+03	5.894000000000000000e+03	5.913000000000000000e+03	5.968000000000000000e+03	6.019000000000000000e+03	6.098000000000000000e+03
9.980000000000000000e+03	9.973000000000000000e+03	9.966000000000000000e+03	9.957000000000000000e+03	9.944000000000000000e+03	9.931000000000000000e+03	9.909000000000000000e+03	9.884000000000000000e+03	9.846000000000000000e+03	9.802000000000000000e+03	9.760000000000000000e+03	9.693000000000000000e+03	9.623000000000000000e+03	9.509000000000000000e+03	9.370000000000000000e+03	9.224000000000000000e+03	9.058000000000000000e+03	8.846000000000000000e+03	8.591000000000000000e+03	8.340000000000000000e+03	8.052000000000000000e+03	7.753000000000000000e+03	7.462000000000000000e+03	7.173000000000000000e+03	6.915000000000000000e+03	6.669000000000000000e+03	6.399000000000000000e+03	6.175000000000000000e+03	6.023000000000000000e+03	5.902000000000000000e+03	5.829000000000000000e+03	5.726000000000000000e+03	5.654000000000000000e+03	5.612000000000000000e+03	5.574000000000000000e+03	5.536000000000000000e+03	5.545000000000000000e+03	5.533000000000000000e+03	5.543000000000000000e+03	5.561000000000000000e+03	5.592000000000000000e+03	5.631000000000000000e+03	5.641000000000000000e+03	5.679000000000000000e+03	5.720000000000000000e+03	5.727000000000000000e+03	5.773000000000000000e+03	5.805000000000000000e+03	5.862000000000000000e+03	5.883000000000000000e+03
9.980000000000000000e+03	9.970000000000000000e+03	9.960000000000000000e+03	9.951000000000000000e+03	9.938000000000000000e+03	9.923000000000000000e+03	9.886000000000000000e+03	9.863000000000000000e+03	9.814000000000000000e+03	9.773000000000000000e+03	9.712000000000000000e+03	9.612000000000000000e+03	9.485000000000000000e+03	9.346000000000000000e+03	9.196000000000000000e+03	9.004000000000000000e+03	8.799000000000000000e+03	8.537000000000000000e+03	8.260000000000000000e+03	7.989000000000000000e+03	7.699000000000000000e+03	7.417000000000000000e+03	7.125000000000000000e+03	6.824000000000000000e+03	6.573000000000000000e+03	6.374000000000000000e+03	6.195000000000000000e+03	6.078000000000000000e+03	5.945000000000000000e+03	5.905000000000000000e+03	5.829000000000000000e+03	5.741000000000000000e+03	5.703000000000000000e+03	5.676000000000000000e+03	5.629000000000000000e+03	5.595000000000000000e+03	5.574000000000000000e+03	5.592000000000000000e+03	5.601000000000000000e+03	5.620000000000000000e+03	5.623000000000000000e+03	5.650000000000000000e+03	5.693000000000000000e+03	5.729000000000000000e+03	5.764000000000000000e+03	5.802000000000000000e+03	5.862000000000000000e+03	5.903000000000000000e+03	5.960000000000000000e+03	6.022000000000000000e+03
9.980000000000000000e+03	9.976000000000000000e+03	9.966000000000000000e+03	9.949000000000000000e+03	9.937000000000000000e+03	9.914000000000000000e+03	9.888000000000000000e+03	9.871000000000000000e+03	9.832000000000000000e+03	9.791000000000000000e+03	9.745000000000000000e+03	9.667000000000000000e+03	9.574000000000000000e+03	9.503000000000000000e+03	9.377000000000000000e+03	9.240000000000000000e+03	9.056000000000000000e+03	8.871000000000000000e+03	8.641000000000000000e+03	8.410000000000000000e+03	8.190000000000000000e+03	7.938000000000000000e+03	7.662000000000000000e+03	7.401000000000000000e+03	7.156000000000000000e+03	6.923000000000000000e+03	6.738000000000000000e+03	6.542000000000000000e+03	6.360000000000000000e+03	6.209000000000000000e+03	6.072000000000000000e+03	5.968000000000000000e+03	5.901000000000000000e+03	5.826000000000000000e+03	5.796000000000000000e+03	5.754000000000000000e+03	5.709000000000000000e+03	5.685000000000000000e+03	5.685000000000000000e+03	5.690000000000000000e+03	5.676000000000000000e+03	5.711000000000000000e+03	5.720000000000000000e+03	5.740000000000000000e+03	5.754000000000000000e+03	5.768000000000000000e+03	5.828000000000000000e+03	5.837000000000000000e+03	5.877000000000000000e+03	5.898000000000000000e+03
9.980000000000000000e+03	9.970000000000000000e+03	9.960000000000000000e+03	9.951000000000000000e+03	9.941000000000000000e+03	9.920000000000000000e+03	9.910000000000000000e+03	9.886000000000000000e+03	9.867000000000000000e+03	9.835000000000000000e+03	9.785000000000000000e+03	9.722000000000000000e+03	9.647000000000000000e+03	9.562000000000000000e+03	9.441000000000000000e+03	9.326000000000000000e+03	9.164000000000000000e+03	8.988000000000000000e+03	8.750000000000000000e+03	8.538000000000000000e+03	8.267000000000000000e+03	7.974000000000000000e+03	7.669000000000000000e+03	7.412000000000000000e+03	7.125000000000000000e+03	6.866000000000000000e+03	6.655000000000000000e+03	6.450000000000000000e+03	6.256000000000000000e+03	6.096000000000000000e+03	5.991000000000000000e+03	5.907000000000000000e+03	5.832000000000000000e+03	5.761000000000000000e+03	5.740000000000000000e+03	5.715000000000000000e+03	5.698000000000000000e+03	5.682000000000000000e+03	5.705000000000000000e+03	5.703000000000000000e+03	5.716000000000000000e+03	5.738000000000000000e+03	5.778000000000000000e+03	5.810000000000000000e+03	5.833000000000000000e+03	5.875000000000000000e+03	5.918000000000000000e+03	5.945000000000000000e+03	5.966000000000000000e+03	6.024000000000000000e+03
9.980000000000000000e+03	9.966000000000000000e+03	9.954000000000000000e+03	9.939000000000000000e+03	9.919000000000000000e+03	9.896000000000000000e+03	9.856000000000000000e+03	9.818000000000000000e+03	9.763000000000000000e+03	9.693000000000000000e+03	9.621000000000000000e+03	9.524000000000000000e+03	9.413000000000000000e+03	9.252000000000000000e+03	9.062000000000000000e+03	8.845000000000000000e+03	8.621000000000000000e+03	8.343000000000000000e+03	8.078000000000000000e+03	7.771000000000000000e+03	7.472000000000000000e+03	7.191000000000000000e+03	6.905000000000000000e+03	6.694000000000000000e+03	6.503000000000000000e+03	6.371000000000000000e+03	6.220000000000000000e+03	6.113000000000000000e+03	6.013000000000000000e+03	5.883000000000000000e+03	5.776000000000000000e+03	5.669000000000000000e+03	5.617000000000000000e+03	5.615000000000000000e+03	5.582000000000000000e+03	5.572000000000000000e+03	5.587000000000000000e+03	5.591000000000000000e+03	5.608000000000000000e+03	5.596000000000000000e+03	5.600000000000000000e+03	5.623000000000000000e+03	5.633000000000000000e+03	5.672000000000000000e+03	5.712000000000000000e+03	5.743000000000000000e+03	5.783000000000000000e+03	5.840000000000000000e+03	5.894000000000000000e+03	5.926000000000000000e+03
9.980000000000000000e+03	9.975000000000000000e+03	9.965000000000000000e+03	9.950000000000000000e+03	9.945000000000000000e+03	9.932000000000000000e+03	9.902000000000000000e+03	9.876000000000000000e+03	9.843000000000000000e+03	9.790000000000000000e+03	9.721000000000000000e+03	9.658000000000000000e+03	9.555000000000000000e+03	9.437000000000000000e+03	9.286000000000000000e+03	9.127000000000000000e+03	8.945000000000000000e+03	8.744000000000000000e+03	8.500000000000000000e+03	8.229000000000000000e+03	7.990000000000000000e+03	7.683000000000000000e+03	7.422000000000000000e+03	7.165000000000000000e+03	6.947000000000000000e+03	6.715000000000000000e+03	6.512000000000000000e+03	6.338000000000000000e+03	6.171000000000000000e+03	6.056000000000000000e+03	5.940000000000000000e+03	5.835000000000000000e+03	5.795000000000000000e+03	5.739000000000000000e+03	5.703000000000000000e+03	5.685000000000000000e+03	5.626000000000000000e+03	5.642000000000000000e+03	5.627000000000000000e+03	5.623000000000000000e+03	5.668000000000000000e+03	5.646000000000000000e+03	5.656000000000000000e+03	5.676000000000000000e+03	5.713000000000000000e+03	5.759000000000000000e+03	5.785000000000000000e+03	5.813000000000000000e+03	5.858000000000000000e+03	5.885000000000000000e+03
9.980000000000000000e+03	9.972000000000000000e+03	9.966000000000000000e+03	9.961000000000000000e+03	9.943000000000000000e+03	9.926000000000000000e+03	9.906000000000000000e+03	9.880000000000000000e+03	9.850000000000000000e+03	9.793000000000000000e+03	9.723000000000000000e+03	9.627000000000000000e+03	9.540000000000000000e+03	9.426000000000000000e+03	9.242000000000000000e+03	9.009000000000000000e+03	8.769000000000000000e+03	8.505000000000000000e+03	8.224000000000000000e+03	7.935000000000000000e+03	7.600000000000000000e+03	7.297000000000000000e+03	6.997000000000000000e+03	6.693000000000000000e+03	6.429000000000000000e+03	6.253000000000000000e+03	6.104000000000000000e+03	5.939000000000000000e+03	5.823000000000000000e+03	5.724000000000000000e+03	5.676000000000000000e+03	5.617000000000000000e+03	5.592000000000000000e+03	5.547000000000000000e+03	5.547000000000000000e+03	5.554000000000000000e+03	5.563000000000000000e+03	5.550000000000000000e+03	5.562000000000000000e+03	5.583000000000000000e+03	5.600000000000000000e+03	5.612000000000000000e+03	5.650000000000000000e+03	5.683000000000000000e+03	5.700000000000000000e+03	5.753000000000000000e+03	5.790000000000000000e+03	5.831000000000000000e+03	5.899000000000000000e+03	5.937000000000000000e+03
9.980000000000000000e+03	9.975000000000000000e+03	9.961000000000000000e+03	9.947000000000000000e+03	9.923000000000000000e+03	9.902000000000000000e+03	9.873000000000000000e+03	9.842000000000000000e+03	9.775000000000000000e+03	9.720000000000000000e+03	9.648000000000000000e+03	9.544000000000000000e+03	9.438000000000000000e+03	9.289000000000000000e+03	9.150000000000000000e+03	8.965000000000000000e+03	8.732000000000000000e+03	8.474000000000000000e+03	8.221000000000000000e+03	7.934000000000000000e+03	7.647000000000000000e+03	7.380000000000000000e+03	7.149000000000000000e+03	6.877000000000000000e+03	6.596000000000000000e+03	6.395000000000000000e+03	6.221000000000000000e+03	6.067000000000000000e+03	5.912000000000000000e+03	5.808000000000000000e+03	5.707000000000000000e+03	5.640000000000000000e+03	5.610000000000000000e+03	5.565000000000000000e+03	5.560000000000000000e+03	5.555000000000000000e+03	5.551000000000000000e+03	5.547000000000000000e+03	5.580000000000000000e+03	5.608000000000000000e+03	5.656000000000000000e+03	5.658000000000000000e+03	5.668000000000000000e+03	5.694000000000000000e+03	5.739000000000000000e+03	5.768000000000000000e+03	5.793000000000000000e+03	5.828000000000000000e+03	5.896000000000000000e+03	5.951000000000000000e+03
9.980000000000000000e+03	9.971000000000000000e+03	9.960000000000000000e+03	9.949000000000000000e+03	9.927000000000000000e+03	9.902000000000000000e+03	9.873000000000000000e+03	9.839000000000000000e+03	9.803000000000000000e+03	9.759000000000000000e+03	9.703000000000000000e+03	9.617000000000000000e+03	9.516000000000000000e+03	9.394000000000000000e+03	9.252000000000000000e+03	9.101000000000000000e+03	8.883000000000000000e+03	8.670000000000000000e+03	8.416000000000000000e+03	8.129000000000000000e+03	7.838000000000000000e+03	7.575000000000000000e+03	7.291000000000000000e+03	7.027000000000000000e+03	6.814000000000000000e+03	6.590000000000000000e+03	6.413000000000000000e+03	6.271000000000000000e+03	6.128000000000000000e+03	5.980000000000000000e+03	5.862000000000000000e+03	5.806000000000000000e+03	5.739000000000000000e+03	5.698000000000000000e+03	5.679000000000000000e+03	5.655000000000000000e+03	5.664000000000000000e+03	5.691000000000000000e+03	5.690000000000000000e+03	5.723000000000000000e+03	5.740000000000000000e+03	5.777000000000000000e+03	5.823000000000000000e+03	5.850000000000000000e+03	5.870000000000000000e+03	5.875000000000000000e+03	5.930000000000000000e+03	5.967000000000000000e+03	6.029000000000000000e+03	6.062000000000000000e+03
9.980000000000000000e+03	9.974000000000000000e+03	9.967000000000000000e+03	9.954000000000000000e+03	9.940000000000000000e+03	9.919000000000000000e+03	9.887000000000000000e+03	9.852000000000000000e+03	9.805000000000000000e+03	9.759000000000000000e+03	9.683000000000000000e+03	9.620000000000000000e+03	9.512000000000000000e+03	9.371000000000000000e+03	9.183000000000000000e+03	8.996000000000000000e+03	8.770000000000000000e+03	8.493000000000000000e+03	8.209000000000000000e+03	7.930000000000000000e+03	7.642000000000000000e+03	7.358000000000000000e+03	7.089000000000000000e+03	6.847000000000000000e+03	6.625000000000000000e+03	6.418000000000000000e+03	6.221000000000000000e+03	6.077000000000000000e+03	5.970000000000000000e+03	5.877000000000000000e+03	5.807000000000000000e+03	5.728000000000000000e+03	5.676000000000000000e+03	5.637000000000000000e+03	5.642000000000000000e+03	5.639000000000000000e+03	5.630000000000000000e+03	5.642000000000000000e+03	5.639000000000000000e+03	5.663000000000000000e+03	5.650000000000000000e+03	5.669000000000000000e+03	5.702000000000000000e+03	5.724000000000000000e+03	5.760000000000000000e+03	5.807000000000000000e+03	5.848000000000000000e+03	5.871000000000000000e+03	5.904000000000000000e+03	5.938000000000000000e+03
9.980000000000000000e+03	9.971000000000000000e+03	9.956000000000000000e+03	9.934000000000000000e+03	9.915000000000000000e+03	9.896000000000000000e+03	9.861000000000000000e+03	9.827000000000000000e+03	9.776000000000000000e+03	9.714000000000000000e+03	9.628000000000000000e+03	9.533000000000000000e+03	9.378000000000000000e+03	9.216000000000000000e+03	9.039000000000000000e+03	8.821000000000000000e+03	8.584000000000000000e+03	8.323000000000000000e+03	8.033000000000000000e+03	7.755000000000000000e+03	7.485000000000000000e+03	7.211000000000000000e+03	6.949000000000000000e+03	6.696000000000000000e+03	6.459000000000000000e+03	6.313000000000000000e+03	6.153000000000000000e+03	6.040000000000000000e+03	5.946000000000000000e+03	5.871000000000000000e+03	5.792000000000000000e+03	5.758000000000000000e+03	5.713000000000000000e+03	5.709000000000000000e+03	5.699000000000000000e+03	5.703000000000000000e+03	5.711000000000000000e+03	5.705000000000000000e+03	5.708000000000000000e+03	5.729000000000000000e+03	5.751000000000000000e+03	5.773000000000000000e+03	5.784000000000000000e+03	5.800000000000000000e+03	5.844000000000000000e+03	5.846000000000000000e+03	5.861000000000000000e+03	5.865000000000000000e+03	5.904000000000000000e+03	5.943000000000000000e+03
9.980000000000000000e+03	9.971000000000000000e+03	9.957000000000000000e+03	9.933000000000000000e+03	9.908000000000000000e+03	9.880000000000000000e+03	9.838000000000000000e+03	9.798000000000000000e+03	9.744000000000000000e+03	9.662000000000000000e+03	9.566000000000000000e+03	9.427000000000000000e+03	9.277000000000000000e+03	9.112000000000000000e+03	8.912000000000000000e+03	8.657000000000000000e+03	8.406000000000000000e+03	8.136000000000000000e+03	7.853000000000000000e+03	7.532000000000000000e+03	7.260000000000000000e+03	6.974000000000000000e+03	6.727000000000000000e+03	6.488000000000000000e+03	6.315000000000000000e+03	6.146000000000000000e+03	6.040000000000000000e+03	5.909000000000000000e+03	5.824000000000000000e+03	5.711000000000000000e+03	5.652000000000000000e+03	5.614000000000000000e+03	5.589000000000000000e+03	5.566000000000000000e+03	5.578000000000000000e+03	5.582000000000000000e+03	5.576000000000000000e+03	5.589000000000000000e+03	5.590000000000000000e+03	5.610000000000000000e+03	5.641000000000000000e+03	5.660000000000000000e+03	5.696000000000000000e+03	5.760000000000000000e+03	5.820000000000000000e+03	5.849000000000000000e+03	5.892000000000000000e+03	5.929000000000000000e+03	5.976000000000000000e+03	6.010000000000000000e+03
9.980000000000000000e+03	9.973000000000000000e+03	9.966000000000000000e+03	9.957000000000000000e+03	9.942000000000000000e+03	9.923000000000000000e+03	9.902000000000000000e+03	9.877000000000000000e+03	9.835000000000000000e+03	9.770000000000000000e+03	9.696000000000000000e+03	9.598000000000000000e+03	9.490000000000000000e+03	9.376000000000000000e+03	9.225000000000000000e+03	9.050000000000000000e+03	8.846000000000000000e+03	8.618000000000000000e+03	8.346000000000000000e+03	8.062000000000000000e+03	7.743000000000000000e+03	7.478000000000000000e+03	7.205000000000000000e+03	6.961000000000000000e+03	6.677000000000000000e+03	6.463000000000000000e+03	6.284000000000000000e+03	6.147000000000000000e+03	6.032000000000000000e+03	5.970000000000000000e+03	5.888000000000000000e+03	5.836000000000000000e+03	5.776000000000000000e+03	5.738000000000000000e+03	5.743000000000000000e+03	5.739000000000000000e+03	5.741000000000000000e+03	5.688000000000000000e+03	5.687000000000000000e+03	5.694000000000000000e+03	5.711000000000000000e+03	5.726000000000000000e+03	5.766000000000000000e+03	5.812000000000000000e+03	5.860000000000000000e+03	5.882000000000000000e+03	5.909000000000000000e+03	5.946000000000000000e+03	5.965000000000000000e+03	6.015000000000000000e+03
9.980000000000000000e+03	9.973000000000000000e+03	9.963000000000000000e+03	9.953000000000000000e+03	9.945000000000000000e+03	9.932000000000000000e+03	9.906000000000000000e+03	9.863000000000000000e+03	9.819000000000000000e+03	9.768000000000000000e+03	9.665000000000000000e+03	9.584000000000000000e+03	9.472000000000000000e+03	9.328000000000000000e+03	9.151000000000000000e+03	8.949000000000000000e+03	8.702000000000000000e+03	8.474000000000000000e+03	8.231000000000000000e+03	7.947000000000000000e+03	7.640000000000000000e+03	7.304000000000000000e+03	7.008000000000000000e+03	6.728000000000000000e+03	6.500000000000000000e+03	6.287000000000000000e+03	6.126000000000000000e+03	5.970000000000000000e+03	5.841000000000000000e+03	5.782000000000000000e+03	5.698000000000000000e+03	5.655000000000000000e+03	5.629000000000000000e+03	5.607000000000000000e+03	5.550000000000000000e+03	5.542000000000000000e+03	5.540000000000000000e+03	5.577000000000000000e+03	5.596000000000000000e+03	5.624000000000000000e+03	5.648000000000000000e+03	5.683000000000000000e+03	5.711000000000000000e+03	5.732000000000000000e+03	5.753000000000000000e+03	5.789000000000000000e+03	5.838000000000000000e+03	5.877000000000000000e+03	5.932000000000000000e+03	5.964000000000000000e+03
9.980000000000000000e+03	9.976000000000000000e+03	9.971000000000000000e+03	9.962000000000000000e+03	9.955000000000000000e+03	9.948000000000000000e+03	9.925000000000000000e+03	9.904000000000000000e+03	9.874000000000000000e+03	9.840000000000000000e+03	9.792000000000000000e+03	9.734000000000000000e+03	9.662000000000000000e+03	9.574000000000000000e+03	9.466000000000000000e+03	9.367000000000000000e+03	9.202000000000000000e+03	9.000000000000000000e+03	8.800000000000000000e+03	8.564000000000000000e+03	8.316000000000000000e+03	8.082000000000000000e+03	7.793000000000000000e+03	7.513000000000000000e+03	7.256000000000000000e+03	6.969000000000000000e+03	6.741000000000000000e+03	6.529000000000000000e+03	6.352000000000000000e+03	6.222000000000000000e+03	6.119000000000000000e+03	6.016000000000000000e+03	5.906000000000000000e+03	5.861000000000000000e+03	5.816000000000000000e+03	5.766000000000000000e+03	5.733000000000000000e+03	5.726000000000000000e+03	5.708000000000000000e+03	5.686000000000000000e+03	5.701000000000000000e+03	5.705000000000000000e+03	5.710000000000000000e+03	5.729000000000000000e+03	5.748000000000000000e+03	5.747000000000000000e+03	5.785000000000000000e+03	5.836000000000000000e+03	5.868000000000000000e+03	5.911000000000000000e+03
9.980000000000000000e+03	9.962000000000000000e+03	9.951000000000000000e+03	9.932000000000000000e+03	9.908000000000000000e+03	9.882000000000000000e+03	9.841000000000000000e+03	9.772000000000000000e+03	9.717000000000000000e+03	9.635000000000000000e+03	9.549000000000000000e+03	9.442000000000000000e+03	9.313000000000000000e+03	9.159000000000000000e+03	8.949000000000000000e+03	8.735000000000000000e+03	8.451000000000000000e+03	8.180000000000000000e+03	7.895000000000000000e+03	7.620000000000000000e+03	7.297000000000000000e+03	6.991000000000000000e+03	6.727000000000000000e+03	6.464000000000000000e+03	6.290000000000000000e+03	6.156000000000000000e+03	6.013000000000000000e+03	5.937000000000000000e+03	5.834000000000000000e+03	5.751000000000000000e+03	5.685000000000000000e+03	5.622000000000000000e+03	5.566000000000000000e+03	5.537000000000000000e+03	5.517000000000000000e+03	5.498000000000000000e+03	5.478000000000000000e+03	5.519000000000000000e+03	5.534000000000000000e+03	5.596000000000000000e+03	5.615000000000000000e+03	5.661000000000000000e+03	5.694000000000000000e+03	5.713000000000000000e+03	5.758000000000000000e+03	5.808000000000000000e+03	5.845000000000000000e+03	5.930000000000000000e+03	5.979000000000000000e+03	6.008000000000000000e+03
9.980000000000000000e+03	9.974000000000000000e+03	9.966000000000000000e+03	9.951000000000000000e+03	9.937000000000000000e+03	9.915000000000000000e+03	9.888000000000000000e+03	9.857000000000000000e+03	9.814000000000000000e+03	9.770000000000000000e+03	9.710000000000000000e+03	9.640000000000000000e+03	9.556000000000000000e+03	9.439000000000000000e+03	9.305000000000000000e+03	9.125000000000000000e+03	8.890000000000000000e+03	8.676000000000000000e+03	8.446000000000000000e+03	8.159000000000000000e+03	7.893000000000000000e+03	7.641000000000000000e+03	7.359000000000000000e+03	7.103000000000000000e+03	6.877000000000000000e+03	6.684000000000000000e+03	6.502000000000000000e+03	6.334000000000000000e+03	6.165000000000000000e+03	6.024000000000000000e+03	5.916000000000000000e+03	5.821000000000000000e+03	5.764000000000000000e+03	5.722000000000000000e+03	5.692000000000000000e+03	5.675000000000000000e+03	5.668000000000000000e+03	5.681000000000000000e+03	5.684000000000000000e+03	5.670000000000000000e+03	5.660000000000000000e+03	5.652000000000000000e+03	5.674000000000000000e+03	5.707000000000000000e+03	5.737000000000000000e+03	5.754000000000000000e+03	5.796000000000000000e+03	5.838000000000000000e+03	5.874000000000000000e+03	5.911000000000000000e+03
9.980000000000000000e+03	9.969000000000000000e+03	9.955000000000000000e+03	9.940000000000000000e+03	9.922000000000000000e+03	9.905000000000000000e+03	9.891000000000000000e+03	9.861000000000000000e+03	9.812000000000000000e+03	9.775000000000000000e+03	9.734000000000000000e+03	9.647000000000000000e+03	9.549000000000000000e+03	9.440000000000000000e+03	9.312000000000000000e+03	9.172000000000000000e+03	8.981000000000000000e+03	8.773000000000000000e+03	8.559000000000000000e+03	8.312000000000000000e+03	8.057000000000000000e+03	7.766000000000000000e+03	7.524000000000000000e+03	7.277000000000000000e+03	7.010000000000000000e+03	6.796000000000000000e+03	6.607000000000000000e+03	6.458000000000000000e+03	6.320000000000000000e+03	6.162000000000000000e+03	6.057000000000000000e+03	5.949000000000000000e+03	5.870000000000000000e+03	5.847000000000000000e+03	5.794000000000000000e+03	5.764000000000000000e+03	5.750000000000000000e+03	5.729000000000000000e+03	5.728000000000000000e+03	5.742000000000000000e+03	5.742000000000000000e+03	5.777000000000000000e+03	5.755000000000000000e+03	5.796000000000000000e+03	5.822000000000000000e+03	5.834000000000000000e+03	5.859000000000000000e+03	5.901000000000000000e+03	5.948000000000000000e+03	6.010000000000000000e+03
9.980000000000000000e+03	9.973000000000000000e+03	9.964000000000000000e+03	9.950000000000000000e+03	9.939000000000000000e+03	9.920000000000000000e+03	9.896000000000000000e+03	9.857000000000000000e+03	9.810000000000000000e+03	9.762000000000000000e+03	9.681000000000000000e+03	9.585000000000000000e+03	9.462000000000000000e+03	9.316000000000000000e+03	9.154000000000000000e+03	8.901000000000000000e+03	8.683000000000000000e+03	8.434000000000000000e+03	8.171000000000000000e+03	7.869000000000000000e+03	7.595000000000000000e+03	7.326000000000000000e+03	7.074000000000000000e+03	6.805000000000000000e+03	6.593000000000000000e+03	6.393000000000000000e+03	6.207000000000000000e+03	6.058000000000000000e+03	5.910000000000000000e+03	5.814000000000000000e+03	5.723000000000000000e+03	5.656000000000000000e+03	5.601000000000000000e+03	5.545000000000000000e+03	5.534000000000000000e+03	5.551000000000000000e+03	5.554000000000000000e+03	5.577000000000000000e+03	5.635000000000000000e+03	5.666000000000000000e+03	5.679000000000000000e+03	5.717000000000000000e+03	5.744000000000000000e+03	5.773000000000000000e+03	5.791000000000000000e+03	5.822000000000000000e+03	5.867000000000000000e+03	5.905000000000000000e+03	5.966000000000000000e+03	6.011000000000000000e+03
9.980000000000000000e+03	9.970000000000000000e+03	9.962000000000000000e+03	9.952000000000000000e+03	9.934000000000000000e+03	9.910000000000000000e+03	9.871000000000000000e+03	9.833000000000000000e+03	9.786000000000000000e+03	9.732000000000000000e+03	9.662000000000000000e+03	9.574000000000000000e+03	9.471000000000000000e+03	9.331000000000000000e+03	9.192000000000000000e+03	9.003000000000000000e+03	8.758000000000000000e+03	8.499000000000000000e+03	8.214000000000000000e+03	7.930000000000000000e+03	7.624000000000000000e+03	7.335000000000000000e+03	7.100000000000000000e+03	6.806000000000000000e+03	6.590000000000000000e+03	6.378000000000000000e+03	6.222000000000000000e+03	6.082000000000000000e+03	5.946000000000000000e+03	5.845000000000000000e+03	5.726000000000000000e+03	5.674000000000000000e+03	5.590000000000000000e+03	5.591000000000000000e+03	5.575000000000000000e+03	5.573000000000000000e+03	5.588000000000000000e+03	5.585000000000000000e+03	5.607000000000000000e+03	5.616000000000000000e+03	5.635000000000000000e+03	5.672000000000000000e+03	5.700000000000000000e+03	5.738000000000000000e+03	5.774000000000000000e+03	5.813000000000000000e+03	5.864000000000000000e+03	5.905000000000000000e+03	5.922000000000000000e+03	5.984000000000000000e+03
9.980000000000000000e+03	9.970000000000000000e+03	9.965000000000000000e+03	9.957000000000000000e+03	9.944000000000000000e+03	9.926000000000000000e+03	9.899000000000000000e+03	9.868000000000000000e+03	9.823000000000000000e+03	9.771000000000000000e+03	9.706000000000000000e+03	9.613000000000000000e+03	9.527000000000000000e+03	9.423000000000000000e+03	9.287000000000000000e+03	9.130000000000000000e+03	8.931000000000000000e+03	8.711000000000000000e+03	8.445000000000000000e+03	8.171000000000000000e+03	7.914000000000000000e+03	7.594000000000000000e+03	7.334000000000000000e+03	6.979000000000000000e+03	6.744000000000000000e+03	6.493000000000000000e+03	6.298000000000000000e+03	6.132000000000000000e+03	5.989000000000000000e+03	5.883000000000000000e+03	5.809000000000000000e+03	5.761000000000000000e+03	5.695000000000000000e+03	5.650000000000000000e+03	5.626000000000000000e+03	5.622000000000000000e+03	5.613000000000000000e+03	5.622000000000000000e+03	5.608000000000000000e+03	5.627000000000000000e+03	5.646000000000000000e+03	5.697000000000000000e+03	5.714000000000000000e+03	5.723000000000000000e+03	5.767000000000000000e+03	5.832000000000000000e+03	5.850000000000000000e+03	5.871000000000000000e+03	5.904000000000000000e+03	5.935000000000000000e+03
9.980000000000000000e+03	9.973000000000000000e+03	9.962000000000000000e+03	9.954000000000000000e+03	9.943000000000000000e+03	9.921000000000000000e+03	9.896000000000000000e+03	9.862000000000000000e+03	9.815000000000000000e+03	9.756000000000000000e+03	9.698000000000000000e+03	9.622000000000000000e+03	9.503000000000000000e+03	9.393000000000000000e+03	9.250000000000000000e+03	9.086000000000000000e+03	8.919000000000000000e+03	8.711000000000000000e+03	8.452000000000000000e+03	8.166000000000000000e+03	7.889000000000000000e+03	7.578000000000000000e+03	7.283000000000000000e+03	7.000000000000000000e+03	6.778000000000000000e+03	6.552000000000000000e+03	6.364000000000000000e+03	6.183000000000000000e+03	6.032000000000000000e+03	5.945000000000000000e+03	5.847000000000000000e+03	5.774000000000000000e+03	5.707000000000000000e+03	5.649000000000000000e+03	5.643000000000000000e+03	5.628000000000000000e+03	5.640000000000000000e+03	5.633000000000000000e+03	5.670000000000000000e+03	5.697000000000000000e+03	5.715000000000000000e+03	5.735000000000000000e+03	5.764000000000000000e+03	5.764000000000000000e+03	5.821000000000000000e+03	5.847000000000000000e+03	5.879000000000000000e+03	5.894000000000000000e+03	5.937000000000000000e+03	5.965000000000000000e+03
9.980000000000000000e+03	9.976000000000000000e+03	9.968000000000000000e+03	9.955000000000000000e+03	9.938000000000000000e+03	9.913000000000000000e+03	9.890000000000000000e+03	9.835000000000000000e+03	9.787000000000000000e+03	9.728000000000000000e+03	9.657000000000000000e+03	9.543000000000000000e+03	9.424000000000000000e+03	9.275000000000000000e+03	9.100000000000000000e+03	8.859000000000000000e+03	8.609000000000000000e+03	8.350000000000000000e+03	8.083000000000000000e+03	7.771000000000000000e+03	7.445000000000000000e+03	7.123000000000000000e+03	6.822000000000000000e+03	6.549000000000000000e+03	6.335000000000000000e+03	6.159000000000000000e+03	6.014000000000000000e+03	5.911000000000000000e+03	5.812000000000000000e+03	5.754000000000000000e+03	5.689000000000000000e+03	5.670000000000000000e+03	5.640000000000000000e+03	5.644000000000000000e+03	5.647000000000000000e+03	5.669000000000000000e+03	5.670000000000000000e+03	5.669000000000000000e+03	5.674000000000000000e+03	5.686000000000000000e+03	5.729000000000000000e+03	5.761000000000000000e+03	5.783000000000000000e+03	5.840000000000000000e+03	5.858000000000000000e+03	5.892000000000000000e+03	5.936000000000000000e+03	5.974000000000000000e+03	6.025000000000000000e+03	6.074000000000000000e+03
9.980000000000000000e+03	9.973000000000000000e+03	9.960000000000000000e+03	9.941000000000000000e+03	9.914000000000000000e+03	9.889000000000000000e+03	9.856000000000000000e+03	9.816000000000000000e+03	9.757000000000000000e+03	9.700000000000000000e+03	9.636000000000000000e+03	9.566000000000000000e+03	9.454000000000000000e+03	9.330000000000000000e+03	9.180000000000000000e+03	8.976000000000000000e+03	8.777000000000000000e+03	8.532000000000000000e+03	8.267000000000000000e+03	7.957000000000000000e+03	7.665000000000000000e+03	7.374000000000000000e+03	7.117000000000000000e+03	6.842000000000000000e+03	6.570000000000000000e+03	6.376000000000000000e+03	6.217000000000000000e+03	6.031000000000000000e+03	5.934000000000000000e+03	5.843000000000000000e+03	5.752000000000000000e+03	5.686000000000000000e+03	5.629000000000000000e+03	5.594000000000000000e+03	5.561000000000000000e+03	5.564000000000000000e+03	5.556000000000000000e+03	5.561000000000000000e+03	5.566000000000000000e+03	5.613000000000000000e+03	5.627000000000000000e+03	5.648000000000000000e+03	5.672000000000000000e+03	5.705000000000000000e+03	5.746000000000000000e+03	5.770000000000000000e+03	5.811000000000000000e+03	5.864000000000000000e+03	5.907000000000000000e+03	5.970000000000000000e+03
9.980000000000000000e+03	9.970000000000000000e+03	9.957000000000000000e+03	9.936000000000000000e+03	9.920000000000000000e+03	9.903000000000000000e+03	9.875000000000000000e+03	9.837000000000000000e+03	9.778000000000000000e+03	9.727000000000000000e+03	9.655000000000000000e+03	9.562000000000000000e+03	9.458000000000000000e+03	9.302000000000000000e+03	9.130000000000000000e+03	8.916000000000000000e+03	8.717000000000000000e+03	8.470000000000000000e+03	8.197000000000000000e+03	7.915000000000000000e+03	7.633000000000000000e+03	7.323000000000000000e+03	7.050000000000000000e+03	6.799000000000000000e+03	6.598000000000000000e+03	6.408000000000000000e+03	6.234000000000000000e+03	6.103000000000000000e+03	5.987000000000000000e+03	5.879000000000000000e+03	5.791000000000000000e+03	5.737000000000000000e+03	5.684000000000000000e+03	5.635000000000000000e+03	5.587000000000000000e+03	5.563000000000000000e+03	5.549000000000000000e+03	5.552000000000000000e+03	5.555000000000000000e+03	5.548000000000000000e+03	5.566000000000000000e+03	5.589000000000000000e+03	5.615000000000000000e+03	5.642000000000000000e+03	5.703000000000000000e+03	5.739000000000000000e+03	5.791000000000000000e+03	5.844000000000000000e+03	5.894000000000000000e+03	5.940000000000000000e+03
9.980000000000000000e+03	9.974000000000000000e+03	9.964000000000000000e+03	9.958000000000000000e+03	9.948000000000000000e+03	9.927000000000000000e+03	9.900000000000000000e+03	9.876000000000000000e+03	9.840000000000000000e+03	9.807000000000000000e+03	9.748000000000000000e+03	9.686000000000000000e+03	9.616000000000000000e+03	9.505000000000000000e+03	9.366000000000000000e+03	9.188000000000000000e+03	9.012000000000000000e+03	8.797000000000000000e+03	8.553000000000000000e+03	8.258000000000000000e+03	7.956000000000000000e+03	7.666000000000000000e+03	7.349000000000000000e+03	7.071000000000000000e+03	6.784000000000000000e+03	6.530000000000000000e+03	6.334000000000000000e+03	6.155000000000000000e+03	5.980000000000000000e+03	5.876000000000000000e+03	5.799000000000000000e+03	5.739000000000000000e+03	5.660000000000000000e+03	5.640000000000000000e+03	5.597000000000000000e+03	5.558000000000000000e+03	5.534000000000000000e+03	5.550000000000000000e+03	5.555000000000000000e+03	5.593000000000000000e+03	5.585000000000000000e+03	5.583000000000000000e+03	5.624000000000000000e+03	5.623000000000000000e+03	5.645000000000000000e+03	5.654000000000000000e+03	5.695000000000000000e+03	5.727000000000000000e+03	5.763000000000000000e+03	5.814000000000000000e+03
9.980000000000000000e+03	9.969000000000000000e+03	9.961000000000000000e+03	9.944000000000000000e+03	9.934000000000000000e+03	9.910000000000000000e+03	9.882000000000000000e+03	9.859000000000000000e+03	9.822000000000000000e+03	9.790000000000000000e+03	9.740000000000000000e+03	9.664000000000000000e+03	9.586000000000000000e+03	9.471000000000000000e+03	9.350000000000000000e+03	9.205000000000000000e+03	9.030000000000000000e+03	8.806000000000000000e+03	8.592000000000000000e+03	8.350000000000000000e+03	8.083000000000000000e+03	7.792000000000000000e+03	7.532000000000000000e+03	7.257000000000000000e+03	6.987000000000000000e+03	6.761000000000000000e+03	6.580000000000000000e+03	6.395000000000000000e+03	6.255000000000000000e+03	6.127000000000000000e+03	6.053000000000000000e+03	5.951000000000000000e+03	5.875000000000000000e+03	5.818000000000000000e+03	5.783000000000000000e+03	5.761000000000000000e+03	5.738000000000000000e+03	5.708000000000000000e+03	5.705000000000000000e+03	5.734000000000000000e+03	5.748000000000000000e+03	5.780000000000000000e+03	5.779000000000000000e+03	5.809000000000000000e+03	5.820000000000000000e+03	5.846000000000000000e+03	5.887000000000000000e+03	5.940000000000000000e+03	5.975000000000000000e+03	6.028000000000000000e+03
[truncated: 350 more columns]
